# Supplementary material for: Clustering of Pan- and Core-genome of Lactobacillus provides Novel Evolutionary Insights for Differentiation
Source: BMC Genomics. 2018 Apr 24;19:284. doi: 10.1186/s12864-018-4601-5 (PMC5937832; doi:10.1186/s12864-018-4601-5)
Supplement: Supplementary file 1 — All strains used for core- and pan-genome analysis study. (XLSX 54 kb) [file 12864_2018_4601_MOESM1_ESM.xlsx]

## Sheet: Additional file 1
Accession	Genus	species	subspecies	strain	sequence quality
AP014808	Lactobacillus	acetotolerans		NBRC 13120	complete
CP010432	Lactobacillus	acidophilus		FSI4	complete
NC_021181	Lactobacillus	acidophilus		La-14	complete
NC_006814	Lactobacillus	acidophilus		NCFM	complete
CP002559	Lactobacillus	amylovorus		30SC	complete
NC_014724	Lactobacillus	amylovorus		GRL 1112	complete
NC_017470	Lactobacillus	amylovorus		GRL 1118	complete
NC_008497	Lactobacillus	brevis		ATCC 367	complete
NC_020819	Lactobacillus	brevis		KB290	complete
NC_018610	Lactobacillus	buchneri		CD034	complete
NC_015428	Lactobacillus	buchneri		NRRL B-30929	complete
CP006690	Lactobacillus	casei		12A	complete
NC_008526	Lactobacillus	casei		ATCC 334	complete
AP012544	Lactobacillus	casei		ATCC 393	complete
NC_017474	Lactobacillus	casei		BD-II	complete
NC_010999	Lactobacillus	casei		BL23	complete
NC_017473	Lactobacillus	casei		LC2W	complete
NC_021721	Lactobacillus	casei		LOCK919	complete
NC_018641	Lactobacillus	casei		W56	complete
NC_014334	Lactobacillus	casei		Zhang	complete
NC_014106	Lactobacillus	crispatus		ST1	complete
NC_017469	Lactobacillus	delbrueckii	bulgaricus	2038	complete
NC_008054	Lactobacillus	delbrueckii	bulgaricus	ATCC 11842	complete
NC_008529	Lactobacillus	delbrueckii	bulgaricus	ATCC BAA-365	complete
CZPS00000000	Lactobacillus	delbrueckii	bulgaricus	CFL1	not complete
AGHW00000000	Lactobacillus	delbrueckii	bulgaricus	CNCM I-1519	not complete
AGFO00000000	Lactobacillus	delbrueckii	bulgaricus	CNCM I-1632	not complete
JQAV00000000	Lactobacillus	delbrueckii	bulgaricus	DSM 20081	not complete
LVWY00000000	Lactobacillus	delbrueckii	bulgaricus	Lb1-GS-1	not complete
LVWX00000000	Lactobacillus	delbrueckii	bulgaricus	Lb1-WT	not complete
LUGK00000000	Lactobacillus	delbrueckii	bulgaricus	LBB.B5	not complete
CCET00000000	Lactobacillus	delbrueckii	bulgaricus	LBVIB27	not complete
CCEU00000000	Lactobacillus	delbrueckii	bulgaricus	LBVIB44	not complete
CP013610	Lactobacillus	delbrueckii	bulgaricus	MN-BM-F01	complete
NC_014727	Lactobacillus	delbrueckii	bulgaricus	ND02	complete
AEAT00000000	Lactobacillus	delbrueckii	bulgaricus	PB2003/004-T3-4	not complete
AZCR00000000	Lactobacillus	delbrueckii	delbrueckii	DSM 20074	not complete
BALP00000000	Lactobacillus	delbrueckii	delbrueckii	JCM 1012	not complete
LHPL00000000	Lactobacillus	delbrueckii	delbrueckii	KACC 13439	not complete
AZFL00000000	Lactobacillus	delbrueckii	indicus	DSM 15996	not complete
LGAS00000000	Lactobacillus	delbrueckii	indicus	JCM 15610	not complete
JQCG00000000	Lactobacillus	delbrueckii	jakobsenii	DSM 26046	not complete
ALPY00000000	Lactobacillus	delbrueckii	jakobsenii	ZN7a-9	not complete
ATBQ00000000	Lactobacillus	delbrueckii	lactis	CRL581	not complete
AEXU00000000	Lactobacillus	delbrueckii	lactis	DSM 20072-1	not complete
AZDE00000000	Lactobacillus	delbrueckii	lactis	DSM 20072-2	not complete
CCDT00000000	Lactobacillus	delbrueckii	lactis	LBCNRZ226	not complete
CCDV00000000	Lactobacillus	delbrueckii	lactis	LBCNRZ327	not complete
CCDS00000000	Lactobacillus	delbrueckii	lactis	LBCNRZ333	not complete
CCDU00000000	Lactobacillus	delbrueckii	lactis	LBCNRZ700	not complete
LGHR00000000	Lactobacillus	delbrueckii	sunkii	JCM 17838	not complete
CP011536	Lactobacillus	fermentum		3872	complete
NC_021235	Lactobacillus	fermentum		F-6	complete
NC_010610	Lactobacillus	fermentum		IFO 3956	complete
CP012890	Lactobacillus	gallinarum		HFD4	complete
CP006809	Lactobacillus	gasseri		130918	complete
NC_008530	Lactobacillus	gasseri		ATCC 33323	complete
CP012034	Lactobacillus	ginsenosidimutans		EMML 3041	complete
CP012559	Lactobacillus	heilongjiangensis		DSM 28069	complete
JRQG00000000	Lactobacillus	helveticus		ATCC 10386	not complete
CP012381	Lactobacillus	helveticus		CAUH18	complete
AZEK00000000	Lactobacillus	helveticus		CGMCC 1.1877	not complete
CBUN000000000	Lactobacillus	helveticus		CIRM-BIA 101	not complete
CBUL010000000	Lactobacillus	helveticus		CIRM-BIA 104	not complete
CBUK010000000	Lactobacillus	helveticus		CIRM-BIA 951	not complete
NC_021744	Lactobacillus	helveticus		CNRZ32	complete
CBUM000000000	Lactobacillus	helveticus		CRIM-BIA 103	not complete
NC_010080	Lactobacillus	helveticus		DPC 4571	complete
ACLM00000000	Lactobacillus	helveticus		DSM 20075	not complete
NC_017467	Lactobacillus	helveticus		H10	complete
CP002427	Lactobacillus	helveticus		H9	complete
CP009907	Lactobacillus	helveticus		KLDS1.8701	complete
LSVI00000000	Lactobacillus	helveticus		Lh 12	not complete
LSVJ00000000	Lactobacillus	helveticus		Lh 23	not complete
JQCJ00000000	Lactobacillus	helveticus		LMG 22464	not complete
JRTS00000000	Lactobacillus	helveticus		M3	not complete
CP011386	Lactobacillus	helveticus		MB2-1	complete
NC_018528	Lactobacillus	helveticus		R0052	complete
AP014680	Lactobacillus	hokkaidonensis		DNA	complete
NC_017477	Lactobacillus	johnsonii		DPC 6026	complete
NC_013504	Lactobacillus	johnsonii		FI9785	complete
NC_022909	Lactobacillus	johnsonii		N6.2	complete
NC_005362	Lactobacillus	johnsonii		NCC 533	complete
NC_015602	Lactobacillus	kefiranofaciens		ZW3	complete
CP012033	Lactobacillus	koreensis		26-25	complete
CP012920	Lactobacillus	kunkeei		MP2	complete
CP011013	Lactobacillus	mucosae		LM1	complete
CP014787	Lactobacillus	oris		J-1	complete
NC_022112	Lactobacillus	paracasei		8700-2	complete
CP000423	Lactobacillus	paracasei		ATCC 334	complete
CP012187	Lactobacillus	paracasei		CAUH35	complete
AP012541	Lactobacillus	paracasei		JCM 8130	complete
CP013921	Lactobacillus	paracasei		KL1	complete
CP012148	Lactobacillus	paracasei		L9	complete
CP007122	Lactobacillus	paracasei		N1115	complete
CP013130	Lactobacillus	paraplantarum		L-ZS9	complete
CBZW000000000	Lactobacillus	plantarum		80	not complete
AVFJ00000000	Lactobacillus	plantarum		2025	not complete
NC_021514	Lactobacillus	plantarum		16	complete
AWTS00000000	Lactobacillus	plantarum		19L3	not complete
AYTU00000000	Lactobacillus	plantarum		4_3	not complete
LOMH00000000	Lactobacillus	plantarum		43-3	not complete
CP009236	Lactobacillus	plantarum		5-2	complete
LBDF00000000	Lactobacillus	plantarum		8 RA-3	not complete
JXAX00000000	Lactobacillus	plantarum		90sk	not complete
JHWA00000000	Lactobacillus	plantarum		AG30	not complete
ACGZ00000000	Lactobacillus	plantarum		ATCC 14917	not complete
CP010528	Lactobacillus	plantarum		B21	complete
CP015126	Lactobacillus	plantarum		CAUH2	complete
LIGM00000000	Lactobacillus	plantarum		CGMCC 1.557	not complete
AZEJ00000000	Lactobacillus	plantarum		CGMCC1.2437	not complete
JSUW00000000	Lactobacillus	plantarum		CIP104448	not complete
LUWN00000000	Lactobacillus	plantarum		CNW10	not complete
LNCP00000000	Lactobacillus	plantarum		CRL 1506	not complete
JOJT00000000	Lactobacillus	plantarum		DmCS_001	not complete
CP004406	Lactobacillus	plantarum		DOMLa	complete
JQAW00000000	Lactobacillus	plantarum		DSM 13273	not complete
AZFR00000000	Lactobacillus	plantarum		DSM 16365	not complete
LUXL00000000	Lactobacillus	plantarum		ER	not complete
LQHB00000000	Lactobacillus	plantarum		FBR4	not complete
LQHC00000000	Lactobacillus	plantarum		FBR5	not complete
LQHD00000000	Lactobacillus	plantarum		FBR6	not complete
JPSU00000000	Lactobacillus	plantarum		FMNP01	not complete
CP012650	Lactobacillus	plantarum		HFC8	complete
ASJE00000000	Lactobacillus	plantarum		IPLA88	not complete
CP014780	Lactobacillus	plantarum		JBE245	complete
NC_012984	Lactobacillus	plantarum		JDM1	complete
LEKW00000000	Lactobacillus	plantarum		L31-1	not complete
LDEL00000000	Lactobacillus	plantarum		Lp1610	not complete
LDEM00000000	Lactobacillus	plantarum		Lp1612	not complete
JIBX00000000	Lactobacillus	plantarum		Lp90	not complete
CP012122	Lactobacillus	plantarum		LZ95	complete
LUXN00000000	Lactobacillus	plantarum		NAB1	not complete
AGRI00000000	Lactobacillus	plantarum		NC8	not complete
LTAU00000000	Lactobacillus	plantarum		Nizo1837	not complete
LUWA00000000	Lactobacillus	plantarum		Nizo1838	not complete
LUWB00000000	Lactobacillus	plantarum		Nizo1839	not complete
LUWC00000000	Lactobacillus	plantarum		Nizo1840	not complete
LUWD00000000	Lactobacillus	plantarum		Nizo2029	not complete
LUWE00000000	Lactobacillus	plantarum		Nizo2256	not complete
LUWF00000000	Lactobacillus	plantarum		Nizo2257	not complete
LUWG00000000	Lactobacillus	plantarum		Nizo2258	not complete
LUWH00000000	Lactobacillus	plantarum		Nizo2259	not complete
LUWI00000000	Lactobacillus	plantarum		Nizo2260	not complete
LUWJ00000000	Lactobacillus	plantarum		Nizo2262	not complete
LUWK00000000	Lactobacillus	plantarum		Nizo2263	not complete
LUWL00000000	Lactobacillus	plantarum		Nizo2264	not complete
LUWM00000000	Lactobacillus	plantarum		Nizo2457	not complete
LUWO00000000	Lactobacillus	plantarum		Nizo2484	not complete
LUWP00000000	Lactobacillus	plantarum		Nizo2485	not complete
LUWQ00000000	Lactobacillus	plantarum		Nizo2494	not complete
LUWR00000000	Lactobacillus	plantarum		Nizo2535	not complete
LUWS00000000	Lactobacillus	plantarum		Nizo2726	not complete
LUWT00000000	Lactobacillus	plantarum		Nizo2741	not complete
LUWU00000000	Lactobacillus	plantarum		Nizo2753	not complete
LUWV00000000	Lactobacillus	plantarum		Nizo2757	not complete
LUWW00000000	Lactobacillus	plantarum		Nizo2766	not complete
LUWX00000000	Lactobacillus	plantarum		Nizo2776	not complete
LUWY00000000	Lactobacillus	plantarum		Nizo2801	not complete
LUWZ00000000	Lactobacillus	plantarum		Nizo2802	not complete
LUXA00000000	Lactobacillus	plantarum		Nizo2806	not complete
LUXB00000000	Lactobacillus	plantarum		Nizo2814	not complete
LUXC00000000	Lactobacillus	plantarum		Nizo2830	not complete
LUXD00000000	Lactobacillus	plantarum		Nizo2831	not complete
LUXE00000000	Lactobacillus	plantarum		Nizo2855	not complete
LKHZ00000000	Lactobacillus	plantarum		Nizo2877	not complete
LUXF00000000	Lactobacillus	plantarum		Nizo2889	not complete
LUXG00000000	Lactobacillus	plantarum		Nizo2891	not complete
LUXH00000000	Lactobacillus	plantarum		Nizo3400	not complete
LUXI00000000	Lactobacillus	plantarum		Nizo3892	not complete
LUXJ00000000	Lactobacillus	plantarum		Nizo3893	not complete
LUXK00000000	Lactobacillus	plantarum		Nizo3894	not complete
JZSB00000000	Lactobacillus	plantarum		NL42	not complete
LUSM00000000	Lactobacillus	plantarum		NRCC1	not complete
NC_021224	Lactobacillus	plantarum		P-8	complete
LBHS00000000	Lactobacillus	plantarum		PS128	not complete
MJHC00000000	Lactobacillus	plantarum		RI-011	not complete
MJHD00000000	Lactobacillus	plantarum		RI-012	not complete
MJHG00000000	Lactobacillus	plantarum		RI-048	not complete
MKDP00000000	Lactobacillus	plantarum		RI-086	not complete
CP017406	Lactobacillus	plantarum		RI-113	complete
MKDQ00000000	Lactobacillus	plantarum		RI-123	not complete
MKDS00000000	Lactobacillus	plantarum		RI-139	not complete
MKDT00000000	Lactobacillus	plantarum		RI-140	not complete
MKDU00000000	Lactobacillus	plantarum		RI-146	not complete
MKDV00000000	Lactobacillus	plantarum		RI-147	not complete
MJHH00000000	Lactobacillus	plantarum		RI-162	not complete
MJHI00000000	Lactobacillus	plantarum		RI-165	not complete
MJHJ00000000	Lactobacillus	plantarum		RI-189	not complete
MJHK00000000	Lactobacillus	plantarum		RI-190	not complete
MKFX00000000	Lactobacillus	plantarum		RI-208	not complete
MKDY00000000	Lactobacillus	plantarum		RI-266	not complete
MKDF00000000	Lactobacillus	plantarum		RI-405	not complete
MKDH00000000	Lactobacillus	plantarum		RI-408	not complete
MKDK00000000	Lactobacillus	plantarum		RI-422	not complete
MKDZ00000000	Lactobacillus	plantarum		RI-505	not complete
MKEA00000000	Lactobacillus	plantarum		RI-506	not complete
MKEB00000000	Lactobacillus	plantarum		RI-507	not complete
MKEC00000000	Lactobacillus	plantarum		RI-509	not complete
MKED00000000	Lactobacillus	plantarum		RI-510	not complete
MKEE00000000	Lactobacillus	plantarum		RI-511	not complete
MKEF00000000	Lactobacillus	plantarum		RI-512	not complete
MKEG00000000	Lactobacillus	plantarum		RI-513	not complete
MKEH00000000	Lactobacillus	plantarum		RI-514	not complete
MKGF00000000	Lactobacillus	plantarum		RI-515	not complete
LMVD00000000	Lactobacillus	plantarum		SF2A35B	not complete
LGIM00000000	Lactobacillus	plantarum		SNU.Lp177	not complete
NC_014554	Lactobacillus	plantarum		ST-III	complete
JSUX00000000	Lactobacillus	plantarum		TIFN101	not complete
LSND00000000	Lactobacillus	plantarum		UC8491	not complete
APHP00000000	Lactobacillus	plantarum		UCMA 3037	not complete
NC_004567	Lactobacillus	plantarum		WCFS1	complete
JMEL00000000	Lactobacillus	plantarum		wikim18	not complete
LKLZ00000000	Lactobacillus	plantarum		WJL	not complete
AUTE00000000	Lactobacillus	plantarum		WJL136	not complete
LKCO00000000	Lactobacillus	plantarum		WLPL04	not complete
CP011769	Lactobacillus	plantarum		Zhang-LL	complete
NC_020229	Lactobacillus	plantarum		ZJ316	complete
CP012122	Lactobacillus	plantarum		ZJ95	complete
CP012343	Lactobacillus	plantarum		ZS2085	complete
AAPZ00000000	Lactobacillus	reuteri		100-23	not complete
MBLQ00000000	Lactobacillus	reuteri		480_44	not complete
MBLR00000000	Lactobacillus	reuteri		482_46	not complete
MBLS00000000	Lactobacillus	reuteri		482_54	not complete
MBLU00000000	Lactobacillus	reuteri		484_39	not complete
FR854373	Lactobacillus	reuteri		ATCC 53609	not complete
ACHG00000000	Lactobacillus	reuteri		CF48-3A	not complete
LYWI00000000	Lactobacillus	reuteri		CRL 1098	not complete
NC_009513	Lactobacillus	reuteri		DSM 20016	complete
AZDD00000000	Lactobacillus	reuteri		DSM 20016-1	not complete
CP015408	Lactobacillus	reuteri		I49	complete
NC_021494	Lactobacillus	reuteri		I5007	complete
AEAX00000000	Lactobacillus	reuteri		Ipuph	not complete
CP011024	Lactobacillus	reuteri		IRT	complete
NC_010609	Lactobacillus	reuteri		JCM 1112	complete
JOSX00000000	Lactobacillus	reuteri		LTH2584	not complete
JOOG00000000	Lactobacillus	reuteri		LTH5448	not complete
AEAW00000000	Lactobacillus	reuteri		mlc3	not complete
ACLB00000000	Lactobacillus	reuteri		MM2-3	not complete
ACGX00000000	Lactobacillus	reuteri		MM4-1A	not complete
NC_015697	Lactobacillus	reuteri		SD2112	complete
NC_021872	Lactobacillus	reuteri		TD1	complete
JOKX00000000	Lactobacillus	reuteri		TMW1.112	not complete
JOSW00000000	Lactobacillus	reuteri		TMW1.656	not complete
CP014786	Lactobacillus	reuteri		ZLR003	complete
JPZB00000000	Lactobacillus	rhamnosus		24	not complete
JTDC00000000	Lactobacillus	rhamnosus		116	not complete
JWHC00000000	Lactobacillus	rhamnosus		308	not complete
LFNB00000000	Lactobacillus	rhamnosus		313	not complete
JVQV00000000	Lactobacillus	rhamnosus		186_LRHA	not complete
JVPR00000000	Lactobacillus	rhamnosus		214_LRHA	not complete
JVLT01000001	Lactobacillus	rhamnosus		319_LRHA	not complete
JVIZ00000000	Lactobacillus	rhamnosus		390_LRHA	not complete
LFNA00000000	Lactobacillus	rhamnosus		40f	not complete
JMSI00000000	Lactobacillus	rhamnosus		51B	not complete
JVDP00000000	Lactobacillus	rhamnosus		526_LRHA	not complete
JVCX00000000	Lactobacillus	rhamnosus		541_LRHA	not complete
JUWQ00000000	Lactobacillus	rhamnosus		699_LRHA	not complete
JUWG00000000	Lactobacillus	rhamnosus		708_LRHA	not complete
JUTS00000000	Lactobacillus	rhamnosus		769_LRHA	not complete
JUTB00000000	Lactobacillus	rhamnosus		784_LRHA	not complete
JUPX00000000	Lactobacillus	rhamnosus		870_LRHA	not complete
JUPA00000000	Lactobacillus	rhamnosus		893_LRHA	not complete
JUON00000000	Lactobacillus	rhamnosus		906_LRHA	not complete
JUMP00000000	Lactobacillus	rhamnosus		943_LRHA	not complete
JULF00000000	Lactobacillus	rhamnosus		979_LRHA	not complete
JUKV00000000	Lactobacillus	rhamnosus		988_LRHA	not complete
CP014645	Lactobacillus	rhamnosus		ASCC 290	complete
AFZY00000000	Lactobacillus	rhamnosus		ATCC 21052	not complete
NC_017482	Lactobacillus	rhamnosus		ATCC 53103	complete
NC_017491	Lactobacillus	rhamnosus		ATCC 8530	complete
CBZU000000000	Lactobacillus	rhamnosus		BPL15	not complete
LT220504	Lactobacillus	rhamnosus		BPL5	complete
LAZE00000000	Lactobacillus	rhamnosus		CNCM-I-3698	not complete
JYCS00000000	Lactobacillus	rhamnosus		CSL17	not complete
BALT00000000	Lactobacillus	rhamnosus		DSM 20021	not complete
JDRW00000000	Lactobacillus	rhamnosus		E800	not complete
NC_013198	Lactobacillus	rhamnosus		GG	complete
ABWJ00000000	Lactobacillus	rhamnosus		HN001	not complete
JNNV00000000	Lactobacillus	rhamnosus		K32	not complete
AYTR00000000	Lactobacillus	rhamnosus		L34	not complete
AYTP00000000	Lactobacillus	rhamnosus		L35	not complete
NC_013199	Lactobacillus	rhamnosus		Lc 705	complete
ACIZ00000000	Lactobacillus	rhamnosus		LMS2-1	not complete
NC_021723	Lactobacillus	rhamnosus		LOCK900	complete
NC_021725	Lactobacillus	rhamnosus		LOCk908	complete
JUIL00000000	Lactobacillus	rhamnosus		LR071	not complete
JUIK00000000	Lactobacillus	rhamnosus		LR073	not complete
JUIH00000000	Lactobacillus	rhamnosus		LR108	not complete
JUII00000000	Lactobacillus	rhamnosus		LR138	not complete
AMQW00000000	Lactobacillus	rhamnosus		LRHMPD2	not complete
AMQX00000000	Lactobacillus	rhamnosus		LRHMPD3	not complete
JDFQ00000000	Lactobacillus	rhamnosus		PEL5	not complete
JDFR00000000	Lactobacillus	rhamnosus		PEL6	not complete
AGKC00000000	Lactobacillus	rhamnosus		R0011	not complete
LWBT00000000	Lactobacillus	rhamnosus		R19-3	not complete
NC_015975	Lactobacillus	ruminis		ATCC 27782	complete
NC_007576	Lactobacillus	sakei		23K	complete
NC_017481	Lactobacillus	salivarius		CECT 5713	complete
CP007646	Lactobacillus	salivarius		JCM1046	complete
CP011403	Lactobacillus	salivarius		Ren	complete
NC_007929	Lactobacillus	salivarius		UCC118	complete
NC_015978	Lactobacillus	sanfranciscensis		TMW 1.1304	complete
CP009531	Lactobacillus	spp		wkB8	complete
AZCT00000000	Lactobacillus	zeae		DSM 20178	not complete
