# Supplementary material for: Clustering of Pan- and Core-genome of Lactobacillus provides Novel Evolutionary Insights for Differentiation
Source: BMC Genomics. 2018 Apr 24;19:284. doi: 10.1186/s12864-018-4601-5 (PMC5937832; doi:10.1186/s12864-018-4601-5)
Supplement: Supplementary file 2 — Home-made scripts used in this study. (XLSX 39 kb) [file 12864_2018_4601_MOESM2_ESM.xlsx]

## Sheet: Table S2
Pathway module		Block in pathway
Energy metabolism		core	softcore	pan
Carbon fixation
M00579	Phosphate acetyltransferase-acetate kinase pathway, acetyl-CoA => acetate	2	2	2
Carbohydrate and lipid metabolism
Central carbohydrate metabolism
M00001	Glycolysis (Embden-Meyerhof pathway), glucose => pyruvate	14	16	18
M00002	Glycolysis, core involving three-carbon compounds	10	12	14
M00006	Pentose phosphate pathway, oxidative phase, glucose 6P => ribulose 5P	3	3	3
M00005	PRPP biosynthesis, ribose 5P => PRPP	1	1	2
Other carbohydrate metabolism
M00632	Galactose degradation, Leloir pathway, galactose => alpha-D-glucose-1P	0	0	6
M00549	Nucleotide sugar biosynthesis, glucose => UDP-glucose	3	3	4
M00554	Nucleotide sugar biosynthesis, galactose => UDP-galactose	0	0	3
M00793	dTDP-L-rhamnose biosynthesis	0	0	4
Fatty acid metabolism
M00082	Fatty acid biosynthesis, initiation	3	6	6
M00083	Fatty acid biosynthesis, elongation	5	7	12
Terpenoid backbone biosynthesis
M00364	C10-C20 isoprenoid biosynthesis, bacteria	2	2	2
Nucleotide and amino acid metabolism
Purine metabolism
M00048	Inosine monophosphate biosynthesis, PRPP + glutamine => IMP	0	11	13
M00049	Adenine ribonucleotide biosynthesis, IMP => ADP,ATP	3	4	4
M00050	Guanine ribonucleotide biosynthesis IMP => GDP,GTP	5	5	5
Serine and threonine metabolism
M00018	Threonine biosynthesis, aspartate => homoserine => threonine	0	3	6
Cysteine and methionine metabolism
M00021	Cysteine biosynthesis, serine => cysteine	0	0	3
M00017	Methionine biosynthesis, apartate => homoserine => methionine	0	0	10
Lysine metabolism
M00525	Lysine biosynthesis, acetyl-DAP pathway, aspartate => lysine	0	0	12
Arginine and proline metabolism
M00015	Proline biosynthesis, glutamate => proline	0	0	4
Cofactor and vitamin biosynthesis
M00120	Coenzyme A biosynthesis, pantothenate => CoA	4	4	4
Structural complex
Energy metabolism
ATP synthesis
M00157	F-type ATPase, prokaryotes and chloroplasts	8	8	8
Genetic information processing
DNA polymerase
M00260	DNA polymerase III complex, bacteria	5	7	9
RNA polymerase
M00183	RNA polymerase, bacteria	3	4	5
Ribosome
M00178	Ribosome, bacteria	43	47	50
Environmental information processing
Mineral and organic ion transport system
M00299	Spermidine/putrescine transport system	3	4	4
M00193	Putative spermidine/putrescine transport system	0	0	4
M00209	Osmoprotectant transport system	0	1	8
Saccharide, polyol, and lipid transport system
M00491	arabinogalactan oligomer/maltooligosaccharide transport system	0	0	4
M00207	Putative multiple sugar transport system	0	3	5
M00211	Putative ABC transport system	1	1	2
Phosphate and amino acid transport system
M00222	Phosphate transport system	2	4	4
M00223	Phosphonate transport system	4	4	4
M00234	Cystine transport system	0	0	3
M00589	Putative lysine transport system	2	3	3
M00237	Branched-chain amino acid transport system	0	0	5
M00238	D-Methionine transport system	2	3	4
M00228	Putative glutamine transport system	4	5	5
M00236	Putative polar amino acid transport system	6	6	14
Peptide and nickel transport system
M00439	Oligopeptide transport system	4	5	32
M00239	Peptides/nickel transport system	0	1	4
Metallic cation, iron-siderophore and vitamin B12 transport system
M00240	Iron complex transport system	0	0	3
M00582	Energy-coupling factor transport system	5	5	14
M00247	Putative ABC transport system	1	1	6
ABC-2 type and other transport systems
M00298	Multidrug/hemolysin transport system	0	0	2
M00258	Putative ABC transport system	2	2	9
M00254	ABC-2 type transport system	1	3	10
Drug efflux transporter/pump
M00707	Multidrug resistance, SmdAB/MdlAB transporter	2	2	2
M00708	Multidrug resistance, PatAB transporter	0	0	2
Phosphotransferase system (PTS)
M00269	PTS system, sucrose-specific II component	0	0	3
M00271	PTS system, beta-glucosides-specific II component	0	0	9
M00273	PTS system, fructose-specific II component	0	0	3
M00274	PTS system, mannitol-specific II component	0	0	3
M00275	PTS system, cellobiose-specific II component	1	1	10
M00807	PTS system, galactose-specific II component	0	0	3
M00276	PTS system, mannose-specific II component	0	4	4
Functional set
Metabolism
Aminoacyl tRNA
M00360	Aminoacyl-tRNA biosynthesis, prokaryotes	0	20	26
Environmental information processing
Two-component regulatory system
M00434	PhoR-PhoB (phosphate starvation response) two-component regulatory system	0	1	2
M00459	VicK-VicR (cell wall metabolism) two-component regulatory system	2	2	2
