# Supplementary material for: Clustering of Pan- and Core-genome of Lactobacillus provides Novel Evolutionary Insights for Differentiation
Source: BMC Genomics. 2018 Apr 24;19:284. doi: 10.1186/s12864-018-4601-5 (PMC5937832; doi:10.1186/s12864-018-4601-5)
Supplement: Supplementary file 3 — Core-genome fasta for genus Lactobacillus (Fasta). (XLSX 59 kb) [file 12864_2018_4601_MOESM3_ESM.xlsx]

## Sheet: Table S3
	TOPD/FMTS Score			Sum SNP	SNP/Base	SPP	Length in bp
Gene	core	softcore	pan
17524_aspS	2.43132	2.35934	1.77836	94	0.0509485	0	1845
17294_phosphonate_ABC_tran..	2.412	2.03056	1.81808	44	0.0549313	0	801
17742_DNA_repair_protein_R..	2.61391	2.51792	1.82484	79	0.0573711	0	1377
16818_oligoendopeptidase_F	2.32464	2.24047	1.89373	104	0.0576816	1	1803
17523_histidine--tRNA_liga..	2.51792	2.5606	1.93108	64	0.049728	2	1287
16623_translation_initiati..	2.75162	2.62143	1.98144	108	0.0435835	2	2478
17738_MFS_transporter	2.26561	2.30121	2.00738	66	0.0540541	1	1221
17241_LytR_family_transcri..	2.5702	2.36039	2.01228	175	0.153106	4	1143
17199_two-component_sensor..	2.50418	2.70922	2.01717	59	0.0488007	0	1209
17700_guanosine_monophosph..	2.67446	2.36768	2.02934	53	0.0533736	2	993
17395_flavocytochrome_c	2.64296	2.44647	2.03419	53	0.0379113	1	1398
17672_MFS_transporter	2.57594	2.50713	2.03782	107	0.0865696	3	1236
16633_adenine_phosphoribos..	2.30869	2.26235	2.03903	29	0.0549242	0	528
17312_acetylesterase	2.42117	2.35202	2.06662	108	0.124567	1	867
16543_amidophosphoribosylt..	2.43335	2.24157	2.07732	149	0.100744	5	1479
16462_DNA_primase	2.21059	2.16101	2.08797	84	0.045677	2	1839
16873_magnesium-translocat..	2.51987	2.42015	2.10559	144	0.0535117	5	2691
17559_DNA-binding_protein_..	2.42828	2.67169	2.11376	47	0.0503751	1	933
16888_GMP_synthetase	2.59594	2.50615	2.11725	76	0.048906	1	1554
16694_tig	2.55289	2.56348	2.12074	59	0.0444947	2	1326
16765_cell_division_protei..	2.9703	2.91927	2.12654	51	0.037694	1	1353
17488_enoyl--acyl-carrier-..	2.71558	2.67722	2.13117	56	0.0732026	1	765
16525_multidrug_MFS_transp..	2.69007	2.71921	2.15873	63	0.0434783	1	1449
17121_GTP_pyrophosphokinas..	2.59119	2.49136	2.16442	73	0.118699	5	615
16927_phosphate_ABC_transp..	2.68365	2.57403	2.16442	78	0.0881356	1	885
17608_DNA_polymerase_IV	2.63923	2.52671	2.16442	45	0.0403226	0	1116
17419_glucan_modification_..	2.74356	2.62425	2.18481	189	0.0629371	2	3003
16813_DNA_polymerase_III_s..	2.37495	2.50123	2.18594	306	0.087931	0	3480
17729_esterase	2.36456	2.40381	2.19157	66	0.0805861	2	819
17214_helicase	2.66246	2.64854	2.19942	141	0.0509577	3	2767
16700_amino_acid_permease	2.668	2.4515	2.22059	822	0.498484	40	1649
16731_ATP_synthase_F0F1_su..	3.14353	2.95033	2.22503	24	0.0441989	1	543
17668_phosphoglucomutase	2.72011	2.61202	2.22613	91	0.0528455	0	1722
16440_ribonuclease_HII	3.01882	2.80306	2.23166	49	0.0635538	2	771
17657_dipeptidase_PepV	2.72554	2.45852	2.23607	94	0.0665251	4	1413
17165_formate--tetrahydrof..	2.28078	2.18143	2.23937	63	0.0375	2	1680
16824_glucosamine-6-phosph..	2.6919	2.54999	2.24157	76	0.107801	3	705
16880_bifunctional_N-acety..	2.56828	2.57116	2.25034	50	0.036075	2	1386
17803_S-ribosylhomocystein..	5.52023	5.31194	5.60041	14	0.0291667	0	480
16607_hypothetical_protein	5.2546	5.37326	5.66295	21	0.0482759	1	435
17297_universal_stress_pro..	4.91003	5.05	5.70282	23	0.0485232	1	474
17572_sigma-54_modulation_..	5.49115	5.79706	5.71404	14	0.0250896	0	558
17602_hypothetical_protein	5.07093	5.44294	5.73512	11	0.0339506	0	324
17131_DNA-binding_response..	5.36454	5.59336	5.7527	24	0.0336134	1	714
16794_30S_ribosomal_protei..	5.97408	5.79621	5.77279	7	0.0259259	0	270
17045_preprotein_transloca..	5.55448	5.55448	5.78813	3	0.0128205	0	234
16651_rplL	5.47723	5.70757	5.81318	4	0.010929	0	366
16996_50S_ribosomal_protei..	5.22027	5.37967	5.81615	12	0.0194175	1	618
16493_glnQ	5.56865	5.73083	5.84782	18	0.0242915	0	741
17253_hypothetical_protein	5.77151	6.00984	5.86927	23	0.0678466	0	339
16489_phosphopyruvate_hydr..	5.21697	5.42436	5.94018	13	0.0101721	0	1278
16775_hypothetical_protein	5.4556	5.74113	5.94225	12	0.0350877	0	342
17693_peptide_ABC_transpor..	5.7698	5.79366	5.9555	50	0.0478927	0	1044
16556_50S_ribosomal_protei..	5.78217	6.086	5.95963	5	0.0170068	0	294
17341_acylphosphatase	5.54693	5.77834	6.03643	14	0.0512821	0	273
17651_hypothetical_protein	5.70671	5.8415	6.10983	6	0.0322581	0	186
16995_50S_ribosomal_protei..	5.72696	5.69461	6.13839	10	0.03367	0	297
16851_30S_ribosomal_protei..	5.96789	5.91983	6.21654	5	0.0126263	0	396
16413_AsnC_family_transcri..	5.69677	5.85834	6.25997	30	0.0617284	0	486
17282_phosphocarrier_prote..	5.8877	6.05801	6.29645	7	0.0262172	1	267
16639_hypothetical_protein	6.2296	6.24421	6.33895	9	0.0416667	0	216
17001_30S_ribosomal_protei..	6.01722	6.02172	6.36918	7	0.0171569	1	408
16983_50S_ribosomal_protei..	6.43536	6.10903	6.46819	17	0.0320151	0	531
16967_rpmE2	5.99836	6.23039	6.64512	6	0.0238095	0	252
17604_hypothetical_protein	6.20345	6.40505	6.6466	6	0.0232558	0	258
16852_50S_ribosomal_protei..	6.65438	6.81421	7.02318	4	0.00900901	0	444
16793_30S_ribosomal_protei..	6.71921	6.78306	7.0442	6	0.0238095	0	252
16642_50S_ribosomal_protei..	6.55669	6.88684	7.09957	3	0.02	0	150
16770_cold-shock_protein	7.35081	7.43742	7.50238	5	0.0238095	0	210
16976_infA	7.53775	7.64547	7.65513	2	0.00900901	0	222
16645_50S_ribosomal_protei..	7.45198	7.57654	7.701	4	0.00938967	0	426
16555_50S_ribosomal_protei..	7.88776	7.90679	7.81403	3	0.00961538	0	312
16987_50S_ribosomal_protei..	8.01446	7.76978	7.85835	6	0.0162602	0	369
16972_50S_ribosomal_protei..	7.89681	7.75677	7.86086	2	0.00520833	0	384
16992_50S_ribosomal_protei..	7.91021	7.67345	7.86399	9	0.0254237	1	354
16988_30S_ribosomal_protei..	8.06134	7.90897	7.90959	3	0.011236	0	267
