# Supplementary material for: Clustering of Pan- and Core-genome of Lactobacillus provides Novel Evolutionary Insights for Differentiation
Source: BMC Genomics. 2018 Apr 24;19:284. doi: 10.1186/s12864-018-4601-5 (PMC5937832; doi:10.1186/s12864-018-4601-5)
Supplement: Supplementary file 4 — Pan-genome fasta for genus Lactobacillus (Fasta). (XLSX 48 kb) [file 12864_2018_4601_MOESM4_ESM.xlsx]

## Sheet: Table S4
Clade	B	B	B	B	B	B	B	B	B	B	B	B	B	D	D	D	D	D	D	D	D	D	D	D	D	D	D	D	D
unique identifier	delbrueckii_DSM20081.gbk	delbrueckii_ATCC11842.gbk	delbrueckii_2038.gbk	delbrueckii_LBVIB44.gbk	delbrueckii_ATCC_BAA_365.gbk	delbrueckii_LBB.B5.gbk	delbrueckii_MN_BM_F01.gbk	delbrueckii_CFL1.gbk	delbrueckii_Lb1_GS_1.gbk	delbrueckii_Lb1_WT.gbk	delbrueckii_CNCM_I_1519.gbk	delbrueckii_CNCM_I_1632.gbk	delbrueckii_LBVIB27.gbk	delbrueckii_LBCNRZ327.gbk	delbrueckii_DSM20072_1.gbk	delbrueckii_ZN7a_9.gbk	delbrueckii_DSM20074.gbk	delbrueckii_DSM20072_2.gbk	delbrueckii_JCM17838.gbk	delbrueckii_DSM26046.gbk	delbrueckii_KACC13439.gbk	delbrueckii_LBCNRZ226.gbk	delbrueckii_ND02.gbk	delbrueckii_LBCNRZ700.gbk	delbrueckii_LBCNRZ333.gbk	delbrueckii_PB2003_004_T3_4.gbk	delbrueckii_CRL581.gbk	delbrueckii_JCM15610.gbk	delbrueckii_DSM15996.gbk	Presence in calde bulgaricus	Presence in calde diverse
48_hypothetical_protein.faa	1	1	1	0	0	1	1	0	0	0	1	0	1	0	1	0	0	1	1	0	0	0	0	1	1	0	1	1	1	0.538462	0.5
210_prolyl_tRNA_editing_...faa	1	1	1	0	0	1	1	0	0	0	1	0	1	1	1	0	0	1	1	0	0	0	0	0	1	1	1	1	1	0.538462	0.5625
348_carbamoyl_phosphate_...faa	1	1	1	0	0	1	1	0	0	0	1	0	1	1	1	0	0	1	0	0	0	0	1	1	1	0	1	1	1	0.538462	0.5625
639_transposase.faa	0	12	7	5	4	1	5	0	0	0	0	0	0	1	1	1	0	0	0	0	1	6	9	0	0	1	0	3	0	0.461538	0.5
1533_hypothetical_protein.faa	1	1	1	0	0	1	1	0	0	0	1	0	1	0	1	0	0	1	1	0	0	0	0	1	1	1	1	0	0	0.538462	0.4375
1857_hypothetical_protein.faa	1	1	0	0	1	0	1	0	1	1	0	0	0	0	0	1	0	0	1	1	0	0	0	0	0	1	1	1	1	0.461538	0.4375
3257_hypothetical_protein.faa	1	1	0	0	1	0	0	0	1	2	1	0	1	2	2	0	0	2	1	0	0	0	0	2	1	0	1	1	1	0.538462	0.5625
4060_integrase.faa	1	1	0	1	0	1	1	1	0	0	0	1	0	0	0	0	0	0	0	0	0	1	1	1	1	1	1	1	1	0.538462	0.5
4723_2_hydroxyacid_dehydr...faa	1	1	0	1	0	1	1	0	0	0	1	0	1	0	0	0	0	0	1	0	0	0	1	0	1	1	1	1	1	0.538462	0.4375
17105_hypothetical_protein.faa	1	1	1	0	1	0	1	0	1	1	0	0	0	1	1	0	1	1	0	0	1	0	0	1	1	0	1	0	0	0.538462	0.5
17502_hypothetical_protein.faa	0	0	1	1	0	1	1	0	0	0	1	0	1	1	0	0	1	0	0	0	1	0	1	0	1	1	1	1	1	0.461538	0.5625
17812_NAD_dependent_dehydr...faa	0	0	1	0	1	1	0	0	1	1	1	0	1	0	0	0	1	0	1	0	1	1	1	1	1	1	1	0	0	0.538462	0.5625
17814_hypothetical_protein.faa	0	0	1	0	1	1	0	0	1	1	1	0	1	0	1	0	1	1	1	0	1	1	0	1	0	1	0	0	0	0.538462	0.5
18_hemagglutinin.faa	0	0	1	1	1	1	0	0	0	0	0	0	0	1	0	1	0	0	1	1	0	0	0	0	1	0	1	0	0	0.307692	0.375
49_transposase.faa	1	0	1	1	1	1	1	1	0	1	0	1	0	1	1	0	0	0	0	0	0	0	0	1	0	1	1	1	0	0.692308	0.375
64_transposase.faa	0	4	4	0	0	1	4	0	0	0	0	0	1	6	0	1	0	0	1	1	0	1	8	0	0	1	1	1	0	0.384615	0.5625
89_hypothetical_protein.faa	1	1	1	1	0	1	1	1	0	0	0	1	0	1	1	0	0	1	1	0	0	0	1	1	1	0	1	1	1	0.615385	0.625
390_hypothetical_protein.faa	0	0	1	1	1	1	0	1	1	1	0	1	0	1	1	0	0	1	0	0	0	0	1	0	1	0	1	0	0	0.615385	0.375
473_hypothetical_protein.faa	0	0	1	0	0	1	1	0	1	1	0	0	0	1	1	1	0	1	1	1	0	1	0	0	0	1	0	1	1	0.384615	0.625
784_serine_threonine_pro...faa	1	1	1	1	0	0	0	1	0	0	0	1	0	1	1	1	0	1	1	1	0	1	1	0	0	1	1	0	0	0.461538	0.625
827_fumarate_reductase.faa	1	2	2	0	0	1	2	0	0	0	1	0	1	1	1	1	0	1	1	1	0	1	0	1	1	1	1	0	0	0.538462	0.6875
830_hypothetical_protein.faa	0	0	2	0	0	1	0	0	0	0	1	0	1	1	1	0	0	1	1	0	0	0	0	1	0	0	1	0	0	0.307692	0.375
887_MmcQ_family_protein.faa	0	0	1	1	1	0	0	1	1	1	1	1	1	1	0	0	0	0	1	0	0	1	1	0	1	1	0	1	1	0.692308	0.5
890_methylase.faa	0	0	1	1	0	0	0	1	0	0	0	1	0	1	0	0	0	0	0	0	0	1	1	1	1	1	1	1	1	0.307692	0.5625
891_restriction_endonucl...faa	0	0	1	1	0	0	0	1	0	0	0	1	0	0	0	0	0	0	0	0	0	1	1	1	0	1	1	1	1	0.307692	0.4375
930_methyltransferase.faa	1	1	1	1	0	0	1	1	0	0	0	0	0	0	0	0	0	0	1	0	0	1	0	0	0	0	1	1	1	0.461538	0.3125
1020_integrase.faa	1	1	1	0	0	1	1	0	0	0	1	0	1	1	1	0	0	1	0	0	0	0	0	1	1	0	1	0	0	0.538462	0.375
1143_transposase.faa	0	0	3	1	1	0	1	0	0	0	0	0	0	0	0	1	0	0	0	1	0	2	1	1	2	3	0	0	0	0.307692	0.4375
1445_beta_carotene_15_15...faa	0	0	1	0	0	1	1	0	0	0	1	0	1	0	1	0	0	1	1	0	0	0	0	1	1	0	1	0	0	0.384615	0.375
1471_transposase.faa	0	0	1	0	0	2	0	1	0	0	0	1	0	7	0	1	0	0	1	1	0	0	7	2	2	1	1	1	0	0.307692	0.625
1529_membrane_protein.faa	0	0	1	1	0	1	1	1	0	0	1	1	1	1	1	0	0	1	0	0	0	0	1	1	1	1	1	1	1	0.615385	0.625
1530_membrane_protein.faa	0	0	1	1	0	1	1	1	0	0	1	1	1	1	1	0	0	1	0	0	0	0	1	2	1	1	1	1	1	0.615385	0.625
1531_hypothetical_protein.faa	0	0	1	1	0	1	1	1	0	0	1	1	1	1	1	0	0	1	0	0	0	0	1	1	1	1	1	1	1	0.615385	0.625
1630_hypothetical_protein.faa	1	1	1	0	0	1	0	0	0	0	0	0	0	1	1	0	0	1	0	0	0	0	0	1	1	0	1	1	1	0.307692	0.5
1632_pyruvate_oxidase.faa	0	1	1	1	1	1	1	0	0	0	0	0	0	2	1	1	0	1	1	1	0	1	2	0	2	1	1	0	0	0.461538	0.6875
1653_transcriptional_regu...faa	0	0	0	0	1	0	0	1	1	1	0	0	0	2	2	0	0	2	1	0	0	0	1	1	2	1	1	0	0	0.307692	0.5625
2305_CRISPR_associated_he...faa	1	1	0	0	1	1	0	0	1	1	1	1	1	0	0	0	0	0	1	0	0	0	1	0	0	1	0	1	1	0.692308	0.3125
2401_hypothetical_protein.faa	0	0	0	0	1	0	0	0	1	1	1	0	1	1	1	0	0	1	0	0	0	0	0	1	1	0	1	0	0	0.384615	0.375
2692_hypothetical_protein.faa	0	0	0	1	1	0	0	1	1	1	0	1	0	0	0	1	0	0	0	1	0	1	1	0	0	0	1	0	0	0.461538	0.3125
2693_hypothetical_protein.faa	1	1	0	1	1	0	1	1	1	1	0	1	0	1	1	0	0	1	1	0	0	1	1	1	1	0	0	0	0	0.692308	0.5
2935_diguanylate_phosphod...faa	1	1	0	0	1	0	1	1	1	1	1	0	1	0	0	0	0	0	1	0	0	0	1	0	0	1	0	1	1	0.692308	0.3125
2942_hypothetical_protein.faa	1	1	0	1	1	0	1	0	1	1	0	0	0	1	1	1	0	1	0	1	0	0	1	1	1	1	0	1	1	0.538462	0.6875
3072_hypothetical_protein.faa	1	1	0	1	1	0	0	1	1	1	0	1	0	0	0	1	0	0	0	1	0	1	1	0	0	1	1	0	0	0.615385	0.375
4058_restriction_endonucl...faa	1	1	0	1	0	1	1	1	0	0	0	1	0	0	0	0	0	0	0	0	0	1	1	0	1	1	1	0	0	0.538462	0.3125
4062_hypothetical_protein.faa	1	1	0	1	0	1	1	1	0	0	0	0	0	0	1	0	0	1	1	0	0	1	1	1	1	1	1	1	1	0.461538	0.6875
4863_spermidine_putrescin...faa	1	1	0	0	0	1	1	0	0	0	0	1	0	0	0	1	0	0	0	1	0	0	1	0	0	0	0	2	2	0.384615	0.3125
5480_hypothetical_protein.faa	0	0	0	2	0	1	1	1	0	0	0	0	0	0	0	0	0	0	0	0	0	0	1	1	1	0	1	0	1	0.307692	0.3125
6095_hypothetical_protein.faa	0	0	0	1	0	1	1	1	0	0	1	1	1	1	1	0	0	1	0	0	0	0	1	1	1	1	1	1	1	0.538462	0.625
6167_transcriptional_regu...faa	0	0	0	0	0	0	1	1	0	0	1	0	1	0	0	1	0	0	1	1	0	1	1	1	1	0	1	0	0	0.307692	0.5
7099_membrane_protein.faa	0	0	0	0	0	1	1	0	0	0	1	0	1	0	0	0	0	0	1	0	0	0	1	1	1	0	1	0	0	0.307692	0.3125
16400_hypothetical_protein.faa	1	1	1	1	0	0	0	1	0	0	0	0	0	1	1	0	1	1	0	0	1	0	0	1	0	1	1	0	0	0.384615	0.5
16479_N_6_DNA_methylase.faa	1	1	1	1	0	1	1	1	0	0	0	1	0	0	0	0	2	0	0	0	2	1	1	2	2	1	1	2	2	0.615385	0.625
16484_hypothetical_protein.faa	1	1	0	1	0	1	2	1	0	0	1	1	1	1	1	1	1	1	1	1	1	1	0	0	0	0	0	1	1	0.692308	0.6875
17378_hypothetical_protein.faa	1	1	0	1	0	0	1	1	0	0	1	1	1	0	1	1	1	1	1	1	1	1	1	0	0	1	1	0	0	0.615385	0.6875
17402_hypothetical_protein.faa	1	1	0	0	0	0	0	0	0	0	1	0	1	1	0	0	1	0	1	0	1	1	1	1	1	1	0	0	0	0.307692	0.5625
17449_hypothetical_protein.faa	0	0	0	1	1	0	0	1	1	1	0	1	0	0	0	1	1	0	0	1	1	0	0	0	0	1	0	0	0	0.461538	0.3125
17811_2_hydroxyacid_dehydr...faa	1	1	1	0	1	1	1	0	1	1	0	0	0	0	0	1	1	0	1	1	1	1	1	1	1	1	1	0	0	0.615385	0.6875
