# Supplementary material for: Clustering of Pan- and Core-genome of Lactobacillus provides Novel Evolutionary Insights for Differentiation
Source: BMC Genomics. 2018 Apr 24;19:284. doi: 10.1186/s12864-018-4601-5 (PMC5937832; doi:10.1186/s12864-018-4601-5)
Supplement: Supplementary file 6 — Softcore-genome clustering of genus Lactobacillus. Heatmap clustering according to 594 softcore genes from 98 Lactobacillus genomes. Gower distance score based on ANI: Red = more similar, white = less similar. (FASTA 944 kb) [file 12864_2018_4601_MOESM6_ESM.fasta]

>26_sodium-dicarboxylate...faa
MQTFVALIVAMALLAGMIYLHHKKWGFNKLVFLSLVVGIVYGIGLQLIFGAKSLVISQSMDWLSIVGDGY
ISLLQMLVIPLIFVSLVGAFTQLKVTEKIHKIAGNVLVVLLGTTVVASFIGFISVVLFHLQGANFARGLT
ATSQALTSIRDHQESLKNVTLAQQIVSFFPKNIFADFAGMRASSTIAVVIFSSFVGVAFLSLKKEETKLA
ETFARGIQALRAIIMKIVKMVLELTPYGIFALIARAAATNSFTTMGKLLIFIIAAYFAVGVMFLVHAVLL
MINGINPITYFKKVWPVLVFAFTSRTSGGSLPLNVRTQKNQLGVSDTIADFSASFGLSMGQNGCAGIYPS
MVAAITASVVGVNIFSWQFILTLVLIDVISSFGVAGVGGGSTFTTLMVLGALNLPVSVLGILIAIDPIVD
MARTALNVNDSMLAGVITAKRLGELDFKKLNSTAQIMDYE

>81_hypothetical_protein.faa
MLKEEKKFDQFGQKLFMQGTLQEFEKKNGPIKGRMAITEGKIPPEMLNKLQPELMKNPKWKVVEGSFDFS
NYTIGMVVGLNPIKPLSEGWLVPQLGHPGVQPDKHWQEFFMEKVMNLIDENGHIDLPLFTWISDKNDLTK
SAKDM

>83_hypothetical_protein.faa
MKALSVRGDYVMQMINGTKKIEYRTWKTNYRGPILMCSTAKRVPNSAPGYALCVMDLYRIDWNDVDQCYY
WYIKLKNLIDPIKVKGQLKLFNVDDDVIIPIKSSEFEKQVIPLIYRSKNKHV

>153_bifunctional_biotin-...faa
MADHQSQILRALLELDNRYISGNELARHFNISRLAVYNNIQKLKQKGHLIETKKGLGYSYQKSKCFDAQV
IDHYRVTTYPVRMHVFDRLTSTNDYAKQYGTEKTVYKPQIFVADTQTKGRGRLGRRFYSPAKTGIYMSLL
IPIQTRQTLHSGLITTGTAVCVVRSLQPFFPQVDFRVKWVNDILAHDKKCGGILTETTASLEDGSHENVI
VGIGLNVDTDDFPDPIKHKAGAIVAHSQIDRNKIVAKIIDNFFYMYQTYQTGNFLSEYAQLSDILGRKIR
VEMGSRVYLGIADHFDNEGALVMNTDSGQLTVSSGEVTKVYLPENGYTG

>154_enoyl--acyl-carrier-...faa
MSDFLDGQTIVIMGVANKRSIAWGCTRAIMNQGAKVVLTYQNDRIKKSLKRFVPEDLDLLECDVSEDENI
EKAFAEIGDRYGKIDGVIHAIAYADKDTLTSGLVNTTKDGYDLAQNISAYSLIAVARYAQPVLNNPASIL
TLTYFGSTRAIPNYNMMGVAKAALEANVRYLASDLGATGIRVNAISAGAVKTLAVTGIKNHGELLKESES
RTVDQKSVTTDEIGNVAAFFMSDLSTGMTGDVVYVDKGVHLI

>155_acetyl-CoA_carboxylt...faa
MVNKTAYQRVQGARRKDKISIAELIHGLTTDFFELHGDRLEADDHALIGGVGLLNNRPITVVGIQKGADT
DENIDRHFGSSTPQGYRKALRLMKQAEKFHRPILALVNTPGAWPDVESEYHGQGSAVAQCIIQGMQLKVP
YISIIVGEGGSGGALALACGDRVLMFEDSIYSVLSPEGYASIMWKDSSKVQQAAEELGLTPDSLLKDGII
NQIIHEYKPGDDLSDLRDFLDKQFTELENLPMSELIEQRQRRFRKY

>156_acetyl-CoA_carboxyla...faa
MLQSRFKMPSHDELVKRMDAIPDHVMRECPICHAKFLSMRLGRDHTCPKCGYGFRILAKRRVKITFDKFT
EIDQNITVPDRYTDEKYRAKIAKAKKVTGLNESVLTGIGSLNKQQVAVGIMDPFWIMGSLGSATGEKITR
LFELATRKDLPVVMFTSSGGARMQEGIHSLMQMAKISSAVAEHSAAGLLYIVVLCDPTTGGVTASFAMDG
DIILAEPHALVGFAGRRVIEQTIMQTPPKDFQSAETVMKHGFIDQIVKRSDMKKTLTQLLRLHTKENAYG

>157_acetyl-CoA_carboxyla...faa
MFKKVLVANRGEIAVQIIRALHDMGITAVAVYSSADKDSLFVHLADEAICIGGPQPSESYLNMAQIISAA
NLTGCEAIHPGYGFLSENAEFAELCETCHIKFIGPSHELISLMGDKANAREAMKKAGVPVIPGSQGVVKT
ASQAETVAEKIGFPVLLKAAAGGGGKGIREVDRPEDLHSAFEQTQQEARVSFNNDDIYVEKLIRNAKHVE
MQVIADEFNHVVYLPERDCSLQRNHQKVIEESPCVQISPTERKKLGEIVANATLKLGYTNTGTYEFLMTE
DHHFYFMEMNTRLQVEHTITEEVTGIELVKAQLKVADGQELPFTQADVAVKGHALECRLNAEDPSHNFAP
RPGRINNLFFPAGSLGVRIDSGVAQGSFISPFYDSMIAKVIVHLNDRNTVIAKMNRILGELKINGVVTNQ
TFLKYLINTAEFNSGQYSTNFIENQVLTNKEGFHVAESV

>158_beta-hydroxyacyl-ACP...faa
MKPAVNDVIPQRYPFEMIDKFIDVQPGVSASAIKLISINEWFFANQTSSRLAVPRPIMIEAMAQTGVAAI
LSIPENKGENVFFGGIKNATFQDDFRPGDKLEFEVVMKKLKRNIGLGHGTIHRDGQSICEADLIFAVE

>159_acetyl-CoA_carboxyla...faa
MNEKEIERLLEKFDQSSLKDFELTQDDFKLKLSKREQNDQVVVQQPTGSKTPVSEVPKSTSANSQPAGEP
QQSVKDYVAEIKAPFVGVVYFAPSPDKPVYKKQGDHVEKGEVVCVIEAMKMINEVKSNVTGTISNILVED
GSMVEYDQPIFQVTKG

>160_beta-ketoacyl--acyl-...faa
MSRVVITGMGIVSPIGNDVESFLKNLFASKVGINPITKFDAEPTGITVAGEVKDFDPLKRVDKKFAKRND
LFCTYALYSAKEAMEMAGLTEDNIDPEDLGVIYGSGIGGLTTIQEQVIKMHDKGPKRVSPLFVPDSISNM
AAGNISIAFNALNTSQGIVTACSSGTNAIGNAFEYIKQGKAKAIIAGGTEASVNEIGISGFAALTALSKE
TDPKKASIPFDKDRNGFVLGEGSGTLILEDYDHAKARHANILAEIVGYGTTSDAYHMTAPDPEGKGAIRA
MQQAIDEAGIDETEVDYINAHGTSTHANDSAESKAIKQVFAKNDHVKVSSTKGMTGHALGAAGAIEAVAT
IGAIQHNQMPVNVGVVNQDEACDIELVNDDNKKAPVNYAISNSFGFGGHNAVIVFKGCD

>161_3-ketoacyl-ACP_reduc...faa
MNDTKQVALVTGAAKGIGLAIAKRLSSDGMTVVINSHHPLTDEEKQSFSDAGFSFDNLVGDVANEADAEK
IVGEVVEKYGQIDVLVNNAGITKDKLLSRLKLADFKAVIDTNLVGAFNMTKFAMKFMQKSRSGAIVNLSS
ISGLHGNLGQANYSASKAGLVGLTKTAAREGALRNIRCNAVAPGMVATDMTGKMSERRQKEFTDQIPLKR
FAEPDEIADAVAFLIHNQYITGQVVTVDGGLTI

>162_hypothetical_protein.faa
MKLGYLFSGQGKQFGKMGQDLYQQEPVYRQTIDQASEALNMDMSDATVFDNPVNTQVAIVAMSTGIERII
NQDFGDPVGATGLSLGEYSAIVAAKGLDFSDALQLVRDRSHYMDKAGQDHPGKMAAVLKTTADMVDQAVK
VGSKKGEIYVANYNTDSQIVIGGSIEGLQAATDYLHEHGVKRVVPLKMTVASHTPFMQEASDLLAKRIQD
VSFNQLAFPVISNTTSQPFEVNTIKQTLIDQLINPTHFYNCIQQLTQLGVDTVVELGPGDTLMKFAKNVV
ANDHTFHIDSVKTLNDFRSKAKLVK

>163_acyl_carrier_protein.faa
MTKEEVFNKIKDIIVDQLDVDADKVKENTNFKNDLDLDSLDIFEVIDKIEDLYDIEIDTDESMETVGELV
DYVLKQKTDK

>164_3-oxoacyl-ACP_syntha...faa
MKFEDFKIMATASSAPDHVVTNDELATMMDTSDEWITQRTGIKRRRIATEETTSSMCTDVATQLIAQSDL
TAKDIDLIAVATMSPDYLTPSVSAMVQGNIGADHAIAFDIDAACSGFVYGLHLVKQMLIANQQKNAILIG
GETLSKLLDWSDRSTAVLFGDGAGGVLIRNTAVDKGSFISEDLRTLGNLGQYLTAGQTGNPSPFATDQQP
FSPFFKMSGRRVYSFAVKNVPESINDALKQANLTADEVDCFVLHQANRRIVERIADELAVSMAKFPINID
EYGNTAAASEPILLDQLVKQKIIKRGDVIALSGFGGGLTVGTMIMKY

>165_MarR_family_transcri...faa
MNAISDEIKEDYNFISDSLVDIYDQIMRIEESEIKKSHFKDITAKELHLVHTIGLHDRKTTSEVARILRL
SKGTLTANLNNLERKGYISRIRNQRDRRIINLVLTSKGRLLYRAHYAFHQKLVEQCLKGFDGSDIKKMKQ
ALMNVEDFIGEVSGR

>166_beta-hydroxyacyl-ACP...faa
MSVLDAAEIMDLIPNRYPILFMDKVDELNPGESIVCTKNVTINEEFFQGHFPGNPVMPGVLIIESLAQAA
SILILKTEKYQGKTAYLGAIDSAKFRKVVRPGDVLKLHVTMEKQRDNMGKVKCEAKVEDKVACSAELTFI
VPDPKKKI

>212_hypothetical_protein.faa
MFNVKERRILKKHIKNLKSASLYKTYRKIHNELETDPLIRTHHFELLAKRGVKPPVYSKRISQDNRIVYS
VDLKSKEVIIFSAWWHYSSGNQSLIHNKI

>215_excinuclease_ABC_sub...faa
MALPKQIEVRGAKVHNLKNIDVNILLHKFVAISGLSGSGKSSLAMGILYEEGSRRYLDALSTYMRRRIKQ
GAQADVTSVKHIPSALALRQRPSVPNERANVGTTTETFNVLRLIFSRLGSPICPNGHRVAPSLAIAEAMS
KSGEEMGRITCPTCGVKFYVPSAEEFAFNSDGACTECGGTGKVRQLDENKLIADENLSIEDGAVASWSLP
GRNFMPSVAEHAGVRINVPFKDLTDKEKDFVLNGPEKKYKMDFLSGTGRVFHDFNALYENAHQAVLRSAK
SSKSERAQKRIAEFFTYSTCPVCHGTRLRPELLKQLVNGKNIDEVEHMQLGDLPAWSKEVLAKLPEEMHQ
MASLLIKEFINNLQPLLDLGLDYLTMARAGNTLSTGELQRIQLARTLRTETTGVLYVLDEPSIGLHPANV
DGLIKVLRKLVDQGNSLVVVDHNVDIIKAADEIIEIGPGSGEQGGQILAQGTPRELEDNKKSLIAPYLNG
KADLMARKTTDKINSDQIKFEIEHYFNLHDIKAGIPVNQITAVTGFSGAGKTSLILDSLVPAIEAQAKGE
KLPKQIKKFSSPVHNVVSVDATPIGKSTRSTVATYTSIMDNLRKLFARQPLAKEKHYTPSYFSYNNKEGA
CPTCGGTGIVTLDIQFLPDMQQTCPTCHGERYNPAIQQVKWHGMSIVDVLNLDINEALPVFKKAPKIERE
LKLLKEVGLDYLHLGESTPTLSGGEAQRLKLVTHLSHKQDDTLFVFDEPTIGLHPLDVKVLVTVMQKLLD
QGATILTITHDLNLIVNSDYILDLGPHGGKAGGRIVAEGMPRELVKHPDSLTTRYLADYWKQFE

>216_hypothetical_protein.faa
MKALKISSVIWLILFILLAIFIMMRHVDGAGVVQTMPIKLINLAVLAVFALIVLVGHLIWLLIVRKRQNI

>298_hypothetical_protein.faa
MMDPNSETFTRLFKDKKRIRYVLYAELIYALLLLTTVVFAIQIFWRLMIIQFVLILAFFVISWAYNWHDK
KTGKVVAVKKDRSFFLKTFMEETPVQKQKAIFRTISLITVILSFAIAAFSCYEIFVDIAGKPQAGQLAII
ENILMSADTFYVFTTAGIMFGLLFGKKRLTRNSSVATMFVSLILLAFHPVLWWMYIIGLVIGAVGYTLYH
LNQL

>456_hypothetical_protein.faa
MPEKIVARPLITITNIIWSFNSKTHLPQILLVKRASDPFKKSWALPETLLRSNESAEAACIRLIKDKIGV
LIPDSATEQLATFTNPKRITGERALALAYMTFLPIMPKLKADYGAIEARWFSFNFKEKKFFLMNDQIKLQ
LDAKSKLAFDHAEIINTAIQRINNKLDYQPTILQILGPTFTLRQAREVYAIFRQTSVDKIDNSNFKKTHK
KIFKEVGTVSAKRSGRPPKLFKLV

>459_MFS_transporter.faa
MDIIDTHSHGLSKNQKWVIASTSSGFALENMDVLFLSFAMSSMIADLHLSGGAAGLISSITNLGMLFGGI
CFGILGDKIGRVKTFSHTVLIFAIATALMAFANNIYEIYALRFLAGIGAGGEYGVGIALIAENFKNHQIG
KMTSIAAVGGQIGAIIAALVAAWIIPHLGWHMLFLVGIVPVVLTVFIRKHLHESDQFLAAKNNEKGSLLT
DVVKKMFSTPRLALQSLGLMVMMTVQIAGYFGLMNWLPTIVQKQLNLNVSSSSLWMIATIIGMSVGMMTF
GSIFDYFGPRRAFEIFLIGSAVMVYVLALAQNMASLLVIGAVMGFFSNGMFGGYGAVISRLYPTEIRSSA
NNIIVNVGRAIGGFSSVVIGILMDHYSLTVVMGFLSALYIISFVVMISLPGLKRLTVKH

>505_ferrous_iron_transpo...faa
MKKIMKMALASAALLGLSATTVQAGTYNPKNTTAFKINKLNHVTKGKIYKLHLPAAGRLVTNGDVTLKNS
MEWTCIPYGKKKNTYYLRKGTYYLTSSKNANVKTAYTRLTKIRKGLETYVETKKNNDNSSLKARKIEIGQ
KIKAMGEMYNYDSIDYYSFTIDSPQMVTMKMTNNPIYQLGKGNIFSKMDVIMFDKDNSVGGGTMLYPEDF
KVNGNKTASQSWYLAKGTYVFSVNTRGLYDFQLTAVPDTRMVPADTEIESLKDTKDGVIATLRDALHAKT
YELAWREKGPKAASFASSSNTTEVSTAPETRYIERNGHKIPVQIGKKLVNGQTYDFVARGVSNPDYIRYG
VPETDNYFGAWSKVVEHTYYAPSDATPGAVDLTIAKADNTYHNIHVAWKKIDSAQSYRVAYRQKGTSKWY
YEVTDQVSNAITGITRNRSYEVKLQALNGREEGPWSAIKTVFLK

>548_hypothetical_protein.faa
MLTKIIEVVLKFENPDFSGSASFASFDDLLDEIGKIAQKQQVVFVIDEYPYLAESYPGFSSLLQKYIDRN
FLHSKLFLVLCGSSMSFID

>560_membrane_protein.faa
MTTCPNCGQAINEKDDICSNCGFNLKKYRDNFFTDQHIKTKYESDNEGQQIISRAAYRAEFYPEKQNSTV
QRMIAWVRKNATLVFLLGVFLLILMSFSRAAGWISFLALMIWLYIVCDQQKKIEQYTVDKRLTQKINQMG
SKIFNRVDEREDGIKKRNADFEQSHPRVEKQMREIKKQRQSRFNYVQLSVILTALISLIVLFTDSGAAVS
AVSYTQRMSISNMIFSLAGRLLSSGATSVYSIVLYLVWLFLFLFPIFIIYNILKNTRSSQALAFVLSLIE
TIFLIYLIYKLSSSSRAATGVMSQLISQLIIYAVSLGASAYFLILSSALTTVLSGYNLFKKKEN

>565_sugar_ABC_transporte...faa
MKFSKKLAMAAVAALALVGTAACSNGNKNSSSSSEKIPSKITKKTTVVFWNSMTGVQQTTLKQLTKDFEK
KNPKITIKLENQGAYNDLQAKINSTLQSPNNLPTITQAYPGWLWNAAQNKMLVDLTPYINNKNVGWGSAK
ASDITPDLLDGAKIKGTQYGIPFNKSIETLTYNKTMFEKYGIKKVPSTWEEFKDVAETIYKKSNHKVVGA
GFDSLPNYYTIGMKDEGVNFSDKINFSGATSKKVINYYADGIKKGYFRTAGSEHYLSGPFANQKVAMFVG
TSAGEGFVKQGVGDKFTYDVAPRPGKYTLQQGTDIYMFNHASAEQKAAAFKYIKFLVSQSSQLKWAKATG
YIPVNEKTIKSKAYKDNKSIKLPAKLQDAMKHLYSVPVAKNSNAAYQQLDSIQQNIYAAAEKGQNINSQI
EAGKQKFDAAWKQ

>577_hypothetical_protein.faa
MTIKIVTDSGADAFVSSIEGVAHQSVPLTIRAGSSSWIDDGKLNIPEFVTALKQTNERTSTACPSVHDWL
DAFAGADEIFVLTITSALSGTYNSAVQAAKIFTEKHTNVKIHVFDTLSAGPQIRLLAEDIATMINDGLHF
DQVVETMKYRIRQTDLLFVLENLDNLANNGRINPAMARIAHALKLNIVGTASDAGKFEVLGKIHGSKKIF
SKMLKIMEKSGYCGGRVLIDYVGFSDKAAKMKETILSVYPSAQVSLSECSGLCTYYAEDGGLMIGYEKN

>584_hypothetical_protein.faa
MKKNIDKKLFVGRPFPDSLMNAQKSFMESNQQMENDEVFQKFLADNNLENKRSALIVSGPDSFMYWYGVV
TDMEADKVPTGLMKFELPKAEIDEEVEENQNLVYFNLPLNSTVPNFVKKVVANGVKVYENLGDSDTPYIV
WDLDLDTKKLTQAFYVKVSE

>638_hypothetical_protein.faa
MWIILVINLLVAMAIAYFGLKERQEDFNLFTAGAVFIVFGLILIIGLVLVMNNFEELSVLQFVGGILIAI
GIISLIIGFVTKAVRTVSLRDVAIAMEVAVVCLLYLTHNAGLSFMNLVVPELAAIVRLRKNLNLRAKRDV
NSK

>736_phosphoribosylamine-...faa
MENKLSILVVGSGGREFAVAKKFKESPLVEEVYCAPGNSGMQTIGVKNVNLNEMDLDGLLAFAQEHHISW
TFVGPENVLCAGIVDKFTKAGQKIFGPNQRAAQLESSKEYALKFMDKYKVPTAMHETFDSPQECIAGLKN
FSYPVVIKEDGLAGGKGVTIASDEEVAQKTIRAMFSGGQKKLVLEECLVGPEYSMFVVVSEDQYRILPMA
QDHKRVGDGDQGPNTGGMGSYCPLPQLSKHDRQEMIEKIVKPTIQGLIAGQYHYHGVLYIGLMMTSSGPK
VIEYNVRLGDPETQVVLPKMKTDFAQLVDAAINEDVMPEIEENNKAILGVVLCAEGYPKNPMQIKLGKLP
QSDKVYIDYASVSGDLSNLQNNSGRILMVISESEDLKRSQTNVYEYLNSLNIPHTFYRYDIGDKALKV

>737_purH.faa
MKRALVSVSDKTNLVPFVKGLVENHYEIISTGGTKKKLDEAGIKTISVEEITGFPEILDGRVKTLNPYIH
GGLLAERDKPEHMKTLEKLNIHTIDLVCVNLYPFKQTIEKPNVELADAIENIDIGGPSLLRAASKNYASV
TVVTDQADYDRVLKEITENGDTNLKTRAELAAKVFRTTAAYDALIAEYLTKQTGLEDPEKLTLTYDLKQR
MRYGENSHQKAWLYEDALPKKFSILQAEQLHGKKLSYNNIKDADEALRAIREFQAEPTVVAMKHMNPCGI
GRGKTLEEAWDRAYEADSISIFGGVIALNRKVDLATAKKMHKIFLEIVIAPGFDDDALAVLEKKKNIRLL
QLDFSHENEPVRYETVSVMGGLLMQEQDVLNENVADWKCVTDVKPTEQQLKTMMFALKAVKHTKSNAIVV
ANNERTLGVGAGQPNRIDSAKIAVKHAGEAIDNTAVMSSDAFFPFGDCVEYAGKHGIKAIVQPGGSVRDQ
ESIEAANKYGIAMVFTGYRHFRH

>738_phosphoribosylformyl...faa
MNRYKDAGVDVEAGYDLVKRIKKDIAATSRPETSGTIGSFGGMFDLEKLGYQHPVLVSGTDGVGTKLMIA
QEMGINDTIGIDCVAMCVNDVLAQGAEPLFFLDYIATGHNDPAKLAQVVHGVAEGCRQSGSALIGGETAE
MPDMYPKNEYDLAGFSTGIANKEDILTQDLAKEGDILIGLPSSGVHSNGFSLIRQVLFKDHHLKVTDRPE
ALEGKSIGEILLTPTKIYVQAVLSLVKRHLLHGIAHITGGGLIENLPRTYNDDLQAEVNLGAWPVQAIFR
YLQNKGQLKEQDCLNTFNMGIGLVLLVPKANVLQVKEQLKQKNEQYYEIGKLRKRPIGEKKIVFNGSFK

>739_amidophosphoribosylt...faa
MFNEIKSLNEECGIFGIYNSENASQLTYLGLHNLQHRGQEGAGIVSSDGRQLYQHRDRGLLSEAFADPND
LKKLIGDSAIGHVRYSTTGRNSIQNVQPFLYHFLDGDVALAHNGNLVNASSLRNRLEKHGAIFQSDSDTE
ILIHLIRNHIEDGFIPALKKSLNEVHGGFAFLLLQKDRMIAALDPNGIRPLCIGRLTNGAYVVASETCAL
DIVQAEFVRDVQPGELIIFDQEGMHIDHFTTQTQLAVCSMEYVYFARPDSIIHGVTVHNARKRMGKLLAQ
EQPADVDIVIGVPNSSLSAASGYAEELGLPYEMGLVKNQYVARTFIEPTKELRENAVKLKLSAVRGVVQG
KKIAVVDDSIVRGTTSKQICRMLKKAGAKEIHLRIASPAFRFPCFYGIDISTRTELIAAHHSVEEMQKIL
GVDSLRFLSVESLIKAIDIPDAGESPYGGLTVAYFNGQYPTKLDDYEQGYLASLNEQ

>740_phosphoribosylformyl...faa
MKQAMTPEEIKEKKPYLDWSLTEHEYDYICDKLLKRLPNYTEIGLFSAMWSEHCSYKKSKPVLRLFPTKG
KRVVQGPGEGAGVVDIDDGQAVVFKAESHNHPTTVEPYQGAATGVGGILRDVFSMGARPVAILDSLHFGE
LKNNPTMRYKMEETIRGVGDYGNCIGIPNLGGETTFDSCYNGNILLNAMCVGLMNIKDMEHGKAVGLGNS
IMYVGAKTGRDGIHGATFASADFSKEHETQRSAVQVGDPFMEKLLMEACLELILKHRDWLVGIQDMGAAG
IVSSSAEMATEGNAGMELNLDLVPQREPNMSAYEIMLSESQERMLLCVKKGHEEDVKKIFKDYNLDAVTI
GRVIEGENYVLYHEGEKVCDIPVRSLTEDVLEEPSKEIKPQYIIDAEKMPAWRPSFESSGEILKRLLNQP
TIANDQFITQQYDSQVRSNTIVKPGSDAGVLRIRHTKKAIAMCTDTNGRFVYLNPKIGGQRLVIESVCNI
VASGAKPLAITDCLNYGDPNDPEIFWSLRESCQGIADACRIFETPVVSGNVSLYNENDGQAIYPSPMIGM
VGLIKNTDYVIPMHVQEADDIVYLVGKTTADFAGSEVQKMLQGKISGLPEAPNLELIHDYLKNLHKAMTQ
GLVTSAHDLSEGGLAVSLAEIVFDTEFGLNINLSEFDKTLLFSETPGRLIVSVKPENKSAFESLLGSAVQ
EISRVTDQRKLSIKLANDELNTDVASLEKIWKESIPCLMKSKA

>741_phosphoribosylformyl...faa
MKIAIVVFPGSNCDIDMYEALNTVCHAEAEYVSYRTKKLDGFDAVILPGGFSYGDYLRAGAIARFAPVIP
AIRKMAQDGKLVLGVCNGFQILTEMGLLPGALKRNNSLQFICETVKLQVKNNQIPFTTEYDQDQIIDIPI
AHGEGNYYADDATLAELEKNNQIVFEYYQHNPNGSVKNIAGICNKEGNVLGMMPHPERAVEEVLGGTDGL
PLFKSFLKLGVLA

>742_phosphoribosylformyl...faa
MTTIRIYVTYKPSVFDPQGAAITDSVNSLGHQEVKNIVVGKFFDIKLDEDDQDKAKQDVKEIAEALLVNF
NMETYRLKVLEEN

>743_phosphoribosylaminoi...faa
MEKLLYSGKVKQMWSTNDPEVLRVVYTDQATAGNGEKKDNFKDKAELNNQISTLIFQYLEKNGVPTHFIK
KISDKEELVKKCEMFPLEVVTRNIAAGHFSSRYGLDEGMRFAIPVEELFFKSDELDDPILNSSDAVALNV
ATKSEQEQMWSLSRQVNQLLINLFDEAGMDLVDFKLEFGKLHNGQIVLADEFSPDNCRLWDKKTKSHMDK
DVYRRDIGDLTAVYKKVLARIEEVLEED

>744_5--carboxyamino-imid...faa
MSRTDFIGQGKTIGIIGGGQLGQMMAISAKYSGMKVITLDPTPNCPCGQVADDQIVANYSDISAIEELAE
RSDVLTYEFENVDLKALEDVKDKVAIPQGTKLLYITKHRIREKNFLRSAGCQTAPYIPVKNKSDLQAAVK
TIGYNCVLKTCEGGYDGHGQEVLHSDADLTNDHVKQILSTGDCILEGWVPFKVEASVMVARNAMGEVSVF
PVSENYNKDEILHMSIVPARISPDVYQKAQKIAVQIAEAIDLRGILGVEMFVLNNGEIYINELAPRPHNS
GHYSIEACNFSQFDLHDRAICNWPLPKIKLMSKVVMVNVLGQHVAGIHKIIAEKRGWHFHDYGKAEILHN
RKMGHVTILTDNIAKTISDINATHIWDR

>745_5--carboxyamino-imid...faa
MTVKIAVIMGSKSDWPTMKHACDLLDQFNVGYEKHVISAHRMPTEMYDFAQKAEERGIRVIIAGAGMAAH
LPGMTAANTVLPVIGVPGQTKALGGMDSLLSIVQMPTGIPVATTAIGNAGASNAALLALEILGTNDEKLR
GRLKNYRQKLHDLAKESSGELE

>753_hypothetical_protein.faa
MMYLLYILIGLLIVLGVNLAITAFWAVHDMYVHRDREDQDLTTFKKYFVKNNNIPTKMSDIFN

>755_transcriptional_regu...faa
MIEVTVDFMLLKRKMKSKDLAKAIGITPANLSILKTGKAHGVRFDTLSKICEELDCQPGDLLKYVPDDEG
KKDEK

>760_hypothetical_protein.faa
MAFKTKLAEHEIQLGTRQYRIYPEGEQIAWIWQLFGANRFVWNQFVAAFEARYEANPELKFPKIGVLKSW
LPLMRKEYEWLKRVNSTSLQFTVERFSDDMWAFLTKKQVKQGKPRFKSRKYYCQTATIKNVKYQTKTGAQ
AQIAVLSPHHLRIGKKNGITLRTSSLHNLRNVRIQKAVISYRQDLDRYYISFSVVKDKRQLAQYQVKSKK
TGKAVGIDVGLGKEWLVTSDGKRFGVPDTFKLEKAMLKRQSHCDRNRTAIEKRAARFNHEHEEKIDKYDY
ANWQKLRKTKSKYQLKIRNIRYDYLQKVTTELVKGYDVIAIEDLKVKNLLGNHKLAHNIANASWGMFRRL
LAYKCEWYGKKLIVVKPQYTSRICSECGKKNPRFAHMKTRDWLAIREWYCPYCHAHHDRDVNASKNILAR
AVGLGSKISKIQAGAQPC

>891_3-ketoacyl-CoA_thiol...faa
MKNIYIVAAKRTPFGKYRGFFKDASSIDLGVMALKGALKAGNIDPNDVQELFMGNVLSTGLGENMARQVA
LNSGMRKESTAATINDVCGSSLKAVRLAQGQMELGDLDLVAVGGSESMTRTPYFVKKENKENPADHLVNT
MINDGLMDAFSGQHMGITAENVAQRYHVSREEMDEFSLRSHKKAADATKSGFFDNEILPIEINGETLDHD
EPIRSDTSMAALSQLKPVFKEDGDVTAGNSSPLTDGASMLVLATEDKVKDLNLKPIAKLGGFAEAGFDPA
YMGYTPYFAVKKLLKKTGRSINDYDIVELNEAFASQSVAVASDLQIPDDRLNIMGGAIALGHPLGATGTR
LICSAISGLKKEQGQRALVTLCIGGGQAIAYEIENI

>892_hydroxymethylglutary...faa
MKFYQLKPEQRREILQSEGINLEDIDDQVLNRLDKLSENVVGQLRLPLGVVQNFLLNGQSYMVPMAVEEP
SVVAAANHGAHIFARNGGVKATSKRTGIYGQIVLKVNHDFSLPDLKKKFPDLIDLANKEFASLIRHGGGT
RSIEAERKGDLVYLKVLVDPAEAMGANKTNSILEFLAAKLKQFPGIEEKLFAILSNYPSQLTKATVTLDP
KTMGGRKVAERVALLSKIGYEDPYRAVTNNKGIMNGVDAVLIATGNDYRAIESATAVLASQDRHYRSLSK
WTMQDGKLVGELTLPMAIGVVGGSIKARKDVQQSFAILGKEINSAKLAEIIVSVGLANNLAALLAISTVG
IQAGHMKLQARNIVSELNASDEEKKKVLAQIIKQKDYSESYARAVLKQIREGK

>893_hydroxymethylglutary...faa
MRVGIDKIGLFTPNKYVDVVDLAYARNEDPNKYLIGIGQSEMSVADQTQDAVSMGINATMKYIDRIDKDK
IGLLVFGTESGIDQSKSASLFVKTALKLKPEVRTFEVKEACFGLTAALMIARDFVRVHPDQTAMVIGSDI
ARYGIGTAGEVTQGAGSVSMLIKADPAILALNDGHSAYSEDINDFWRPNDSKLAMVDGKYSTQVYLDFFS
KTFADYKKQKKLETNDFDAIIYHLPFTKMGLKANRLAVADQDEATTEKLQNSFDASKQLSRRVGNIYTAS
LYMSLLSLLENGNLPTGALVGLFSYGSGAMGEFYSGNLVEGYKKEVNAAGDEKMLKRRQKVSVPEYEEIF
NTALDDPEDNEELTSDDEKGTWYFAGTKGNIRQYKVK

>932_bifunctional_folylpo...faa
MKFTNTEEVIHYLYSLPHLHPKNDLSFIKKLLQQLGNPQDQVKTIHITGTNGKGSTSYYLANLVKKAGQR
TGLFVSPYVYRFNERIQLNNQDISDEDLVNVANTVQAAYEKLKQEDEQFSLVTFEYEVAMAFVYFEQKQC
DYAVIEVGIGGEHDKTNVIIPEVSIITTIGLDHAKIIGPTIQDIAQEKSGIIKQNRPVVLGNVPDSVLSI
LVKKADKMHAPLLQLKHDFTIETQNGRLKYSDAKRSLSFAYRPKVEGYDIAVAVKAFLLLKLNLNDQEIE
DAINQTQIPGRYHILQKEPLIILDGAHNIQAMSNLLEVVHAEAKKRHSHVYALVTMMKDKDLEQVFSLFN
KDDQVLLTTLDYPRVAKENDFPIDIQRRYNYEGDYRQGFTKLKEKMDASDILLVTGSFYLVSSILNWKAK
GNAG

>956_sugar_transporter.faa
MNILIALIPALGWGIFSLIAGKIKNSHPANELMGLGTGALIIGIITAIIHPTSSNITIFSLSLISGMFCA
LGQSGQFISMRNIGISKTMPLSTGFQLIGNTLIGAIIFGEWTSSSQYLIGTLALILIIVGVSLTAISKDK
SAKLKMRDIILLLFTSIGYWIYSSFPKAITADAQTLFLPQMIGIFIGSIIFLLVSCQTKVLKEKATWLNI
FSGFSFGIAAFAYIFSAQLNGVITAFIYSQLCVIISTLGGIFFIGENKTKSELIATFVGLILIIIGAAIQ

>978_5-10-methylenetetrah...faa
MYQTREQVLNLLDNLSEFNVKNILGLRGDKIPGKQPVGDFNHANDLVAFVHQNRPDFSIASACYPNCHPE
ATGFVDDIAHLRTKVDAGADHLISQLFFDNQAFYDFQEKAEIAGIHVPIEAGIMPCTNKKQIERITQITG
VPLPKKFSAILDRYQNSEEAMREAGIAFAVDQIIDLVSEGVDGIHLYTMNHADIAERIWNATKSVFDAAN
ARTRTTIKHRS

>981_adenine_phosphoribos...faa
MEQTYELKVGQLKRTLPIIPINDTTAIASFVLLGDSELAHEAAQQLSTKITENFDYIVTLECKGIPLAEE
MSRLTNHPKFVVLRKSVKAYMTDPLEVSVKSITTTDEQKLVLDGHDAEQLAGKHVILVDDVISTGGSLEA
AERLLTKAHAKTVAKCAILAEGDAANRTDIIYLEKLPLFSIKSGK

>1004_pyridine_nucleotide-...faa
MDKFKNIIIGFGKAGKTLAKYLAQHDETVLLIERSKQMYGGTCINVGCLPSKNLILNGQRGLDFTTAVNK
RGEMTRQLRDKNYHMVADEPLATIWDGSARFIDNHVLAVVMSDGTTKKVRGERIFINTGAVPNWPSIPGL
EFGQRIFTSKEAMELEKQPKRLAIIGGGYIGLEFAGMFNSFGTHVTIFDQHTRLLEREDPDIATEVVADL
TDAGIEIKSATQLTQVKDNGEKVTLYYQQGDQSNTAKFDAVLVAVGRRPNINSLGLENTDIALTSRGAIQ
VDDHLRTTVQNVWALGDVNGGPMFTYISLDDFRIIVDQLFGKGDRSTADRTVIPTASFLNPPLANVGLNE
RQAKSAGYDLQTFKLSVKAIPKARVLEDQRGLYKVIVDQKTHLILGATLYAAEAHETINLIALAMKAKLP
YERLRDMIYTHPTMSEALNDLFKTPVVKS

>1013_membrane_protein.faa
MESWLFLALVLVVALVGKNMSLIIATGVVMALKLIPFASKWLPVIQAKGINWGVTVISVAILIPVATGQI
GFKDLINTFKSPAGWIAILAGIAVAILSRYGVDQLAAVPQVTVALVLGTIIGVVVFKGVAAGPVIASGMT
YLVITLFNLHF

>1016_DUF3816_family_prote...faa
MKKQDLSVKNVVAMGIGSAIYVILARFTSIPTPIPNTNIELVFPFLALFAAIYGAKVGFAVGFIGHTLSD
FIMYGQTWWSWVLATGVLGLIIGLASKKLDLKNGIFGIKQILLFNIVQIFANIIAWIVVATIGDIIIYSE
PANKVFVQGISATLSNGITILVVGTLLLKAYAGTKIKKGSLRKED

>1035_hypothetical_protein.faa
MKLKKIGIGLLMLAGAVAMLMAIPKQVSAASNGRSVSEQYATVVVDEYNVSLGKYVVDSSTTDPYVNLIG
FDSEPLWQAYKNSMRKHHRKHHDN

>1059_nucleoside_deoxyribo...faa
MKAVVPTGKIYLGSPFYSDAQRERAAKAKELLAKNPSIAHVFFPFDDGFTDPDEKNPEIGGIRSMVWRDA
TYQNDLTGISNATCGVFLYDMDQLDDGSAFEIGFMRAMHKPVILVPFTEHPEKEKKMNLMIAQGVTTIID
GNTEFEKLADYNFNECPSNPVRGYGIY

>1094_spermidine-putrescin...faa
MEMDIIKLKHITKQYDDGFVALKDINLTIESGKFYSLLGPSGSGKSTILRIIAGFSQPSSGQVFFNGKDI
TDLDAAKRHINTVFQNYALFPHLNVFENVAFGLKIKKQPMDKIKPAVKEALHMVRLDGYANREISELSGG
QQQRVAIARAIVNKPKVLLLDESLSSLDKRLRKDMQFELIAIQKKLGITFIFVTHDQEEALSMSDEIFVL
NDGMIQQSGSPVAIYDEPVNDFVARFIGDSNILSGRMIKDYEVEFANNKFKCADGGIKPNEKVEVVIRPE
DLDIVAPEKGNIVVTAQTQLFLGDHFEIKAVDANENEWLIHSTNGVKLGERVGLFFDPEDIHVMRLNESQ
EDFDARIEKYEGDENEN

>1097_spermidine-putrescin...faa
MKKIIIAIGATLLACLGLAFWANRLEKPAVAGNGQNLIIYNWGDYLDPQLVKKFEKQTGYHVVYETFDSN
EAMYTKIKQGGTAYDLTIPSDYMVTKMLKAHLLDRLDKKEIPNMKYIGKSFLHKSFDQNNDYSVPYFWGT
LGIVYNDKFVKKGSIKNWNDLWSKKYRNQILLVDSARDEMGMTLVSLGYSMNTTSSLRLRLAQTKLDSLG
PNIKAIISDEMKMYMIQNEAAIGVTWSGEAYEMMESNPHLHYVVPTQGSNLWFDNFVVPETAKNKKAALK
FINFMLEPKNAAQNAEYVGYATPNIEAQLLLPKRVREDKQFYPDEKTLRNLQVFKDLGPKKTQEYNDLFL
EFKMYAR

>1189_16S_RNA_G1207_methyl...faa
MSAEKNQMYFATDPMTAHDEHVIDYHVDNVDLKFTTDAGVFSKMRVDYGSGVLIKAMKDATFPQENILDV
GTGYGPIGLLAAKFWPDQTVDMVDVNERGLKLAKQNAQVNHISNVNIYSSDCYTQVDKKYGLILTNPPIR
AGKKVVSEIIAGASDHLVDQGMLLVVIQKKQGEPSARKLMTATYGNCEILTRDKGYYILKSVKRDNNAV

>1208_hypothetical_protein.faa
MKITLKTIFYVVYFCNLIYQIGFIGYKLLAHNSITTTEWIIAVSSIAATTLIYIFVKKLNS

>1311_glycerophosphoryl_di...faa
MTETIIFAHRGLPVKFAENSLEGFRYAATHGAEGVEFDVHLTKDKVPVVMHDEEIDRTTDGSGYIKDYTL
SEIRKFHLKNGEPVPMLRELFEILQDKDLYINLEFKTNKVHDKGIEAIVLALAKEYHFVHPIIFSSFNYQ
TLKNCQRVDPHQQYCFLTKVPILFPQRLVRKNHFAAIHPHWYLPSKITQRIWTVDNPKLAKRYFKRGVAG
IFTNNFELMNRVKRKMFVNTK

>1329_CoA_biosynthesis_bif...faa
MTRVTVYLTGGIAAYKAVQVVRNLEKQGHEVRIVMTKNAEHFVTTNTLAALTKYPVLDDLWEKANEASIP
HVHLARWSQLALIVPATANFISKMANGIADDTASTTILATKAPKLVVPAMNDQMWNNPATQRNIALLKGD
GVHVMEPATGMLAEGYAAKGRMPEPEDITAWVQDILDENKILKNKTIVVTAGGTQEAIDPVRFIGNRSSG
KMGIAIAQKAAEAGAQVKLIYGNVTIPLPKANNIELIHASSSEAMLKAVEDKFQHADVLIMAAAVADWRM
EKVADHKLKKNPEQDTLSLTLVKTKDILHEVSSHKKANQVVVGFAAETNDLLKNAEKKLKNKGADMIVAN
DVSNNVFGNDKDQVVILQNNTKIEKWPLMTKQEIAVALIKKIANKLK

>1338_orotidine_5-phospha...faa
MKPVIVAIDVDNQEQLTKILSNLGQPQDVFIKIGMELLYHAGPDLVKKLAKQGYQIFLDLKLHDIPNTVY
QATKQLAQLGITYTTVHALGGSQMIQAAKDGLIAGTPAGHTVPKLLAVTELTSISDEVLRFEQNCALSMS
EQVMSLAKTAKKSGADGVICSPLEVKELHQKIGDDFLYVTPGIRPKGSAKDDQSRVATPAQASEWGSTAI
VVGRPITLATDPHAAYEAIKKEFN

>1388_hypothetical_protein.faa
MNFELAEQSIQYTFGNKRYTNGLKSRMIKNVKRGAAAEDLKKVGQAIASLQEESLDDVILVPKQRVIEVA
E

>1495_hypothetical_protein.faa
MFSLFTHNKHATSDNKKVYQELKKFYNSFSSDIYNEMNIGRYRPIRDAIGLVMNKFDNNDHPMEYTSKLV
MYIEATVALNHLHLTPEQEDLMRKLTELTKYVNLSYVYLSPIDSEKQFANI

>1506_acyl-phosphate_glyce...faa
MFALKFASLFILAYLIGSFPTGVLVGKIFFHKDIRKYGSGNIGTTNTFRVLGPVAGIIVFLVDFFKGTIA
TLLPVLFHLGSHYLCLIFGLAAILGHAFPIFLKFKGGKAVATSAGFLLGYNVHFFLICAVIFFPILFITS
MVSLTSLISVVLIFIASFFFHDLALSIISGLLVVLIYWSHRSNIVRLKHHQENMMPFGLYYWYYKKHH

>1611_isochorismatase.faa
MNNEALLIIDYTNDFVADKGALTCGLPAQKIEKQIVSLAEQFLKENKWVILPTDLHFKNNPYHPETKLFP
PHNLGHTWGREFYGELQKWYEDNKDNDHVLMLDKTRYSAFCGTNLDLFLRERKITTLHLTGVCTDICVLH
TAVDAYNKCYKLVVHKNAVASFDETGHKWALNHFKTCLDAKIID

>1612_nicotinate_phosphori...faa
MSHEMLTDLYEFSMANGYYQTLPHDKQARFDVFYRNAPDEDSFVISAGLMQIVEEVKNWHFTKEDIDYLR
ALNKFSDEFLTFLKDAKNKCTINAMTEGTPLFPREPILTISGPLIEVQLLETLVLNIFNHQSLIATKAWQ
ITHAAQGRAVMEFGARRAQGPDAATYGARAAVIGGCTSTSNVLAGQKFNIPVAGTMAHSWIESFPDELTA
FKAWAKIYPDTASLLVDTYDVVKSGVPNAIKVFQELKAQGHRPLSIRIDSGDITRLAKKARQMLDDAGLS
EVKITASNALDAHIVKSLLNEEAPIDNFGIGERLITSSSSPVLSGVYKMSALENKGQWVPKIKISNSREK
ITLPGNKQVYRLYSRNDPKHAFADIIALADEKLRDKITAIDSDVHATNDVVTLTDFTARPLLHQVLAGQK
AAPIETDTFAIQKYAKEQIAELPEETKRLVNPDHYPVYLTKKLADLQKKLIAEYKEVKL

>26178_ATP-dependent_Clp_pr...faa
MLVPTVIEQTARGERAYDIYSRLLKDRIIMLSGEINDQMANSIIAQLLFLDAQDNTKDISLYINSPGGVI
TSGLAIMDTMNFIKSDVSTIAIGMAASMASIILTSGTKGKRFALPNSTVLIHQPLGGAQGQQTDIQIAAN
EILKSRKKINEILHETTGQPLEKIQKDTERDNYLTAEEAKEYGLIDEIMANKKK

>26179_DNA-binding_protein_...faa
MASYASEVKKELTSLEVHPEHAKAELAAFLRMNGVLNLHDHQFSLDITTENPAIARRIFKLIKVAYGIEP
LLIVSRKMKLKKNNQYLVRLNRDVQKILENLNIWDPAKGLVTRIPQRIMKSSEGAMSYLRGAFLAGGSVN
NPETSRYHLEIYSTYEDHNEDLAKLMNEYFYLNAKMTKRRRGYIVYLKEAAKIGDFLHVVGALNAMLNFE
DLRIMRDMRNSVNRLVNCDTANMKKTASASAKQVEDIQLIQKEKGIDSLPEKLQVLARFRLAHPELTLKE
VADQIPDGPISKSGVNHRFKKLHELAETLKE

>26180_gluconeogenesis_fact...faa
MSYGETRIVRVIKGRRPRVVVIGGGTGLPVILNALKDQNAEITAIVTVSDDGGSSGSIRNFINVVPPGDI
RNVLVSLSDLPQEEKDIFQYRFDSSDAFFSGHAIGNLIIAALNEMQGNIFDAVQSLSKMMKVDGHVFPAS
NEPLTLNAEFVDATTEAGETEITSKDKRIKRVWVTDTNSKATPKAVLPVLASIMQADAVVLGPGSLFTSI
LPNLMISNLGEAVRETEAEVIYICNIMTQRGETDHFSDAEHVEVINRHLGGNYINTALVNGAKIDMSKFH
PEDYDAYLEPVKNDFNGLRVQGCRVITDDFIDQRHGLVFHDGEKVAKEIMNLAFEAMSRKRMKENNG

>26181_RNase_adaptor_protei...faa
MADDKKQLLIVTGMSGAGKTVVAHDLEDMGYFVVDNLPPTLLGSFWDYNSNDFHKVAVVIDLRVKTFYTD
LLDEVNSLEDNGNVQATILFLDASDDVLVARYKETRRLPPLANNGKGRLLDGIQEERHILMPIKNRSNYI
INTSNLSTKDLKQKLINTFSDRKRQPFSIEVMSFGFKYGMPIDADIVMDVRFLPNPFYIPELRPFTGLDK
RIFDYVMNKKETQVFYQKLLDLLETAIPGYIKEGKEKLTIAIGCTGGQHRSVSIAQQLARDLSKKYPVDI
THREVSRYIRK

>26182_hypothetical_protein.faa
MDIFSSSRDNRGFDWGAFIAGVLMVVVAFLLLRHPAKGLHVFVLIFGILSILQGLVWLAGYSRFRAFFAR
SWVALISGILDIIVGILFLCSYDIGGLTIAYLFAIWFFVDSAVGIAFSWHLRVFSTGYFIFNLVLNILSL
VIAIFLIFNPLFAALSLVWLVAFWLLVFGINEIVVAFMYRTRGAS

>26183_excinuclease_ABC_sub...faa
MVNDKIVIRGAREHNLKDIDVTIPKNKLVVVTGLSGSGKSSLAFDTLYAEGRRRYVQSLSSYARQFLGQM
DKPDVDSIDGLNPAISIDQKTTSHNPRSTVGTVTEINDYLRLLWARVGHPICPNDGTLIERQSVDQMVDR
IMALPERTKIQLLAPVIRAKRGEHKDVFKRVQRAGYVRVIVDGEMHEIGEEFNLAKNKRHNIDIVVDRLI
MKDSIKSRLFDSIESALRLSDGYMNVDVIGDEMLNFSEYYACPKCGFTVGEMEPRLFSFNAPFGACPDCD
GLGMNLAVDEDLVVPDKSKTLAEGALAPWKTSNYYTEMLEQACAALDIPMNKPFNKLTKKQRETILHGST
KPVKFHVTGDFGVNDTTQPFEGVMDNVERRYKHPMSKFMRDVMGKYMTELTCSTCHGKRLNEKALAVKVM
GKDIAEASELSISKSLDFFKSVKLSEQETVIAKPILKEVCDRLSFLDSVGLDYLTLSRSANTLSGGEAQR
IRLATQIGSNLSGVMYVLDEPSIGLHQRDNDRLIASLKRMRDLGNSLIVVEHDNETMRQADYLIDMGPGA
GVYGGKVMAQGTPEEVEKNPKSLTGQYLSGKKFVPVPLKRRKGNGKKITITGAQENNLKNINVDFPLGKF
IVVSGVSGSGKSTLVNMILKRVLAQKLNHNSTKPGKYKSIRGYKNIEKIIDIDQSPIGRTPRSNPATYTS
VFDDIRTLFAQTNEAKMRGYTKARFSFNVKGGRCEACHGDGIIKIEMNFLPDVYVPCEVCHGSRYNSETL
EVTYREKNIAQVLDMTINEACKFFENIPKIARKLQTIVDVGLGYVKLGQSATTLSGGEAQRMKLAAELQK
LSTGKNFYILDEPTTGLHTDDIKRLLEVLQRLVDEGNTALVIEHNLDVIKNADWIIDLGPEGGEGGGNVV
ATGTPEEIAEVKESYTGQYLKPVLKRDTKLTRDAEK

>26184_excinuclease_ABC_sub...faa
MITRQKDRKFELVSKFKPAGDQEQAIDKLTAGFKKGYKEQILEGATGTGKTFTMANIIANLNKPTLVITH
NKTLVGQLYGEFKSFFPHNAVEYFVSYYDYYQPEAYVPQSDTYIEKDSAINDEIDQLRHATTSALMERND
VIVVASVSSIYGLGDPKEYARSVLMIHEGQEYDRNVLLRDLVNLQYDRNDIDFQRGRFRVRGDVVEIFPA
GNSNHAYRIEFFGDEIDRIVEIDSLTGEVIGERESISLFPATHFMTNDDQLRRALKAISKEMKVQVKKFE
GEGKLLEAERIKQRTTYDMEMMSEVGYTNGIENYSRHMEGRKAGEPPYTLLDFFPDDFLTLIDESHATMP
EIRAMYNGDRNRKQTLIDYGFRLPSALDNRPLKLSEFEKHVHQILYVSATPGDYELERTNHKVEQIIRPT
GLLDPKIEVRPIEGQIDDLVGEINKRIDRNERVFVTTLTKKMAEDLTDYLKDLGIKVQYLHSDIKTLERM
KILRDLRLGKFDVLIGINLLREGIDVPEVSLVAILDADKEGFLRAYRPLVQTMGRAARNANGEVIMYADT
ITDSMRAAINATKRRRKIQEEFNKEHGITPKTIIKPVQDVISITKPSSGDKDKKSDSFADLNFDELTASQ
KKTMIKNLQEQMKEAAKKLDFEEAANLRDAIIDLQKSSRKPKTKKGKAFNGK

>26185_phosphoglucomutase.faa
MNARESFEEWQNANNLPDYLRDQLDTLGKDEKWIEDAFGQDINFGTAGMRGRLEPGTNRINLFTVGRVTE
GLARLIDENGEEAKKRGVAISFDSRYHSREFAEHAARILGAHRIHVYLFDDLRPTPELSYAVRHLHTFAG
INITASHNAKQYNGYKVYGEDGAQMAPENADRLFAYAQKVTDIFGVKAAPVQELRANGTLQLIGEDVDED
YLQELKQVTVDPEMVKANADKLKIIYTPLHGTGKMLYDRAFRQGGFDNVIPVPIQSIIDPEFPTTIKPNP
EYRDVFEPGFKLADKVKANVIIATDPDADRMGAAVRKSDGDFQVLTGNQIATLMAYYLLVHMKESGKLTS
DYEIVTSVVSSALPFKIAEDFGIKTKHVLTGFKYIGEEVDRMKKAGDAKFLMGFEESYGYLFKPFARDKD
AMQGALMFAEVASYYASKGMTVFDGLQEIWNKYGVAYEITKAIEMPGIGGQKKMAELMSKLRNEHLSEIN
GVKVNKIQDFLKKETIENCNVTPLEGFPESNVLKYFLDDETWVALRPSGTEPVIKAYVGVNKKDIATAEK
AAQDYQAALAELLK

>26212_ATPase.faa
MKQYYLQTKAKVLEELKTSSGGLSSQQAKDNLAKYGKNALIEGKKKTTLQVFLEQFKDLMVIILIIAAVI
SAFTGELESTLVIIAVLILNAILGTVQHIKAEKSLESLKSLSSPSAKVLRDGKKIEIDSKDVVPGDIMLL
EAGDMVTADGRILDNFSLQVNESSLTGESTNIDKADVEFDHEMPLGDRINMVYSSSLVTYGRANVVVTAT
GMNTEIGKIASLMNETKERRTPLQISLDKFSSKLATAILIICAIVLGLQIWRGQPIMDALLFAVALAVAA
IPEALSSIVTIVQAMGTQKMAKENAIIKNLAAVESLGSVSVICSDKTGTLTQNKMTVQDIYIGGKTLKPN
QLNLDNQLHRYLLYDAVLNNDSSLVDGKGIGDPTEYALLEMYRQVPGIDLGDKGLGISEEDLRGLLTRKQ
EVPFDSDRKLMSTKHLIHTVPTIFVKGAIDVLLDRCVNIRLDDEVRPITEEDKKQILAQNQHFSENGLRV
LTFAYKESDEDLTPETENGFTFIGLVSEMDPPREESIEAVARAKKAGIRTVMITGDHKVTAVAIAKKIGI
FNDGDMAVTGLELDKMSDEELEQKIEKIAVYARVSPENKIRIVNAWQKKDHIVSMTGDGVNDAPALKKAD
IGVAMGITGTEVSKDAASMILADDNFATIIKAVAIGRTVFENIKNAIMYLLSGNLSAIITVLFASIGGFS
VPFIAVQLLFINLVTDSLPALAIGMEPGSPDVLSRKPRDPKVGVLNKSLVNKVGLQGLIIAVGVITAFMI
GRQTSPAVACTMAFSTLTFARLLHGFNCRSQHSIFKIGFKKNWYSLAAFAVGTLLLALILFVPALHGLFA
VTPLTGNQLLWIIGLAVIPTVIIQIVKVVNENR

>26214_rpsN.faa
MAKASQIIRNKKVAKFSTREYTRCERCGRPHSVYRKFGLCRECMRDLAHQGQLPGVKKASW

>26216_alpha-beta_hydrolase.faa
MNRNEKKYKKVWLTIGIVVAVLVALIGAGEAYFFNVAFTPGEKSVLNKYSHNTKKDPLAAKKKWYAKVKK
QHWYMKSATSDYRLDANYIPAKNSHKTVVILHGFGNNKDTMGSYAGMFHELGYNVLLPDSRAHGQSQGKY
IGYGWPEKYDVRKWVEKDIAKEGKNQKIVIFGVSMGGATTMMTSGIKMPKQVKAYIEDCGYTSVKDEFLH
EAQDLYHMPKPVATVAVDLLSLISKGNLGFYLGDASSVKSVKKNDKPMFFIHGGNDPFVPTKMVYANYKA
DKGPKKIWVAKKATHARSFETYPKEYEERIEQFLSKYL

>26218_PTS_diacetylchitobio...faa
MAKNYDNLAKTIIQDVGGKDNINSVVHCATRLRFKLKDKKKANDDALKDTDGVVTVVKAGGQYQVVIGNE
VADVYDAVLKEVGFPGGGQVPDDDGADDDSSFIDKAVALISGIFTDILAPLSAGGIIKGLVVMCASLGWL
SKTSGAYQILYAIGDSIFFFLPVFLGFTAARRFHMNQFIGAAIGATLTYPSTVALASSKTILSTLFKGTA
FASEVHTTFFGIPVITMNYSSTVLPVIFTVWFASIIEHWAKKWISTVVQMFLVPVATMIIALPVAFIVIG
PVMTWVGDAIGAVMQGIYNFSPIVAGILMGALWQVLVIFGVHWGIVAVTTADLAALGYDPILALSCMVCY
AQVGVVLAMIKQTKDKKLKETATGAFFSGLFGVTEPAIYGVTLPRRIPFILSCIGGAISGAVIGAFHSVL
YMLPSMGIFAIPAYANPKGGSMTPVIGVVIAGVVAFVSGFILQILFGKKSVDADYNKKQAQKVAEAANEA
TEVANNPIVAASEDEKLNPSTKLVSPLNGDVKPLSEIKDEVFSSGAMGQGVAIEPSEGVLHAPADGKIAL
VFPTGHVVGINTTDGAEVLMHIGMDTVNLQGKGFKTLVQKGQEVKAGDPLVEFNIKEIKATGYEVATPVV
VTNSKKYESINQVDNGTVEVDQEILSLQGEDEKVKVSGQVQTN

>26220_glycerate_kinase.faa
MKFVLAPDSFKESMTAAEVCQAMEKGIRKAIPEAEMISVPMADGGEGTTDSLIDATNGQKHFLTVTDPLG
KKVNAYYGILGDQKTAIIEMAQASGLTYVAKNNRTPETIMRTTTYGTGELINDALKHNVNKIIIGLGGSS
TNDGGAGMAQAIGVKFFDQANHEITTKLGGGDLNKIAKIDLSAINPQLKDVQILIASDVTNPLTGQNGAS
AVFGPQKGADAQTVEKLDQNLSHYATLIQQTIKKDVAIIPGSGAAGGLGGGLLAFTNATIHHGVELIAHE
THLADKIKGADFVFTGEGGTDFQTKFGKTPYGVAQIAKKENIPVISLAGYLGEGIEQLYDEGFTAIFGIL
DKAEDIHQALKDGPKNIERTTENIVRLIISTKKG

>26221_protein-tyrosine-pho...faa
MKKILFICHGNICRSPMAEAVMQHLIKENGLEDLYLAESKATTQDALGRSIDTRAQRELEKNRIPYDRSH
RASQMTAADYDKYEYLICMDEENFADMNRITGGDPQRKEHKLLEFAGSYQDVDDPWYTNDFDTAYDEIYK
GCKALVEKLVKEKDE

>26222_D-alanine-D-serine-g...faa
MSEKKSETSSGYKRTLSNAHIQLIALGGTIGTGLFLGVGDSIHRAGPSVILIYIIVGIFLFLLMRALGEL
IMSDLNKHTYIDFIEQYLGKNIGFITGYLYWLSWITLGMAETTALGIYFKYWFPTLKPWIPGIITIVALL
IINLISARVFGNLEFSFAIIKTITIVAFVLLILYLLITGAKTSFGPVAFANLDDHGGFFARGPHGFLQGF
QMVIFSFIGVELIGLTAAEVQNPETTLKRAINQLPIRIILFYVMAILGILLVIPWPKVSTNSSPFVQALG
ATGIPDASSIINFVVISAAVSSTNSFLYSAGRLLLSVTYDGKGKWNKAFGHLSRRKLPQNALILSALLMG
CAPAITLVIGDQAFNFISSTATSMFLIIWCLMVLTHISYRRKTPADQLNDFKMPGFPYIDYFILLFFILL
IILLLILPSYRIPMIAAIVTFIVLYLISKLWSNEKAV

>26223_bifunctional_acetald...faa
MAKTQPKETQTEEEKKKQIYDMVDNLVKRSHVALDEMANFTQEQVDKICEAVATAGEQNAYPLAKMAVEE
TKRGVVEDKTTKNMYASENIWNSLRHEKTVGVIEEDKELGLTKIAEPKGVIAGVTPVTNPTSTVIFKAML
ALKTRNTIIFGFHPQAQKCCVETGKIIQAAAVAAGAPRDAIQWIEEPSLDATTDLMNNPGVQTILATGGP
GMVKAAYSSGKPAIGVGPGNGPSYIEKTANIDRAVYDIVLSKNFDNGMVCASENSVVVDDEIYDQVKEEF
KKWSCYFLNKEEIKKFEERFIDPRRGTVAGPVAGKSAYEIAKLCGVDVPKETKVIVAEYKGVGRKFPLSA
EKLSPVFTLYRAKDHDDAFRICSELLDYGGRGHTAGLHSSDQKVIKEFSMKMDACRILVNSPAALGGIGD
LYNNMLPSLTLGTGSYGANTFSHNIGARDLLNIKTVAKRRDNMQWVKVPSKTYFEHNAANYLRHMPNVNR
FFIVTDEGVADQGFADEITDIISKRRGQKEYEVFKAVTLDPSTDVIKDGVHRMNIFKPDVVIAIGGGSVM
DAAKVMRLFYENPEMKFEEAYQKFLDIRKRVVRFPKINGVQLVCIPTTSGTGSEVSPIAVISDAKTGIKH
TLCDYALTPDVSIVDDQFVQDLPKRLIAWSGFEALGHAIESHVSTMATDFTRGWSLEAIKIIFANLKKSY
DGDLDARKKMHDAATIAGMAYSNAFLGLEHSIAHTVGSTFDIPSGVSDAIALPQVICFNAKRPEKLAMWP
NYSVYRADKDYAEIARAIGLTGSSDAELIEELVQKIIDLAQSVGIKMAYKDYGVDENEFNKKVDQLAVEA
YGDQNTVTNPVAPLISQIAQLMRDSFEGKDIKTK

>26224_glutamine-fructose-6...faa
MCGIVGVVGKPAREIILSGLTNLEYRGYDSAGIYLNDLNGNEYLTKAVGRILNLKEKLTPDEQGLVGIGH
TRWATHGKPTVDNAHPHFDETKRFYLVHNGVIENFAELKEKYLQGVHFHSDTDTEVVVQLIGKIARDKNL
DGFSAFKEALKLVKGSYAFLLVDNTEPDHVFIAKNKSPMMLGIGDGFNIIASDAISVMDQTKTFVDLHDG
DVGDITKDSYTIETVDGKKVDREPHVLNIDPNAASKGAYEFYMLKEIDEQPGVMRHMSQNYLDDNGEPKV
DQDILDAISKADRLYIFAAGTSYHAGLVGKTIFEHYTGIPTEVGLASEVGYHFPMMSKHPFFIFLTQSGE
TADSRVVLKEVNKRSIPSLTMTNVEGSTLSREATYTMLLGAGPEIAVASTKAYTAQIALQAVLAKALGEK
LGKQEAKDWNLRQDLAMAAEGIQQIVDGKEKLKKLADDYLIKSRNAFYIGRGIDYAVALEAALKLKEVSY
IQTEGFAAAELKHGTISLIEKGTPVVALINDPVTADLTRGNIQEVVSRGASVITIVGKDFAREGDDIVLP
EINYYMSALLTVVPAQLLAYYASKDKGLDVDKPRNLAKSVTVE

>26225_hypothetical_protein.faa
MKLTDEELDERFVTEISMIIEREIAKEKKISLAKAKEDFESSKTYSYLCSDDPFIEEGPEYFLDLYRNEL
KYGKMISSDTLYFKQKYPEEYQEAGIK

>26226_DUF5052_domain-conta...faa
MHKKKLVSLLSLGALAITLLSGCSNIENWELSMRSKIGALPLTVSTYDSNGQKIDQIKAKSVDIHTDKKM
SQKDSSGNEKSSVIDVDYGHNRMIHVGSTLIAYEGLKNYEDEFNKHVNINDQNKAVPLLNTMYQNFKNDW
NGDAKVVMIRSQLGMPIAVFTGKNVSIHKSDMKNATQFVIDGHRLIAYRADYTIYPIASLMK

>26227_hypothetical_protein.faa
MTEEIDVNLQAKNPSGVKLLNRLYDGHLVLNDIGVRLDEQLNNENEELTVPTQEDVNNLYDTFGKMVQTF
GDITNAYGNVDTFADNFAGTTKDFAERLITEMADFNNGIADIGDTEGGLENYDNDKLNDWVNQVMGDIVA
TNEEFNNLIKE

>26228_tyrosine_recombinase...faa
MESTKYLSLIKTELDNMPDFVKQYNLGTNHSLTTTYQYLTEIRRFFDWLRQEGISSAQDNQHILPDTLAN
LRRNDIMLYIDNLGHTKNKQGHLNSPTTINRSINALRSLFKFLTITADNNNGKSYFERNVMLKIESLNDT
KTLNYRAHVLESHMYTGNLKFEFLKFIAHDYENKCNKQAKPGFKKNKERDMAIIALILGTGIRVSECAGV
DMQDLNIKDAILDVTRKGGQKDSVPIAEWTLDYIKKYKKIRAERYMADPKQTAFFLTRWHNQTKRMTTNA
IEKMVNKYSASFGHPLTPHKLRHTLASELYAVTKDQVLVAQQLGQKGTTATDLYTHVDQKKQRAALNVIS
NVSVQN

>26229_threonine--tRNA_liga...faa
MSFSITLPDGSKKDFEESLTIADLAQNIATSLGKAAVAGKVNGELKPLDYKLDSDSEVAIITNKDEEGLD
VLRATAAFVFEAVAKCEYPELRLGEHVADEDGFYVDTDKDDQIKVGELPKLEKAMQKVIKNGEKIEHVQI
AKSELEDLYKNDKFKSELLAKVEGDTVDAYKLGDFVDFGFDALLPNTGKIKQFKLLSVAGAYWLGKSSNP
MLQRIFGTAFFKEADLKADLKRRQEIKERDHRTIGRDLDLFFVDPKVGAGLPYWMPKGATIRRVVERYII
DREVADGYQHVYTPVLMNLDAYKTSGHWAHYRDDMFPPMDMGDGEMLELRPMNCPSHIQIFKHHIRSYRD
LPLRVAELGMMHRYEKSGALSGLQRVREMTLNDGHTFVVLDQVQTEFAKILKLIMEVYKDFDITDYYFRL
SYRDPKNTDKYFANDEMWEKSQKMLKGAMDDLGLDYVEAEGEAAFYGPKLDIQTKTALGNDETMSTIQLD
FMLPDRFGLTYVGKDGEEHRPVMIHRGIVGTMERFIAYLTEIYKGAFPTWLAPVQAEIIPVNNEAHGEYA
EKVRAELAKRGFRVEVDDRNEKMGYKIRESQTQKVPYTLVLGDEEMKSGKVNLRRYGTDEEISKSLDDFI
NEIDADVKSYSREN

>26230_primosomal_protein_D...faa
MEPIDKVIKKIVKERNLGDAQSLISQALHDPDVQAFLTANANKIDQKMVQNSMSNLYEYYSQKHTANKVM
AGYAPQLFLNGKVIDIRYVPTKAKLAQDRKQAAERRLQLIDVPTRLHDVSLSEIDVNDDRKQVLTLIYDF
LRKYKQDPHVQGLYLSGDYGVGKTYILAGLANYVVTNMNKNVVFLHVPTFIAGLASHFDDNSLQSEIRRL
SECDLLILDDIGAESLSQWSRDDVLGVILQARMDNVLPTFFSSNLDMEALESHFEETRNATDPVKARRLM
QRVRFLAKEVVVSGPDRRNSLH

>26231_chromosome_replicati...faa
MFETADPKHLYYVANRIRLFPEDEKVLIKLYQPLVGAVAVALYQTLIQNYDPYGIISDSKGIYSLQEQLD
CSLKQLFNSLHKLEAVGLVQTFLSDNVFNNVLVFKLLQVPAADKFFATPLLASLLKEKVGVPTFHDLSHA
FAQEAKLKEKPIKNAKDVSANFFDVFRLPGDEAITPSSDVVQAAQENKVHEVEIAKVNDHDSIDWDFIKQ
EYSRYQIPASEIDLNKEQIRGLIQTYGLSEKEFVDESLPCLHGSYSLNMRDISNTLAENYKRTNTRENVQ
TQLNEGRKKALATIKDMDDNDKKLLKAANESSPAEFLYKLKTQKGGITSANEKQIINNLHTQYGLPEDLI
NILTYTCLTYDTVVSSNLAYKIANDWLQHGVATAVQALQYVKKRRNSFGKKRPVRTYQKRVEKGTDWSKK
KADRDAGISTEQLKNLFKDLNNK

>26232_nrdR.faa
MECPNCHQNASRVIDSRPSDENRAIRRRRECENCGFRFTTFERIETAPLLVIKNDGTREPFNRKKILHGV
MAAGQKRPISSDQFEQLVDHVENKVRKQGISEISSKKIGQYVMDELADLDDVAYIRFASIYREFKDMSSF
MKTMEDMMAKKGKGN

>26233_dephospho-CoA_kinase.faa
MSYVLALTGGIATGKSTADDFFRKKNIPIIDCDQIARELMEPGNASWQAIKDHFGMEYLNSDQTINRKKL
GQLVFSNKQALSELNQVTHPLIFDKTVAKIKEYRDFALVILDAPVYFEAGLDKKHVANGVLVITLPEQLQ
IERLKKRNNLTDQEAINRINSQMPLVEKEKMADFVVANTGTIKELENKLKQVLIKIREEE

>26234_DNA-formamidopyrimid...faa
MPEMPEVETVRRTLIPLIKGKTIEKVILWYPKIVATDHEKFLSELPGKKIIDIDRYAKYLLIRLSDNLTI
VSHLRMEGKYHLTTSDAPKDKHDHVEFIFTDGTALRYNDVRKFGRMQLILTGTERQTTGIGKLGYEPNSS
EFTSEYLVNGLKRKKKNIKNTLLDQSVVAGLGNIYVDEVLWRTKIHPLSQANKIPAEKVMELHDQINQII
TEAIKLQGTTVHSFLNANGQVGGFQSKLQVYGHVGEPCPVCGTKFEKIKVNGRGTTFCPHCQVIYK

>26235_DNA_polymerase_I.faa
MADKKLLLIDGNSVAFRAFYALYRQLESFKSPDGLHTNAIYAFKNMLDVLLKDVDPTHVLVAFDAGKVTF
RTKMYGEYKGGRAKTPEELLEQMPYIQEMLHDLGIKTYELKNYEADDIIGTFAAKGEKVGFTTTIVTGDR
DLTQLASDKTTVEVTKSGVSQLEAYTPEHMKEVNGVTPSEFIDMKALMGDNSDNYPGVEGIGPKTASNLI
QEYGSVENLYDHIDEMKKSKRKERLIRDKDKAFLAKKLATIDRDSPVTIDIDDVKREPVDYEKLRQFYEK
MNFRKFLAELNASGAGQDGAEVEKVEYTVLNDDNVKDVKATEKDTVEFYLEMLGANYHLADFVGFSLKIN
DKIYVSRDVDLLEEDNIKHILEDEKIKKNVFDLKRSMVGAHRLGIHTHGLDYDMLLASYLVNNENNSNDL
GEIAHLYGDYSVKTDLEVYGKGKSEHIPDDDDELFNHLASKVNAIESLKKTLLEKLKDHEQDALFDTIEI
PTARVLARMEMNGMKVETSTLIQLQNEFAVKLKKLEDKIYGQAGEKFNLNSPKQLGHILFEKLGLPVIKK
TKTGYSTSVEVLDQLKTQSPIVSKILDYRQIAKIQSTYVKGLLDVIQPDGRVHTRYLQTLTATGRLSSVD
PNLQNIPTRTEEGKQIRKAFVPSEPDGYIFSCDYSQVELRVLAHVSGDQNMQEAFKTGYDIHSHTAMKIF
HLESPDEVTPLMRRHAKAVNFGIVYGISDYGLSKNLGISRKRAQEFIDNYFEQYPQIKDYMNKAVQEARD
KGYAETIMHRRRYLPDIHAKKYTVRAFAERTAINSPIQGSAADIIKIAMINMQKKLDELHLKTKMVIQVH
DELIFDVPKDELETIKKIVPEVMQSAVKLDVPLIADSGWGHNWYDAK

>26238_acetate_kinase.faa
MKKVLAVNSGSSSFKFKLFSLPDEKVVARGMADRVGLAESTFTIVLANGESHQKQIAIPDQEAAVNLLIN
ALKKYHAVEKLHEIVGVGHRVVNGGEYFKDSAVINKDNLQKIWDLAGFAPLHNPAEAKGIEAFMHVLPDV
PQVAVFDTSFHQTLDPVRYLYSIPYDYYKKYGARKYGAHGTSVHYVTLEAAKMMQRDVKDLKLIICHLGS
GSSITAIKNGKSYDTSMGFSPLSGVTMGTRSGDIDPSLVQHLMHETGASIDEMIDILNKKSGLIGLSGIS
SDMRDLKYNDDPRAVLARKIFINRIVRYIGSYLAEMGGADGIVLTAGVGEGDVEVRKQIMDAFKYMGVKP
DYEANKSNGQKFITKPDSKIQVMIIPTNEELMIARDVVRLTKCC

>26240_hypothetical_protein.faa
MADAKEIEQTAMIDREMDQVFDWAKDNHEPIRDAIWNHEMEANDHDTMKTEAACEWMLKADDDKVKEYCE
KNLKK

>26245_hypothetical_protein.faa
MLKINQNVSKDAQTRTLLKELLKVHQIHQAYNVRDLTDADEQILEKSFNLTRELMSKISTKKIKFADKKW
DSLFNFLMAEQIAFARVLASGDDNLNGYVQAKNQAQQAYALAETAINNLENEK

>26246_hypothetical_protein.faa
MYSIPKIKTHNEQMIKLYAQQIRETVDNTTIYDEQSTFSTPSSSTYPQLCFMPVNTATAIKNSKWQSEKT
AALNFADYLEAGGGYLRGSVAQEEALCLESDLYQCLAPFEQTYYQWNNAHINHSLYENRALYSPNILFAS
PEIYAQVDIITCAAPNYSKAKLFGISYRNACITLQNRMSFVKQIAEKEHVAHLILGAWGAGVFGFKAKDV
AQMWHNVFNTKSSIKKVTFAVIDDHRNSAAQDFRNEFTD

>26247_hypothetical_protein.faa
MKSIGNILLRLIMVACTALSFFLLLTSNVSLKINDTQAMGKEVINRVVQESDNSNLKIGVKLLEDTGLEQ
TLLEQLPKKYKIEMSYADLYRLCEKYNEKGELSTKDLGLTSKTKLEEIINDYLIKQINNKLDEKSEEISH
VITIYEYSIFGIGLLFLLAAILIIFGRALASIPLAIAALGSFAALWIFSNEAMTSLQSRVYSGILVTLSS
NIWLGLIIGLGTAIVWPFLIKIMKRIK

>26248_haloacid_dehalogenas...faa
MIKLIAVDMDGTLLQSNNQIGEETKKVLKKANQAGIKIVPASGRPLPGVVPYMKDLGIIGDENYAVLYNG
GLVQAISGNVLISHQFDYAEFKKMLNIQKQNPGINLHFMRKHDYVTLDRLISIKMAKMSAVSATPFLIKD
LNEIPTDFKFIKAEFTGAEDKLDQLGQQFTQDFKQKYNVARSDPQIWEINKKNASKGKAIHELAQKLNIN
DTEVMIFGDQGNDMSMFEVAGFNKIAMGNAIDSIKNKADFVTKSNDEAGIAYAINKLIFDK

>26249_HAD_family_hydrolase.faa
MAIKLIAVDLDGTLLSSGNTILPETQRMLRVASENGIKVVLATGRPFSGVLPFAKQLGLSGDDQYAIVFN
GAVVQTIAGKVLMSQELNYQDFNNMLRFQRLSHVNVHFETIQYFLTCDHDLSIQMQINAALTNNIMKVRE
RKDISQDFTFNKVGFTSWEGNDQVEKLWNNLPSWAFDTYDIVRNFDSIIELNALGASKGNALMDLASRLK
IDQKDVMIFGDQGNDISMFSNPNFMKIAMGNAISTIKDKADYVTDDNDHNGIAKALKKFVL

>26250_phosphoglucosamine_m...faa
MLKYFGTDGVRGVANQGLTPEMAFKLGRDGGYVLTKNKKDGEQAKVLVSRDTRISGQMLEYALISGLLSV
GIEVLEVGVITTPGLSYLVRAQGADAGVQISASHNPVEDNGIKFFGSDGLKLSDEMEEEIEKLIDAKEDN
LPRPSAEGLGTVTDFHEGSAKYLQFIENTIPEDLDGIKVVIDGANGASSALISRLFADCGVDFTTIYTHP
NGLNINDHCGATHTENLQKEVVKQGAQLGLAFDGDADRCIAVDENGNEVDGDHIMYVIGSYLAEHGRLKK
DTIVTTVMSNLGFTKALEKEGLKNVRTQVGDRYVSEEMRAHGYNLGGEQSGHVIMSDYHNTGDGMLTGLH
LMLVMKKTGKSLSELLKDFKDYPQCLVNVPVKDKKSWKEHQPILDVIAEVEKDMNGNGRVLVRPSGTQDL
LRVMAEGPTQEETDAYVDRIVKVVEKEMGK

>26251_hypothetical_protein.faa
MKSFWDKRWFIRVVSLLFAILLVVYIDSTQTGFVTQGEPKKTRQTASETQTISVPLQVSVDTDKYYVVGY
PEKVKITLEGSNALVTSTVNTQSFRAYIDLTHKKTGKQTVKVEVSGLNSQLSYTINPARVNVDIERRKSS
TMPVQIEYNKNAVADGYDIGTASVDPQKVEVTGAKGEVNQIDQIVAKLGLPNGINHSYERQVMLVAEDSK
GRQLNVVINPSTVRARLPISLSHKKVKLNLKPKNEDSNKVYSVTAKNDEVTLYGQKSTLDKIKKLDVNVD
LKGIDSSTVKNYPLVLPKGVARVDLSYVQIVIKVKSLNN

>26252_membrane_protein.faa
MHFNFTNLFTWNNFSIAIDILIIWYLVYRLIMLIRGTKAVQLAKGIVFIFIVRIIAGLLQLRAVTYIVDQ
IVSWAVIGIIVIFQPEIRRGLERLGRTPIFSGRGESAHAKSVKMVQELDKAIQYMSKRRIGALITIQQDT
GLDDYIETGIKLDADITGELLINIFIPNTPLHDGAVIINNDRIAVAAAYLPLSDSSMIPKRLGTRHRAAV
GISEVTDAVTIVVSEETGGVTITKNGRFLLDLTREEYLKYLNAQLVPKEEKKIPWIRRVINKVWKWGAGR

>26253_spermidine-purescine...faa
MRNKHLIARIYLSFTLVLLYVPIFYLIYFSFSSGKNMNKFEHFTFAHYQTLFQDNRLLAIFLETILLALL
SSLIATIIGTFGAIAISAMKKESHKNATLALNNVLMVSPDVIIGASFLIFFTALGIGLNFGSVLLSHIAF
SIPIVVLMVLPRLNEMDYSLIDAARDLGANSWQVFSHVLIPTIMPGIFSGLFMALTYSLDDFAVTFFVTG
NGFSTLSVEIYSRARQGIDLEVNALSTVMFLFVLLLVGIYYFITTKKSRCKNHRVIGGLVK

>26254_spermidine-putrescin...faa
MKTKKAFFLVPYLAWIILFVILPILLILWYSFTDSSHSFTLSNYVTFFKNGTFLKMMINSFWYAFLITLI
TLLISYPAAYFLTKMKNQQLWLLLIILPTWINLLLKAYAFIGILGNNGLVNKFLHLFGIGPVNILFTDFA
FVFVATYIEIPFMILPIFNAIKEISPAVIQASKDLGASKLQTFRYVLWPLSRPGVESGVQAIFIPSLSLF
MLTRLIGGNKVITLGTAIEEYFMTTMNWNMGATIGVVLIILMIVVMLLTNKKTKRKKVNL

>26256_hypothetical_protein.faa
MNPDFAIVLNFKINGNADADFLVKTARNIGARAVMTNAQKDDFEKACSKYTIFLADEADGIDLNGDDVID
TIVNNRQNGKNTIINIPVTDGKFDDATQKLLDTINSWMHLFGHALNEGKHSNLETDNGFILENRHADYQK
YVFVKRPLPEKIVVSGLTQEPNRVEWIDHRADLDFAFKDSKLTINLTEPESDLAWQVLRIQAHRPEDDII
HTEF

>26257_hypothetical_protein.faa
MKIIIAPAKIMKIDCDSFPVQSKPEFLDKTRILEEFLKSRSEDQLIELWHASKKVTEQSIEQLKNINLDK
RLTPAILAFSGIQYQYMAPDLFTQPALDYIQKNLRILSGFYGMLRPFDGVCPYRLELNTKMKGFIDYSLY
HFWNDQIAESLFKEDDTVINLASKQYMRLVKPYLNENRKMITIDFQELKNDQWKTVGVHAKMARGEMVRF
IAENQIKNPAELRDFHDFEFQYSPEASSLDHYVFRTHFDFKRH

>26258_alpha-beta_hydrolase.faa
MSRITIERDGLTLVGDREEPFGEIYDMAIIMHGFTANRNTDLLRQIADDLRDENVASVRFDFNGHGESDG
KFEDMTVCNEIADGKAILDYVHTDPHVRDIFLVGHYQGGVVASMLAGLYPDVVKKVVLLAPAAQLKDDAL
RGNTQGATYDPNHIPDVVPLVGNKLGMKVGGFYLRTAQVLPIYEISQRFTRPVSVIAGTNDQVVDPKYAK
KYDEVYENGELHMIPNADHRFSGGYKDMAADLTAQFLKPAF

>26259_phosphoglycerate_mut...faa
MEIVFIRHGQTDVNKDNRLQGAHVDAELNDYGRAYAKKAAANFDENKFDVVYSSPMKRAVETAKIFTKGK
KKINLDDRLLEFDFGDWDGKKMDDIVKEYPDVVDPWGKINRDYIKYAKNGESYEDFDKRCGDFLDEMYQK
YPDKKVLVVAHGRLIRIIAAHYLTNGDMDKIDTMNNCALAKFSVKKKIARMIFYNRLLA

>26260_TetR_family_transcri...faa
MVKATFKNLPSAKRQRIEKVLLEEFSNYPLADAKVSHIVKKADIARGAFYKYFDDLTDAYVYMYNIAIEN
IHANMSPDEKFDPDHFYDRIVKFIDKTQNSKYERMMKLHMSQNEYLIPDNFKIYSRQLLNMSPELWSAMV
LSHEVINLCLSDPESQEKNLARYKKSLYMIAKGME

>26261_ABC_transporter_perm...faa
MFLALKEIKHEKLRYGLIILMIFLISYLIFMLSSLAVGLASENTQVINSWGAKKVVLNKNANISLSKSIL
TKKDLKDDEIGKNEAYIGQVAVVVKSKKRPSVSAQFLGIKKDQFVYKDQDLVAGKRGKGKTEITVDSSLR
DKGYRLGDKISLNGSARKYKLVGFVNNAKINIAPIIYGSFATWRKLRMVAPNVAAAAIVSKNANYKYNYK
DAKTYPIATFINKLPGYTAQNMTFELMIGFLFVISLIIIAVFLYILTMQKMHNLAVMRVQGIPSKTLVAA
TVSQSIILVVVGVVIALILMWITAAVLPAAVPMSFTPAIMVAGTLGMLVMGIIGSLIPIRSILKVDPAKA
IGE

>26262_peptide_ABC_transpor...faa
MAVIELKNVEKIYGKGDARVEALKDINFEADKSELVLIMGPSGAGKSTFLTIAGSLQKPTSGQVIVNGED
ISKFSDKKRNNLRLNEIGFILQAYNLVPYLTVHDQFVLVDKVKKEGNLSKEDLDKLLKDLGITKLVKKYP
NELSGGQQQRVAIARALYANPAILLADEPTASLDTQNVEEVGKLFKKLAKEREKAILIVTHDPRLEKYAD
HIYEMMDGKMSQKK

>26263_cytochrome_c_oxidase...faa
MNNVIGRSSCTSILIGKKASLTGSVIIGRNEDAKTAWPKHLAFNPHQDNLKNNYFKSKNNKFEMDLPETI
FSYSSTPEWTDKYGVFEEDGINEHHVAMSATESAYANERVLAVDPFDTEKGILEEAMVTVVLPYIKTARE
GVQRLGEIVEKHGAAEADGILFSDPNEAWYMEIGSGHQWVAQRIPDDSYAVVANQLAIQAVVFDGNDFMY
SKNLKDFVYQNQLWPKDAVFNWREIFGTHDDSDLHYNTPRVWIGQKLLTPSVEQKPQDFDLPFIRKPDKP
ISIQDAQAVLSNHYQNTPYDLTNPKNKNNATFRPISVATTQESHLLELNDENMIHWLAMGVAAQSVYVPF
YPQGTKVPTMYKYGKETYSTNSAYWVFKLAGTLADRDWNKYGTDLGYAQDDAREKTTRLRYEYDQKLAKE
TDPAKKIDLVNEANEKMAKTATDIFKELSAKLITKQTADSPLRFKMDPNL

>26264_hypothetical_protein.faa
MAEGPENKSIELTTDYADQTINMKFSDNLTDDRERGYILSAAFFSFCAAQGLDKQAVIEMVSSHYDQFTG
DNGSSLFKRL

>26265_TetR_family_transcri...faa
MARKKEISKDKILDTAYRMAIKGGIEGLTARSIAKAGHFSTQPLYLEFDNMGDLRNQVLKRISSDLRTHT
LHQKFTGEPLIDLDLSYIDFAQKHVNLFRAMFVDGKFGSKIIADTLMDLGIEKFNEQYPDTGYDKDKINN
IVIANWISTTGMAALVVNEIASFNQNQIINVLNAQIHDAMLNDRLSETEENPVFAADDEASLKDNLA

>26266_hypothetical_protein.faa
MKYIDFEKNVAGFEDGRYEARLDRAKQNLENYMHKNHVHVFDKKKKKEAATINGLARNVTYQDLGLPTKL
GELITEYAYTPIKERMADEISDDDKNYNIMK

>26267_50S_ribosomal_protei...faa
MAKDYVTGKKTTFGNKRSHAMNSVRRAWKPNLQKVRILVDGKPKRVWVSTKALKSGKVTRA

>26268_phosphoglycerate_mut...faa
MQIYFVRHGKTEWNLASRFQGGHGDSPLLPQSLKDIKKLGEHLKGTRFRGIFASPLDRAFNTAQGIDNAM
NANLPVVIDERLREFNLGDMEGMKFAEAEKKFPEQMDNFWNHPDKYDPTELHGEDYEHVIARGKSFAQEM
AKRFPDDDDKVLVVSHGAALSAITGGLLGYPLKDLWKNGGLSNTSLTVLETLDDGKTFKLVVWNETSYLG
RKLSKTDSL

>26269_hypothetical_protein.faa
MDKKIAQLYDNGKVNEAIHLLVQKIDQKPQNIENYLQLSTYLLEQGSVDQAQQLLEQAQHLVKKPQELNY
NLAVSYYMQGDFDKALALLDQIPNDDLTLYQKALTYLKLGQSQKALAYALTIKKIDEKVQELLGDIWLSL
GENDQAQQSYLAIPVDKRTAKIYFLLGVSTMEKDRNKAESYFAKAKAMDEKYYKRAMDQYASIMKMLNDK
EKKK

>26270_exodeoxyribonuclease...faa
MSEFTGKINGIVFENDKDLYKILDVEIIGSLENYSRSEIKVTGNFGDVQIGSSYHFDGKLIMHEKFGLQF
RANSYKPIMPHEEVSLTNYLSSNKFPGIGKKTAGTIIEELGLNALDILKENPAKIDTLSLTKKQKDSLLS
GLNSMDSYSEIVLKLAQYGIRKQVAARLYQCYHGAALDKLKEDPYAAINEVTGYGFKTADTLGKQLDIKN
DDPRRINGAIYQILLDALSGEGDTYVSLSDLLTAAKDLLQISEFDPIAICVNSLQKKGKIVVDGENAFLQ
NIYQTEVDIARSMKSLVESRKMQEDEQYSDKKIEEAIKDAEQELKIEYDDTQKLAIKNALNNPISILTGG
PGTGKTTIINGILLALRKLAEIPASSLYSEDPPFLLAAPTGRAAKRIGEITGISAKTIHRLLGLGIGDAN
AEDLNELNGEILIIDEMSMVDMFLFKQLLSSINQTRHIVFVGDKDQLPSVGAGNVFSDLIKSHAFPTTVL
KQIHRQGDESTIITLAHDVNEGKDQQALFKKTKNYSFISCRPELVGDAVGQIVKLALKRGFDKDDVQVLS
AMYHGSGGVNNLNDVIQEIMNPLKAKSKFLEVRNEVFRIGDRILQLQNNPEKDIYNGQIGKIISIDEDNS
KECMVANFDGREVSFGKKDLTDLTRAYAITIHKSQGSEFPLVILNLTMQNHVMLKRNLLYTAITRAEKNL
VLVGDPRAFAAAFNTPGNDRKTGLAEKICAQLGIKDVKADENTKEEVVESKPQKQEPEDYILTPEKIYSG
EIDPMIGMENIKL

>26271_ribonuclease_J.faa
MRIKNNEVAVYAIGGLHEIGKNMYCVQYQDEIIIMDCGIKFPEDDLLGINYVISDYSYLIKNRKKIKALV
VSHGHEDHIGGIPFLLEKIPEIPVYATPFALSLIRGKLEEHGILKTTELHEEHEDTVLKFKKLSVSFFRT
THSIPDTLGIAVHTPLGAVVFTGDFKFDLTPVMNQPAPDFQKMAQLGKEGVLALLSDSTNAEVTQFTKSE
RFVAQSLHNIITGIHGRIIFATFASNLYRVSTAIQAAIDIGRKVAIFGRSMENGVANGIDLGYLNVPRDL
IVNAEEINKLPPDKVMILCTGSQGEPLAALSRIANGTHRQITLQPGDTVIFSSNPIPGNTLSVNHLINKL
MEGGANVIHGRVNNVHTSGHGGQEELKMMVRLSKPKYMIPVHGEYRMQVIHTQLAQEAGVPAENTFVLSN
GEVVCFGPNGARIAGRIPADDVYVDTSGTADVGNVVVHDRQILSDEGLVLAVATVDYKHKRVLAGPDILS
RGFVYMRESTELINQAQKHVYHVLRNEMAKSDKPKESDIKKAISENLSDFLYSKTERRPMILPIIIEKK

>26272_hypothetical_protein.faa
MIYKVLYQKDKIVNPRRETTQTLYMEADNMVEARSTVEDNTPYNIELIQELTGNSLAYEKEHADFKLTKF
DKK

>26273_def.faa
MILMKDIVRDGDPVLRQVAKPLTFPLSDHYKQLAEDMMEYLVNSQDPKIAEKHQLRAGVGLAAPQVGEGV
QMAALLVPDDKGEIIFKEVYVNPEIVSESVRQACLSEGEGCLSVDKVINGYVPRPDKLTIHYYTVDGEEK
TIRLKDYPAIVSSHEIDHLNGHLFYDRINKKEPFALKEDTVVIS

>26274_GTP-binding_protein_...faa
MSEKRRDDLRNIAIIAHVDHGKTTLVNQLLKQSDTLPEHMDLEDRAMDSNAIERERGITILSKNTAVRYK
DTTINILDTPGHADFGGEVERVMHMVDGALLLVDAYEGPMPQTRFVLKKALEAGVKPIVVLNKIDRPGAR
PKKVLDDVLELFIELGANDEQLDFPVVYASALNGTSSYDADPSTQKETMDPIFDTIIKNIPAPIDNSDEP
LQFQITMLDWDDYVGRIGVGRIYRGKVKVGDNITVMKRDCSTQNFRVTKLFGYFGLKRNEIKEAKAGDIV
AISGINDIYVGETIASAEHPEALPLLKIDPPTLQMDFAANDSPFAGREGDQVTPKKLEDRLIRQTRTDVS
LKVEPTDQLNAWTVSGRGELHLSILVEELRREGFELQLSRPKVIYREIDGTMCEPFESVQIDTPDEYVGS
VIDSLSQRKGEMKNMESTGNGQTRLEFLVPSRGLIGYNNEFMSQTGGYGIMNHTFEAYKPVVKNWNPGRR
NGALVSINQGQSTTYSLQSVEQRGELFIGAGVEVYEGMIVGQSSRERDIAVNVTKGKNLTNTRAAGKDHA
AAIKTPRTLTLEEAIEFLNDDEYCEVTPESIRLRKKILNTSERQKADKKRNRAN

>26275_cell_division_protei...faa
MRRKLRYLNYRIFIPYLILVVLGIVLVYSASSDILLVNGFKPNVYGIRQAIYAVVAFLFFGVPFFALKIK
VFKSPKFVAGFLIICILMLVWLVFLRLFHSSAAVNGAVGWINLGFMNLQPLEVTKLALVIYLAYVLDRQD
GKFTRGRIKTNLSHPAILAAFLMCLVIVEPDLGGTAILFMITLVMFSVSGIPAKLALTWLIGIALFIGLV
VLLIIIWNPEFLQKSYQFQRLMSFLHPFELERKGGAQLVNSYYAIHNGGILGVGLGNSMQKRGYLPEPYT
DFILSITAEEIGVILTILLVGLLFYLMLEIMNVGIHAVSQFDALICFGVATIIFTEAFFNIGAVLGLLPI
TGVTLPFISYGGSSMIVLTAAIGLVLNVSANEKMLKEKDETVA

>26276_hypothetical_protein.faa
MSINQEIENTHLTKRVALIIYLKSVSDQYKLRHYGDIVYFSKKMKYCILYVNRKEAKDVKNQIVQLDFVN
YVEISPEEKVNLDSQHIEGQLVKMAKEAEKKLQLEQEKNEDQMQ

>26277_methylase.faa
MRIISGKYAKRNLFTLKSNKTRPTSDKVKESLFNSLGQFFNGGNVLDLYAGSGALGIEAVSRGYDHASLV
DINHAACSIIKKNVALTKEENLFSVYNMRSNAALKLFAENQEKFDLVFLDPPYAKEKIAKDMLQMNKLGL
LNSSATIVAETDDHTELGDISGFSLIKEHHLGKTIVRIYRKD

>26278_phosphopantetheine_a...faa
MTIALFPGSFDPITNGHIETAKKAAEIFEKVYLVAMTNTSKHYLFSPGERADFARDALKDVANIEVLEKP
DEITVDLAHELNAKAIVRGVRNSADFRYEQEIAGINKRLAPDINTILLFSSPENSFVASSMIKELAKFDK
DVSQFLPEKAAKALRRKLGNEYAE

>26279_peptide-binding_prot...faa
MNTQNKKHQLRNWLLALLAILVVGILVFWPTDYFIESPGEAVPVSQFIKSKNKKPDNFYLVTVSVTSRPA
SILQYLWSYTKPYDERVPSKELLGGQTNAQYNELQDWYMETSQQNAIYYAAKKAGKKHSLQYLGVYVMEV
QKNSSFKHKLQIGDTVLGANGHRFHSTEEMMSYLRKQKIGSKITISVLRGKQKKKFTGKVVKVKDTNKPG
IGIQLVEHVEVKTKPKLTINAGEIGGPSAGLMFTLESYEVFSKQNLSHGHKIAGTGTISPTGKVGIIGGV
DKKVVAASREGAEVFFAPTDSSSVKKSETNYAVAKRTAKKIHTKMKIVPVDTFDDAINYLKAHY

>26280_competence_protein.faa
MDFEKIKEFVLEKKLYFIVAVVLLVGGLWLQKGDGAEDSYDNAQKMSQSSSANTSASAKVNSASSASNSA
TTNSKTVTCDISGAVKHQGVYTLKNGARLQELIEAAGGTTGKVQLKAINRAILLKDQDKIHIPYKGEKVE
SAATAGTGTSTSTNSTSTSSNSSASNQESGEKVNLNTADVAGLQKLTGIGEKKAEQIIAYREQNGPFKKV
EDLMQVSGIGEKTFASLKDQLTV

>26281_DNA_internalization-...faa
MQASKINLLFKNDVGFYLLTALLLIAVSFLAFVCESFSQKIICILITGYFAVLLLKKYATSLKLVLILVS
LFIGVITLNKREASFELTEQSQIKIYPDQVHVKDDYLTGIGHFQRGKILISGKVTSEQEKDLKKGLPLII
SQIKGECGKIEPATNIGEFDYQNYYAAKGIIQKIKYSTCNLRVMRSNSVLTNLHKIRFDLQNYFQKMPQL
LGFFASELILGENNAQENQEILNNYRDLGVVHLLSISGLHVGLYVLIISTICFYLKMTDEEAFLCCCIVL
LLGIFLSYGQAGFVRASLTYFLGKICKFKGYRVAGIDILGLACILHIIFVPRLFMMAGAILSYLLAKGLQ
LTNKFGKMSQSILLNVLLTPLLLFYFYQVNFLTVLFNLMVVPYFNWVVMPIAFANVLLFGFTKKLAPFFE
QVLELGEKAIGNLSNTKLGLLTFGKINWWQCLILILLTVLLIIALREKTEWKINKKKLSCSLIGTYFLFF
SMIHFPLRGQVTFIDVGQGDSILITTPFPRRAYMIDTGGKLNFSGKKMTPQINRITIPFLKSLGISTLDG
VFVSHQDADHVGDLGPLLEQIYVKRLFMAKGLINNTSFQKRLNGRVKHTKLIELLAEMQVKEPQIKFNVV
YPYQPGEGKNEDSLSLFFRVANKNWLFTGDLGQDGEKEIMQKSNLSVVYFKLGHHGSKTSSNPDFLRAIH
PQKVFISAGRKNRFGHPHQETLTTLSEQQIPWVSTQDCGMISWYYGGMQKPKFSYFLKRGKR

>26282_DNA_polymerase_III_s...faa
MTLLSLFKNTNNNNPHTLIWGGDDFLNDYLANSYIKEDQFKDLEHVSVDCENDVLDELIASLTESSLFSE
NKLILVKNPFFLTEKVPKKLKKQIDDLQKIFDNLNELEDVVVIVASYDKLDRRKKLTKTVLKQFNVVEPT
IRSYEVGAVVKSLIKTEGYTITQSALQLLIERSDQVIDTILSNYQKLKMAANDNKITEKSVIQNVDLSLA
QNIFAILEAALNKNYQEAIERLDNQLREGTNPIQLLAVFENQLELILVVKILAQRGRSEVQIVKELGVHP
YRVKLALRNKLTVPELEQLLQKAIQLEFNYKNGIYHEDNFLKLFVLSV

>26283_30S_ribosomal_protei...faa
MPQIKSAIKRVKTQNAANKRNASELSKLRTAVKKFKNAVESDSKEDVSKLHLEAVRALDKAASKGLIHKN
KAARDKSRLTKLANK

>26284_30S_ribosomal_protei...faa
MAISKTEKDNIIKEYATHEGDTGSVEVQVALLTADINNLTDHMKSHKHDHHSYVGLLKKIGHRRNLLRYL
ENNDINRYRELIKKLGLRR

>26285_Zn-dependent_hydrola...faa
MANQLKIMILSGVREQGKDMFAVQVNDEIFVLDAGLKYPDSSLFGIDVVIPDLDFFEQYGDRVAGIFLTH
GHADSIGALPYILRKYDIPVFGSQLSIELAKIDVQRENKHCKNSLFHVIDADTEIDFKNASISFFHTTHS
IPDSLGIDVHTPAGEIVYTGDFKFDPTAADNYRTDMDRLAEIEQKGVLALLSDSSNAEASYPNASEQDIG
NFVTNVFRNATGRIIVAAKASNLNRVQEVLNAAKATGKRVLLTGRDLAKIVRTSMKLGYLDVPDGLLMRV
KDLKTVPDNQTVILETGRMGEPLNSLQKMAKKRHSMITIHDGDLVFIATTPSHAVETMVAETSDLVYKAG
GTVIQLGRNMHTSGHATGRDIQLLIDTLKPKFLIPVIGEYRLLEIVRSLAIKTGMSPKNIYITKNGDCLD
YDFKKKRFYLSDPVPGEDTMIDGSGVGDVGNIVLRDREVLSDDGIFIAVVTIDRKKKKIIAEPKVTSRGF
VYIKANKQLMNDSIEVIKKAINSNFEHKKFDWTELKQDIRSDLEKFLYKKTNRRPVILPVVMEVNQNRHR
AMQKRNEKKQENNKTHSSNNKTRNNKEKKD

>26286_hypothetical_protein.faa
MTSVSQKNLLKLAEENKHKGDLAAAIQNLEEALRGEHSLDVILKLCDLYCANKQEDQAYALIKEEPDLLS
DKQVYRMYCKVLKENNFLIEALQLKEITGLKLPFKVQPVSEEKQKQIMQSFKAKKQVNQMDYESLHKLNL
INFTTFAQSILLEPVSDFAVRLSLCEDLIRLKLKDKFKVWVIDDLTEFVPADTLLLEKDPKYREIISAIG
AKFSHNPSQLPLMIGETNLVLGSLYPKLNNYVDEPDSFASDLVAYLQQKDGRTHQKLFERIYQKLPN

>26287_tuf.faa
MAEKEHYVRTKPHVNIGTIGHVDHGKTTLTAAITTVLAEKGLAKAEDYSQIDAAPEEKERGITINTAHVE
YETENRHYAHMDAPGHADYIKNMITGAAQMDGAILVVAATDGPMPQTREHILLARQVGVNYIVVFLNKCD
LVDDPELIDLVEMEVRDLLTEYDYPGDDIPVVRGSALKALEGDKEAQEQILKLMDTVDEYIPTPERQTDK
PFLMPVEDVFTITGRGTVASGRIDRGTVKVGDEVEIVGLVDKVLKSVVTGLEMFHKTLDLGEAGDNVGVL
LRGIDRDQVVRGQVLAAPGSIQTHNKFKAQVYVLKKEEGGRHTPFFSDYRPQFYFHTTDITGEIELPEGT
EMVMPGDNTEFTVTLIKPAAIEKGTKFTIREGGRTVGAGQVTEILD

>26288_tig.faa
MSVKWKKTGKTTGELTFDISKDEIKLGLDQAFRRVKKNLHVPGFRKGHVSRVIFDQYYGEEALYEDALNI
VLPNAYSAAVKEAGIAAVGQPQIVPVSLDKDKDWTMKATVTVEPEVKLGDYKGIEVPKQNTRVYQKDVDA
ELDKRREQNAELVLKKGKSAKGDTVTIDYKGTIDGKEFEGGSAENYSLELGSGAFIPGFEDQLIGHEAGD
DVDVVVTFPKDYGAKDLAGKEAHFATKIHEVKSKQLPKLDDEFAKDVDDSVDTLDELKDKIKKQLRDQKE
QAANDAIQEAAIEGAVKNATVDEIPDAMIQDDVDTQLNQYLGNMQRQGIDPQTYYKLTNTNEQQLRSQFA
KNAAERVKTNLVLEAIVEKEGLKATKEEIDKEIKDLAAEYNMDEKTIRNTLSDDMLSHDITVRKAMDLVT
DNVKQVAKAKLEAKEAEDKKENK

>26289_ATP-dependent_protea...faa
MANQFTDQEEIKCSFCGKTQDQVKKMIAGNGVYICNECVDLSKKIIDDELRADSVKTAIELPKPMEIKKQ
LDQYVIGQNRAKKVLSVAVYNHYKRISQMDVDSSTELQKSNIAMIGPTGSGKTYLAQTLARILNVPFAIA
DATTLTEAGYVGEDVENILLKLLQNADYDLERAQRGIIYIDEIDKISKKSENVSITRDVSGEGVQQSLLK
ILEGTIASVPPQGGRKHPQQEMIKIDTTNILFIVGGAFDGIEQIVKNRLGKKTIGFGAENDVDKIDADDW
TRHLTTADLVKFGMIPEFIGRIPIITTLDNLSSEDLVRVLTEPKNALVKQYKKLLSLDGVDLKFTDGALK
AIADLAIQRNMGARGLRTIIENSIMDIMYKTPSEKDIEAVEVTKDVIIRHAEPKVIRKKDKKESSKARVG
ANDN

>26290_YihA_family_ribosome...faa
MIIKSSNYAVSAVREDQYPKDNLPEIALSGRSNVGKSSLINTLLNRKNLARTSSQPGKTQTLNFYLINDE
FYLVDVPGYGYARVSQKKRQEFGEMIQDYLETRPNLKGLVILIDSRHEPTKDDIAMYNYAQYLNLPILVV
CTKIDKIKKSQVNKAMSRLKKNIDLNYDYVTVLTFSSVTKLHVAELGNWIEEKISK

>26296_ABC_transporter.faa
MIIAQGHDLEQQFGANTLFKNVTFSIDSNARIGLVGPNGVGKTTLLKIMTGEQEPTHGEFTVNKGIDVGY
IAQENALNEDKTIWDEMESVFAPLIKEAKSLTHMQEQIAEHPEDQELLKQYDQKQFAFEQKGGYTYQSDI
KSILNGFKFPEDTWQKKIGSLSGGEKTRLAFVKLLLRKPALLLLDEPTNYLDLDTLDWLEGFLKNYSGAI
LVVSHDQYFLDHLATQIFELQFGKLTPFKGNYSAYVMQCEQRDKDQEAAYEKQQAEIKKDEEFIQKNLVR
ATTTKRAQSRRKKLEKIERIKPPKHKSKVRIHFNSERPSGKEVLILNDLTIGYPDKTMVSDISFQINKGD
RVAIIGPNGIGKSTLLKTIMKQLQPKGGSIKYGASLDIGYYDQELQRLDPSKTVLDTVWDRHKTMPERDV
RSILASFLFTAKDIDKTVGQLSGGQKARLTLTVLSLEHDNFLLMDEPTNHLDIEAKEVLEKALKDFDGTL
LFVSHDRYFINQLANKIVSVRDGHAKIYNGNYSYYLDEKAKQEAAVSSSSEVQPAKQVSQQKLSYQEQKQ
RDSQKRKLQRAIDQAEQKIEELEEQEQNIQNEMSNPDIASNFDKLGPLQEQLSDVQKQLDDANNAWEKAI
EEMDNFE

>26297_redox-sensing_transc...faa
MDRIKIPKATAKRLPLYYRYLIILNEEGKDKVSSTELSEAVQVDSASIRRDFSYFGALGKRGYGYDVKNL
LSFFKKILNQDTLTNVALVGVGNLGRALLNYNFKRSNNIRISCAFDINKEITGRILSGVPVYDMKDLKQQ
LSDQQISIAILTVPSTAAQKTTDEMVDAGVKGIMNFTPIRLSAPASVRVQNVDLATELQTLIYFLDSEKQ
KNDEL

>26298_DNA-binding_protein.faa
MKVKLNIDPNQKETELVINASALTPEIEQLYHALQKQTPNLEQIEAVKDNVSYYLNLSDILFFETDSKIV
MAHTAKNAYQVKYKLYELEDILGGNFMRVAKSTILNLDKIYAITRSISNCQIKFKESYKTVYISRHYYRD
LRNRLEERRNFS

>26308_ABC_transporter.faa
MFQYEFMRYAFLASTFIAITCGIVGVYVVARSYAFLAHTLSEIGFAGAAFAVFIGIAPLWGMLLFTLLGS
IGVGELSLHSDQKESSISAISALFIGLGVLFLAISGSNSRYATNILFGSIIGVDKQGVIQLVVLSVIVLL
MILLVQRNLNFDSFDHIGAIAHGIHTGFVGIVFLISLAMSVAIGAQIVGSLLVFILLTLPSSTARHIGRT
IPAMIAWSVFFALVGVWAGLYLGFITNWPVTFFIATIEVVIYLVAYGIHVVKHR

>26309_ABC_transporter_ATP-...faa
MILDVNDLSMRFDTKTVFQDINFHLEKGSMTALLGPNGTGKTTLIKILMGMLTPTDGSYNFSSDVKLGYV
PQFRNIDSEYPLSIRAFVGLNAPLFKTKKVKDQIDHKLAETHLDPIKDTRMGEASGGQKQRAYLAQALLD
NPNMIILDEATASLDPAAKEELMGLIKHLNQEHKITVLFVTHDIPLAKKYMTDYLYLNKGSIRQGKMSEF
KEDFE

>26311_MarR_family_transcri...faa
MDVLFFSTIADQIKKEINHKCGLNISQTRILLFFDDTNNKALAMGKLAKALNISLSTLSRQLQQKKTKSL
IEITRSEKDSSKIVNLSAEGIKKAKELKNTLNKIEELLFVYLDSDASSLFIKQLNQVAQASTSLEGLE

>26312_peptide_deformylase.faa
MAVKKIIYDQVFLSQKSTLANKEDLNTALDLCDTLLANRSKAAGLAANMIGQSKRIIAFYIGSLPFMMIN
PKIVRKSGKYMTEEGCLSLSGQRQTVRYKEITVTYQNLDFKEVTQDFSEFIAETIQHEVDHCDGILI

>26313_penicillin-binding_p...faa
MAAITLFSATTPSIISSSTNTVHASTYSRIAMRSYIRNVLAQNNSRGSTVIIKNGKPQQISYGWAWYGKR
IGNGNDSVVYPTASLQKVVTAAMVVQLMNEKWHTSERFSQNTKISRWYPELKNANNITLGQLINHTSGIN
AVNTEADRRINYSEDDAVKWAIDNANAIDPSTPGTYFYNNTNYILLAGIIKKISGQSYETNFNNRIVNKL
GLANTYLYQNIPSWKTDPISYTWNIKNYQDPEYITKTQASQLVGAANMFTTPMDYYKIQVGLSNGAILNK
SDFHYLTHLKSRANNYSGGIYLDNNDTIKSAYGNLGGTHFGIWFQMTTDNRNGLIMFLNQTAGDENAQKQ
VGYQILNHIKPYTFIAG

>26316_exodeoxyribonuclease.faa
MILISWNIDSLNAALTGTSARAEETRGVLDKIHALNPDIIAIQETKLRATGPTKKHQTILAEKFPEYDYV
WRSSEEPARKGYAGTMYLYKKELTPAVSKPAIGAPEPMDEEGRIITLEFDKYFVTQVYTPNSGNGLKRLA
DRQVWDQKYIEYLKKLNEKKPVLASGDYNCAHTEIDLKHPENNHHSAGFTDEERADFTNLLDAGFTDTFR
KVNGNVEGVYSWWAQRVRTAKANNSGWRIDYWLVSNRIADKVVRSEMIDTGKRADHCPILLEINL

>26318_lactate_dehydrogenas...faa
MTKVFAYAIRKDEEPFLNEWKEAHKDIDVDYTDKLLTPETAKLAKGADGVVVYQQLDYTADTLQALADAG
VTKMSLRNVGVDNIDMDKAKELGFQITNVPVYSPNAIAEHAAIQAARVLRQDKRMDEKMAKRDLRWAPTI
GREVRDQVVGVVGTGHIGQVFMRIMEGFGAKVIAYDIFKNPELEKKGYYVDSLDDLYKQADVISLHVPDV
PANVHMINDKSIAEMKDGVVIVNCSRGRLVDTDAVIRGLDSGKIFGFVMDTYEDEVGVFNKDWEGKEFPD
KRLADLIDRPNVLVTPHTAFYTTHAVRNMVVKAFNNNLKLINGEKPDSPVALNKNKF

>26322_2-5-diketo-D-gluconi...faa
MELHSLTDTYTLNNGVKIPVIGFGTWQTPNGEVAQESVEAALNAGYRHIDTATAYGNEESVGKAIKKSGI
NRHELFVTTKLWNADHGYDKTKKAIDTSLEKLGLDYLDLYLIHWPNPAAMRDNWAELNAESWQAMEEAVK
AGKIRAIGVSNFRKHHLDELMKTAEIKPVVNQSYLNPSDLQPEVTAASKEYDLLNEAYSPLGTGGLLGNE
TVGEVAANYGKSPAQVLIRWSLQHGFLPLPKSVHPKYIAANADVFDFEISPEDMKKLDGLRGASKLANDP
DKVDF

>26324_peptide_ABC_transpor...faa
MKRLIGTIIALFAFLVAAFVFENNKQTAEQKRPTVGILQTLSHPALDQIHQGIIQGLKDEGYVENKNVKI
DFQNAQGDQSNLKSMSDHFKQENAALTIGIATPAVQSLANQAGSVPVIMGAVSDPIGAHLVKSMTRPGGK
VTGVQDRQPIPAQLKLLQTILPKAKKIGVIYTSSDDSSTAEYHEFKKLAEAQGITVRPYTITSTNDIEQV
AQTMAGKVQAVYVPTDNTVASGIATLLKATNAAKIPVFPAADTMVKSGGLATRCVSQFDMGVLTGKMAGQ
ILKGKNPATTPVKRVTSYETVINQKAADELNIHIPNQVLQAAHKKGRIIK

>26325_branched-chain_amino...faa
MSLITSTIGQGLLWGVLALGLFLTFRILNFPDMTVEGTFPFGAAICVSALVHGVDPMLATILAFLGGMLT
GLVTGLLYTKGKIPVLLAGILTMTGVYSINLLILGKANVGLLNKATLLNGKLLQKLPANFPTIVIVLLAA
ILIILLLALFLNTDLGQNFIATGDNENMARSLGINTDNMKILGLMISNGLIGLAGGLLAQNGGYADVNMG
IGTMVIGLAAIIIGEVAYGDLSLTARLIAVVIGSIIYRLILLLVLQLGFSTNDFKLISAIILAICMMLPL
FEKKFHTRKLLKKE

>26326_ABC_transporter_ATP-...faa
MNTILDLQNISTTVNAGTNEEKKILKNINLKLEDGDFVTLLGTNGAGKSTLLNIINGSLFPTTGKIFLKK
RNLTNDSEVKRAKYIAQVFQDPKMGTAPRMTVAENLLLATKRGHHRGLHLRGLDKHLDDFKKETSQLPNG
LNERLNTFVGNLSGGQRQTLSFLMATIKRPDLLLLDEHTAALDPNTSRELLELTDKVVREEHLTCIMITH
QLKDAIKYGNRTIILNSGEIVLDVKGKDKKKLTEEDILQYFAD

>26327_hypothetical_protein.faa
MLESSKVLKVVSSLVIGLSLVGVGANAVQATSFVAPKLGTAEVAPTNPSIKRGDKIFVVVKDTKNQKVTV
YNKNAKKTSKKVAMGSTYTAKAVKKVHSTKIVRINKSQWLNTKDVVKD

>26329_esterase.faa
MRVLLTGDSIIARYEGKPEPHINWNLKQILPEIQIENTAVSGINSGAFFARLNELVLSVKKCDNLVILLG
TNDLATHKQVPLEQFKRNMQLIASAVICQYYPPHVLLISPPAVDEKKQHVRNNKLVEKYAGVVKKVADEY
HFRYANLCQAMIDADDLSMISRGIKNDGLHFGDKGYEILGNLISSELKKM

>26330_hypothetical_protein.faa
MDTAWQKFKNNIPLRRFVVFLIIVAFLYEMRAMMNTILLTFIFTYVIVHLIHLVQRYVPKMPTGAIVVVT
YLIILALLYFFITVYMPMLVGQISKMVKSVMAFYESDESSRLLSYATHYISKNEIITQAKHAMTFAFHTA
TSIGTLTITTFMSLILSFFYTIELKKMREFSSLFVKSGYLKWLFEDIRYFGKKFTNTFGVVLEAQFFIAI
CNTALTMIGLAIMKMPQIVALGLMVFILSLVPVAGVIISLIPLSIVGYSVGGIRYAIYIFVMIMIIHAIE
AYVLNPKFMASKTELPIFYTFLVLLVAEHFWGTWGLIVGVPIFTFLLDVLNIKSTKKDKKAKAK

>26331_ribonucleoside-triph...faa
MPATRITLDSTFIDQVKHEIKPHWGELGWVTYKRTYARWLPEKNRTENWDETVKRVIEGNINLDPRLQDL
PSQDVIDKLTNEAQQLFRLVYSLSATPSGRNLWISGTDYQKRNGDSLNNCWFIAIRPQAYGDSHIVPTYI
DKRKEAVSMPFSFLFDQLMKGGGVGFSVVDDNINQIPQVDHQVDLSVVIDKNSKSYDASLKVGAIDKAEW
EKNNSGLDNVIYYRIPDTREGWVLANARLIDLHFNDTNPDQKTKLVLDISDIRPYGAKIHGFGGTASGPM
PLVEMFFDINNVINERVGQKLTAVDATDICNLIGKTVVAGNVRRSAELALGSSDNQDFIKMKQDKEKLYH
HRWASNNSVAINSKFNNYGPIADGIMHNGEPGIVNLDLSRNYGRIADGYQAGIDDDVEGTNPCGEISLAN
GEPCNLFEVFPYIAEQQGWDLKEAFSLAVRYTKRVTFSHYDWEVSRNIIQKNRRIGVSMSGIQDWLLNDL
GHRVVTGFKDATDKETGASIKKPIYDPQGIKMVDGLYHAVIAADKAYSEELGVNPSIKHTTVKPSGTVAK
LAGVSEGMHFHYAGYLIQRIRFQASDPLLPALRKCGYHTEPDIYTKNTICVEIPLRAAHADSKNFASAGT
VSIAEQFATQAFLQTYWSDNAVSCTVTFQANESNQIAPLLHQYRHTIKSTSLLPYYGGSLKQAPKEPINK
KTYEDRVAMITGDVKEVFENQNKDQKGLELVDQSDCASGACPIK

>26332_membrane_protein.faa
MKKQNRFSLIFAIIAFFTLALTGVSNVNAAPKKVNSNQISVKKQISVNYTLKVGKKTVDSKTVKVPKKSK
VITGLKKAWKVQETKGFVTAIDGKKQNPKKKIYWTYTINGKWATKGVNQQKVANKDKVKFTLDKVK

>26333_membrane_protein.faa
MVTGRAQIRQIALMAMLTAMCVVLRIFKVIPIPNVQPVTDILMIVTLTLGIGSGILLAALTMFISNIYLG
FGIWTIPQILAYVGCVLTIALLAKVLPIQNHFWMQLALATFLGWEYGFLVDLGMTIFGGFPAFIAYLVSS
FAFDTYHAIGNFAFYFVLYKPVTLALKKYQRRCI

>26334_ATP-cob-I-alamin_ade...faa
MLKIYTKVGDQGFTKQVTGKMVPKCDLQLEALGNVDELQSYLGVTIANLSPNCEELKPELENIQRQLYQL
QADIVVKRHNEINSEMINALEKRINELTPKIPTIPEFILPGGKATGANLQYARTLARRTERSLVNLNLNE
QKLSENILKYINRLSDYLFILGRYANVLDNYTEVKSKKHDPNRING

>26335_membrane_protein.faa
MPYSISEIIVLFFTYSFIGWLWETCYCSINDHHYDYRGFLFGPYCPVYGFAIMTILICTKDVQDNLFLLF
VVGFIVATVFEYFASLFLEKVFHMKLWDYSHLWGNIQGRVAPVISLFWGIGVVLLVKFVQPFIQDIINIE
EKDTHGWLAVGITVVMGIDTVLTMISVERFHTTTKMWDDHINQFIERVRIKVESRMPEKGKLKVGDWHHS
VMQHYNELQPYKLSWNHKRFLKSFPKLKVLDAPKFMEIKKDILKKEN

>26336_hypothetical_protein.faa
MRKYDMKKLLVSVLLLLMLTWVKGVKTVQAAVSDNFTKIIFNDGKSEKVESGQLVHVNVELASVQKVKLK
SDVPLTITWSGSDKVQAKGINKTKDIIVKDENDSEQKVGTYTVEADRVLIKFNDNIEKYNHLVGRLAFDL
LVHNSTDDKQEITVHAGEIKKAITVDPSDKSSLLAEGTGKLNQRQDSISWEIKVNPDEKEFLGPIKILNE
LPEGLAFHKSTVGIEADDVFVKLGKEEVKFDQNKLLINLNNKGRSHRTFTLKYKTKILDQNATTKINKIQ
LEYQLKDDDKRKSSVYEGRILNDFDATFVGIRNESDDEMVRRKTLEKAERDRGLSLLFSRLLKLLDSEKE
DQSKNNKDIEPVKILSKTAEPASTFEAVKEVNPKGLSGFDKKEQSSTNNAHTKLSEDDADLDEDDDIKDF
STKEHSSKSHAAKLPQAGESRNGILSFVGVFILLAGMIGFKKKFLK

>26342_hypothetical_protein.faa
MLGLVDLINDRPVHLNKYFDWAQKKIKELNDDSKWKDKIMDYETRLLEGKEEATIAGLKKLIAALRDFGG
TNQQILHRLEIDYGDQFTKKELENFMKQA

>26343_thioredoxin-disulfid...faa
MKEYDLVVIGAGPGGMTAAMYGARANLKVAMIDRGVYGGQMNNTAEVENYPGFPSIMGPDLGEKMYKSAT
KQGVEFVYGDVQKIELDGQKRIVKMDPEDITAKAVIIATGSTNRKLGIPGEEEYSGRGVSYCAVCDGAFF
KDENVAVVGGGDSAISEGLYLANLAKDVDVIHRRDQLRAERVLQTRAFKNPKMEFTWDSVPVEIVGDENK
VTGVKVHNKKTDEDKVIDASGVFIYIGNVPNSEPFKELKITDDQGWIITNDQMETTVPGIYAVGDVRQKK
LRQIVTAVGDGGIAGQNAFEYISELTD

>26344_transcriptional_regu...faa
MQDNPAITYQNNAFDQVLRIGKAVSNLTRLKIIFILDQGPKSVEEIAKAINISVGTTSKNLQILKQANLV
KEEKSKNFVFYALANEQVSQLLVLLTNLAEKSLPEMRNLEKSYDTLPQTEISDLKNQNMATTYILDLRPT
DEFNNVHLPGAHNIPFNEIDFENLPFKPNQDVMVYCRGRLCGYADCVGKKLKAKGYKRVSVFNHSVAEWQ
NEKATK

>26347_guanine_permease.faa
MEFIAGLTTFISMSYILFVNPSVLGASGMNTGAVFTATALAAALGTAIMGIVANYPIGEAPALGINAFFA
YTVCIGMHVKWQTALASVFVASILFILITLFKLREKIIDSIPADLKFAISSGIGLFIAFLGLQNGKLIVA
NKSTLVGLGSLHDPLVWITIFGLLVTVILMILNVPGAIFIGMVLAAVFGICTGQIALPHKIISTAPSLAP
TFGQAVLHVKDINTVQMWIVVLTFLIVTFFDTAGTLIGLAQQAGFMKNNKMPRVGKALAADSSAMAVGSI
LGTSPVGAFVESSAGIAVGGRTGLTAVFVAIFFLISMIFSPLLGVFTVQVTAPALIIVGVLMAQNTAHIH
WNKLEIAVPAFLIILGMPLTYSISDGLSWGMITYPICMIAAKRGKEVTPMMWLLFVIFLIFLWVLNF

>26349_DNA_replication_init...faa
MQNTIINSATEKLSPFKTLTAEQENLVNDILSFTTKHIKQDYPAIFTVYGDAGTGKSVVLAHLFNEIQVA
ARTKEDSPLYQTTNYFVVNHPEILKAYKEIAGDLPHLYKKDFTRPTSLINQLDKKDETVDVVVIDEAHLL
LSRSDPYNNFTYNNQLVELIKRAKVVILVFDQYQVLRTKTFWTNKQLEKITHQCPHEDYHLTHQFRVNAS
DDLLNWFNYFTDEEKILPFPEDARHNYDFCIFDDAEKMRQEIVKRNNEVGLSRILSTTGYPSTLDGGKHY
ITEGKFKMPWDQYNYTSKPWAEIPETINEVGSIYTCQGFDLNYTGIILSPPITQIPGTNKLKVDPSKFTD
IEAFKKRKDLFNDQELNEAKKRLFMNMINVLLKRGVYGTYIYAHDPLLRQTLYQNYQKLILSIIGDTNSF
YQYY

>26350_pyridoxamine_5-phos...faa
MKKLNTNKLTEEQVNLFKNNLVYLATVDADGNPQVGPKGSMTVLDPSHLQYLEKTKGEAYENIKRGSKVA
LVAADVPSHTAVMVLTTPEVHEDDDYAKKVLAKTEFPNAFVVNLNIEEVFA

>26351_peptidase_M13.faa
MNNKMTVRGGAGDITEADLSARPQDNLYLAVNSEWLKNAKIPSDRSRTSSFDGIDLNIEKELMQDFADFA
DGKKDLPDVPNFEKAVALYKIAKDFDRRNADGADPIQADLHEILGLRNFADFTLKAADFFKNGFPMPFDF
SVEADMKNTKIHSLQFGGPGTFLPDTTTYKTPAAEKLLAVLKEQSINLLTMSGISKSEAEDYAEKALAYD
AKIAKVVKSAEEWADYPATYNPISRDDFADKFKSFKMDYFLGELFAKKPERVINTEPRYLDYAEELLNED
VFAEIKAWMLVKFVNGVASSLSQEFREAAFPFSQALSGQPELPSGVKQAYHIANSDFSEVVGVYYGQTYF
GAEAKADVTDMIHKMLDVYEKRIRENSWLSQATKDKAIVKLRALILKIGYPDKIEEIYDRLTVDPEASLY
ANEAQFGREQIKYNLEKLDQDVDRSVWLMPGNLVNACYDPQRNDLTFPAAILQKPFYDLKQSRSLNYGGI
GVVIAHEISHAFDNNGAQFDEFGNMKNWWTEKDFAEFKKRTQAEIDLFDGIKYGPVTLNGKQIVSENIAD
QGGLTAAVEANKGEDGNMKELFENFARVWATKQLPESIKTQVSVDVHAPGPERANVQSQCQEEFYKAFDV
TEHDGMWLDPEKRVVIW

>26363_D-alanine-D-serine-g...faa
MAKKAPELKRSMTAGQMEMISLGGAIGVGLFMGSASTIKWTGPSVLLAYMFVGLILYIIMRALGEMLYVD
PGTGSFADYAAEHVHPIAGYLAEWANVFQYVVVGISEVVATTEYLRFWWRGTSDWIAGLVIIAFLLLANL
ASAKAYATLEFWFAMIKVVTIILMIILGFMVILFGFGNGGHPVGFSNLWSHGGFFTGGIKGFLFSMAIIV
GSYQGIELIGISAGEVANPQEAIVKSVKSVLWRILIFYVGAIFVIVTIYPWDELGNIGSPFVTTFAKVGI
TATASVINFVVLTAALSGANSGIYSSSRMLYKMAHEDYAPKTFGYVSKRIVPSHAIIGITSGIFIGFMMN
VLLQFFSKSLENVFVVVYSSSVLPGMVAWFVILLAELRFRRKNKELMKKHPFKLPLYPYSNYFALFMLVL
IVIFMFINPETRISVVVGAVVLIVAVLAYVIKYGKKK

>26364_D-alanine-D-serine-g...faa
MNEKQKLKRGLKSRNVTMIAIGGAIGTGLFLGSGSAIRSAGPSIILSYLIVGIITFFMMRALGELILADP
ESHSFLESIKKYLGKRAEFIAGWIYWACWLSLAMADLTATGIYLRYWFPWLPQWVGPLVIVVLLMLINMV
NVGLFGELESWFSMIKVIAIIALIITGAIMILLQTHVKGSIVSLTNLVSHGGFFPTGPWGFLLSFQMVVF
AFVGVEIVGQTASETANPQEDIPKAINTLPVRIGLFYVGSTIAIMSVYPWNEITTTSSPFVQVFTGIGVT
AAAGVLNFVVLTAAMSATNSAIFSTSRSMYSLARNGHAPEKLGKLTKKAIPMNALTTSSIILFVVVILNY
VMPAKIFDVVSTVSTICFVIVWIMIMFAHIVYRKKNKNNLGKFRMPGYPLTSWLTIVFYFAVLILLFFIP
STQLALIISILFVVVLAISYNFVPKMRKIINIS

>26365_hypothetical_protein.faa
MSRKTFNLIIKIVLTLLALASGILAFALQMPGRSLVLASIYGILYFIAAISFWFEDKKSWIQIVMIASLV
ITLLLTIAQSIAGIPLGVFQGSDILFSWMMVLFVSPGVLGLIYFNLNTYHDNWDLLNVFMKIILSFEVGI
VAFMLIFMLEVSGGMIWSLPRWGQYLFVYGIMLLAILDIIYAIINWLNFYHGKIAWITTALFVIEVVACL
PFFGMPTVPVIVFVIIMLAIVIFTAYLNNRIKAKNNCTKSKKVL

>26366_signal_peptidase_I.faa
MTDKTNKKENNESWGKFFRDIVIIWAVLMGIFFLLFHFVLSNDTVSGPSMQPTFQNGDRLISIRHAQIKR
GEVVIVKAPDEPSALYIKRVIGLPGEKIVSKDNQIYINGKKIAQPWLTKGKDMIDNGTDTFYSATQNFTM
KSLARSRQYQQFYTKSQLKYINKTNRIPKGTYFVMGDHRSVSKDSRYIGTIKRKNIVGVVKLRYWPLNQI
KVY

>26367_ATP-dependent_Clp_pr...faa
MAYFDNDFDTLFNELNSSFFNDDFGRRSGNGNSGSIPINYSSNMSSAPQTIQQNPQQPNEKPIGVDLVEE
AKKNNFDPVIGRDEQIDNVIEILSRRKKNNPVLIGPAGVGKTAIVEGLAERIASGNVPAKMANMHIISVN
INDMVAGSSLRGSFEERLKKVIDKAKSDPNIVLFIDELHNIVGAGSTDSENNNGDAANILKPALANGDLK
LIGATTTSEFQRIEKDPALSRRFQAVQVPEPTTDVAIKILKGLKKKYEDYHHVKYSDDSLKLAVELSERY
IQGRYLPDKAIDLMDEAGAKKALLVQPTDEKNLKNQISALEAKKSEAVKAEDYDKASEIKTKIAELEKQL
KNVDTKNTPEVTEKDIYAIIEQKTKIPMSELHADEAQKNLDLAKKLKKNVIDQDRAIDIITDAIARKQIF
KDSDRPTGSFLLTGPTGVGKTELAKQLAIQLFGNKDHLIRLDMSEYQDEMAVNKLIGSAPGYVGYGEGGQ
LTEKVRHQPYSLILFDEIEKANPQVFNALLQIMDDGRLTDAQGRTVSFKDTILIMTSNAGFSDKLLEDGK
VDQDKLISALENYFRPEFLNRLDAIVPFNSLTEQDMGKIINIYLKKMSHVLAKKGVTVEVSDEAKNFLAE
KGYDKKFGARPLRRVVEQNLETPAAKLILREPDTKKIEFTADDKHLYLNGKAIFDISPKVEEKVKEDEAK
AEDKKED

>26369_PTS_cellobiose_trans...faa
MGERITSLILIIRRLPIFRIFQRTLGMLMPIAIIGSYFKLIRDAVFSPDSFIYNILNFDETMPDKIWYAG
SFICNGFVRVTFGLFGLYAAYFAARYTARLYHKDSTLAGMTAVMVIMFCAYANNVGNKLGNKSMFSSSVL
QINALLLALLIGYAVGEIFHWLGKNRQPVEFEHVHRVRARAWNALLPASVSIIAGMILGIIIYELQIKIL
SSSTFKELVIQIQSSNNLLEIIPLAFVVMLLSWIGIGYPLTSLSTATALTSGVATDNLSYALKHGGSWNV
SYKFLGSSLVYPYGAMGGASVVLALIVIILLSHQNKETENIAKANLLPVAFNSTWGFMIGMPIILNPVLF
LPIVLIPVINIIIASIAIFLHIITPCVYPVLKGTPGILISFFGSNGNWSNLVFSMCLFILDILMLIPISL
LGQRIERKLKAYEYEKGQESA

>26372_hypothetical_protein.faa
MPRKHFELNSDIAKLIDKYNEINDTDFNELVNKALRFYLVNQMSYKDVQDALKETDVETSRYVDEAMRSS
MGDINRNY

>26373_sugar_transporter.faa
MLGSYHNQLNAQALFNSSYTPYALFLSVGTAGLPSVIAREVSQLNSQNRYKDSLYITKLGLIIMLVMGLA
CGILLYATAPIIAKNSPVDSVASATISIRVLVPAVIILPSMSMVRGWFQGNNDMKPYGISQLWEQFARIL
FILLATFLVIEVFHHNYVIAVYFSVFGACVGAIASHLYLFAYLRKQWGHYKQLLESSEERALNNVTRSLL
NLWYASIPFVLLGSFITVTQLVDQLLFKQVLINFNHLTSSYVSYIYTIFSANPSKITTVIISLATAVSET
SLPLLAGLKFKNKNRQESIKKLLLENYRLLLFVLLPVVASGVFAASPIYTVLFSHDSLGAYYLVENIVQS
LLAGLVMNSLTLLLALNMNKLAVIYMVWGIVFKVILQVPMTMFMNADGAILSTDISFLIVIWLSYHKLNK
TYSIRLTSLLPIVVTNEIYVVILFIYQLLIGNHFDHLGRVGSLIYLAIFGLVFLGLYILIANLMGISQDI
FGKKIGYRYYRYKHYE

>26375_N-acetylmuramidase.faa
MDKKSTGPYQHYERPTEKRSSQDKQPGGSARWIAVIVILVVILIALIPVVHRLSSGNSEKAEEVQTVKKV
SSKKSSKAIKSSNKAKKTSSSAKKNSVKTSSSSSQESKPKTYLVKEGDTLTNIAEKNGMTVDQLSRLNDL
EDTSNVNVGQTLKLR

>26376_cytidylate_kinase.faa
MQVAVDGPASAGKSTVAKIIAKKLSYVYIDTGAMYRACTVIARNHQLDYGDEAGILQAIDEDGIELKSEH
GEQKVYVAGKDVSKEIRTPEISANVSQVSALPKVREKMVSLQRQMAGKTNVIMDGRDIGTTVLPNAEVKI
FLVASARSRAERRLLDFKERGIESKQTVDEIEQDIAARDYKDSHRKISPLKKADDAIEIDTTNMSIEQVV
DAILAEIKKTQKIF

>26377_30S_ribosomal_protei...faa
MSENSNQFLDALKQMQGVEVGDIVDVEVLDVEDGQINVGVVNAGVEGVITRREYTSDRNADLRDLVKLGD
KFKALVLRRAGGDKENGEFFFSVTRLKEREAYDKLQKDFEEGNAIEGTVTSSVRGGLLVDVGTRGFLPAS
LISNRYVSDLKPYIGKTMKLKITEIDPNKNRLILSHKDLIEEEREEAFDKVASQLVVGDVIEGKVSRLTN
FGGFIDVGGVDGLVHISEISYKHVDKPSDVLKAGQDVKIKVIGIDDDRHRISLSIKQTEPSPFEQATADL
NEGDVFEGEVKSLTNFGAFVEVADGIQGLVHVSEISNKHVDKPSDVLKVGQTVKVKVLNIDPSDRRISLS
IKAADSNASSSDNHSSRPRRSRNENSVNNKYMGDNDNGFALGDIIGDQLKDRK

>26378_engA.faa
MALPVVAIVGQPNVGKSTLFNRIINQRLAIVEDKPGVTRDRNYAQAEWMGHKFDLIDTGGITWEGGKIEE
EIRAQAEIAIEEADVIVMLTNVVNHVTDLDERIAHLLYRTKKPVILAVNKADNPEQRNDIYDFYSLGLGD
PIPVSSSHGTGIGDLLDEIVSDFPAEKDSQANDVISFSVIGRPNVGKSSIVNKLLGEDRVIVANEEGTTR
DAVDTPFTKDGVKFKVVDTAGIRRRGKVYEKTEKYSVLRAVAAIERSDVVLLVLDASTGIREQDKHVAGY
AHEAGRGIIIVVNKWDLPKKNSTSAKEFEREIRAEFQYLDYAPILFVSAKTGQRLDQIPSMVKEVYDNQN
QRIQSSVLNDLLLEASKLVPTPMIKGKRLRVYYMTQVSTNPPTFVVFVNDPELMHFSYERFLINQLRQNF
DFAGTPIKILPRKRK

>26379_transcriptional_regu...faa
MANKAELVSEVASKTKLTKKEVAAAVDAIFGSIQDNLAKGEKVQLIGFGTFEVRHRAARKGRNPQTGDEI
EIPASEVPAFKPGKALKEAVR

>26380_peptide-binding_prot...faa
MSYSEQLLDSIQNHDFSQSKHLLKEALDKDDPEILSSLAENLTDLGFTNLAKEVYRALIAKFPQEDLFKV
YLAEIMLNDGDEDDGLSLLYGVSKESSAYLDGLLVQADYYQTNGLIETAKDKLLQALKLAPKEDAIKFGL
AELDYLSGNYEQALALYEDLIQRQKTFGEVNLNQRLIATNAKLGNYEAAAKIIREHSSSLLDIDSKYEAG
LVMLAVGNDDQAIKLLDEVIDQSPDYVNAYPLLAQAYEHKHDNEQVLRTVQAGLAYNELDETLYSMGARA
AANLNQLDTAADLLEKGLKKAPDNSELRMQLSNLYLHRHQDKQNIVLFKDFDNENIDAQAHWNMALSYER
LDDTEKAQSEFLLAYPDFKENPDFLHQMIMFFSVQNNPDITKQLLQKYLELVPEDMEMQDLYNNL

>26381_hypothetical_protein.faa
MLKLNKSTVIDIFMIALGCAIYGLSLEIISVPNKLADGGISGISLILRHFWNINMGLSTLVLNIPLIILG
YRFMGKRLLTYTIWGTLCLSFFLWFWRSIPIIKQLDLEHDLFLSAISAGVLSGIGLGLVFRYNGTSGGTD
IIARICQIKFGISSGKMLLFCDAVVLFASLSYLDLKHMMYTLLASFVLSRVMDTIQQGAYSARGLLIISD
KYEQIGKMIDLKLDRGFTHFKALGGYKQDNKRVIYVVVSPREIAAIKQLIRQEDPNAFVSIIEVHEALGE
GFTYKQKRHHLLIRK

>26382_CCA_tRNA_nucleotidyl...faa
MIKVDKLPDVFIKAMPVLQTLEDAGFEAYFVGGSVRDLLLDRHVHDVDITTSAYPEEVKELFAKSIDTGI
RHGTVTVLYGGESYEITTFRTESGYQDYRRPDHVTFVQNLDEDLKRRDFTINALAMDLYGQIVDLFNGVE
DLKNHIIRAVGDPEKRFHEDALRMMRAVRFTSQLKFNLEEKTEQAIKDNHELLKKISVERIREEFVKMGI
GPHSRQAFQIFLDTQLSEDVPDFAGKKELLQIYPQLQFSPTLETSLWSLIIILLKLPDEDISKFMRDWKN
SNAMTEQVERIIKFFDLISDHTPNDYELFQAGERTIINTIDVAHILGQPVASEALVDRYLALPIKKPAEL
AIDGRFLIKHGMRPGAELGHTLNKIRELVVSSRLENSPDAIEKYLEDLD

>26383_hemolysin_III.faa
MIGLLDWCITKIKKLWQEPSVRSERYYLLDNIFSAITHGIGFGLAVAGLVVLIVRAAHTGSPMRIVTFTI
YGSCLVLLYLFSTLYHSLVFTRAKKVFQIFDHSSIFLLIAGSYTPYSLVAIGGAWGWTLFGLIWGLTIFG
IIYYIFNRGKHVILDTVLYVAMGWLVILSGSYLYVRLSPTGFWLLVSGGIAYTVGAILFSMRNVPFIHTV
WHLFVMLGSILMYFSVLLYV

>26384_fatty_acid-binding_p...faa
MTDSSVQLTEEEIKKYDITVVPLSVTIDGKTYVDGVDITRRDFIERMDEDSDVPKTSQPPIGRFVETIKK
LTADGSEVLGIFLAKSLSGTIDAAKQAAQMVPDAKVVCHDSGYTDRSEGYEVIAAAQDAQAGKSIDEILD
HLKKMEDNMYLEMMIPDLTNIVKGGRLGKLASRVVSMLNIRISLQMKNGKVLVPKKGRGKKFTEKFNDML
VEQLKELGDQVKQVGISYVDTLDDMEKLAARFKEVNPNVDILIRKTSPIIITHAGHGAYAVMFYTE

>26385_hypothetical_protein.faa
MAYRESFYRYLMTQRDADSSDEIAQFANNAQHDLTFPKQEQDYEKLSDYLELNASYLPSMYIFDRAYRMY
EDKMMY

>26387_rbgA.faa
MATIQWYPGHMNKARNQLEDKLGLIDVLVEVLDARIPESSRNPMIEDLVGNKPHIIILNKADLADPVLTK
NWSAKLSGPGKYVLAIDSLHNTNMQKLISMVKKAAAEKTKKLEARGASNPTIRIALAGIPNCGKSTIINR
LVGRNVAEVGNKPGVTKGQRWLRTSNNIQVLDTPGILWPKFSDQEVGYKLAAFGAIKDSVFHADDVALYV
LENLRQHYLKDLTKFSKLNSADIENLSDPDILLAMTEKYGMRDDYDRFSLFMLQRLRKGAIGRITLDRPS
NDD

>26388_ribonuclease_HII.faa
MTIKEVKELLSTDVTEDQLAELEKDPRVGVQKLIISYRKKQAKLLAKKQAFLERFSYEKQFWQKDELVAG
VDEVGRGPLAGPVVTAAVIIDHNFDLLEVNDSKKLSPEKRLQLYPKILSEAVSVGIGVKSAAVIDQINIY
EADRQAMAQAVKALDVKPNALLVDAMNVPVDLPQIELIKGDAKSNSIAAASIVAKVFRDKLMDDYDKIYP
QYGFPRNAGYGTKEHIDALKKYGPTPIHRKTFAPVSDFFK

>26389_DNA_processing_prote...faa
MKKKEFLLRLKLQKGVGYVKLLTIANQMKPGLEIELDDLKEMDLSEKLVDACHLAFNDDKLAKLTRQIRR
QCIVISFFDEEYPEKLRQIYRPPLILFAQGNLSLLKKDIVTIVGSRYPTHYSRDVINRLVPNLLDQNKVI
ASGLARGVDALAHEATLKNNGRTVAVVGNGLNHSYPQENYSLQEQIKNDGLIISEYLPDTPPRPYRFPKR
NRILAGLSESIIVTEAKEKSGSLITESLGLQENRDIYAVPGPITSKLSAGPNQLIEAGATPIVDFKFKNE
KI

>26390_DNA_topoisomerase_I.faa
MPTKAKSKSKTKKHKKTLVIVESPAKAKTIEKYLGRNYHVIASKGHIRDLPKSQMGIDFEDNYKPKYISI
RGKGDTIKELKSEAKKAKEVYLASDPDREGEAIAWHIAHALNLDENAKNRVTFNEVTKDAVKESFKHPRT
IDMDTVDAQQARRVLDRIVGYSLSPILWAKVKKGLSAGRVQSVALKLVIDREKEIKNFKPKEYWTIDAEF
AKDKEKFKSAFYGVDGKKKELPNIDAVKDVLAKIDKKKNFTVEKVVSRQRRRQPAAPFTTSTMQQEANKR
LGYRTRRTMSIAQQLYEGISLGKQGTVGLITYMRTDSKRTSPVAQQEASKFLHENYGAEFAAKNQRHFKN
QEDAQDAHEAIRPTSVYRTPESLKDVLTKEQYRLYKLIWSRFLASEMTPAVYDTVRADIVQNGVIFRTTG
SKMKFAGFTKVYDNQQEKNVELPDLQEGDQVKMTKSDNKQHFTLPPARYTEASLVHALEKNGVGRPSTYA
PTIDTIQRRYYVKLDGRSIVPTELGEIVDTLVEEFFPDIANVDYTAHLENELDEVEDGKKQWVNVVDEYY
QPFKKELNKADSEIQKVQIKDEPAGFNCDICGAPMVIKMGRYGKFYACSRFPDCRNTKPIVKKIGVVCPK
CGKGEVVEKKSRRNRKFYGCSRYPECDFVSWDKPIGRNCPNDGHFLVEKHSKKGPVTLCPNGDYREEPQE
NEDK

>26391_methylenetetrahydrof...faa
MLKNVTVIGAGLAGSEATWQLAKRGIHVDLYEMRPQKETPAHETGEFAELVCTNSMRSNQLSNAVGLLKE
EMRHLDSLIMKAADKTQVPAGGALAVDRDSFSKYVTDTLRGLDNVTVHEEEITEIPEDGITIIATGPLTS
DALAEQIQKFSGTDSLHFFDAAAPIVAADSIDMNIVYKKSRYDRGEAAYLNCPMNKEQYENFTRELIKAE
TAQLHGFEKNDVFEGCMPIEVMAARGAKTMLFGPLKPVGLEDPHTGETPYAVVQLRQDNAAASMYNIVGF
QTHLKYGEQKRVFSMIPGLENARFVRYGKMHRNTYMASPDVLTASYEAKKRPGLFFAGQMTGVEGYVESA
GSGLVAGVNAAREALGEEPIAFPKDTALGSMANYVTTTSAKHFQPMNASFALLPAWEGKKIRKKRERHEK
ISKRGIESIDKFKAEVLD

>26392_recombinase_XerC.faa
MTEKQDELTHFISYLQNERHYSELTISSYQTDLLEAKKFWQENGGFDGWKNVQERDIQIYLQNLADRKLV
RSSQARQMSSLHSFFRFLTRRKFIKIDPTQGITLRRGEKKLPEFFFGNELKQVFDSLKGNKPLTMRNLAL
FELFYATGMRVSEVSNLTLRQIDLNLQTILVHGKGNKDRYVAFDDHTKKSLVRYLEDARPNLLKDETEQH
VFLSNLGNPLSKRGIEYVMQKTFNQAGISGKVHPHELRHTFATAMLNNGADLRSVQELLGHSSLSATQIY
THVTMAHLKSDYEKYFPRNKES

>26393_ATP-dependent_protea...faa
MTTICSVRFNGKTAIAGDGQVTLGEKVIAKATARKIRRIYHDRVIIGFAGGVADAVSLQDMLEGKLEAYN
GDLRRAAVEMAQAWRKDPTLQKLNAMLIAFNEKDLLLISGNGEVLEPDENVVAIGSGGNFAQAAAIAMTR
HANDMQADEIAHEAVKIASGIDVFTDDHIVTDEI

>26394_ATP-dependent_protea...faa
MAIKTPKEIVKILNEYIIGQDEAKKSVAIALYNRYRRMQLSKQMQHEITPKNLLMAGPTGVGKTEIARRL
ASIVEAPFVKVEATKFTEVGYVGRDVESMVRDLVGEAVRMEEKDQFARVKPQATKEANKQLVRLLAPGVK
REKRENQMQQMQDMMSMLMGGANPNNQNNDQEEVTDEVRNERMDVAEKLNKGLLEDREVTIEVEQAPKAN
PMSDMMGQMGMDMGSMLSDIMPKKKVKRTLSVRDAREVLIQEESRKMVDYDTIYQRAIERSQNNGIIFID
EIDKIIAGNKRNSGEVSREGVQRDVLPIVEGSTVNTKYGPVSTDHILFIAAGAFAESKPSDLIPELQGRF
PIRVELNALTKDDFVKILKDPQNSLLKQYIALMKADGIKLIFTQEAVDKIAQIAFDVNQGTDNIGARRLS
TILEKLLEDVLYEGPDMEMGEITITEAYVEEKLHDIIMNKDLTKFIL

>26396_xanthine_phosphoribo...faa
MKLLEDRIKKDGEVLDGDVLKINSFLNHQVDPQLMMQCGEEFKRLFADQKIDKVLTCEASGIAPGVMTAY
VLDVPMVFARKKKPSTLNDAVYWADVFSYTKKVNNKICVEEKFLHKGENLLIIDDFVAQGEAVKGMVNIA
KQAECNIVGVGAVVAKTFQGGSDWVKQHGLHFEALASIDSFKDGQVHFENEN

>26397_Uric_acid_permease_P...faa
MLGLQHLLAMYSGAVAVPLLIGTALKFNSEQMTYLVSIDIFMCGLATLIQLFRNKYFGIGLPVVLGCAIQ
AVAPLEMIGQKFSINTMYGAIIVAGIFVFLIAGWFSKIKKLFPPVVTGTLITVIGLTLIPVAFQNMGGGN
AQAKDFGDTKNLIAAFLTIIIIVAIEVWTKGFLRSISVLIGLIVGTLLASCMGLVTLTPVAQASWFHLPQ
LFYFGVPEFEWSSCLTMIIIALVSMVESTGVFFAIGDLLHQDITEQDLKKGYRAEGIAQIFGGLFNTLPY
TTFSQNVGLLQLSGIKTKRPIFWAAGLLMGMGLLPKIGALVTIIPNSVLGGAMLVMFTMIAVQGIKMLTK
VDFQNNRNILVVAISIGLGLGVTVYPQIFQALPQTIQLFLGNGIVLASLSSTLLNLIFNKQKN

>26398_AraC_family_transcri...faa
MPNQYHNLSNPHIESYILFYGQQKCHPNEYFESNNLQKNYVLYYILSGEGTFSSNGHHTVNLSQGDLFLI
PRNTTCFFKADKDNPWEYLWLGLAGSDTKKIIEASNLPNKNFLRQIKRTEFYSILLELYEMLNKRKSLLT
NLKIASLTSQFFYYLVKEFPNHPPVRKTPKDDQYQIAINYLQKNYTDPNCNIVELCNRLGVSRSFLYSLF
RENTNISPQKYLMQLRMEAAKKELQNTTSNLKEIAHKVGYGDEFTFSKAFKRYSGVSPNVFRRN

>26399_peptidase_U34.faa
MKQTECTTILVGKKASIDGSTMIARSEDGGRVIIPEGFKAVNPEDQPKRYTSVISKQKIDDEDLAETPLR
YTSAPDVSGKNGIWGAAGINADNVAMTATETITTNSRIQGVDPILDPSEGGLGEEDFVTLTLPYLHSAFD
GVKRVGYLVEKYGTYEMNGMAFSDKDNIWYLETIGGHHWIARRIPDDAYVIAPNRLNIDTFDFDDSENFA
AASDLKDLIDEYHLNPDREGYNMRHIFGSSTIKDAHYNNPRAWYIHNYFDPDFGGTPADQDQPFICRANR
LISIEDIKWAESSHYQDTPYDAYGDQGTPEQKKTFRPIGINRNFETHILQIRNDVPAEIAGVQWLAFGPN
TFNSMLPFYTNVTTTPEAWQTTPKFNLNKIFWLNKLTAQLGDTNYRVYGELEDAFEQKSLAQCHKIQHET
DKEVKNLSGKELQDKLIVANQKMSDTVYNNTVELLGQMVDEGHGLMTLKYDLLD

>26400_UDP-N-acetylglucosam...faa
MKQMIIHGGKPLQGDVWIGGAKNSTVALIPASILSRTPVTLEGVPRIADVANLMDLLSEMDVHCDFGETT
LRIDPENIKMSPLPAGKIKSLRASYYFMGALLGRFGKAVVGFPGGDDIGPRPIDQHIKGFEALGASVKNE
NDQIIITAPEDGLHGAKIHLKMPSVGATMNIIMASVTAQGQTIIENAAKEPEIIDLATFLNNMGAVIRGA
GTDSIRIEGVDMLKAQIPHTIIPDRIEAGTYVSLAACIGNGIRIHNIIEEHLDSYLAKVEEMGVVIDADE
DSLYVYPAGDLKMVQVKTNVYPGFATDLQQPITPLLLTAKLGEGIVIDNIYPKRNGHIPQLQKMGADIKV
EDNIILAHPTKQLHGAKVTAGEIRAGACLMIAGLMASGTTVIDKAGNILRGYDRVQEKLRQLGADVTIKD
DPSEPDILDNI

>26401_CTP_synthetase.faa
MTKYIFVTGGVVSSLGKGITASSLGRLLKNRGLKVTMQKFDPYINIDPGTMSPYQHGEVYVTEDGTEADL
DLGHYERIVDVRTSKYSNVTTGKIYQEVLEKERRGDYNGATVQVIPHITDMIKKKIMRAALTTDSDVIIS
EIGGTVGDMESTPFMEAIRQMRREVGEENVMYIHCTLVPLLHAAHEMKTKPTQHSVAELRSIGIQPNMLV
LRAEQPIDQEHKNKISTFTDVPVDRIIESIDAPSLFDVPLAFQKQGMDQKVCDFLHIDSPKPEADMEAWK
KLDDRAKNLKHHTKITLVGKYVELEDAYISVTDALQHAGYLYNTKIDVDKVQAEDITEDNIAKIMEGSDG
LIVPGGFGTRGLEGMITAIKYARENDIPFLGICLGMQMASVEFARDILNLEDANTTEAEPHCKNNIIDIM
ADKRDEENIGGTLRLGLYPAALKKGTKTREAYGDQDVIQERHRHRFEFNNKYREAFEKAGMVFSGVSPDN
HLVEIIELPKKKFFIAAQYHPEFLSRPQRPEGLFKSFIGAASGLPEQEF

>26402_DNA-directed_RNA_pol...faa
MGLDKFKDKNRDELSMIEVAQAILEDNGKRMAFADIVNAVQKYLNKSDEEIRECLPQFYTDMNTDGEFIS
MGENVWALRTWFPYESVDEEVNHPEDEEEDDARNYHKKVNAFLASATGDDDIIIDYDNDDPEDDDLDATA
DDSNDDYGDDDSEYDEDNDDTDDVLPDGIEGQLSQLNDDDDEEDN

>26403_hypothetical_protein.faa
MAAITINLTSKITQDDETETFTKVAPGQLEENNGVIRVSYKEDDTIPVKMLLKEDELIIRRGVDSSNYSL
MKFVPGEKANCRYVVEGRQMDMTSVTNLLEYEEQASSHQLRLEYDLFNGLYLIGNYAVTLIFT

>26404_phosphohydrolase.faa
MARFQSKKLKQEVVLRDPVHGYIHIEDKVVLDVFKSKEFQRMRRIKQLGPVSYVFPGATHTRFEHNLGVY
ELTRRICDIFAKKYPSITPGDGLWNDDNRLLVECAGLLHDIGHGPYSHTFEHLFNTNHEKIGQKIITDPN
TEINKALKQVAPNFPELVASVIAKTYPNPQVVKMISSQADADRMDYLQRDAYFTGVNYGRFDLSRILRVI
RPYQNGICFTNNGMHAVEDYIVSRYQMYQQVYFHRVGRSMEVILQHLLERAKDIYKKGNLKVTSSLASFL
EGNWTLDDYLNLDDGVMETNFLIWTEAQDPILSDLAKRYLYRKPFASVRIDEETKNLLPKLRNIIKQTGF
NPDYYTATNSAFDEPYDAYKPSGKNANSQIEIMQDDGSLIELSQLSPLVRALNGTFQGDERFFFPKTMLS
HDEDQPQIFDPLYEQFQKYVKNGALRYLRKPRKK

>26405_hypothetical_protein.faa
MCYEQRRLNKNIRTQINPEDEIEHVEKSGYRQVKDLMNTIHGYCMDYTKLSFDFIHDNKDLVKEVVKTGC
KTAMVVSIAAASVSIAKALSKNE

>26414_peptidase.faa
MAVKRFYKTFHPEHYDLRINVNRKNKTINGTSTITGDVIENPVLINQKFMTIDSVKVDGKNVDFDVIEKD
EAIKIKTGVTGKAVIEIAYSAPLTDTMMGIYPSYYELEGKKKQIIGTQFETTFARQAFPCVDEPEAKATF
SLALKWDEQDGEVALANMPEVEVDKDGYHHFEETVRMSSYLVAFAFGELQSKTTHTKDGVLIGVYATKAH
KPKELDFALDIAKRAIEFYEEFYQTKYPLPQSLQLALPDFSAGAMENWGLVTYREAYLLLDPDNTSLEMK
KLVATVITHELAHQWFGDLVTMKWWDNLWLNESFANMMEYLSVDGLEPDWHIWEMFQTSEASSALNRDAT
DGVQPIQMEINDPADIDSVFDSAIVYAKGSRMLVMVRSLLGDDALRKGLKYYFDHHKFGNATGDDLWDAL
STATDLDIGKIMHSWLKQPGYPVVNAFVAEDGHLKLTQKQFFIGEGEDKGRQWQIPLNANFDAPKIMSDK
EIDLGSYKVLREEAGHPLRLNVGNNSHFIVEYDKTLLDDILSDVNELDPIDKLQLLQDLRLLAEGKQISY
ASIVPLLVKFADSKSSLVINALYTTAAKLRQFVEPESNEEKNLKKLYDLLSKDQVARLGWEVKPGESDED
VQIRPYELSASLYAENADSIKAAHQIFTENEDNLEALNADIRPYVLINEVKNFGNAELVDKLIKEYQRTA
DPSYKVDLRSAVTSTKDLAAIKAIVGDFENADVVKPQDLCDWYRGLLANHYGQQAAWDWIREDWDWLDKT
VGGDMEFAKFITVTAGVFHTPERLKEFKEFFEPKINVPLLSREIKMDVKVIESKVNLIEAEKDAVNDAVA
KAID

>26415_aggregation_promotin...faa
MSKQVKSIFVKLVAALALAFACVAVAQTFANNSTSQTVQAAKKMSNKEKAAKRWIAMRESGGSYTARNGS
CYGKYQLSIGYLHGDLSPKNQERTADRYVYGRYGSWVNAMRFWLAHNWY

>26416_cytochrome_C5.faa
MKKEHGQGGADQSRVNYAKNKANSREEFRSKKISNPKPAANTKIDLSRENYNHVKLNFWTIFSDRPYISV
AIIVLALFLAMIKLWWGLLILLLVVIVGIYVIGHSHHPHQVLSLEFHLKASRKLSMLRALELGGSVTMFL
ATYMKQVVIVDFSSAGSTDSFQIIQGALSNNGGYYGQQGSYFLSLLNTVTGGQLWSSYRYATNSAQMMDS
NSGRWIIMWIMLLMIAPAFCVLAQFFKEPYSRNVTLITSLITTFSFILTPVLMRKWVVGYAMENQMAREA
ANNAVHIGTMAYVGMACSILVLIIATYRVIKQDKFE

>26417_multidrug_transporte...faa
MTAIKSRNLPAGWHKAFYTLWLGCFITGMGFSMTMPFISLFISDLGNYSKLQINLYSGLAFAMTFIAQAI
VSPYWGSLADRKGRKLMCMRASGVMAITITLTGFAPNAIYIVIMRFIQGAFSGYINNATALMASETPHER
SGWVMSQMMTAGTAGNLVGPLLGGTLSSFFGNIFGGAWGYRIPFFITGVLMFIVFLGTTFLVHEDFTPIS
REKMKPMSEIMKSLPSIKLIIVMFITTLLVQSSTMSIDPIVSLYVKSMMPHGSDVAFVAGIVAATPGLGT
LLAASKIGHKMDEIGPLRVLRVGLVIGFILFAPMALTNNPWMLAFLRFLLGIASAGMLPAAQTVLTLNTP
KESFGRIFSYNQSFQAIGAVLGSLMGSAISGFSNYATVFWVTGFTLLLNFILILIFAWGISYRDK

>26427_branched-chain_amino...faa
MAKTHPEDLDWNKLGFKYHDLPYRWVDEFKDGKWQGGHLTQDSSITFNEAAEELHYGQEVFEGLKAYRRK
DGGINLFRPEQNAKRMANSAKRLLMEPYPEEEFVKAVKEVVKANQDFVPPYGSGGTLYLRPFMMGMQPIV
GVSPSETYQFRIYATPVGAYIKGLKPMPYEVSDYDRAAPAGTGQAKTAGNYASSLMPSLIAKKNGFADAL
YLDPKEHKYIDEFGGANFFGITKDGQFQTPKSDSILPSITKRSILKIAKDLGLDPIETKIPIDDVDRFVE
AGAMGTAAVISPVGSLTYKGKKHVFGDETKVGPITQKLYDTLFGIQVGDLDDKYNWTVRLS

>26428_hypothetical_protein.faa
MTQLTEEMFQIFDQPEFSFKKIKMQHSEAEVAELKDEFKGVWQTWKAVNQAVAQNLPTGKFAKVHVESWT
NGWNLRDHYWASYRLQDLADANPCVGVMLDKKQLQVYLMFQHYRSENRKITPEQYNELLADIPSWSKQID
LQNWYIWNGEMSSEFDDHTKLSDYLKQTDIQKQFKSELSDATFLVGKFVFRDQQHDVNMEDFITNAIVDL
LPLYEKSVKNKGLLR

>26429_4-oxalocrotonate_tau...faa
MPFVHIELIKGRSDEQITNLMKDVTEAVHKNTGAPKEHIHVIINELGKHSYGQGGEWRA

>26431_carbamoyl_phosphate_...faa
MPLENDLDKVLIIGSGPTLIGSVAEMDLMATEAIDALTEEGIQVILVNPNPATISTDKKLNVTVYLEPMT
LDFLKRILRMEEPDAIITAYGSTNGLKVAHKLLKDGILEQMGIQLLTLNSRILQMGNQQKRTEFLNKLGI
DTSESWELSQTAQDNLIVAMDSLLAKVTFPVLVTKYNRYVHNEHLRFKNKEDLIVYFKEESQTDNFTWKN
YRLTEDLSAWEEVIVDVIRDKDENLVFTNFAGSIEPVAINSGDSAVVMPSLTLNNDHIQELRESVRRIVD
NLGIVGFTSFHFAIKHHGTQIKSKLLTIRPRLTRSSVWAQRIGMYDVGYVVSKVAIGYRLNEITDPLSGL
NASIEPTLDAIAIKIPYWSFTGSGYNHYQLSNRMQASGEAMGVGRNFETAFLKGLDATTNLDLGWNAFVE
ESRKTNEEIIADLKHPDELHLIKLLAAIKEDIPFSELQQLTGLHPIYYQKLLHIVAIINKLVQNKEHLTL
ELIKEAKDYGFFNPLLAKVLNISVEELRSLISKYNLEPSFLKIDGSAGVYRPNVCAYYGAYDVQNEAKDL
VADKKILILGMLPLQVSVTSEFDYMIAHAAKTLHKNGYVTVLLSNNDESVSSRYKDIDRVYFESITLENI
LTIAKRENIKDVLLQFSGKRVSALSKQLEENGLHIIGQSKTKDPRDTITDLLDHPLTNLKRVPSLKTTNP
EAVFKFVDQYDFPILIGGMNKENKLKSAVVYDVPAIKRYLAENQVDQITVSQFIEGNKYEVTAISDGENV
TLPGIIEHLEQTGSHASDSIAVIKPQNLSLEQQKKIEQQSIKLIKVLQTRGIFNLHYLRVNDELYLLQVK
PYAGHNVAFLSKSLNKDITACATEALIGHNLQELGYPNGLWHTSNFIHIKMPVFSFLNYSSGNTFDSNMK
SSGSVMGRDTHLAKALYKGYEASDLHIPSYGTIFISVRDEDKNRVTELARRFDRLGFKLIATEGTANMFA
EAGITTGVVEKVHNNPRNLLEKIRQHKIVMVVNITNLSDAASEDALRIRDEALYTHIPVFSSIETAELIL
DVLESLALTTQPI

>26432_carbamoyl_phosphate_...faa
MRYLILEDGSIYAGEGFGSDRETTGEVVFTTGMTGYQEAITDQSYADQILVFTNPLIGNYGITLADYESL
QPQIKGVICHQIARHPDNWRMQTTLPEFLKQLHIPGIQGIDTRELVKKLRVHGTLRGKIANSKENAKKIV
QELKQKNVTQGVISRVSTKSAYPVPGSKCNIVVIDFGIKHSILRELAERDCNCIVLPYTATAEEVLNLHT
DGVLLSNGPGDPEEMIEATKMVQEVEKHVPLFGICMGHQVFALANGAKTYKMKFGHRGFNHPVREIATGH
IGFTSQNHGYAVDAKSIDKDNLMITHEEVNDGTVEGLRHKKYPAFSVQFHPDATPGPHDEDSLFDDFMSM
IDQRKEEERHA

>26433_dihydroorotase.faa
MQTVIKNGTVYQNGRLIHADVLIEDQKIKAIGTDLTGDKVIDATGKLVSPGLVDVHVHYRDPGQTYKEDI
ETGSKAAAHGGFTTVGAMPNVTPVPDTPDLMKKMVQENKQKGIVHIFQYGPITKNETTDELPDYAALKKA
GAFALSNDGHGVQTAQTMYLAMQEAKKNDLIVAAHAQDDSLFNHGIVNEGEKAKELNLPPVTELAETTQI
ARDLLLAEKTGVHYHICHVSTKTSVELVRMAKACGINVTCEAAPHHLLLTEDDIPKDNGYYKMNPPLRSK
EDQAALLVGLLDGTIDLIATDHAPHAKQEKQGGMQNAAFGITGSETAFSTLYTKFVKEDKVFTLEQLLSW
LSDQPAKVFGLKKAGVLEPGCPADVAIFDLEHETELKEKNYQSKGINTPFTGQKIYGATVMTMVDGEVVY
QRGEK

>26435_bifunctional_pyr_ope...faa
MAKEIWDALAIKRALTRITYEIIEQNKGTDDLVLVGIKTRGVHLANRIHDRIQKLEGVDVPVGELDITLY
RDDRHDASLKQDPVVNSDNVGVDINNKRVVLIDDVIYTGRTIRAAMDALMHVGRPSLIKVAVLVDRGHRE
LPIRADFVGKNIPTSADEQVAVNVVEKDGKDSVELKALPK

>26436_dihydroorotate_dehyd...faa
MVNTHVNLPGLDLKNPVMPASGTFGFGDVPAAQKFDLNDLGAMVIKTTTPHATTGNPQPQIAILEDGVLN
SVGLTNPGVDQVISEKLTKLRHQYLDLPIMASVGGDSEDDYVEVAKKLSASGLVNALEINVSCPNVAQGG
MSFGVHAGVVEELTKKIKMAVALPIYVKLTPNVTDIVEIAKAAESGGADGISMINTLLGMRIDIKTRKPL
LGHNMGGLSGEAVKPIAIRMISQVRQVTQLPIIGMGGISTAQDVIEFILAGANAVAVGSAHFEDELAAKH
IVEELPAELEKLGVEDINDLVGQVKFN

>26437_orotate_phosphoribos...faa
MHQDQIISQLIQEKIISISPDKPFTYASGMLSPIYTDLRLMVSYPDLRDMIASDLANLIAKEFPEATIIG
GVATAGIPHAALVAEKLHLPMIYVRPKPKDHGKGRQIEGRFSSSDKIVLIDDLITTGGSVLNAVKATEKD
GGNVIGVSSIFTYYLPDAKENFAKANVKYAPLLSYPELLKKENESGHITREQYQTLKTWHEDPWAWK

>26439_cation_transporter.faa
MTVLKNIAKDRILQITVLITVISLFFARPRFADINFHTLWSVAAMLTIIQIYAYLHVLDILAYKLTSIAD
NTRKLNMLFTALAVIAGMFLGNDITALTLIPLYLNIAKRYKLPQILPVTLIGMGANIGAAFTPWGNPHNI
FLVSRYNVSPLKFFEWSAPYLIISLIIMLLVFMLLVFLFIPKNEIPTQKTEPIRISCPPTIITTVVFIFF
FFGVFRAIDIIWPLIVAIVLALAINPRIMLKIDYALLLTFTGFFIFISDIQQIPAIVNLIHDMVYSEIST
YFASTISSQVMSNVPSTILVGKFTNYAQALFLGSNIGGFGSAIGSMANMLVLKSFNQHGSVSKKKFFIQW
TIMQFAGLIILTIVGLGLLIFRI

>26441_hypothetical_protein.faa
MKQDELKKLDNEIGQYAADQTKIIWVDDQTMQIATMMIDSYGDTVYVWVKEDEDHCRVSDGGRILFKLDP
NQEDMELYETAADIALGSGYQFDEEHCEIYVDVDRKNVAQAVMKLAQLQVAISYLG

>26443_DNA-binding_transcri...faa
MAQLTDEQLASIAHDFYLSKLNIAEISKKYNLSRYLITKALDDAEMRGIVKIKITQGIKRNQVLERKFQK
LFVLKEVFILKDSEHGSDDGETVVNFAVKQIQTYLQNTRIAGLTWGSTMRSVINNFNEENFNKLYFVQLL
GHAINSNRRKNPLMQEVAEKFHAKSLGLPTPLYILNPKIIPALKKEPYFKVIENCYHNLDLLFTGLGTIE
SFKTNPFLDKNYGPRLFQNIPEEQVAGFIIGQPYNINGEFFSDFEKHICSISMNDITRTPICFCIVRNRF
KSKALLGALCSGIITNLVINDDLAQRVLREADQLLGG

>26444_hypothetical_protein.faa
MKETEREYHLSQKHHMKILWEEFFKSDNKTMAQDATLVEKAFIVGRIGIMLLSCGTGAWRVRDSMDTIAR
TLGITCSTDIGLVSIEYTCFDVDNESYSQTLSLPATGVNMTKLNELEKFVRQFEAGHGNWNIGQIHKRLR
EIENQKSAYSAAIAGLSSGLACASFIFLLGGGLPEVICAFLGAGVGNYVRALMGKRKMTLVAKIAVAVAV
ACAVYFISFHIGKMIFHLDYHHAYGYIGAMLFVIPGFPFITSGLDMSKLDMRSGLERMTYALLIITIATM
SGWAVATILNLHPGSMPKLNLNPGMLTFLRLIASFCGVFGFSIMFNSRPNMAATAAIMGAMANTLRLSLV
DYGYMAPALAAFIGALVSGLLASIIRQKVGFPRIAITVPSIVIMVPGLYMYRAVFNFGITNINIGAYWIT
EALMIVIALPLGLLAARILTDKKWRHAD

>26445_hypothetical_protein.faa
MKIEVPTMNGYLFDRYGKFAPADQKIEGKPSRSFPIFVSDVPKDAKALAVYFHDYDSVPVCGFTWIHWLA
ANLPVKDIPADISQHHQNIDFVQGYNSNISKFLPKDSGPVLGYTGPMPPDKTHNYSLTVYALDHELELKD
GYYLNEFLDKVKDHIIAKTTIEIPSRAK

>26449_aminoacyl-tRNA_deacy...faa
MSKKKNKKNKLEKTLVEKILDQNKIKYRQASFAVTKDKGGVAQMDTSILEDKEHLVYKTLVCEGNKTGPL
VGVVPITEHLSMKKLAKVSGNKKCEMLPLKKLAKTTGYVHGANTPIGIYFKEKLPIYLDDSMKDNEEIAV
SSGELGRSVFLNPEDLAKFCHAPFVDLKE

>26451_hypothetical_protein.faa
MKKIGDKIKNIPIIRKLNTYRWMPLVWWSILVVILPYVSSLLHVPIVWREGLLFMIIDSIIAYHVGNLIL
KLKLKRWWLLLLPIVFCLAMLPKFALYNLMFGLIYLIIEAFGLMNKNIYR

>26452_GTP_pyrophosphokinas...faa
MSKYIEMTHDQVIDTCKKYMNDDQVAFVEKAYEFANKAHAGQKRASGQPYIIHPTQVAGTLATLGLDPDT
IVAGFLHDTVEDTPVTNDELKEKFGEDVTFIVDGVTKLNKYEYKSHQEFLAENHRKMLIAMAKDLRVIMV
KLADRLHNMHTLQHLRPDKQRWISSETMDIYAPLADRLGIGTIKWELEDMSFHYLNPEAYYRIVNLMDVK
RSQREKYIADTIKTLKKTLDELGIKYEIYGRPKHIYSIYKKMVNKHKDFDEIYDLLAVRVIVKNVRDCYA
VLGAVHTEWKPMPGRFKDYIAMPKVNGYQSLHTTIIGPGGRPLEIQIRTEQMHEVAEYGVAAHWAYKRGN
FTGVQESSSGEKLDMVREILELKDETKDAGEFMKSVKSDIFSDRVYVFTPKGEVYELPKGSVTLDFAYAI
HTQVGNHAVGAKVNNKLVPLDYKLRNGDVIEIMTQASAAPSRDWADMVKTSRARNKIRRYFRSQDREESI
ERGEQMIANMIREEALAPKDFMDKDHIEKILDHFNYHTAEELYAAVGFGDLSAQAVVNRLTVDLRREDEK
QKQKELEERILNSGQQSIQDEQPKKNSNSTMKVKHKNGVMIQGVSDLMLHLAKCCNPVPGDKIIGYVTKG
RGVTIHRTDCRNITKEAEEQGRLIDVEWENVEENSVQSFNANIEVFGYNRSNLLSDVINKLNSLTKNINN
ISGKVNEDNIAHIYVTVAVKNSQQLDEILSKLRDIPDVYETKRSDN

>26453_D-tyrosyl-tRNA-Tyr-_...faa
MRVVIQRVNHAQVNINGKTVGKIGKGVMLLVGIKNGDELSVVKKAADKIAKMRIFEDEEGKTNLSLKDVG
GEILSVSQFTLMASTKKGNRPSFVDAMRPPKSKELWEDFNKELEANSFHVETGEFGADMQVELENDGPFT
IVLDL

>26454_histidine--tRNA_liga...faa
MRVQKPKGTVDILPEQSGSWQKVEETARNFFNRANYREIRTPSFENYEIFSRSSGDSSEIVEKQMYDFND
KGGRHIALRPEGTAGVVRAYVEDKMYAPEVVKPFNVFYMESTFRYERPQAGRQREFHQIGVESFGSSNPL
ADVQTIMMGHDLLGELGVKNYQLHINTLGDEQVRKGYHDALVNYFTPVKDKLSEDSQRRLRDNPLRILDS
KDDRDKKFLPDAPKIRDFLDDNSKANFESILKMLDQLGIDYVIDDDLVRGLDYYTGVIFEFMVEDKSLWE
SATTILGGGRYDHLVEEFNGPETPAVGFGIGEERLMLVLEKQNPELFKNEGIDFFITNIGEGTAQKAIEI
VRSLRKQGFEADFDVNQKKLKGQFKKADREGAKYVITLGEKELANGVLNIKRLADGKTIDLSLEDINDMN
KVMKELKD

>26455_aspS.faa
MEKIEKRTDYCGNITEKYIGENVNLYGWVQRVRNLGNLVFIDLRDRAGIVQIVVNKDSGKKLMDIADSLG
NEYVLQVKGKVVKRSEVNPDMKTGQVEVDATDIIVLNKAKNPPFEIKNGVEISEQTRLKYRYLDLRRPEV
QQAIILRSKILRATHEFFDENGFIDIETPILGKSSPEGARDYLVPSRIYPGSFYALPQSPQLFKQLLMGA
GFDKYYQLARCFRDEDLRGDRQPEFTQIDMEMSFADEKTIQDYTEGLLKKIMKDVKGIDLKTPIKRISWT
DSMNKYGCDKPDTRYGMLIHDLSPIFKDSDFKVFSGAIADGGFVKGIAVKNGAEVYSRKKIDQKAEFIKR
FHAKGLAWVKFEDGEFSGPVARFLTDENKEALKKEFDLEGGELVVFIADKWKVCCDSLNHLRREFAKETD
IIPKGVYDFVWIVDWPLFEYDEGLGRWVAAHHPFTMPDDEGVKLLTTEPHKAHARSYDIVMNGDEMGGGS
IRIHKRSIQEDMFKALGFTEKRAYEQFGYLLDALDMGFPPHAGLAIGLDRFAMMLADKDNIRDVLAFPKN
ASASEPMMHAPAPVADQQLNDLGIEVEAKYEDSVKAAEKRLEDLAAEDAKENSTWNK

>26456_amino_acid_aminotran...faa
MPNLSNDLNSIINKRLNNLSASKIRAFDQKVSGIPGIIKLTIGEPDLATPEHVKQAAIADIQADDSHYAP
QAGKPELLDAISNYLDRSIGVHYDPKSEICVTVGATGALNDVFMALLNPGDKILVPTPVWALYFQLIKMT
GAIPVQIDTKKDGFILTPEHLRHVLEGCGKGAKAIILTDPSNPTGRVYPAETLKALAEVIKEYKIFSVTD
EIYAELVYGNAEHHSLSEYISDHNILISGLSKAYAMTGWRLGYIAGPKQIMQNIRKINAFLVTSVTDNVQ
MAAVEALNNGQNDPLQSRKIYESRLQFMQTSLEKLGFEMATPQGAFYIFAKIPEKYGTDDETFAYELAQK
AKVGVTPGRYFGKGGEGYVRLSYASSTEQLRESLRRITDFVNNL

>26459_galactose-1-phosphat...faa
MKIIEKFADEVINSGAYEPLDRVYVINKIRALVGDHDEEEENDQPAAKQLVDLAVKNEKIPDDITSREVL
NDQLYDLATPTPSKTNSIFWQKMQKSSEENTDWFYKLCEDNNYVKKEAIAKNVVFSGTSSKGHSLEITIN
LSKPEKDPKAIAAAAHATGKKYPQCALCLENEGYLGGYGKNARSNLRIIRMNIAGRPWGFQYSPYAYFNE
HCIFLDQKHIPMVINQQTLINLVEIEKIFPHYFVGSNADLPIVGGSMLAHEHYQGGRHTFPMMKAGIKKN
IMFDSYPKVVAGIVDWPMSDLRLTSDNSLDLIDLGSKIIKFWDNYSDTARDIKAYEGETRHHTVTPIMHR
EGKNFVLDLVLRDNNTSEKYPLGIFHPHKQLWHIKKENIGLIEVMGRAILPGRLKSELEEVKKYWLGEDN
KMAASHKEWADQVKAENEISLDNVDQVMEQSLVEVFEQVLQDAGVFKNNADGEEGWDKFITALTKEIK

>26460_galactokinase.faa
MNKEELLKKYEATSNEKAKDVFFSPGRINVIGEHTDYNGGHVFPAPISLGVYGVYGPRDDKKVRLYSGNV
DGDIVEFDIDDTNVEKDEDRFWANYFKGMITYLREKYDGIDHGFNLYIEANLPSGSGLSSSAAIEMLMGI
ILKDEFNLDVDRVSLAKMGQRTENEFIGLNSGIMDQFACIMGKKNSAIFLDCNTLKYEYLPLALGDYEII
IMATNNPHTLADSAYNNRVAECGRALKKLQQKLDIKALGELDNDTFDEYSYLINDETEIKRARHAVSENQ
RTLRATQAMKDGDLEKLGRLINASHESLHYDYEVTGKELDTLAEASWKQPGVLGARMIGGGFGGSAIAIV
KKSEAENFKKNVGKIYRDAVGYDASFYDAEIVDGTKRI

>26461_ferredoxin--NADP-+-_...faa
MIFDSLSEVGGQPQMLYPFKKISDIPAYNSINGTALIQNLKSGLPKETEIITNHKVNDIKKNADGFVLDN
VVLAKSIIIATGAGAFKPKELPLKMSDEIQKRVHYFIKDPKDFANQKIGVFGGGNSALDLAIELANYANV
KIIHRRNEFRGLELNVKKLRSLTNVKILTPYLPKDIQLINNQLDITLKGMVDVQSRHEQFDQIVVAYGFK
ANNRFIKNWGIELNGTNIAVDPTMKTNIDGIYAAGDVVSYPGRVPLIALGFGEAQIAITSIMRDLFPEKN
LTIHSTSI

>26462_membrane_protein.faa
MTLIDFILHIDDHLVTIVNQFGGWSYLILFAIIFIETGVVIFPFLPGDSLIFAASAMAANPKYGLNIWLI
YLVVAFAAVLGDTANYEIGAWSTRAGEEHSWFNKLINQNNRLAAEKFFERHGPITIVIGRFIPFIRTFVP
FISGGSKMHYGKFIAYNIIGGLLWTGLFTIIGFFFGNIPVVKDHFSMIVIAIILVSVVPIAIVALKKKMS
FKKEFH

>26463_hypothetical_protein.faa
MITKDNIFSLIYHFLFAVSSSVVGAIIASWPLLFIFMLVQKTYETVHMSLFQVMHNYNQLMVYLIWPFKK
RFKMDNFPTSVNAAEHFAECKQLFVFTVLVFIVCLLLYFVFKKRRKKALLSLDKSAALILLLLPIVVFPF
AVTNFDSFFVIFHHILFNNNDWLFDPNTDPIINVLTEGFFASCFAVAGIIYELYFAEKLLRR

>26465_transcriptional_regu...faa
MTEKNKSNSEKKAEEKINKFKEEQPLRHPLVNVAQDGQSIKINEQLYTIVTNERDALDLEMLRKKYDPFL
DQYDYLVGDVSSDHLRLKGFYKDEARTSIDKKEMAIVDYLTEYCNPGGPYFILELTNPTHHYPHQRTRKP
YYERERNRRNDRFHSRRRHGKGYRKNENNPFKKRRVHQTKFKKKQSIAVKKEFGRYHSFIIKKRKENQ

>26466_multifunctional_2-3...faa
METLRILHTNDLHSHFEHFPKIGRYLKKAQADTSVDEVYTFDAGDFMDRSHPLTDATEGQANIKLMNGFN
YDAITIGNNEGISNPHWVLERLFDHAHFPVVLANLREEDESMPNWALGHKIIKTKKNTSIALIGLTAAYP
MTYGPNHWHVKMLGHAMDQQLAQIKDKYDVLILITHVGLKMDRWLAKNYPQIDLIVGGHSHDLLPHGEKV
EHTWITQTGKWGNYVGDIHVELENHHVTKIAPDTIPTASMPAEPEDEAVIQGYYDKGQKLLSEHKVAKLP
EKFNDDKIAAVQVSLDAIADFAKTDLAILSSGLFLTPFKSGVLTQYDLQKALPHPMHVVRSTLKGSDLWR
LVMEIEKNRHYLDHFHLQGMSFRGKIFGQMYYKGIKVDMRKRIVYANGHEIDPEAEYQIACLDNYVLVPF
FPTLAIVGENEFLFPQVLREVVGNYLAKIYPLSSRSEVNDRKK

>26467_hypothetical_protein.faa
MEQLDLIEEITRNDGSRYYEISNIDQNGIAELAVDHGEIKKVRILQLNIPRTTALVEYEKYINDTYDLQT
LTNEDDWKNPKWVEWDKPKGKILDAYHMILKANRIG

>26469_catabolite_control_p...faa
MHKQEVTIYDVAREAKVSMATVSRVVNGNNNVSKETRDRVLEVIKRLHYQPNAVAQGLASKRTTTVGLIV
PDLTNLYFAELSKGIDDIALLYKYNIIITSIENRLMKEDQVIQSLLNKQVDGVIYMANRLPNEAAEAFKR
TNTPVVLAGTRNNRDEFASVTIDYKKADTEALNLLMHDGKKNLALVVGDEDAVVNGENRIPAYNEFIKEN
NLGEPHVYTGVKDYSDGYNLYPQLVKDGIDGIIVTRDISSVGILNSAIDAGKKIPEDLEIITASATQLAS
VVRPALTTIKQPLYDMGAVAMRMLTKLMNNEEVDETHIELPYELVKKQSTLNR

>26470_Xaa-Pro_dipeptidase.faa
MNLDKLQQWLQDSNNDIAYISNPITISYFTGYSMDPHERIFALLVFKDANPFIFCPALNVEEAKNSEWNG
DVFGYLDSEDPWELIADNVRKRTSDTHTWAIEKDDLSVAHYQYLRGEFPNASFTNDVSSFIERLRLYKTP
EEIKKLQGAGAEADFAFKIGFDAIRTGVTERSIAGQIDYQLKIQKGVMHESFETIVQAGKNAANPHLGPT
MNTVQPNELVLFDLGTMHDGYASDSSRTVAYGTPSDKQREIYEVDREAQQAAIEAAKPGITAEELDSVAR
DIITKAGYGEYFIHRLGHGIGKNVHEYPSIVQGNDLVLEEGMCFSIEPGIYIPGFAGVRIEDCGVVTKDG
FKTFTHTDKDLKIIPIRD

>26471_hypothetical_protein.faa
MKKFASFVLGAVAGCAAGFIAGSLLVSDEQVDDVKNKIKDNDKLQDLKKKYDNGTEIVKNQLASFPKNVE
DYSELKDFDDIVIDDSNKDNDVADGNNAEKSVDDLNNAENDDTASTPDNSSEE

>26472_chemotaxis_protein.faa
MTISYGALAGLIAAIAFLILVLFTIPMLIRTAKVLKETSATIQTTNESMKKLSEDMDGLMDQTHNLLDQT
NDLMIDVNGKMKTLDPVVKAAADLGESVSELNDSSKKIAKRFSSNHFSHAGLVSSIAATAFARRRRRRGE
N

>26473_hypothetical_protein.faa
MKPPTLPTHINMHKIQFNWDKIGQNFLSNIWQLAITTLIFYLLSHFGHKIINNYLARHNTIRNKRTKTIT
ALINSIFQYTLIFFYLFGILSIIGVPVGTLLASAGIFSLALGMGAQGFVSDLVNGFFILSEDQFDVGDTV
SINGQIGTVDQLGLRTTRLKASDGSIIYIPNRDITIVQNLAHNAIGLTINLELDADNDFEQVKHIIKEVN
KSIKPEKGTISSGPSIIGVSGQNGRTVTYAVYFKVKPEKQSAVKNLYLGKYIQALHKNDIKFATTASIIK
TSA

>26474_nucleoside-triphosph...faa
MTKEILFATGNQGKAKELKEAFKRAGVGVEIKTNADLDNPPHPIESGRTFEANAKIKAHELADFSGLPTI
ADDSGLMVDALNGEPGVRSARYAGEAHNDAKNNAKLLANLGGVPDEKRTAKFWTTIVVSMPGEFDKDLVV
SGTCSGRILAAPRGEDGFGYDPLFFIPEKGKTFAQMTTDEKNEISHRGNAVRKLLQELPDWLKQFN

>26475_glutamate_racemase.faa
MDNRPIGLLDSGVGGFTVVKKVIEKLPHESTVFIGDSANMPYGDKSREQIIELTRRSVKFLLQKKVKLII
FACNTATAVAMPTLQNEVEQQIIGVIQSGSLAAARTTKNKKVAVAATPVTINSHAYQKEIKFRDPDIKVM
EVAAPELAPLIESQKDYDTNLAAVKRSIAPLKDQDFDTFVLGCTHYPLIQNEFVEALGDKIQIVDPADQV
AQYTFNVMRRDGLFSSFDQAGKHEYYTTGDPDKFSEMGRRFLGQADLTSHQVDTRNL

>26476_hypothetical_protein.faa
MNKFMTENANEHVYFINQLYRDFLLPTILGDDDAPILYWAGKRISRHYDLSDFDDLADFFHMAKFGTLVK
TKERRASITFELSGQNIEDRLDSGSKEFSLESGMIAETVQKETGKITESEITILPKEKKVKIIARFG

>26478_thiol_reductase_thio...faa
MVDAITDQNFEEETKDGVVLIDFWATWCGPCKMQSPVIDQLAEERQDVKFTKMDVDHNQETAKNLGIMAI
PTLIIKKNGQIVDRLTGYTPKEKLNQILDQYAG

>26479_DNA_mismatch_repair_...faa
MNDKILKILEFGEITKRLSKLAITAPAKEAALKLRPSSNFDQVQNELKQTLALADLLRVKGRLPLTDFQD
VHPSTKRLGVKANLNAQELGNLLLVLSLANEINEFLEDVDDEKLNLSAIDSVLDQLDVPDLLFRELKKSV
DYDGEVLDTASNALARLRHDMRSNEEDIKNRMDAYTKGNSSKYLSEQIVTIRDDRYVIPVKQEYRGKFGG
VVHDQSASGQTLFIEPEAVLNLNNHQQNLIAQEKQEVRNILKHLSSLAREEINSINNIANSLTRLDFLQA
KAKLAKEMKASEPKLTQDHSLELRNARHPLIDPEKVVPNDIRLGGDYDTMLITGPNTGGKTITLKTAGLL
QLMAQSGLFIPAEEGSKVGVFKEVYADIGDEQSIEQSLSTFSSHINDIIAIMKNVDKETLVLIDEIGAGT
DPEEGASLAISILDFLRKKDAKIMVTTHYPELKLYGYNRPRTINASMEFDLKTLSPTYHLQIGIPGHSNA
FAIARRLGMREDVVKNAQNLMSDEDSDINKMIAKLNAQTKAATTARNRLETSLDRSQKLEQKLQQALDWY
NQRVQKQLDFAQERANEVVAKRRKKADKIIAELEKQKNVGVKENKIIEAKGELNSLERQVHNLAHNKVLQ
REKRRHHVSVGDQVKVLSYGQTGTITKKLSEHEYEVQMGIIKVKVSDRDIERIAKNNAQPKKKLVRATSA
IRRSNAHSELDLRGQRYDEAMTNLDRYIDSALLAGLDIVTIIHGIGTGAIRKGVWQYLRSSNHVKGFNYA
PANEGGNGATIVKLK

>26480_hypothetical_protein.faa
MAAQVNGDDKDRQITLIDDQGNEELYEVLFTFHSDDYDKSYVLLYPAAVGDDEDIEVQAFSYDADDAGDV
TSSDLHEIESDDEWDMVQGVLNTFLDDDRLSGK

>26481_Holliday_junction_DN...faa
MRLLGLDIGSKTVGVAVSDELGITAQKLETIKIDETKYNFGMRPLKKLVRQYEVDGFVLGLPKNMDGTSG
ASVTRSKAYGKRLEEKFGLPVHYSDERLTTIESRRVLVEDAGIHDRKKRKQVIDQMAAVLILQNYLDLHR
KD

>26482_hypothetical_protein.faa
MSSLDKTMHFDFNQNKGKNVYDTLQDVYNALEEKGYNPVNQIVGYLLSGDPAYIPRHNDARNLILKHERD
EIIEELVKSYLGKNK

>26483_alaS.faa
MKKLTSSEFRQMFLDFFKDHGHMIMPSASLIPQDDPTLLWINSGVATMKKYFDGSVVPKNHRITSSQKSI
RTNDIENVGKTARHQTFFEMLGNFSVGDYFRDEAIPWAWEFLTSPKWLGLPKEKLYCTVYPKDVDSQRVW
EKAGMPADHIVKLEDNFWDIGEGPCGPDTEIFYDRGQENNDVAEDDPENFPGGENARYLEIWNIVFSQYN
HLPNGKYVDQPHKNIDTGMGLERVLSILQDAPTNFETDLFLPIIHATEEMTDGKKYGENKEDTTAFKIIA
DHVRAVSFAIADGALPSNSGRGYVLRRLIRRADLHGQRLGIKGAFLYKLVPVVGKIMQSHYPEVMDQRSF
IENVIQNEEERFQAALDTGLTLLDDLIDKAKKSDDKTISGKDAFKMFDTYGFPYELTFESAQDAGLKVDK
KGFDAEMQAQKERARKARGDLQSMGRQDVTLMNIKDKSVFERDTYEEPHAKLLDIVVDDKLVDKADGEHA
TLVFDKTPFYAERGGQVADHGNIYDQDGELVAKVTDVQHAPNNQNLHFVDLILPMEKGKEYVLKIDKERR
EGLRHSHSATHLLHAALRQVLGEHTHQAGSLVDPDYLRFDFTAMEPMTPREIKSVEELVNQKIWEAIDVK
TTITTPEEGEKMGALALFDGKYGDKVRVVQMGDFSSEFCGGTHCSNTNQIGIFKIISESAVGAGMRRIEA
VTSKKAYQYLANRSSLLDDIQADVKATKPDNIIDKIDSLESDLHDSQKQVEALTKQINQAKAGQIFDDVK
QAGDLTVIATVADVNGMNDLRELADNWKSGNKSDVLVLAAENDGKANMIISLGQKALDKGLKAGDLIKKA
APIFGGGGGGRPNMAQAGGKRPEGLNDAIKAVIEEISKN

>26486_DEAD-DEAH_box_helica...faa
MNNIFADSRIRPAIQEGLKKIHFEKPTKVQEKVIPAMLSDLRVVVQAATGSGKTHAYLVPIFNEIDEDAH
YVQAIVTLPSRELADQLYQVARQLRDAAGMHFSIAHLAGGTDRERQLEKYQNNTPQLVIATPGRLLDFVQ
KKVFVVDQVKTFVIDEADMTLDMGFLADIDQVASKMTKDVQIAAFSATIPVKLSNFLRKYMAHPDQIVID
NPSVIAPTIKNDLLDIGSKNRKSVLYKLLTMGQPYLALVFANTKQTVDELTRYLQDQGLKVAKIHGGVTE
RERKRTLRQVEQGQFQYVVASDLAARGLDIDGVSLVINYEIPRDIEFVIHRIGRTGRNGLSGHAITLICE
EEMNRIEDLEKMGVHFDFVEIKNGELVPRKHYRSRENRQGKNHKFDTKLVGYVKKEKRKRKPGYKKKIKR
AIQEDNRQKRKLEQRHEIRKAKRLRKRKREQGR

>26487_hypothetical_protein.faa
MSSFDDIYEKILQYPTIILHRHTSPDPDAIGSQAGLARAIMEKFPDKRVLCAGENDEGDLAWINHMDQVK
ATDYEGALVITTDTANTPRISNKLYEKGDFLIKIDHHPDVDPYADMSYVDPDAPAACQIIVDFLNEEGFK
ITKQVAYPLYAGIVGDTGRFMYPETSEHTFKVAAQLASTGIDITEIARNIADVTFDEAKLQALAMDKMEI
DPVGAAYTILMQDDLKKLGLTDDQANVAVSTPGRIKDVLAWNVFVEKPDGTFRVHYRSKGPVINELAAKH
DGGGHALASGANAKDIDEVKQVFAEVVEVTKKYKEDHE

>26489_glucose-6-phosphate_...faa
MRNIPVVMIIFGGSGDLAHRKLYPALFNLYQQGLIHDNFAVIGTARRPWSHEYLREQVSDAVHETHDDVD
ENSLKHFASHFYYQSHDVTNVEHYETLKKLAQELDDRYCAHGNRLFYMAMAPRFFGTIATHINDQCLTGS
GFNRIVLEKPFGHDLASAEKLNKEITASFNEEDIFRIDHYLGKEMVQNIMPMRFTNPLIKNIWSADYIKN
IQVTLAERLGVEARGGYYDTSGALRDMVQNHIFQIITLLAMPEPKDLTSAGVHKAKQALLESMIIPSPEE
VKKYFVRGQYLGSDTTFAYRQEPNVDENSTTETFVAGKVKFKEGPVAGVPIYFRTGKEFKEKKSRIDIVL
KHINNPYGQAYSNKITIEIDPTSKIYITINGKKIDQPGIRCENLTYEFSKSEMAKVPDGYERLLQDVFVN
DLTNFTHWSELKRYWEFIDSVEADWQKENETGDAKIAQYLPYRMGPKEANDIFETPTEHWIYE

>26490_preprotein_transloca...faa
MNTLFLANAGAAGGSNMMMIILFIVLIGFTYFGMIRPQKKQQQQRLQMMDKLKKGDGVVLVDGLHAKVDK
INSDKTIVVDADGIYLTFERMAVRRIIPAVAPVEENDAPAADKTEDTASKEDTSATDTKTTDASDETKED
K

>26491_Holliday_junction_DN...faa
MVENEDAVTSGEVENSEEEAMELSLRPQTLDQYLGQKRVKKEMSIYIKAAKQRDEALDHVLLYGPPGLGK
TTLAFVIANELGVHLKSTSGPAIEKAGDLVALLSDLDPGDVLFIDEIHRLAKPVEEVLYSAMEDYYIDIV
IGEGQTTHAVHVPLPPFTLIGATTLAGQLSAPLRDRFGIVEHMQYYTIDELEKIVQRSSDVFHTSIAPEA
AHELARRSRGTPRVANRFLKRVRDFAEVKGEKTISLATTEGALKQLQVDDEGLDQTDRRLLRTMIEGYNG
GPVGIRTLAANVGEDMETIESLYEPYLLQHGFILLGPRGRMVTDKAYLQLGLPVPGDK

>26492_Holliday_junction_AT...faa
MYEYFEGIVTVITPSYIVVDVNGVGYKVYSPTPFAYQKGDKAKIFIEQVVRDTGITLYGFQSEDDKELFL
KLLSVSGIGPKSALAIMAAEDANSLAEAIEQGEVKYLTRFPGVGKKTASQIVLDLKGKLRDYVARLDRQD
EEQGNIPPALNDALLALIALGYTQKELDRITPKLEEVNADTADQYIKKGLALLLKK

>26493_DNA_mismatch_repair_...faa
MAKIHELSENLTNQIAAGEVIERPASVVKELVENSLDAGATRIRVDFIDAGLKQIVVQDNGTGIARDQVD
LAFTRHATSKISNEHDLFKVSTLGFRGEALASISAVSHVEIVTATENAIGIKADFSGGSKKGQEDAASQK
GTKITVRDLFFNTPARLKYLRSPRTEIMKIVDIINRLSLGYPHVSFTLSNTGKVLFRTTGNGNLKQTVAN
VYGRHIAEKMESFEAKDSDFKITGLMSKPELTRSTRNFISILLNGRYIKNFQLNNAIMDGYGSKLAARHY
PIVVIAIHVDPMLVDVNVHPTKQEVRLSKEKELSRLITGAISDALLDKTEQSSGFANLENKRETLVDQLE
FNLNQDVVNTTRKTPEVHEEAEKPEFLVKQKAKNSEEPKNETEHNYVDINIPREDDQYIITKTWDKNVAL
QQKLMPFSNKKVDQEVISTGDETLANNLPRLAYVGKIDTYLLAENDGDLYLIDQVAARRRLQFEQIYQTI
TSKKIVQQGLLTPIVLEFGNLDFLQIKDKIYQIKQLGIYLDEFGQNSFIVRSYPTWIHDHVEESIREILD
NYLNLDKGKTQNLFKRVAALEAKRSVKGKINLSAAEGTQIITDLRKTSDPYHDADGRLILVRISQNELRK
MFKKGE

>26494_DNA_mismatch_repair_...faa
MAEKTTPMMEQYYEIKKQYPDAFLFYRVGDFYELFEDDAVKGAQILELTLTHRSNKTKNPIPMAGVPHMA
VDTYVNTLVEKGYKVALCEQLEDPKKAKGMVKRGIIQLVTPGTMMNEGPNDAKDSNYLTSVVTTKSGFGL
AYSDLSTGEIYSTHLKSFAAVSNELLSLRTREVVYNGPLTEQNKDFMHKANITVSAPTPIEGEHAEISYV
EQNLTNGAEKSATRQLVGYLLSTQKRSLAHLQIAKSYEVNQYLQMSHTVQNNLELVASAKTGKKMGSLFW
VLDKTHTAMGGRLLKQWLARPLLNVDIINHREKMVQALLDGYFTRENIIDALKGVYDLERLTGRIAFGNV
NARELLQLSRSLQAVPVILDALNQSDSDVLTDFAKKIDPLKGVAELISTTLVKDPPLLTTEGGLIRDGVD
KQLDRYRDAMNNGKKWLVQMETDERQKTGIENLKVGFNKVFGYYIQVSNGNKSKVPLDRYTRKQTLTNAE
RYITPELKEHENLILEAQTRSTDLEYDLFVQLRDEVKKYIPALQKLGNQLAALDVYCSFATVAEQNNYCR
PSFHTDSQDIDVVNGRHPVVEKVMTAGSYIPNDVKMDSATNIFLITGPNMSGKSTYMRQMALIAIMAQVG
SFVPADSAALPIFDQIFTRIGAADDLISGQSTFMVEMSEANDALQYATKRSLVLFDEIGRGTATYDGMAL
AGAIVKYLHDKVGAKALFATHYHELTSLDETLDYLKNIHVGATEENGKLIFLHKILPGPADQSYGIHVAQ
LAGLPRTVLREATKLLKRLEAQGSELAPVSQQLDLFAQPEAASDEVDDNDSENSPMTDAEQEVLDDISNL
YLADKTPLQIMQMVANWQKDLKDDK

>26495_groEL.faa
MAKDIKFSENARRSLLKGVDKLADTVKTTIGPKGRNVVLEQSYGNPDITNDGVTIAKSIELKDRYENMGA
KLVAEAAQKTNDIAGDGTTTATVLTQAIAREGMKNVTAGANPVGIRRGIEKATKAAVDELHKISHKVESK
DQIANVAAVSSASKEIGALIADAMEKVGHDGVITIEDSRGINTELSVVEGMQFDRGYLSQYMVTDNDKME
ADLDNPYILITDKKISNIQDILPLLQEIVQQGKSLLIIADDITGEALPTLVLNKIRGTFNVVAVKAPGFG
DRRKAQLQDIAALTGGTVITEDLGLELKDTKIDQLGQARRITVTKDSTTIVGGAGSKEAIDERVDTIRKQ
IEDSTSDFDKKKLQERLAKLTGGVAVIHVGAATETELKERRYRIEDALNSTRAAVDEGYVAGGGTALVNV
EKAVREVKGETTDEQTGINIVLRALSAPVRQIAENAGKDGSVILDKLEHQENEIGYNAATDKWENMVDAG
IIDPTKVTRTALQNAASIAALLLTTEAVVAEIPEPKQAAPQGGAGAPMGM

>26496_co-chaperone_GroES.faa
MLQPIGDRVIVKVKDEEEKTVGGIVLASNAKKKPTEGEVVAVGEGAYASNGEKIPMSVKKGDVVLYDRYS
GTNVEYEGEKYLVLHEKDILAIAK

>26498_transcriptional_regu...faa
MSGHSKWHNIQGRKNAQDAKRGKIFQKLSREIYMAAKSGGPDPDGNPTLRMVIDKARSNNMPKDNIKRAI
KKAEGGSEEHYDEITYEGYAPGGVAVFVEALTDNKNRTASDVRVAFTRNGGSLGATGSVAYMFDRKGYIV
IDRSTTDADEDQVLLDVMDAGGDDLQTSDDAFEIYTDPKQFADVRDALIKDGYKLADAELTMIPQNTTPV
PADKKEQFEHLVDALEDSDDVQNVYTAAADED

>26499_hypothetical_protein.faa
MEKFHFTKREKLFLLLALLVLVFLFISSSMTYHEQELHDGTVSKYFGWLENIVAGWNFTYGGRLHNAQLD
GRAGLAQFVLRKMAHFGSYFLLGGFGYLGLRRIFKIKWIAPVLTWFAAIAFAAFDEYHQFLTGDRTPSVH
DVILDASGALTAIILVMIVLYLKNKYWAKKK

>26505_aryl-phospho-beta-D-...faa
MTEKRKLPSTFLWGNSVSSMQTEGAWNEDGKGLSVYDVRPATDNTSDWHVAIDEYHRYDEDLDLLKNMNM
YRIQISWSRVCTDGDGDFNQKGIDFYDRLVNAMLKRGIQPMICLYHFDMPLNLAQKYNGFMSQNVVDAFV
RFGKKMIDHFSDRVKYWIVFNEHNLYFQDEVFNISGCESGDKSLDDMYTIFHHTMMCHIRLANYIHENYS
DVKIGGMLAYQQIYPATSKPEDVWAANQVQEFLNFNIYDADTGRGYSLEVMQYAKNHGIEMDITYEDKEI
MKKAKADFLAFSYYSSWVLSSNKIPEGEAPNRYLNKGGVESKYVKTNDWGWAIDPLGFRNAITTMYNYYR
IPIFPIENGIGLKETWDGEHMIEDDERIAYHRDHIKAMKDAIFDDGAEVLGYLGWGLIDIPSSHADMEKR
YGAVYVNRSNHDLKDLKRVPKKSFYWFQKVLKDNGDEL

>26510_beta-carotene_15-15...faa
MYPDNNILTYLKWRGDIDFSTSPFNDIDALVLSIFSYLELHDIVSGDAKTITVDEAAKLYFADDHPRNDN
LQYQELFKLMAQAERFKNARLSYFVSTLTEHTQFSAIKIELTDGTNFIAFRGTDDSLVGWKEDFEISFRI
TVAQKQAVKLLERILKADDQDYYLGGHSKGGNLAEYAAINTEPKLRKRIKRIYTFDSPGIAEEVGAQLPL
KYLQNTLRRFVPEFSVIGRLFEPEGIHPTIVNSTRNNLSQHDAFSWQIIGSSFDTKRHRNPQSKVYNQLI
NQWIGNATLEEREALTNDLFSALGAGGATKINELDKNGFGGFGAILLSFTNSSRRTRFVFGSLFSSIWQT
IKSRHLTKVLFSTDTIVGWILVVLGIISLTMPQYALRAFGALVAFAGIGFSVHHILDTANSSLKAKQKQF
FIISYLVVFALSTALISNNRLLIFLAHYFLGLFLIIYSYVRLRQLILHRISGVFHITVVATEAVIAFALG
IIVIVNPRAFDRKSILIMGILLIIYGFFKLIGELFEQRPKMPKKHR

>26511_ADP-ribose_pyrophosp...faa
MKYGHDVFDRERYEQIRQIAAAMMTAKTGMPIEKVKTLFCGDEGYQTPKIKIRAAIFKSDKILLVHEKLT
DDWSLPGGWCEANLSTEENCIKEAEEESGRDVKPIKLIALQDRNKHNKPILATGIMKAFYLCKVLGGEFE
KNTETTDCRYFSLDNLPKLSIDRNTPEQIIMCYEASKDPNWQTIFD

>26512_penicillin-binding_p...faa
MLAIAFLSSFIFLGNSTTVNAKTYSNSQLRKYAIKTMNKHHLLGTIEIVKDGHRQTVNVGYGYYRRKIKN
GNKKLLYPVGSLQKSITAAIITQLIYQKKFSQNTKISRWYPKLKHSKYITVGQLMTHTSGINVIGTESSH
GINFSEKGAINWTIAKANATARTKRASFNYNNANYVLLAGIIRKVTGKSYAANVKSRIVKPLHLKHTYIY
QNIPRSKTDAISYLYRHGKNYQSASYANKYVVLQLPGAGNLFSTASDYYKIQQGLHNGKILTEKQFNYLS
HLKSKVNTYSGGYYLKNGGKLKLAYGNFGDTHFTNWMQLTTDNKNGIVMFLNQPYGSKNQIKSVGYSILK
HIKSGTFIRR

>26515_4-hydroxy-tetrahydro...faa
MTKKVLVAGFMGAMGQKAVNLVNNMPGFEVVAGLSPIAEDNPEQYHLPASAKIFKNLTEIPDNLADFWID
FTTPKAVYENVKFALQHHIRPVVGTTGMSDEQEAELIVLSKKEKVGGLIAPNFGMSAVLLMKFAKEAAKY
FPDVEIIEMHHADKKDAPSGTALATAKMIAENRPEHQTAPDEVETLKNVRGGDYQGIKIHSVRLPCYIAH
EQVLFGGSGEALTIRQDSFDRGSFMNGVKVALEKVDQLDELVIGLENIL

>26516_4-hydroxy-tetrahydro...faa
MATLIDADLLTAIVTPFDENKKIDFDSLKKLTNYLIDQGCNGFVIGGTTGETPTLTHDEKIELYKQFGQI
VNGRAVVIAGTGSNNTAETIKFTNEVAEIDGIDYALVVVPPYNKPNQRSMVAHFTAVNDNVKMPFLIYNI
PGRTGVRMEKETVVQLSQLDNIKGIKQCASLEEMEYIIDHKAAGFQVFTGEDTQALTARLLGANGVVSVA
SHIYTKEMRRTYDALYEGKYPEAAKIQRWLTPRMQALFMYPSPSPVKAVLNAQGFETGDCRLPLVALNDE
EKVTLAQHLGLEDNALLQKLPLDLGKDLEND

>26517_acetyldiaminopimelat...faa
QLNQKCSIYYCNLRKIIKGFNLEFLTIKVPEELPTAILVLIKGSNPQRTIGYRTDIDALPVEEKTNLPFS
STHPGMMHACGHDIHMSIALGLLSYFSENQPKDNLLFFFQPAEESESGGKKAYEDGIFEGKFKPDEFYGL
HDNPELPAGAIGCREGTLFAGTTEVNIDLIGKGGHAAFPQNANDTVVAAASLIMQIQTVISRSIDPIQSG
VITLGKVRAGTIRNVIAGQTRIEGTIRGLTQKMILQIDQRLQDLCEGIARSYNMKVNLELNQGGYWPVEN
NPELTKNFISYIKNNPEVDFVETKPKMTGEDFGFLLAKFPGTMFWLGVGDPDSQLHSANLNPDEKSIIRG
VNAIKGFLINRMGI

>26518_2-3-4-5-tetrahydropy...faa
MTKLDAKSIINYIGNAPKKTPVKVFIKGQLDQIDFPEEIENFNETHSGVIFGDWKDVEPFLKENQDKIQD
YRIENNARNSAVPMIDMKKFDARIEPGAIIRDQVAIGKNAVIMMGAIINIGAEIGDDTMIDMGVVLGGRA
IVGKHCHIGAGSVLAGVIEPASATPVKIDDNVVMGANAVVIEGVHVGEGAVIAAGAVVTHDVEPHTMVAG
VPAKVIKKVDDQTESKTGLEDNLRKI

>26520_cytidine_deaminase.faa
MFPAAKQVQGFHEISDHMEAGGVAAAVLSKSGKIYTGVCVDTACTLGVCAERNALFNMITNGETKISRVL
ALMSDGKNGAPCGACREFMVQMMEKDYQNVEVMMDYESNKVMTLGELTPEWWL

>26523_proton-efflux_P-type...faa
MSEKFHGLTQAEADKRLKEDGLNEAPEPEYNFFKEFLSKLWNLSAWVLEGALILECILGKWIQSLFVLLM
LLFAAFNGASKKKQSRRVLNTISHKLTPKVAVERDGKWIKIDSKQLVRGDLISLQRGDVLAADVKMVSGK
IACDESSITGESKPVKKNIDDTAYAGTTVVEGDGLAIVTATGKDSRSGKTINLINNSAAPGHLQQLLTKI
IYYLCLLDGVLTLVIIIASFFKGGNFDTFINMLPFLAMMFIASIPVAMPSTFALSNSFEATRLSKEGVLT
ADLTGIQDAANLNLLLLDKTGTITENKTAVASWSNLSDLPDKDVLALVGSATDKRNAGIIDIAIDEYLKE
NDIPVMDVEHFTPFTSDTGYSMAEVDGHNVKLGSFKQLSLIDKNANEAVEGINFKAGRSVAVLIDDKLAG
VFILQDKVRKDSKAALAELKKRGVRPIMLTGDNQRTAAAVAEQVDLTGNVISIHDFDESTDIDELAGIAD
VLPEDKLKMVKFFQEKGYIVGMTGDGVNDSPALKQAEVGIAVSNAADVAKRSSKMVLLDDGLSSIVKILD
AGHRVYQRMTTWSLAKLARTAELTMLLTFGYLFFNYIPMALNAMVIYTIMNNMVTMMIGTDRTHITYKPE
NWNMARLAKIAFSLAAGWTVIGIAFFSYLNMHGWSHNSISTMVYVYLVLSAMLIVLITRTRKYFWQDYPS
KLVGIVQIADVALTFILALCGLAMAQISWQNLLITVVVALIAAIIIDLIYQPVMKNR

>26524_lactocepin_S-layer_p...faa
MRKQIISAAGIMLAVIGLGAATTQSVDAVVTNPVRQGKRLNLTRNATVYNRHGVKVGHLRKGKLYKVRAI
KVINGNTYVKIRKNRFVKEEAFLPYMKTTVKVVNRIKKHSFVYDENGEKIPGKFLKRGAKVNYLGHKEIN
EKPFIKIADGEYVKALNALTTVTNY

>26526_23S_rRNA_pseudouridy...faa
MVYHFTLFYPKNLEPLPVNDVLRKLLIPRKWRHYLRIEQNITINGTYRYFNQNVLPGDKIDIILDQVDSA
QQKYPASGKLPDIIYEDDNLLIINKKKGQKTHPNLNETNTTLNDCATYLGQSPYIVHRLDMLTGGLLLVA
KNPAVVPILNRELTSKTFHRDYLAKVDHADKLSDQGTINQPIDHDPEDQRKRMISPAGLHAVTHYQVLKR
NDNNTAVVKLTLETGRTHQIRVHLASLGTPIIGDPLYNPNFGGEDLALDAYEISLIKPFSFEKLTVKLPE
EEIKL

>26527_carboxypeptidase.faa
MNNDQPKRSGFKDVWHRIDRRFFIGRWIILILLTLILITCTYYTIKVKTSNISNLKASLSTTTTIYDYKG
KKAGSLYSQKGTFVEYDKISPNIQNAVISTEDRTFWKNPGLSIKGMARAAISLIIHHGQVTGGGSTLTQQ
LAKNSLLTQQQTFSRKLEELFFAIEINHVYSKKDILTMYLNNAYFGNGVWGVQDASRRYFGKNASDVTVG
EAATLAGILRNPSFYNPVDHMANALSRRNLILGLMADNGKLTAAQAKAYSKQGLTLRNTFRNKDGYRYPY
FFDAVVDEAISKYGLTEEQVMNKGLKIYTTLNQNYQGRLQDTFNESWLFPQNGADGTKCQGASVAMDPET
GAVRAVIGGRGKHVFRGYNRAIQMKRQPGSSIKPIAVYAPALQNGYHYDSELSNKLQKFGKNGYEPHNVD
NGYSDKIPMYEALAQSKNVPAVWLLDKIGVNKGVQSVQNFGIKVPKSDRNLALALGGFSTGVSPLQMARA
YSAFANKGNLPNNSYFITQITDASGNVLVENNNPGNHRIISENTAKEMTTMMLGVFTNGTAQTAQPNGFR
VAGKTGSTEVPNSYGFGTRDQWIVGYTPDIVLATWVGFDQTSKQRYMQGVSETGITRLYKAEMEGILPYT
AQTQFTEKSPGQLVKNNGSNFDWTNGLGQKIQAGIGSAGQKINEWYNDVKGLFGQ

>26529_phosphoesterase.faa
MKFIHFADAHLDSPFRGLSFLPSKEFNQIYQAADQSLIRIVDLALAEKVDLVLIAGDTFDSAKPSPRSQL
FFAEQIKRLTDAQIQVVMIFGNHDHMRREDLLVNQSPYFKLLGADEVVEKASFKTKDNFNYDVVGFSYLN
NHITEDKIPDFPEKGQNYTFGLMHAQEKETDSRKNVYAPFTVAEVQALNYDYFALGHIHARRNLSEKPWI
VYSGNIQGRHINEMGAKGCYLGVIDESTKKTSIEFKATGPILWQGVQVELDAPISKADLQNRIIASLNNA
EQKTYFSLTIAGAQFMTEEEQELIQDTDFWQNISQNLLFDSQFVDVRLKISSNLELNENDQQAFEQAKSE
IFKNDEFDQIVSDWKKMDPLSAQLAEDPAFIDAVKQLTEVKLMGKLKGITDETETN

>26530_DNA_repair_protein.faa
MRLKQIKIVNFGQFSNKTFDLPSDQINVFFGANEAGKSTTVAFIKQVMFGFHLRSNASPFFEDYTPLAHV
SPMGGSLVFENDDSEYELERLYAKGDKTKRGILTVKKDGQVVPENLFFDQIQNIDGSFYADSFIFNQEML
GQVTSLSQEDLLERIYYLGAANSGQLLKLRDDFAKEAGKLFKKTGKKPEVNRLLKQIETDRDQLAQTKAE
FSDYEKLAQDLKDYKDRLRKAQKALANIQNKQASLRELQKELSNYTTLLDLQKQIKDIKFDSENYQKAQD
LMAQGRNLQKMMQSLQEQLSSLTDNEINDVAESKKVVQQKPQLLQWQAEYRNCLQKADQLKQEKEQLLAL
SPEINQLLDLQTDDIKQLKEDFLALPSKPNEEFNENSSSDKIWYVVGAVLAVIGLILLGTAGVVGIIALI
AGIGLAGFGYVKSEQANKQQAAILAKQKAVKDRRQAFYSKYNLDPDMLDLNSLLTNLNQYKLKESAEKTN
SEQLNEINQKVAQLAANVQNIIRKPVDDGFDQILNGLDEIEEQINQQQELVQKKSNLSNALSQDKQDLEE
LNLQLKAVLAQANVEDMASYDAAYQEFLAQAKIKAQYDALEKNLHDDLDELKQEAKEPGKVLAQLQNLAA
QATDTTKEIDALQAQVAKLQVQLDNLADSTAVFEAKQELANTETNFVNSSQEYLANLVVSRWISRSLDLA
SNERFPKMLSAAKEYFALLTGGRYVDIILDKKLTVTRKDGKKREVKYLSRGTAEQLYFALKLAFIEQIKD
KINLPILIDDSFVNFDDRRIGYIKKLLEKVSENNQVLIFTAQEKLVDQLEISPLTFTKGTQDA

>26531_3-5_exoribonucleas...faa
MLKRLLDYNDGEEMDIVVLIKNSQLRHNKKNNLYLAMQFGDDSGEIHGNYWDANNQDAATFSTGTIVELN
GKREEYQGRPQIRIYSLRVVGPQEGYNLDQFIKSAPEPINEMEQEINNFVAQIQNKTWKTIVEYLLKKWG
KRFYDYPAGKSNHHAVRGGLAFHTLSMLKDAKGLADNYEQVNRSLLYAGCILHDMGKVLELTGPAATQYT
TEGNLVGHLVLIDEQIMLAANDLDFDLESEDLLLLRHMVLSHHGKFEYGSPKLPALLEAELLHRIDDLDA
AVYAVTNALQHTPKGQFTEPLLSQDGKRYYHPKHDPALEKARHLE

>26533_prsA.faa
MKSYMKKVAAVIAVAGVALSTAACSNSGNNATVASYKGGKITQQQYYDEMKKSQAGKSALANMIINRALE
QQYGKYVSSKKVDKKYSNYKKQYGSQFSAVLQQNGMTASTFKQNLKTNLLSEAALKHINKISKKQEQQAW
KNYQPKVTVQHILVAKKSTAESIIKQLKDGKSFKSLAKKYSLDTATKNKAGKLPAFDSTDNTLDSAFKTA
AFKLKTGEVTESPVKSQSGYHVIKMISHPAKGKFADHKKAIDDEIYASMAQDQAVMKDVIATVLKNAGVS
IKDNDLKDVLSAYVSTGATK

>26534_hypothetical_protein.faa
MKHFLLGTVFGAAAGLVFSCMKDDEGNRPGKPLKDEFDAFKHEANRFNQALQKAKKASQELNEQMPQAER
TISDLSDDVEKYSRHIDPTVDKIKQKSDQLNQDFGENNIVK

>26535_diadenosine_tetrapho...faa
MENKNLVDDCLFCKIIRGEVPSYTVFENDDVKAFLDISQVNPGHTLMIPKKHITNLFDYTKEDAQRYLQY
IPEIANAIKKAFPNVTGMNITTNNGKSANQVVMHSHIHFIPRFEGDGLKLMTRNNADQYDEAKYNEVADK
IKAQF

>26537_transcriptional_regu...faa
MLHRENKIKKYHVSSAADLIQETMEYYDITQTDLAERLGVSQKNISDILKRKRFINEILALRLEKVMGIS
SELLLTLDSHYKLEQAKVNNEITKNDKKNPLFLRRYDWVSA

>26538_multidrug_ABC_transp...faa
MTLKIEDLTGGYTGVPVIKDINLEIKPGEALGLIGLNGAGKSTTIKHILGLLRPQKGKILLNDVNLTMQP
TKFKRQVAYIPETPVLYPELTLKEHLELTMLSYGLDPSKSWDRAHELLKMFRLDDKLDWLPIHFSKGMRQ
KVMIVSAFLADTSLLVIDEPFTGLDPLAVANLIDLIKQSIANGKMVLMTTHVLADAQQAISNYAVLNRGT
IEVIGSLQEIRQHYGLKPDDPFDKLYLALNREDNGNA

>26540_tRNA_-guanosine-46--...faa
MRLRNKPWAVKLVNEHPESVLQNPDPEKKIDWAARFGNDNTIEIEVGSGKGHFITTLAENNPDKNYVALE
LQTTAAGIILRTKLEKGLDNLQILRGDAADINCFFPENSTNVIYLNFSDPWPKTRHEKRRLTYKSFLAKY
QQVLTKDGHIEFKTDNSGLFAYSVQSMNNFGMHFDFVSVDLHHEKPEIVEKNIETEYEHKFVAKGNPIYA
LHADFEA

>26541_thiol_reductase_thio...faa
MEKIKELTEDQLTEITKSGRVVLEFSANWCPDCRFLDPFLPEIEKDFSNAKFYQIDRDGSMDVAKKLMIM
GIPSFVVYQDGKEIGRLVNKDRKTKDEVENFLRSLD

>26542_tRNA-binding_protein.faa
MITSTNKEAYPNTLIVIMGHDEGRSSFEEKEDVTRVTNDEGKTIGFNFFNVDKLIDFDKLPNGPVKLSDD
ELAALNKKLAEVGFDDKLAYGKPTLVYGYVKTCEKHPDSDHLHVTTVEVGDGEEHQIVCGAPNIAQGQKV
VVALPGTLMPNGEQIWPGALRGVDSYGMICSARELGLPHAPQKRGIMVVPDNFEVGAEFEPTKCDELIAS
GEITL

>26547_hypothetical_protein.faa
MKKEVSVEQLKFPSYQEIPAMGLYLKQVVNYINQCLAPLGNIKITSSMVSNYVKHDLIASPEGRLYSREQ
IATLLFITIAKNVMDQEDLRKAIAIQQKTYSTEVAYNYFAAELQNGLLYVFNKKEELQKIGHDNTSQKQM
LRNVIMAFTYREYLYQFFREI

>26549_aminopeptidase.faa
MKHELTMAEIAKFQQEYKKEPQNRVAELAVVNNGVQKASFNTEGIRKLNRTFSIEIPTDNVTDQKQSGRC
WLFAALNTLRHGFAKKYNTKNFTFSQNYLFFWDRVERANIFFDNILNTADKPLGDRTVHTYMQGPDADGG
QWAMAVSLIRKYGLVPTYAQEESFTANNTAAFNRALNMKLREDGLILRKLAKENKTDEIETKRQEFLSEV
YRMAVIAFGEPVQKFDLEFKDDDGKYHFDGDLTPLDFFHNYFTDDLDDYIVLFNAPDHEFDKLYALPFED
NVEGGTPVQFLNTEIDNLKEAAIKQLEAGETIWFGCDVGKDSDRQKGILSKGLYQTDTIFNIETKLSKKE
RLQTGASGSTHAMTLVGVDVVDGKPRQWKIENSWGAKVGEKGYFVMDDDWFNEYLFKVVVKKQYVPDKLV
KIWEGEATPVEAWDSMA

>26550_phosphohydrolase.faa
MDIAAVIRFTKEHLKNEKTGHDFYHGERVAHLASKMYLADHESAHEDSREVAIIKTAAYLHDTIDEKVCA
DSEKVVTEIDELLPQVGFNALEVWDILYTIQHMSFSANIEHHYHLPLSGQYVQDADRLESLGAIGIARAF
TYGGKHGNKIYDPEIKPEKLVSHDQYRNHEETTINHFYEKLFSLADLMNTPAAKKEAQRRTEYMRTFVKE
FMDEWSV

>26551_inosine-5-monophosph...faa
MSNWDTKFAKKGLTFDDVLLIPAESHVLPNEVDLSTKLADNIKLNIPLVSAGMDTVTEGAMAIAMALQGG
LGVVHKNMSIQAQAGEVANVKSVVVPSNTTKAAVDDQNRLLCAAAVGVTSDTFERAEALLEAGADAIVID
TAHGHSAGVLRKIKEIRDHFPKQTLIAGNVATGDATRALFDAGVDVVKVGIGPGSICTTRIVAGVGVPQI
TAIYDAASAAREYHKPIIADGGIKYSGDVVKALAAGGNAVMLGSMLSGTTEAPGDIFEDNGKKYKRYRGM
GSVGAMAQAHGSSDRYFQGGVNEANKLVPEGVEARVEYKGDVSDVIFQIDGGLRSGMGYCGAANIPELIE
KAQFVQITNAGLRESHPHDVQMTKAAPNYK

>26552_aminopeptidase.faa
MTAISEQELAGFSADFNSNEKNKVASRAVRRSGLYEASFNDRVSERLNHVFSTELDVGGVTDQKHSGRCW
EFATLNVLRHYFGKKNKVKDFTFSQAYNFFWDKIERANAFYNAMIKLADKPINDREVQSWLEFAGQDGGL
WSMAINLVKKYGVVPSYAMPESFNSNNTTALIDSLARKERKDALLLRKLVNEGKQDELEAAKKKCLGEVY
RMVAVALGEPPKKFDLEYRDDDKKYHLEKDLTPQAFVQKYFKDFKFDDYVVLSNCPNHAFNKLYHMPLYD
NVEGGDQIKFLNVPIEYLANAAVAQLKAGDAVIFGNDVLKQMERKTGYLDTELYKTDELFGVDTKMSKAD
RLNTGEGFATHDMTLVGVDEDHGHIRKWKVENSWGDKFGHKGFYEMSQPWFEDYVYDVVVRKEFLTKEQV
ELAEGPAVDLKPWDNIG

>26553_heat-shock_protein_H...faa
MANDMMNRRNDMMDAMNDWFGFPRNFLGFPRNFFDDTEIENIMQSDVAETDKDYTVKIDMPGMNKEDINV
NYKDGFLTVVGSRKSFKDTSDKDKNIIHKERSEGRISRSYRLPNIVASEIHAKYDNGVLTITLPKQNAGD
DSNSIHID

>26554_transcription_elonga...faa
MVYFQKMTPEGYKQIEDEIARLKKDRPRRIKILQAARALGDLSENTEYTEAKRDLGHLQSRLRYLGKQLK
YAEIVKTTDDGKVDCGKTVVLKFDDDDETEEYKIVGRMEADLADGKISCDSPLGQAIMKQEAGGVATVEA
PAGEYKVTIVEVK

>26555_hypothetical_protein.faa
MNTPESREGNVIRYAVYLVGYVIVFAVVKFVTRKTPLHVWDLILFYLVAAMILLFYIYRFNREQRFFARD
FKLPWLGNFSAVMLLTLVITATRILISYLQAYNRIPHYDFQLIYLKNESVDMFWFLILVQGIILPILQEF
LATGFLFNYAFRRNTKQVAILGIIVSGIIFSLLNFQSSLLLFVIEIIYGGLFAWSYLYTQTLWMPIYLAI
ISGVLTVIMA

>26556_hypothetical_protein.faa
MCNHFRLPDLMQIKKYLTEDLNLPLIDPQIEIKQRDIFPNQAAPVLLYHDDKLQLVNKNWGYPSPVDPKK
PMFNARIERFYENKPSMWDHSFAKQRCLILSSEFFEYAKTTYQVANGKKYHDRYRFKTNNPITMIAGIYD
QNDFSMVTTAPNKDTAPIHNRMPLIIEPSELRRWLFQNFTSLIDRSDINLEVQKEPHQK

>26557_tryptophan--tRNA_lig...faa
MAKEILLTGDRPTGKLHIGHYIGSLKNRVKLQNSGKYDPYIMIADTQALTDNARNPEKIRNSLIQVALDY
LAVGIDPSKSTIYVQSQIPALFELTSYYMDLVTVARLERNPTVKTEIKQKDFKDSIPVGFLNYPVSQAAD
ITAFKATIVPVGDDQEPMLEQTREIVRTFNRVYNTDILVEPKGYFPPKGSGRLPGLDGNAKMSKSLGNCI
YLSDDAKTVQKKVMSMYTDPNHIHVEDPGKVEGNTVFTYLDVFDPDKDKVAELKAEYQKGGLGDVKIKRY
LNKVLEAELAPIRERREKYAQDEDAIYEMLLEGSKKANTVANETLEQVRDAIGLNYFKNR

>26558_ComE_operon_protein_...faa
MHDRIPWKQYFMMQALVIAQRSTCNRALVGSVLVKDNRIIGTGYNGSVSGQPHCDEVGHQMVDGHCVRTI
HSEMNAIIQCAKFGVSTDDTEIYVTHFPCYNCCKSLFQAGVKKINYYFDYRDNPLAMQLLHDCGVPYEQI
KIDRKYVESLAHKLEEDEN

>26559_hypothetical_protein.faa
MKKMKTRFIWLFGLLAVFMTMTGFVQPNIEDHAHILNKETKTLIKEKNNRYLQTKEQPQITVITVKKLKD
LTPKSLNRSKRTVFIVVGQKGKKRDVQIFSSKDLHGAFTADARSSILRTEVDQLQSYNNATFNKGLRFVF
RACATKVDQQYQYALDKFDLSQSEQNKISHPHRVALPIALALAFLIMGIIYMLRRFGHHSSNLRK

>26560_magnesium-translocat...faa
MLKPASKKHSNVDIQRIQRIARESRSETLARLQASAEGLSTKKANENRKEYGKNEIRTNTNASKWKLLGE
SLATPFTLVLIILTLLTTFTSYIVPHGNSDIETVLVMLLILLISVVANFIQKIRIAKVTDKLLNMVSVTT
NIRRDGKNMELPTEDVVVGDVINLSAGDMIPADMKLLTSKDLFCSSSYLDGDSEPTEKVANVTLKPSMLA
DYLNYPNILYEGTTIVSGSGSGIVFAVGNNTVFGKEVQKISRKKVKTTLFDREMKQLAKILIIATAILLP
FLFIINGLTKGDWGESLIFALAAAVGLTPEVLPIIVNSNLTKGALEMSKQGVVVKQMNAIQNLGSTDVFC
IDKTGTLTQKQVVLERHYDLEMEETPRILKFSYLNAYYQTGMKDLIDKAVIDAAGDELDVNEIQRDYNKI
DEIPFDYSRKRMSVVVVDNDEHHGQHLLVTKGAAEGMLDISNQVEVNGKSEKLTYAWRERILNQINELND
DGLRVLLVGYKLNPAPVGEFSAKDENDLTIIGYLAYLDPPKESTKEALQDLKNDNVNVKIFTGDNEAVTR
AIALQVGLNVDTVYDGEQIETATAEELAEIVEKCNIFVHLTPELRVKIIQALKKNGHTVGYMGDGNKDAL
AMKVSDVTVTSNSSVDIIKESADIVFEQKDLQLLEQMIITGRKVFSNTMKYIKTFLVTNFGNIIAMVIAS
LTLPFLPLLPLQLLILNLIYSLSCLVIPFDRVSRNYVKKPQKWSINKWPKFVFNFGPIPAIIDLITIALM
FYVICPYLVGADYHHWVFQSLFYSGLFVESLWTREMVIHVLRDERFPFFRQHATPVVILVTFGLAIWGSV
LPSSNVAPSLGLTQLPIGFTLVVVALEVIYVLLTTAVKHLYLKKEKF

>26561_methionine--tRNA_lig...faa
MADKDTFYITTPIYYPSGRLTIGNAYTTIAADTMARYKRSQGYDTFFLTGTDEHGLKIEQKAEAQGIKPQ
EFVDKMAASYKKLWKSLDISYDKFIRTTDEEHVKAVQKIFEKLLKKGDIYLGEYTGWYSVEDEEYFTESQ
LAEVYKDDNGNVIGGKAPSGHEVRLVKEPSYFFKMSKYADRLVEYYKEHPEFILPHSREKEMLNNFIKPG
LEDLSVTRTTVNWGIPVPSDPKHVVYVWIDALSNYITALGYGSDHDELFKKYWPADVHLVGKEIVRFHTI
YWPIMLMALDLPLPKHIIGHGWVLMKNGKMSKSKGNAVYPESLTSRYGIDPLRYYLMHALPFGADGIFTP
EDFIERINYDLANDLGNLLNRTVSMINQYQDGQVAPVPVTQDKFGKDLQDTAASVIADYREQMDSLHFSQ
ALDSIWKLVARANKCIDETTPWVLNKEGKKDELSHVMSNLAESLRLIAIMIYPVMTETAPKMFEQLGLNW
DDEDQKNLAFNDFGWNTKVVEKPKPIFPRLKAEEEVKYIKDEMAKAKPKKTTRSEQKKGNEITIDDFDKV
KIQVGQILSVEPVKGSNKLLMFKLDFGDGKERQILSGIRKFYPDASELLDKKVLAVTNLKPRKMLGHLSE
GMLLSSEKDGQVKLALVGDEHSVGAELG

>26562_hydrolase_TatD.faa
MEIIDNHTHLNDEPFRGKEQYYLERAKSLGVTKVICAGQDPDFNQRAVDLVQRFDNVYAMVGYCPDVAKD
YDQKAEDKLIEQLKMPKVVAMGEIGLDYYWDESPRDLQREVFARQIEVAHDLKMPVDIHTRDAFPDCYDI
LKNSNLEYGAILHSFNGGIDWLNKFLDLNVYFSYSGVVSFTKATEVHESAKAAPLDRILVETDAPYLTPK
PYRGRQNETGYVRYVAEAVAKLKDIPLEEVAEATYKNTVRVYGLK

>26563_ribonuclease_M5.faa
MVLNKKNFDAVVVVEGKDDTIRLKQFFPGIETVETNGSAISDSVLTQLKQLSKTRQIIVFTDPDFNGERI
RRIVTNAVPNAKQAFITRKEGEPHKKGSLGVEHASKEALEKALSDLHEVAPKNSDLTKEEYRKLGLAGGT
GSRKLREQVGIKLRVGYGNSKQFYNRLHTFGVSLDELKQAVEEAKNGK

>26564_16S_rRNA_-adenine-15...faa
MANNIPIGSAVRTQVIINRYFVKAKKNLGQNFLIDQNAILGIVEAADIHAGDQVIEIGPGIGSLTEQLLL
AGAKVFAYEVDDSLPEILQNELPKKIGDAPLEDRFKLMLKDVLKANFKEDLAGFFDMSKPIKVVANLPYY
ITTPIIFALAESDLHFASLTLMMQKEVAERLEAKPGSKEYGPLTISVQTEMDVKVALEVNHNSFMPRPKV
DSSVVVLTPLKNKPEIENRKHFVWVVKMCFSQRRKTLNNNLKTLIPDSEKREALIKKLGVDPRVRPENLT
IEQFIEISRNI

>26565_hypothetical_protein.faa
MPTSIITIKHKLDSHLGDTLTVVAQAGRKKVTKRRGILRETFPAVFVVDLDQHQNNFKHVSYSYTDLLTK
NIALKFDDEAEEAEA

>26566_pur_operon_repressor.faa
MKRSERLVDMTKYLMERPHTLITLPFFAKRYGAAKSSISEDLAILKHTLANNQDGILETVAGAAGGVRYI
PFLGKNHAEDYLYDLVSRIEDPSRILAGGFVYLSDILGNTQDLRRIGELVATRYAYDDIDAVMTVETKGI
ALAQAVARYLDVPFVTARKRSKVTEGATVSVNYISSSLARVSKMELPTRALKKGAKVLIVDDFMKGGGTL
TGMEELVKEFKGDIAGICVLCEADFDKEKLVKNYLSLVKISKIDTAKKLILAEPGNFLNETDFDRF

>26567_bifunctional_N-acety...faa
MEKYVVVLAAGKGTRMKSKLYKVLHKVCGKTMVEHVVDAASGINPTKIVTVVGTGAGEVEKILANKSDFA
FQEKQVGTGDAVMTAKEALGDKEGATLVVTGDTPLFTTDTFNELFKYHAEKGNSATVLTAEAPNPFGYGR
IIRDNQGNVLRIVEQKDGNPDELKVKEINTGVFCFDNQKLFEALKHVDNDNAQGEYYLTDVLEILRNNGE
RVGAYKMPDFSESLGVNDRVALAQATKTMQRRINEAHMRDGVSFIDPDTAYIDADVKIGNDTVIEGNVVI
KGNTEIGSDCYITNGSRIVDSKIGNGVTITSSTIEEAEMDDNTDIGPNSHLRPKAIIRKGAHIGNFVEIK
KAEIGENTKVGHLTYVGDATLGKDINIGCGTIFSNYDGVKKFHTNVGDHSFIGAGSTLIAPINVADHAFI
AADSTITKDVGKYDMAIARGRQTNKEDYWHKLPLSKDKDWE

>26571_GCN5_family_acetyltr...faa
MTLIYARKAKINDINKIVPVIDEAKAFLKKAGSTQWQSGYPNEETITQDIKKNVGYVLIVDHHVAGYAAV
IAGIEPTYQVIDGQWQNEQDKYATIHRMAISNQYRGMHLGNYFFSNLISLQVANNIFNFRIDTFKKNAIM
QHLAKSHGFIERGTIKVEDPIDPERLAFELNL

>26572_DNA_starvation-stati...faa
MQYQKTKEILNQAVADLSQLQMVVRQQHWYMRGPEFLNLHPYLDDVMSELNDQRDLIAERLITIDGSPYS
SLAEMVDHSTIEAHPGKWGTPTTERFATIVDGYHHLAHLYEKGIKAADEEGDYSSSDILTTCHNDLEKRI
WMMAAEINQAPNIDE

>26576_gyrB.faa
MADNSKKNLDKVKKYEKEADKYNASQIQVLGGLEAVRKRPGMYIGSTSSQGLHHLVWEIIDNSIDERLAG
FATKIEITVNEDGSVTVQDDGRGIPVDIQKKTGRPALETVFTVLHAGGKFGGGGYKVSGGLHGVGASVVN
ALSTKLDVTVMRDGKKYFIDFDHGRVKDEMKQIGTVPLEQHGTIVHFYPDPDIFTETTTFDDKILKNRIR
ELAFLNKGLKLTFTDKRKDSAETDVYKYEGGIKEYVAFLNKGQEVLFDEPIYVESTYNGIDVEVALQYTN
GYKTTLMTFANNIHTYEGGMHEAGFKTALTRVVNDYAHKAKILKDKDDNLSGEDIREGMTAVVSVKHPSP
QFEGQTKTKLGNSDARTAVDKSFSETFSRFLMENPSVGRKIVEKGQLAERARTAAKHAREVTRKKSGLEI
ANLPGKLADNTSNDPSISELFIVEGNSAGGSAKQGRSRLTQAILPIRGKILNVEKASMDRILANQEIRSL
FTALGTGFGADFDVSKARYHKLIIMTDADVDGAHIRTLLLTLFYNYMRPMIEKGYVYIARPPLYQVRQGK
VIKYLDTDEELHDYLGSLQPSPKPVVQRYKGLGEMDPEQLWETTMNPENRRLDRVSPEYAKDADAVFELL
MGNEVAPRRDFIQKNAKYVENLDA

>26577_DNA_topoisomerase_IV...faa
MATKERIREMPLEQVMGERFGRYSKYIIQERALPDIRDGLKPVQRRILYAMYQDGNTYDKPFKKAAKAVG
NIMGNFHPHGDSSIYGALVHLSQDWKMREPLVEMHGNNGSMDGDGPAAMRYTESRLNKISNMLLQDIDKQ
TVKMVLNFDDSEYEPTVLPARFPNLLVNGSTGISAGYATEIPPHNLGEVIDATIYLLKHPDASLADLMQF
VKGPDFPTGAIVMGTQGIKEAYETGRGRIQVRAKTSIQEIRGHRQEIVATEIPFDVNKALLVKKIDEIRL
NKEIDGIAEVRDETDRHGLSIVIELKKDADAQNILNYLFKNTDLQVSYNFNMVAIDHMTPVQVGLKRILS
SYLEHEEDVVTKRTKFDLNKAEARLEIIQGLIHAMDILDQVIKTIRASKNKADAKKNLIAKYKFTANQAE
AIVSLQLYRLTNTDVNELIAEQSKLNKLAEKYRKLLSDRKTLEKEIIKELSAVKKEFASPRRTEISEESA
KVKIDEKALVADEQVRVLISRDGYLKRSSLRSYQSTDDADNGLPDGDKVIYENTLSTLSNLYLFTNHGNV
IYRPVHELVETKWKETGQHLSQEIGLDSDEQIIRVFVFDSLDIKKNFILATNDGYIKQLELTNLQPTRTY
KSRAMTAIKLKNKDSMLIGVNLINPTDKKEITLFTHRAYAVRYNISEIPTSGSKAVGVKSVNLKDDDYIV
GYVLVDSKYLDLMHVGLITQRGAFKQFKLSLVNKVSRAKRGVLVLRELKTKPHRIVALMPYAQDHILHVT
TSSDRHIEIKTTEYPLGDRYSNGSFVIDTTVDGTPKNIELGRPISSQN

>26578_manganese-dependent_...faa
MEKEFVFGHQNPDTDAIGTAIAFSYLQNKLGYNTEAVALGEPNDETAYALKKFGFEAPRVIKKAAPEVNA
VMLVDHNEPQQSVSDIDKVKVTHVVDHHRIMNFNTADPLYYRAEPMGCTSTIVWKMFNENGIEIPEKLAG
LMLSAIISDTLLLKSPTTTDDDKKAVEALAKIANVDYKEYGLAMLKAGTNISDKSEEELIDLDAKSFALN
GHNVRVAQINVVDLPEALERKDAFLKAMEASANDNGYDMFMLLITNILDSDSEALVVGSDETKELFEKAF
DKKLNDSEVKLPGVVSRKKQVVPPLTEAFEG

>26579_XRE_family_transcrip...faa
MNINLGEEISRRRREQKLTQEDLAELSDLSVNFISRLERTKDQNISIQKLDSIARALNTNTPDIINNAYS
ATNVKPESHVNNTPIFIQKVTNELRKLPDDQAERVCKSLIVLLKEMK

>26581_hydrolase.faa
MSAKLIFSDIDGTLINDELKVTPKTRDAIRQQIIKGNVFIPASARLPKGITAAVGQILTVFPMIAYNGAL
ALDETGRALITRFFDAKKAAAICRYVDEQNNGSAWNIYSGYVWYCAKEKSPLVKHEEEIVDVKATPTTVD
QIEKLQGVHKALIMGKSEELDRMQKELTEKFPDLSFVRSSRTLLEVVLKGVSKASAVKILAEEYKVPLKD
CIAFGDNYNDEEMLEEVGHPVLMGNAPAELKEKIGLDHVTLDNNHDGIAEALAKFE

>26582_deoxynucleoside_kina...faa
MTVIVLSGPIGAGKSSLTSILSKYLGTKPFYESVDDNPVLPLFYADPKKYAFLLQVYFLNTRFHSIKDAL
TEDNNVLDRSIYEDALFFQMNADIGRATSEEVDTYYELLHNMMNELERMPKKNPDLLVHINVSYDTMIKR
IKKRGRPYEQLSYDSTLEDYYKRLLRYYKPWYENYDYSPKMEIDGDKLDFMANPADKQIVLDQITDKLKE
MGKLPEDWEKPTDIQSEA

>26583_deoxyadenosine_kinas...faa
MIQVIVLSGPIGAGKSSLTSILAEHLGTQAFYEGVDSNPVLPLYYKDMKRYTFLLNTYLLNHRLAQINQA
IQDKNSVSDRSIYEDALFFKMNADSKVADPTEFKIYDDLLENMMEDTPGNPSKKPDLLIYIHVSLDTMLD
RIKKRGRSFEQISTDPSLKDYYARLLRYYEPWYEQYDASPKMAINGDKLDFVSSMDAQREVLKEIDEKLH
EIGNL

>26584_glucosamine-6-phosph...faa
MKVIVTENKIQGGAKAFEIFKNEIKNGAKVLGLATGSTPETLYQNFINSDLNCSNLISINLDEYVGLTPD
NPQSYHYFMRKHLFDKKPFKKSYIPDGMTKDVAATCKEYDQIIKDNPIDVQLLGIGRNGHIAFNEPGTPF
DIGTHEVKLTENTIKANSRFFDNEDEVPKSAICMGTANIMDAKKVVLMAFGEKKAQAIKEMIEGPVTEQV
PASILQKHPDVTVIVDKAAAQELDDKYKN

>26585_aldo-keto_reductase.faa
MDFEKLSGLGIGTWGIGEDPKKKKDEIAAIRYGLDNGLNIIDTAEMYGDGKSEKLIGEAIRDYDRDQLFL
ISKFYPYHATPELERKSLEASLERLGTDYLDLYLLHWRGNHRLSDTIRGLQALQKEGLIRHWGVSNFDTS
DMKELFGVPGGTECFANEDLYNIKERGTEFDLQDWQKDHGVSFIGYSPFNSGAGDTIRITQNLKIVARDH
GVTPHQIMLAWTLRNGNVLAIPKSSSIKHMKENIAAQEIKLTDDELRLINSDFPIPTEKTPLAVI

>26586_ECF_transporter_S_co...faa
MRREETRRMTITAVFAAILIMQTFLPNIGYVRIIPVLPVAITTIPMTIAIYGTLMGTKAGLGFGLFWGIT
RLIVAYTQPGDMVSLMLFQNPVISVVPSVLAGFFPSLITKAMGKTNYAKLGYIFSGAVTSLTNTIMVILL
TSIFFMHDPASLVHYLGNYSSSTPLILILITALGANGVIEAIFTALVVPVIVTPLNLVLKRA

>26588_hypothetical_protein.faa
MLNEIIAFFGRRGEFFYISVFMLVMFFVFLISWLVEPRRLINGVFFTIFLASVVIWVTVMVHKSTSHGLQ
RAYDLLVLAAFFLITALLIFAWLFLFWNAYFVWKYESHTLPNLLTLIFGFVALILSLMFLFGSGQYLPRW
LSVLLASIPAIAIYLGLVLYNFLINLLLYQIYPRRYKQDYLIVLGAGLINGDRVSKLLAARINRAIQYSN
RQYQKGRKRPIIIMSGSQGPDEKIPEAVAMAKFARKRGIKTNHLLIEDKSKNTYQNMLFSKRLATKDFGS
SNFRSTFFSNNYHIFRAALLAKEVGLKANGVGAFTRLYYLPNAIIREFAGVFIMHKHRHFVIMGVIVLFF
ILQAILVATGNVKFSVI

>26589_hypothetical_protein.faa
MAKFWHYLGNIAGAILSLALYVELQVFYFYPQKIRLDHMRALVTALVTVVVLFVIFNLYKRQLKEHNDWG
FNQTPHWDMRRIGIAIVGFVLIIIVSILMLNSVGRGVSNNQQALDKIELHSKGLFEIMVVFIAPFCEEVI
FRGMFFNIFFTKKKITNKLLGIIVSGFLFAYMHDPMLSKFIFVYWGLGMVLAWVYMQTKDLRYSMLVHMC
YNAMGFIG

>26590_hypothetical_protein.faa
MAVKIKTKDGLIDISNGVIATVVGGAATSNYGVVGMASKNAIRDGFDGILNRANYKRGVVVKSEDNEITV
DVYIIVGYGLKISEVSKNVQDSVKFNLSNQLGINTKAVNVIVQSVKVLDE

>26591_hypothetical_protein.faa
MVLNEIGSKQFRDMVRVATHRIGKNAEFVNSLNVFPVPDGDTGTNMNLTIESGAKAVSENPSTSVGDLTE
SLAKGMLMGARGNSGVITSQLFRGFYKATQGMKTLTAQELANAFSNGVATAYKAVMKPVEGTILTVARVA
AQEGANKANDTDDVTEVMQAVVEGAKKALKSTPDLLPVLKQVGVVDSGGQGLLFIYEGFLEGILGENFAD
QYQPDENEMDEMINAMHHQSSVQSQLATQDIKNGYCTEIMVDLNADVPNKKKFDLEEFRKHLSGLGDSLL
AVSDGEIAKVHVHTEHPGDVFQYGSQFGQLGKIKIDNMRIQHESIVDQDKEQQEAVDFAVIAVASGNGIR
KLFESEGVNRIISGGQTMNPSTQDFIDAIKKSGAKKALLLPNNGNIIMAAKQAAEVSDIPVGVVPTKTIS
QGLTAMLSFDPVASVDENVEAMSDELDTVVSGEVTQATRDTEIDNVEIHKDDYLGIVDGSIKVDNADLIK
TTTEMIEKMLDDDSEIITIMYGRDASEDEAQQVVEALEANHDDLEFEIHDGGQPVYYFLVSVE

>26592_ATP-dependent_DNA_he...faa
MIENALFAPVTDLKGVGTKTAADLGSLGIYSIYDLLFYFPFRYDELQTLPLDQIMDGQKVVLKGFVATEP
FVSRFGYKKSRLSFKMRIDHDVIMVNFFNQPWLKSKIEIGEEVAIYGKYNVARQSLSAFKFIAAKENDSG
MAPIYPVNRHVKQKKLVSLINLAIDVFLDQVRDIVPENIREKYRLLTDQEIIQKMHHPKNSTEANLAKRS
AIFREFFIFELQLALLANHDGKQAGYPKNYDLKEIAQLTSSLPFELSDDQKEVVNEIFADMHSSGQMRRL
LQGDVGSGKTVVAVYAIFAAITAGYQVALMVPTEILATQHFKKIDELLRPLGVRVALLTGNTKTLERREI
YRELMDGTINVMIGTHALIQENVIFKKLGLVIIDEQHRFGVGQRQALINKGDQPDILAMTATPIPRTLAL
TVYGDMTVSEIHHMPAGRKPIISSWKTSTQMKDVYQKMQDQLDQGFQIYAVTPLITESETLDLKNAEELH
AKLSHDFPDQKVVLLHGQMPGPKKDEIMIAFASGEINILVTTSVIEVGVDVANANMMVIYNADRFGLSQL
HQLRGRIGRGKTQSYCVFVADPKTDSGKARMKIIAATNDGFKLAEEDLKMRGEGDLFGKAQSGLPEFRVG
DVVNNYNTLVVAQKVARDLVQQDPKLADYPTLKQVLEYKQLEQNRI

>26593_phosphate_acyltransf...faa
MRTIAIDAMGGDNAPEAIVEAVLKAKAEMPDTKFLLFGDKEQLRKLIPSDQINDQLGVVATTEIIADEDE
PVKAIRRKKDSSMVVAANFVKEGKADALLSLGNTGALLACGIFIIGRIKGIARPGLMPTLPVQNSDDGFN
MVDVGANAKSKPEFLLQWAEMASYYAEKIRGIQNPRIMLLNNGSESDKGDDVHQAAYELLKDSDLNFQGN
IEGNELLLGKADVVVTDGFTGNAVLKNIEGTSSFILHLLKDSLLNGGVMTKLGALMVNGSLSSLKSKFDT
AKYGGAILLGVNAPVVKTHGRSNESPIYFTLKQVDKMIKENLVQDFKDEFATK

>26594_acyl_carrier_protein.faa
MTEEEIFNKIKTLIADNFNVDQDKITENTNFTNDLDADSIDLVEFILQLEDEFGSEIPDDEAEKIKTVGD
AVSYIKSHQG

>26595_dipeptide-oligopepti...faa
MEKQSDLLLDIQHLHTAYRLQGKFYDAADDINLTLKRDEILAIVGESGCGKSTIASSIIGLYDHKNTKVT
GDILYNELNLVGLNESLFNKIRGDKIGMIFQDPLASLNPLMRVGDQVAETLYYHTDMDEKARHARVIELF
NQVGMPRPEEMYEMYPHELSGGLRQRVVIAMAIACKPEVIIADEPTTALDVTIQAQILDLLEDIQRQSHS
GIILITHDLGVVAETADEVAVMYAGQIVEKSDVKTIFENPLHPYTRSLLNSMPQSDDTDEDLHVIKGTVP
SLKNMPRTGDRFAARIPWIPASAHEEEPRVHEVAPGHWVRCTCWKTFHFENEDSTQKATAASGE

>26596_peptide_ABC_transpor...faa
MTKEIIQIKDLKVYYPIRSGFWNRITDYVRAVDGVNFSINEGETYGLIGESGSGKSTTGKAIVGVEKVTG
GQIMYKGLDVTKASNRKKLDYNKDVQMIFQDSMSSLNPRKRIEDIIAEPIRNFENLTTDQERDRVQDLLD
IVGMPSDAIYKYPHEFSGGQRQRIGVARAVATNPKLIVADEPTSALDLSVQAQVLNFMKHIQQQYNIAYL
FISHDLGVIKHMSENLAIMHRGRLVELGSREEIYKHPIHIYTKRLLSAIPQVDVEHREEHKKRREQVERE
FEENQSKWYDKNGRVYPLQQVAPKHWVALSEDMAQKAKLEEREEK

>26597_peptide_ABC_transpor...faa
MWKTILRRLLIMIPQLIILSLLVFLLAKMMPGDPFSGSINPNTDPKQIEALRRAAGLYDPWYVQYFRWVG
NLFHGDLGTSYIQHVPVTSLIADRASNTFWLSLLTTILSYSIAIPLGITAGRHQDQWQDNGVQIFNYITL
ATPGFVFYILGLWLFGFTLGWFPISGSVSASASGFWGVLLSRLDHMIFPAILYALIATTGTVQYLRTGIV
DNKVEDYVRTARSKGVPENVVFHKHILRNSLLPIAAFLGNTITGLLSGSMIIESVFSYPGMGKLFLDSIS
QRDYTTLTALILIFGILTLIGNLLSDIIMSIIDPRIRIQ

>26598_peptide_ABC_transpor...faa
MAEKKETATKKANKKDAKQKATLPPSGFKVAVREILRSKSACTALIIIILILLFTFGGSLFLNRAQVTEM
NIADAYYGWGEAGHLLGTDDGGRDIMKLLMMGGRNSIMIGISVTLITEIVGLIVGLVSGYYGGAIDSVIM
RIVDFVQILPQLPIIIVLTTVIRNYNAVTLVFLIAMFGWTTTARYYRSFILSQRDRDYVLASKTSGSSNL
QIMFREVLPNITSMIIIDVVLTIAGNIGIETSLSFLGYGLPTTTPSLGTLIGFADDPVNVISRPWLWLPA
TILLLVISLSINYVGRALQRAGDARQREN

>26601_hypothetical_protein.faa
MINNWVSSSKELQLLVDDYLLTVNYRSVIENDLVNYTQGIESYFRNERLTLRDKINKFIEELPESYRELL
SEHVGNTDDWIGKLVSTRVFLTHGDRENMAVFNPYKLVQMTKIFGFMVRIFILQKLGITIDKPKILNKFK
NVLTAHYY

>26603_23S_rRNA_-uracil-5--...faa
MEKNQIIDLEITDLSYEAMGVAHYNGMTVFVTNALPGEVVSAKILKVKKNFAFAKIEKIKKESPDRVNVK
LNQGVQSGLASLAHIKYDKQLDFKRNQVVNLLKKAHLENIEVGETLASPEEVGYRNKAQVPVREVNGQLE
IGFFRRHSHDLMPLTHFFTTDPEIDRVLVAVRDILRKYKVPAYDEINNNGEVRYLEVRRSKSTGEMMVIL
VCLHKDFMQLPNVAAEVSQIPGVSGLILNHNPKKTNVILGPKDYLVFGNDQITDQIGDLKFRISPQSFFQ
INSLQTPRLYNLAIKQADLKPDDVVIDAYSGIGTIGLSVAKHVKAVRGIEVVRDAIKDAKDNAKLNDITN
AKYYLGKAEEIMPRWAKSGLKTDVVFVDPPRKGLTPEFINAAVKTGPKKIVYISCNPATLVRDLQLFQEK
SYEFNRIDPVDMFPQTPHVESVTVLERTEK

>26604_Na+-H+_antiporter_Nh...faa
MKKEKVSFTESIIILIALLAILGISVIKFGLSPEVPVLFTVLLLTFWARFRGFTWKDVQDGIKEGIGVAI
IPIFIFILIGALIGLWIKAGIIPSIMVLGFHLISGSFFVPSVFIACAIVGVAIGSGFTTISTVGIALFGI
GASMNANPALVAGAIISGAVFGDKMSPLSDSTNLSSAVAESELFAHIKNMMWSTIPSFVVSLILFWILGN
SGHMDPTKIERTSHVLQTNFSISWWAVVPIVFMLLCAWRKVPAIPTLFINIAATVIMIFVQNPHESVQSL
NNLIMNGFVAKTSDASVNALLTRGGISSMMATVALIISTLSLGGMLMKFNVVQSAMEPLVKHLRKPGRLI
TVTILSGICINLFVGEQYLSVILPGRAFKPAFDKIKLSPLALSRVLEDGGSVINYLIPWGVAGSFAATTL
GVPVLQFLPFVFFSLLSPVFSIISGFTGIGLKWAKDKK

>26606_hypothetical_protein.faa
MDNFSNPGRREVHDVSEVNGFLSKMYGYMGLSVLVSALAAFLTMTVFRSAVMQMPPAMMWIILFVPIGLS
LGINFKATINPVAGFVMLMILAVIYGFEFALLAGFYTQAQIGTAFVSSAAVFGAMAVFGTFTKKNLNNMG
SYLSAALIGLLVAMVVNIFLRNSVASFVFSIIGVVIFTGLTAYDAQKMKAIYNNYGSQVSTNGLAVLGAL
QLYLDFVNIFLFLLQIFGMGGDRD

>26610_50S_ribosomal_protei...faa
MKQGIHPDFQKVVFMDSATGAKFLAGSTLKPEETVDYEGETYPLVRVEVSSDSHPFYTGKQKFAQADGRI
EKFNKKYGLKK

>26611_UDP-N-acetylmuramoyl...faa
MKMQMAEIAKDLNTTCEGDDKTVITSVAFDSRKITTGGLFVPLEGERDGHDFVAGAISNGASATLWKKGH
PNKPENITVIEVDNPLTAMQDLARYYLRKVNPTVVGITGSNGKTTTKDMIAAVLSKRFNVHKTQANFNNE
IGVPMTILEMKPNTEILVLEMGMDRPGQLHHLSELTHPDVAVITMIGEAHIEFFGSRDKIADAKMEITDF
LREDGEFIYNGDEPLLQERAKKLDQAKATFGFRDEDTVHATGFKSYMHHATFTINDSEQKFSIPMIGKHN
VSNAMAAISVGHHFGESDEEIASSLSNFKPTANRMEWEKGDAGEAIMSDVYNSNPTAVRAVVTSFGQVEV
KDGGRRIAVLGDMLELGKKSPELHAGLSDTLDPQIINEVYLYGSEMKNLYDALQDKYEPENLHYYTQDQM
DHMINDLKNDIKPDDIIVLKGSHGMHLENVLARLR

>26612_DEAD-DEAH_box_helica...faa
MKFSELGLNDALLKAIKRSGFEEATPIQEQTIPLALQGKDVIGQAQTGTGKTAAFGLPILQSIDKKEKAI
QAIIQAIIIEPTRELAIQTQEELFRLGRDEHAHVQVVYGGADIGRQIRSLKQHAPSILVGTPGRLLDHLK
RGTIDLDKVNTVVLDEADEMLDMGFIKDIESILKYAKNCKQTLLFSATMPKPILRIGEKFMKDPAIVQIK
AKELTADLIDQYFVRAKESEKFDIMCRLIDVQGPDLALVFGRTKRRVDELTRGLQARGYNAAGIHGDLSQ
ARRMAVLKRFREGKLDILVATDVAARGLDISGVTHVYNYDIPQDPDSYVHRIGRTGRAGQNGVSVTFVTP
NEIGYMRTIEQLTKKKMSPISLPTDDQALRGQLKQAKAEIEDLMKGDLGKYTQDASELLDNYSALDLVAA
FLKNLAKDSTDIKVKITPEKPLSYKGDGRHGRGRRGHNNHGRGSGHGNYHRRRNSNNDYRHNGNRGRRGR
GNGHEFAIKNKKD

>26613_holo-ACP_synthase.faa
MIKGVGIDSIEVERVKKIVAKGDSFAEKVLTPKEFAQYQKMKGKRKVEYLGGRFSLKESFSKAMGTGLGK
YVGFQDVETLWDDLGHPVMTSTKFDGNIFPSITHDNHEIITFVVLEEK

>26614_alanine_racemase.faa
MVPGYYRPAVVKVNLGAIRRNIKNEMQHLEPNQKMLAVVKANGYGHGAVEVAKVAEEEGAAGFCVAILDE
ALELRRADIVKPILVLGVVSPEYAPIAAVNNVSLTVPNLEWLKDAEKYLAKENLQLKIHLGIDSGMGRIG
FNEDDEFVAANKFLENNDNFFIEGMFAHFASADSDDETYFKHQCEKFKHMKSLLTVKPKWIHVDNTAASI
FHSGIKSDLVRFGIGIYGLNPSSNPSSPDLTSAIELEPALLFESELTHVKTIHKGDGVGYGSTFMAEEDT
IIGTVPVGYADGWIRKYQGFKVKVGDEYCPIVGRICMDQFMVKMPKKMLVGTKVVIISNNPSDPNNIKAA
ADYVDTIHYEVACLLNDRLPRVYYEK

>26616_hypothetical_protein.faa
MLIKSLVIKKDYLTTVNEKATLAEALDILEESGYRCVPIVDDTGTIFRGNIYKMHIYRHKSQGEDMNLPV
TYLLKNATKTIKVNSPFFRVFFNIKDLPYIAVLDEDNHFYGILTHSRLLDMLSDAWDVKNGSYVLTVLSD
NARGNLIKMSKIVSKHTNMSSVMTLDAAAGELEGDFVRRTLFTLPAGVSEITMKTIVGKLQKKGFVVSEI
EDLQASMTIMSDENPGVFIEHPHKD

>26620_hypothetical_protein.faa
MKRYRPNTKAVIVGIFLMLIGILCCVIKASFIPKGALYLFPVGLLLICVGGLELTITAFIAMRKNDLAMS
GHLRAIEAQRKKAEIKKESR

>26621_hemolysin.faa
MIPAQIATNLVATLLIFVVAAFFVAAEFALVQTRPSQLEDMLAKGQGNKKKLQHALHMTHNLNEYLSTTQ
VGTTLVGVVLGWFSADTFDVILADAFHLTPMSESLIKSVSAILGVILLTYLEVVLTEVVPKNIAIDKPVR
MMMAIVTPLHIFHTIVYPFVWLLNTSSNGILKLMGFAPADEENEVYSQSEIIKLSRNAVHGGSLDKEDLT
YMERAFELNDKVAKDIMTDRTRLSVLDSTDIIEYALKKYLEEGYSRFPVVRDKDKDDVVGYVYAYDIVQQ
SQVDSSVPVTRIIRTIITVPESMPIQDILHLMISKHTPIVLVVDEYGGTSGIVTDKDIYEELFGSVKDEI
DDVSDDYIIKDKDGNVHVSGKTTLYDFERFFHTDLKAFQDSDIITIGGYMMEHYPNLKKGETIELEDYKF
TLDSIEQGFMRWFIVAPINVKKKTKEKEKSSQK

>26622_hypoxanthine_phospho...faa
MVKADNINDIIDHKLFSEDDIHEMCVRLGKQLTEDYAGKKPLVVGALKGAIYFLTDLTRQMDVAHQLDFI
DVSSYGDGFESTGKVKIVTDLATDVKDRDVLIVEDIVDTGLTLKFMKDLIKKRGAKSVKCCAMLNKESRR
NVDVDLEYYGSKVGNEFVVGYGLDFLNMYRNIPYVGVLKPEVIQKYVNK

>26623_amino_acid_permease.faa
MEEIIMADKHPNNNLKRSIGFGSAISIVIGTIIGSGIFFKQVSVLDSAGSSTMAIIAWIFGGLITLTGGL
TIAEIGAQMPYTGGLYVYIENLYGRICGFMAGWMQIIVYGPAIIASVAGFMSILMANFFGLGRNWSIPLA
IVTVIAIGLLNFLENKVGAVFSVITTIVKMIPIAAIVICGIFWGHQDALGQTISQVNQSTGGFGVAVLAT
LFAYDGWILIANLGGEMKNPQKLLPKAIILGISSVLVIYTLVTIGIFRFLPVGLIHRLGENTTAYLATKV
FGTIGGKLLSAGIIISMMGTLNGKMLTFPRIVYAMARRGDLPFSKYLSYVTPKGKSPVVATLFIIVLAAI
MMMFFKPDHLSDLCVFTVYCFYLLAFFGIFILRKKNKTRPFSTPLYPLVPIVAILGGLFVLISELINDPA
GVLLFIGIVIVGLPIFYVVKRMDRKRLK

>26624_lysozyme.faa
MKRYHHKYTLPAILTLLILAIAFLLIGFFNFKRQTTLPPDSNSSPIGIELNQDVDYVNLHKLQSNGISFV
YLKSTQGRSYFDENYLSYRDQILGTQLAFGSEILYSNESTARQHYRYFFNQVGNNTGSLPILIVPVAGPS
KKYLQSMSKFTRMLQQRGKTVMVELDQKYRRYFNQAILFMSTGKKAPNKLKYSFWRYTTNGRVKDVSDLE
KGITMYAYNGTVGQYKQKYGQLTQ

>26625_helicase.faa
MYQEKIKQVLLEEHKTEPTIIQKQTYDAIKNGASLIGLAKTGTGKTLAYALPSLERAEKGNANSVVILAP
TTELAVQIRHAINPYLHALDLKGATLVGAGNRKRQEDNLKKKHPEVIVATPGRFFDFFSSGRIKIAQIKT
MIIDEADDILEFAKLELLSALGQNLGSDSQILLFGATDSEITRDAEELFARNFLLVDVRNQQNSTTKHYF
LQVDNQHKIEFLQRMTKLDHFKGILFFDSNETMMRFAGIFSHTKTKFEILANEFGKQRREKALNDLATGK
TKLLLATDLAARGLDIPGVTYVINFDIPSEQNTYLHRAGRTGRMNATGYVVTLGDDHDFRDLKKLLADQL
QIERVYFAGYHLTTSKPKKKERKKEAAAEVKQVVKKKQKKHKKRNKKNKGYHPHYLKVKK

>26626_PTS_cellobiose_trans...faa
MNRLVRWLEDYVLPIAKRLGQIRWLVALRDAFVSLMPITIAGSLAVLIKSLVEAAKIHLGWNAFAFAMQP
FVSISNLVWRGTFSLFAFFFALALGYQLAKAFEGNRLAAAIVSLSSFALSIASFAKIKFHGDSILIRDAF
DISQFSTTGLFTTILFGSAGFFIYWACYKARIMVHLSANLPHAEQAAFDSMIPAIIAIFSVGGINYLFQA
LTGQYLGDWLLTSIQMPLVKWGQGFGTVLLVTMLVQVFWFFGINGLGVLSPILDSIWLTAQNSNITAVRN
GRIPPYLWGRGSFDVFAWFGGAGGTVMLIVAILMFSKRSDYRTVAKIALVPGIFNIGEPILLGLPVVLNP
VYLIPFVLAPVVSVAFSYWVSVMGLVNPVQVAVPSIMPPIIGPFLACNYDWRAIVLSIVDMLITLAIWTP
FVIAADKIADTNNPKTFFTTQF

>26627_hypothetical_protein.faa
MNSSLIFLSTTALFIIIGSFCLVFGLDKAKPAKLRRRLLYSALICVFVVWGLITYIMLNPLG

>26628_UDP-N-acetylglucosam...faa
MKKIKVMTVFGTRPEAIKMAPLVLKLKKDERFDEVTAVSAQHREMLDQVLDIFKIKPDYDFNIMHKNQTL
EDITSKVMIDLSKVIKEEKPDVVLVHGDTTTSFAAGLATFYQQTTLGHVEAGLRTWNKYSPFPEEMNRQM
TDDLADLYFAPTELSKSNLIKENHKADNIFVTGNTAIDALEQTVQKDYHHAVMDEITPGSKVILVTMHRR
ENQGEPMRRVFKVMRQVIDSHPDVEIIYPVHLSPRVQEVANEVLGGDPRIHLIEPLDVVDFHNLAKRSYF
IMTDSGGVQEEAPSLGKPVLVLRDTTERPEGVKAGTLKLVGTQVDAVRENMLELLENKESYDKMANAKNP
YGDGHASDRIMDAIYYYFNKDEAEKPKDFE

>26629_teichoic_acid_glycos...faa
MTKNKKEVTAVDQAQIRQLGQKLLKRHRNLWVYMIFGFVAALINTLVFMVLHSWWHSVMVISNTIAFIVS
NLASFYFNQKAVFINNVDHDHSTWHKLIVFFTYRVISLIPDTLIMLVGLSWLHLNALLVKIIDQVLVGVF
NYLTTRSVFQNQEHTMIERAKMRIQEQKNKQENKKSSKN

>26630_flavodoxin.faa
MKARIVYASMTGNDEDMADILEEDLQDYGFDVETSDVGFTDASDYLESDLCIFITYTYGEGAMTDEIADF
YEELKALDLSGKYFAVMGSGDKTYGEHFCENVFDYEKAFKECGATEITKPVTIENAPDNEAIDLIDQAAK
EMADKLHD

>26631_type_I_methionyl_ami...faa
MITIKSIRELKGMQASGHLLATMFEGLRDVIKPGISTWEIEEFCQDFVKSRGGRLSEQGFEGYKYGTCIS
VNDEIAHQIPRKDRILKEGDIVKVDVTCNLNGYESDSCTTYPVGEISEADKKLIEVTKKAMYLGIDQAVL
GNRIGDIGAAIQHWVEDENHYGDVRELIGHGIQPSIHEDPEVPHWGKAGHGIRLREGMTITCEPMVEAGG
DWHIDQRTVDDPNDDWVYYATPDGSNAAQFEHTFAITKDGPKILTLQKPYDGLEKYIPHFDEMDD

>26632_ribonuclease_BN-like...faa
MKNETNRSNSKISDFFLTLRTILSQGEIIDSSIVIAYYILFSIFPIIIIIGNVLPLFHIDTAPIAKYLNL
IFPDQVSSFIMPIINSLLKTTSTGYISFGIILAIWSFSNLVNAIRLGENRLYGVHQVELKLSMLNSLWTR
LIMVIFTTLMIIIFTAVGVVLAFGQELLDLMDAIFKIPVHEVGKIFSYRYPVIFLIIILAVFYLNYVLPN
IKLKKRVIWPGVFVTSCGWIALSFLFSFYLHNFPITWKNYGIVGTFIIFMLWLNIASLLFLFGVAVNATI
IRNRIGELEYSAGRIASYIQDKRRKQK

>26633_UTP--glucose-1-phosp...faa
MKVRKAVIPAAGLGTRFLPATKALPKEMLPIVDKPTIQFIVEEAKKSGIEDILIVIGKNKRPIEDHFDSN
PELEQDLEEKSKSKLLKLTQGITNLGVNLYYTRQPHPAGLGDAIYRARSFVGDEPFVVMLGDDLMDDQVP
LTKQLINRYDKTHASTIAVMPVPHEEVSKYGVIEPENEIMPGLINVKSFVEKPDVDKAPSDYAIIGRYLL
TPEIFDILAHQKPGRGGEIQLTDAIDTMNKTQRVFAHVFKGERHDVGNKEGYLETSIEYGLKHPEIKDQL
RAYIKKLSKQFEAEDKNNK

>26634_hypothetical_protein.faa
MRLTDLLQLINDLNINTAFYLKIDDKIVPWGKLTLVDGRCLLYPGKNAMTKAKLIRLVGHMHNRGIPLLI
AVDQEEHHIFGLQIKEESNQIILM

>26637_aspartate--ammonia_l...faa
MTLILPKDYRPTLTVRDTEAAIVFIRETFQDKLASILGIQRMSAPMFVEQKTGLNDNLNGVERPVAFDVK
AMPKEDTIEIVHSLAKWKRLALKKYGFGMHEGLYTNMNAIRRDEDLDNFHSIYVDQWDWEKIIRKEERNT
DTLEITVNKIFRAIKETEKLVSARHPGSTYRLGDHVSFITTQELEDRWPDLSPDERENQIAKEEKVVFIM
KIGDKLKRSGKPHDGRAPDYDDWQLNGDLVFWYEPLQSKIEISSMGIRVSEESLKEQLKKAHCEERTKLP
FHQMILKGELPYSIGGGIGQSRLCMLLLGKAHIGEVQASIWPEDMVEKCEADNIELL

>26638_cell_surface_protein.faa
MLGFSVYLGHDLTAENYNYLLMMRNSGFMCVFTQLGVPDTENDIVLKRLANLVNWCQKLDLKIVADVSEE
VLHKLNINGVDQIKSLNLTGLRVDDGFAMETITKLSKEMPIVLNASTITQDDIDNLKYSNANFDNLTAGH
NFYPRPETGLDAHWMQEKNKWLHSYNLKTAAFISGNGKLRGPIFAGLPTLEKQRNENPLAAILELQKLDC
DDIFVGDPQLTKDTIESITNYQKEKAITLHLDTEIPELFENDWHNRPDVARDVVRLKESREKQLFSTEPQ
DNIYARPKGSVTVDNDLYQRYKGEIEITKCDLPRNEKVNVLAQVKDYDLPLLDYIGSNTRVIFRKANANS
I

>26639_guanosine_monophosph...faa
MSNYFSMEAFDYDNIQLVPNKGIINSRRDADTSVKFGNRTFKIPVVPANMESVINDDLAIWLAENGYYYV
MHRFQPEKRILFIKMMHKKGLFASISVGIKDSEYKFIDELVEQNLKPEYITIDVAHGHSIYVIKMIKYIK
QKLPESFLTAGNIATPEAVRELENAGADATKVGVGPGRACITKLKTGFGTGGWQLAALRMCSKAASKPMI
ADGGIRHNGDIAKSVRFGATMVMIGSLFAGHEESPGNVIKINGKTYKQYWGSASAVQKGAYKNVEGKQML
VPYRGSIKDTLREMKEDLQSSISYAGGRDLNSIKLVDYVIVKDNIFDSDR

>26640_adenylosuccinate_syn...faa
MAAVAVVGGQWGDEGKGKITDFLSKDATMAVRSNGGNNAGHTIDIDGKEFKMRLIPSGIFAASKAAVIGN
GVVINPEVMFGELDNLEKNGIDTSKLRISNRAHIIMPYDVKQDEYQEEAKGDRKIGTTKNGIGPTYMDKA
SRIGIRVCDLLEKDTFEEKLRLNLKVKNELFTKVYGKPALKLEDIFDKYYEYGQKMKKYVTDTSVLVNDA
LDNGEKVLFEGAQGTMLDIDEGTYPYVTSSNTISGGICSGIGIGANRLNTVIGVCKAYTTRVGEGPFPTE
LLDEVGDRIRDTAHEYGTVTGRPRRVGWFDSVALRHAKRVSGINGLSLNLLDVFSGFDKVKICTAYELDG
KKIDYYPASLKELYRCKPVYEELPAWEEDITAAKKWDDLPENAQKFLNRVSELVGIPLVTVSVGPDREQT
IVLKNPWER

>26641_adenylosuccinate_lya...faa
MIERYTRPEMGKIWTDENKYAAWLEVEIAATRAWAEQGEVPAADAEKIAKNASFTAERVAEIEAVTHHDV
VAFTRTVSESLGPEKKWVHFGLTSTDVVDTAQGLLLKQADEIIRKDLHELKETIAEKAKKYKYTVEMGRT
HGVQAEPTTFGLKLARWYAEINRDIDRFERAAKGVESGKISGAVGTFANVSPEIETSVMKQLGLTQQSIT
SQVLPRDLHAEYIAMLALIATSIENWATEIRGLQRSEIHEVEEHFRAGQKGSSAMPHKRNPIGSENLCGM
ARVMRGHIVTAYEDVALWHERDISHSSAERVILPDTTIGIDYMLHRFNRILTNLDVFPETMLKNMDRTYG
LIYSQRVLLKLIDEAGLSREKAYDMVQKLTAKSWNEQKQFRPLVENSEIMNYLSKEDIDDAFDYHYHLRY
VDDIFKKLGLDD

>26642_hypothetical_protein.faa
MKKFVSFTIRLIVLLAGIALAGFMVWQFFTDASMLDVDIQTQGPVIIVIFSLVALIALGASVSFFTDKNM
GSTIFLGALLTVIALILWLKNQDLADIYRWYFIYGLLVAVLCPFFRKDTK

>26643_hypothetical_protein.faa
MLENGVPPAMIDHLTAGILKKYNDRLLDEVQRILPELDIQEATSLDDPNRNVLEEKAIVHVIARDKKHNK
YGLIIQVGSQEPGENILEVANSYQEEIVFGGLGCPEEEFKVAYVVFLCRTDPFGKGKPRYEYYGGKYNKE
THQTFSAPNVIFLNLSSKK

>26644_hypothetical_protein.faa
MFMHLLLVQSIVISLYLVVGWIFDRGDPIIRMRKRDTLWETITSIRLTKLFFLRLFEGLILFIALGSAIR
FSRQLWNILFEMPFKFKLSDTAMNIMLYGDFAYVLIMVGLAIGILAANKRFIRVASVITIFLAIVLLLAK
SPLLITNILGMLVSLIGIWFSYRAKL

>26647_30S_ribosomal_protei...faa
MAQQRRGGRRKVDYIAANHIDYVDYKDVDLLKRFISERGKILPRRVTGTSAKNQRKVANAIKRARIMGLL
PFVAED

>26648_single-stranded_DNA-...faa
MINRVVLVGRLTRDPELRTTGSGISVATFTLAVDRQFTNSQGERDADFISCVIWRKSAENFCNFTSKGSL
VGIDGRIQTRSYDNKDGQRVYVTEVVVDNFALLESRKDREARGQNGGYTPNTGNAGAPSTNNFQNNGGSQ
NNAQNNNQSNNAQDPFAGSGDPIDISDDDLPF

>26649_30S_ribosomal_protei...faa
MATTKYEVTYIIKPDVDEESKKALVENYDKVIADNGGTMVESKDWGKRRFAYKIDKYREGTYHIMTFTAD
NADAVNEFGRLSKIDNMILRSMTVKLDK

>26650_DNA_gyrase_subunit_A.faa
MDDNQTQDRRIRNVDLTSMMRSSFLDYAMSVIVARALPDVRDGLKPVQRRILYGMSELGVTPDKPYKKSA
RIVGEVMGKFHPHGDSSIYLAMAHMAQDFSYRYMLVDGHGNFGSVDGDEPAAMRYTEARMSKIAVEMLRD
INKNTIDWQRNYDDTENEPVVLPARIPNLLINGANGIAVGMTTNIPPHNLSEVISGLHMLMKNPDATTKD
LMKVIPGPDFPTGGIIMGRGGIYRAYESGKGNIVVRAETNIETEKSGRERIIVSEIPYMVNKAELVKKIA
DLAREKIIDGITGVRDESDQTGMRITIDIRRDASASVVLNNLFKQTQMQANFGMNMVAIVDGAPHYLTLK
QMLQYYLDHQKDVVTRRTKFELAKAEARAHILEGLRIALDNIDEIVHIIRSSHSSDIAKATLISRFGLDD
KQSQAILDMRLVRLTGLERDKVEAEYKELQAKIADYKDILAKPERIDKIIYDELLDIQKRFGDKRRTEIG
ASEVVSIEDEDLIEKQNILLTVTHNGYIKRMPIQEFKTQNRGGKGIKGMGVQDGDFIEHLIYSSTHDMLL
FFTNAGKVYSKKAYEIPEYGRMAKGLPVVNLLQLEKGEKVQTVINVPEGADDNYLFFITKMGTVKRTHVS
EFSNIRNSGLIALTLRDGDELSNVLTTDGKQNILIGTHLGYAVTFNEKDVRAMGRTAAGVRGINLRDHDY
VVGSGVLDADDQVLVISENGYGKRTPAAEYPVKGRGGKGIKTANITEKNGPLAGVIVISKGKDIMVITTD
GIMIRFKTKDVSQTGRSTMGVRLIKVSDDSQVASLTIVPSEADQDQVDDEDDNDDNE

>26652_DNA_replication-repa...faa
MYLDHFVVQNFRNLKKLDIDFDPNVNIFIGKNAQGKTNLLEAIYFLALTRSHRTNSDKELIGFGGEYTNL
LGHVRKSQVDLTLRVLITQKGKKVWINRVEQAKLSKYVGQLNAILFSPEDLELIKGAPALRRRFMDQEFG
QINAEYLYFASKYRQVLLQKNNYLKQLAKGKTKDQVFLDVLSDQLAGIAAEVIFRRFKFLRYLSHYASNA
YAHISLGGEKLAIAYHPSVSTIEADDTVEEIYQKILANFERNKAVEMRKGTTTSGPHRDDIEFKLDGKNA
HLYASQGQQRSIALSVKLAEIQLVHQLTDEYPLLLLDDVMSELDHTRQSALLNYIHGKTQTFITTTDLEG
ISLEIIKKPRVYHMQSGKISFEKEN

>26654_DNA_polymerase_III_s...faa
MKFTINRNLFIENLNNVMRAISSRATIPILSGIKLDLTDTDLTLTGSDTDISIEIKIPVNEDLNVESTGS
IVLPARFFSEIVKKLPGKDFSFEVKESFQTQIVSENSEFTINGLDANNYPRLPEIPDNAAFTISGKTFRE
IINETQFATSNDQTRAILTGVRFFFNPTNIKAVATDSHRLSQRTIALENGPQAETDLIIPGKSLQELARI
IGETDPEVKICPGDNQALFVIGNLSFYSRLLDGNYPDTDRLIPTEKTTSVEFDISELSSALERASLLTHA
GRNNVVTLTLDTANQTAKLSGKSAEIGNVEEDVSFRNLEGNDLQISFNPDYMRDALRASVTDSVVMSFTK
PLRPFIINPGKDNIEFVQLITPVRTY

>26655_chromosomal_replicat...faa
MFDIEKFWQHFNDEMRARFNEVAYNAWFKNTKPIFYNKNTHELKILVQNPVAKGYWEKNLSSQLIQSAYG
YAGIEILPVFQINENNDSPERIVTPEPRYAIQLRQEKRAPKQFTKNLKLNEKYTFDNFVQGEGNKLAAGA
ALAVADSPGSFYNPLFIFGGVGLGKTHLMQAIGHQMLAERPNAKVVYIQSETFVNDFINSIKNKTQDQFR
EKYRTCDLLLVDDIQFFAKKEGIQEEFFHTFETLYNDQKQIVMTSDRLPTEIPDLSERLVSRFTWGLQVE
ITPPDLETRIAILRRKAEAEGLVIDDNTLDYIASQVDTNIRELEGALVKVQAYATIERADINVNLAREAL
VDLKLVQKNRGLQISKIQEVVANYFQISTAELKGKKRVRQIVVPRQIAMYLSRELTDASLPKIGQEFGGK
DHTTVMHAYDKIDKQIKTDTEIKSAVFDLKQMIEH

>26656_50S_ribosomal_protei...faa
MTTKRTYQPKKRHRSRVHGFMKRMSTSNGRKVLARRRAKGRKVLSA

>26657_rnpA.faa
MRKSYRVKSEKDFQQVFESGNSVANRAFVIYKVEKPENKHFRVGISVGKKVGHTAVARNRLKRYIRAVID
EEKLEIDPQVDFLIITRPYARNFDMVKVRKNLLHALALAHIIEEMPDEVEEN

>26658_OxaA_precursor.faa
MKLRKIRLKDILTKRNVKRLLAVLALITLAVVLTGCAAQSANGHVAPVLHNSGNWWDRWIVYYMSAFILW
LAKLMGNSYGWAIIVFTIIIRVILLPLNAISIRSTTKMQGIQPQINELRKKYPGRDTESRTLLQQETNKL
YKEAGVNPYTGCLPVLIQLPVMYALYGAILRTPQLQTGRFLWMDLSKPDPYYIMPILAMVFTFLSTYISQ
LATPKSAQNGMTKVMTYGMAIIVGVMALNFQSAITLYWVISNLFQAVQTFILQNPIKFKKEQEAKAEAER
ERKRKIRKTYKRLGRKKR

>26659_tRNA_modification_GT...faa
MAQTLTEFDTIAAISTPIGEGGISIVRMSGEDAVKIANEVFKGADLTKVPTHTIHYGHIVDPDTDKTIDE
SMVTVLRAPKTFTREDIVEINCHGGIVVTNHILQLLLSHGARMADPGEFTKRAFVNGRIDLTQAESVMDI
VRAKTDKARQVAVGQLAGGLLHKIQAMRQEILDTLANVEVNIDYPEYDADTVTAKQMTDTAKSVIKKIDR
LLKTAQEGKILRNGLATAIVGRPNVGKSSLLNYLTQSDKAIVTDVAGTTRDTLEEYVSVKGVPLELIDTA
GIHHTDDKVEKIGVERSKKALDRADLVLLLIDASQELTAEDKALIEETKDKKRIIVLNKSDLGQKITVDE
MKKQTGSDVILTSILKEKNLDKLEELINKLFFAGIENSNDQVMVTNQRQTSLLTKAKKELQDVVQAVEDG
IPIDIAQIDFTGAWDTLGEITGESAPDELVTQLFSQFCLGK

>26660_tRNA_uridine-34-_5-c...faa
MIKTYDSNEYDVIVVGAGHAGCEAALASAHMGQKTLLVTIGLDMVAFMPCNPSVGGPAKGTVVREIDALG
GQMGKNIDATYIQMRMLNTGKGPAVRALRAQADKWQYHEHMKDTIENTPNLTLRQAIVDQLVVEDGVCKG
VITNTGAKYHAKSVVLTTGTAARGKIIIGELTYSSGPNNTTPSIKLSENLEKLGFKLRRFKTGTPPRVNG
NTIDYSKTEEEPGDKTPRHFSYESKDVDYLKNQISCWMTYTNNGTHEIIRENLNRAPMFSGIIKGVGPRY
CPSIEDKVVRFADKDRHQIFLEPEGRTTKEVYVGDFSTSMPEEIQLKMVHSVAGLEHAEMMRPGYAIEYD
VVEPWQLKHTLETKNIKHLFTAGQMNGTSGYEEAAGQGLIAGINAALSAQDKPGFTLGRNDAYIGVLIDD
LVTKGTNEPYRLLTSRAEYRLILRHDNADLRLTEYGHELGLISDERYEKFEEKKQAIRDAKEKLHEITVH
LSDDVQEFLKSIGQEPMKAGVKADVFLRRPNVKIADIERLTGEKIPGDRYVKEQVEIGIKYAGYIKKEET
RIARLKRQEAKKIPADIDYEMIEGLATEARQKFEKIRPETLAQAERISGVNPADLAILSVYIQNGRYSKV
KKYEAEDLKPFSYFAEKYGLEADAETGASQY

>26664_16S_rRNA_pseudouridi...faa
MRIDKYLANMNVGSRKEVHVLIKKGIVTVNGDVVKTPKQQVKESDEVLVDGQEVNYQKYHYFLMNKPKGV
LSATEDRSQRTVISLLKPQDQYQGITPVGRLDKDTTGLLLLTNDGQLNHELLAPNKHVDKIYRAKIAGVA
DDETVKTFASGMTLGDGTKLKPAELKILAQDEEHDSSEIEIKIREGKYHQIKRMFGAVGMKVVELERISM
GKLKLPKDLKRGNYIELSLDDVSKIK

>26666_tRNA_sulfurtransfera...faa
MEYTEVMVRYGELSTKGKNRKDFINRLASNVEKVLKDLPQIDFHPRHDRMHIVLNGAPFAEVDKRLKKVF
GIQTYSPAIKIPKTLEDIEKTSLELMQETFKPGMTFKVNTKRSDHKFEYDTNQLNNLVGDYLFDHIDHLK
AEMKHPDLVLRIEVRQDAVYISNQLLHGIGGMPVGTAGKAVMMLSGGIDSPVASYLAMKRGVDIEMVHFF
SPPYTTEKALAKAKELTGILANYAGKINFIAVPFAEIQETIKEKLPEGYLMTVQRRFMLQLADRIRAKRG
GLAIFNGESVGQVASQTLQSMVAINDVTTTPVIRPVATMDKTEIIKLAEDIGTFDLSIQPFEDCCTIFAP
PRPKTKPKLDKAREYEARLDVEGLIQRAMDGIEVMPIYPNEKFINDKIEEDQDLL

>26667_aminotransferase_V.faa
MIYFDNSATTKIDTQVLDTYNKVATNIWGNPSSLHKMGDRAHQMLEASRKQIADLLGTKQNEIFFTSGGT
ESNNAAIKGTAIQKREFGKHIITSSVEHASVANSFNTLENLGWRVTRLPVDKEGRVNVNDLRNAIDSDTT
LVSIMGVNNEIGTIQPIDEISDLLDNYPTIQFHVDNVQALGKNIWDKVFTPRVDLSSLSAHKFHAPRGIG
ILYKKEGKMLTPLHDGGGQEKGLRSGTENLPAIAGMAKAIRLLLENEPEKANHEAAIKAKIVEYLKDKPG
IDIFSPVSDGFAPHILCFALEGIRGETLVHTLEDQDIYTSTTSACASKTADEASTLVSMRIDDKIATSAI
RLSFDETNTLEEADEFIKVFDKIYNHFAKINHLGDN

>26668_septation_ring_forma...faa
MSSIQTIIIVAVVILIIVVVASMLLINRKQLREVEVIDAALNEIEEMHLEEDIKRLNKMDLAGESLTTLN
TWRKSYKEASTKKLPRVQKLVEEAANENATYKLFKARKKIKEAQQIIKPALEDARNTKAVFTELLESNKE
NQIQYDALIKVYRELRKDVLANSFEYGAAIDQIEDQLASMESDFEEAKNLSSQGDHVEAKRVLSKIRMSL
AALQKQLPKIKEGYHQLEVVFQDQLKELSNVYKKMISEKYYITKVDVLSRIKDIHDQIDSTRKLLSELKV
DELANENKKISSEIDGLYDVLAKEYKARPFVEKNQSKMLALISHQQTASKKLVEKLQHIDESYELTHGEL
EKSKELEKEVNNMNRQYTVDTQNIADGKGVYSAIQDSWLEMLDRLREIDAEQVKMSTDVDGLYDSENVAN
DSIKHFRQEVSLVYRRLERRSLPGNPDSFIQMYTLVVNEIGHVSDELSQVRINMEKISNELIQISDDVER
LKREANDIINSANLVELTMQYSNKYADKDSIKQAQKKAMQLYDEYNYKEALDTIATAIEKAEPGSYQRLE
NTYYSEQKE

>26669_30S_ribosomal_protei...faa
MSRYTGPSWKRSRRLGISLSGTGKEIARRNYAPGQHGPNSRGRLSEYGQQLHEKQKLRWMYGLNERQFRT
LFIRAGKIREGEHGTNFMILLERRLDSIVYRLGLATTREQARQLVNHGHITVDGKRVDIPSYEVSVGQTI
GLKEKSKNLQQVKDALDAVTARPSFVSFDDNKMEGTLVRLPERDEMEPEIDESLVVEWYNKLL

>26670_hypothetical_protein.faa
MSDDLSKRVEQAAQGITPQTKPDERRRYLGSLRERVYVRMNNTEVKDPELTSLFLKHIDDFKGYTILING
NITDDGFLGEVEAACSKKNIPFTLVNNETAKTGPEDSAVLVVSKNAINRQRIEITQVYAPEMPKTELKAP
EKKESFWHKLLHGEK

>26671_recombinase_RarA.faa
MKPLAYRMRPQNLDQVVGQQHLIGPGKIIRRMVEARLLSSMILYGPPGIGKTSIASAIAGSTKYAFRKLN
AATDGKKQLQQVAAEGKMSGTVILLLDEIHRLDKTKQDFLLPLLESGQIILIGATTENPYISISPAIRSR
CQIFELKPLSAQDASSAIDRALTDKENGLGNYPVELTDDARSLLIEKGNGDLRSTLNSLELAVLSTKQEL
KDNHQDTNSIVITQQEMADSIQMKVQNFDSSGDGHYDLVSAFQKSIRGSDTDAALHYLAKLIESGDLISI
CRRLSVIAYEDIGLANPSAAEHAILAIQAAQTLGFPEARIPLANAVIELALSPKSNSAITAIDRAIYDVK
NKNIGSIPVNLKDAHYSGAKKLGHGVNYIHPHDFENDWVAQQYLPDNLLNASYFTPKGNSKVEERYKLIY
QKLKKMQHENLNKHSNS

>26672_hypothetical_protein.faa
MIIKIVMIVFILLLLLTAWYMWHRRNGHFLIYDVGGNPRLTNVLKWTSIALVAESAIGIVILFMGNKYLN
LITLFLASLTILAFSLLITDSKK

>26673_universal_stress_pro...faa
MLSQYKNIQVSVDGSKEADLAFSKAVAIAKRNHATLEILHVIDTRSFQNVSSFDSAMVEQVSKDAEKRMK
DYQARANKAGVTDSHYSIEFGSPKAIIGHDFPKKHNIDLIVVGATGLNAVERLLIGSVTEYVTRTAKCDV
LVCRAKEIANALEG

>26674_rod_shape-determinin...faa
MAKVENKTSLIDRLAWNIIIPVALLALISLYCIYIAALGDPSHIGSPVKAVVMQALWYLISIVIVVIVMQ
FDADQLFKVAPIFFGIGIFLLIAVLFFYNRSVAADTGAKSWFKLGPVTFQPSEIMKPAFILMLARVVKDH
NDKYGHTIKSDWLLLGKIVAWLAPVAILLKLQNDFGTMLVFIAIVGGVVLVSGISWKIIIPLYGIVIVGA
IAVILMVVTPGGQAFLSHFFQAYQFERIKSWLNPSGDTSSGAYQLWQSMKAIGSGQLFGNGFGKASVYVP
VRGSDMVFSVIGENFGFVGCVALILIYLYLIIQMVKISFNTRNAFYSYISTGVIMMSLFHVFENIGMNID
LLPLTGIPLPFVSQGGSALVGNMIGIGLILSMKFHNRDYMFSTAGDF

>26675_hypothetical_protein.faa
MSKKLENIDIEVNELKGKNLPTWEVIIPNKKSIGLIEKVEGRYRATTTKTSNVLFANSLESSINDLLSYF
TLHEK

>26676_rod_shape-determinin...faa
MARDIGIDLGTANVLINVSGKGIVLNEPSVVAVNTDTNKVVAVGSEAYEMVGRTPGNIRVIRPLKNGVIA
NFDITEEMLSYFIEKLNVKGFMSKPNILICAPTGVTSIEQKAIIQAAEKSGGGKVYLDFEPKVAAVGAGL
DIFKPQGNMVIDIGGGTTDIAVLSMGEIVTSRSLSYAGDRMNQAVISYIKNKHNLLIGSRTAEQIKIEIG
SAFEPDEDQQIKVRGRDVVDGLPKQTTVTAPEIQHALQDGLMSIIAVAKEVLETTPPELSADIIDRGIML
TGGGALLKNIDKLISYYLQVPVLTADHPLEAVALGTGTLLKNIEKHQRH

>26677_hypothetical_protein.faa
MFQLGVHAIISIVIYLITIGLSFQAMKAVQLEKIIRKGHVFETQLLYLFIAIALGFLVGNFVITFIDTSM
QLSNLF

>26678_F0F1_ATP_synthase_su...faa
MADPEKLFRVDVVTPNGMIYSHRGSIVDVRAIDGERSIMYNHVPLLTPLVISEVKVKRSREMDSRIDHIA
ISGGYIEFSNNVATIIADSAERSRNIDISRAQAAKERAEKRLKEAREKHDERTLERAEVALRRAMNRISV
YNTKGH

>26679_F0F1_ATP_synthase_su...faa
MSEGEIVQVIGPVIDVKFPIDKNLPNINNALRVIKSENESIVLEVTVELGDGVLRTIAMESTDGLRRGMK
VEDTGGPISVPVGEDTLGRVFNVLGQPIDGGPAFSKDHPRESIHKEAPEYEDLTTSREILETGIKVIDLL
EPYVRGGKVGLFGGAGVGKTTIIQELIHNIAQEHGGISVFTGVGERTREGNDLYFEMKASGVLSKTAMVF
GQMNEPPGARMRVALTGLTLAEYFRDVEGQDVLLFIDNIFRFTQAGSEVSALLGRMPSAVGYQPTLATEM
GQLQERITSTKKGSITSIQAVYVPADDYTDPAPSTTFAHLDATTNLERSLVEQGIYPAVDPLESSSSALD
PEVVGKEHYEVATRVQHILQRYHELQDIISVLGMDELSDEEKLIVARARKVQFFLSQNFFVAEQFTGVPG
SYVPIKETIKGFKLILDGHLDDLPEDSFRGVGPIEDVLKKAQEMGVTPSDPEAKALLEK

>26680_ATP_synthase_subunit...faa
MPASLLELKKKIASVKQTGKITEAMRMVSASKLNQTEDRDKGYTIYNNHVRKTISRLISSQVVDSLREQD
VAIDKRNIAKIDYTDVFGLGITADMIQPRKNIKSTGFLVVSGDRGLVGSYNSNVIKNMMGIFEDERAQGH
DVKVLAVGSVGAQFFKKNNVNVVYEKNGVSDVPTFDEVLPIVSTAIKMFLNGVFDQLYVCYTHHVNSLSS
AFRVEKMLQIVDLDIGVKEAEAHRELEYDIEPDPNRVLMKLLPQYARSTIYGAILDAKTAEHASSMTAMQ
SATDNAKDLVSNLTTKLNRARQAQITTEITEIISGANALE

>26681_ATP_synthase_subunit...faa
MSIKAEEISSLIKQQLEHYDDKLDINEVGVVTYVGDGIARAHGLNNALAGELLKFDNGSYGIAQNLDSSD
VGIIILGQFDNIREGDRVQRTGRIMSVPVGDALIGRVVNPLGQPVDGLGEIKSDKTRPIEEKAPGVMDRQ
SVNQPLQTGIKAIDALVPIGRGQRELIIGDRKTGKTSLAIDTILNQKNQDVICIYVAIGQKESTVRTQVE
TLKRFGAMDYTIVVEAGPSEPAPMLYIAPYAGTAMGEEFMYNGKDVLIVFDDLSKQAVAYRELSLLLRRP
PGREAYPGDVFYLHSRLLERSAKLSDKLGGGSLTALPIIQTEAGDISAYIPTNVISITDGQIFLQSDLFF
ACTRPAIDAGNSVSRVGGNAQIKAMKKVAGTLRTDLAAYRELESFAQFGSDLDQATQAKLNRGQRTVEVL
KQPLHDPIPVEKQVLILYALTHGYLDSIPVEDISRFQNELFDNFDSSHADLLKTIRETGKLPDDKKLSAA
IEEFSESFAPSEK

>26682_ATP_synthase_F0F1_su...faa
MALSREEVAARYGAALFGYAQDNKVLDNVYDEMMELKKAVIATPQVISVLSDPILNSKDKKDFLTAIEKI
FSEEVQGFLNLLLEYDRFAYLVDIINQFAVLYDDKNKIASGTATTAVKLDDDQLKRLGDGFAKKYNLNAV
RLENKVDPSILGGVILQVKDRVIDGSVKNKLKKIRAQIIDEN

>26683_ATP_synthase_F0_subu...faa
MTIQTLFAASHHIYLGNALWYLICFAILLLLIKHFAWGPVSDMMEKRRQKVINDLDSAASDRKKAETLAN
EREAALKNSRQEATKILSDAKANAQKTGKEIVASANEYAAAIRKKANEEAAKAKSDALDSARDQVADISL
AIAEKVIAKNLSAEDQKDLVDQFIKELDD

>26684_hypothetical_protein.faa
MSFMSEAFKYLAASIAAGLAALAAALGNGKVISKTLEGMARQPESADNLRATMFIGVGLIEAVPILAIVI
AFLILFL

>26685_F0F1_ATP_synthase_su...faa
MEKSFVFKFMGLNFDLTGIIGSTLMALAVFLICLWLARKVEMKPNKRQNVFEYLLDFINGIVKDNVSDVD
AQKHLSLYAFVLFLFIWFMNQLGMFMEVKVDDWVFIKSPTADPVATMSFAMMTLLLSFTFGVQRFGVGGY
LKNYTQPVGFMLPINIVEEFTNFLTLSLRLYGNIYAGEVLLTLIGNDLAHAGGPFTLILAAPLAMIWQGF
SVFIGSIQAYVFVTLSMVYIGKKVTTE

>26686_uracil_phosphoribosy...faa
MGKFVVLDHPLIQHKLTIIRRKDTGSNEFRRIVGEIGGLMTYEITRDLPLKDVEIETPMGKTVQKEIAGK
KLTIVPILRAGIGMLNGVLDMVPSAKIAVIGMYRDEKTLKPHEYFFKAPKDIAERDCLVVDPMLATGGSA
NDAIAALKKRGVKEINLAVLVAAPEGIKAVQEANPDVDIYAAAEDEKLMDNGYIFPGLGDAGDRLFGTK

>26687_translation_factor_S...faa
METKIFKKDQIDEAVKLLAEGELVAFPTETVYGLGAIATKEKSVKGVYAAKGRPSDNPLIVTVSDEKMME
RYAKEVPERAKKLIKHFCPGPLTLLLFVKPGTLPDAVTGGLDTVAFRCPDDQLTHDLIAKLGYPIVGPSA
NISTKPSPTTAEHVYHDLKDKIAGIIDGGPTRFGLESTIIDLSVKTPIVLRPGEITPEELSEVLGEKVLI
NTGKVADKDVPKAPGMKYRHYAPSEPVVVVDDPADFGKIDFNDKTGVAALGSVLDQINLPEENKFDLGKN
LIDADHNLFGALRYFDDKDDIETIYVQGFDEGEESLAYMNRLNKAAGGHHLNK

>26688_protein--glutamine-N...faa
MPKTLKEIRIKAGETAENACPEDIDYVLAERLNLTPSEFELKQDMVLSDDQLKQANKDIKKLAKGVSPQY
ILGYAWFFGYKIMVQRGVLIPRFETEELVEWTLKSLKSGDKVLDLGTGSGCITVALAKEAEKKGIKDLTL
YASDITDAALRTSEENFLTYDLDVVTRKANVLIGLEKFDKIISNPPYIKTTEKKEMDENVLQNEPKEALF
AGNDGLDFYKKFAKQVRDHLNSHGEFFLEFGFSEEDQLKELFAKELPDFDIEFRKDMAGKPRMVHGRWQK

>26689_peptide_chain_releas...faa
MDKVMAQLEGLVAHYEELQEMMADPEVINDTKRYMEISKEEADLREVVQKYKKYKEDKKEIADNKEIIAN
ETDSDLIEMAKEENAEIEKEIPELEDQIKILMLPKDPNDDKDIIMEIRGAAGGDEASLFAGDLLRMYEKY
AERQNWKVSMIDSEPTEVGGYKRVAIMITGDKVYSKLKYENGAHRVQRIPVTESQGRVHTSTATVAVMPE
YEQVDIDIDPKDIRVDVYRSSGAGGQHINKTSSAVRMTHLPTGIVVAMQDQRSQQQNREKAMQILKSRVY
DYYESQNQAKYDAKRKNAIGTGDRSERIRTYNYPQNRVTDHRIGLTINKLDRVMNGELDEIIDALILYNQ
TKQLEELADQNA

>26690_thymidine_kinase.faa
MSQLFFRYGAMSSGKTIEILKVAHNYEAQGRKIALMTSGLDNRSGVGTVASRIGLHRKAIPITADMNLYT
YIEKMNSHDLADGKGKLACVLIDEAQFLKRHHVLECAKIVDEFNIPVMAFGLKNDFQNHLFEGSENLLIF
ADKIEEMKTICHYCGHKATMNLRVNNGKPVYEGEQVQIGGDESYYPVCRYHYFHPGIQR

>26691_UDP-N-acetylmuramyl_...faa
MSFKSGIAKVAGKSSYWFLHNVLKGGTSFPGKFAMKIDPNVLNSLAQGYETVIVTGTNGKTMTTALIVEA
LKKKYGDVLTNPSGSNMQQGIVTAFLAHKHKRVKRKIAVLEVDEANVKMVTKLLHPSVFVLTNIFRDQMD
RYGEIYTTYDKIVDGIKLAPDATIIANGDASIFSSVELPNKKIFYGFKLPNDKPENDFKAPVNTDGVLCP
KCDHILHYHSRIYANLGDFFCPNCGYHRPDLTFTVNNILEQTPNSLKFQMGNKDYSINIGGTYNIYNALA
AYSVARHFGLTEAEVAQAFAENKRIFGRQELIHYGNRDIDLILVKNPVGLDEVLHMLNTEKDDYSLVALL
NANHADGIDTSWIWDADFEGLNKDKIKKILVGSQRWHDMGFRLEIAGFDPGTMSTNPDYDSLIEEIKKLP
TKKVYILSTYTAMLALRRKMAEKKIIKAGM

>26692_esterase.faa
MIDYNKTQHLIESMVLERVVPGVNYTFIKDKQIFTSTTGFASIYPTVTQLSPFAEYDLASLTKVLATKNV
LLKLYDQGKLNFTEPLQEFIPEFKDSRIRLYHLLTHTSGIRGWIPHRDELNHDELLKAIINLPVTGEFEH
KMRYADTNFILLGLVIKKIFNRPVQEVATTEVFNQMPLAHTTFSPKKEACVPTAIVNGHVLQGVPHDPKA
RQLRADCGSAGLFSTMQDLITFSQGYLGLKKDVLPYSQKTVSLLFDNKNPAGVKPRSWGWDLRFDPKNHY
PIILHTGFTGTLMILDRIKRSGLILLTNRIHPTGHNTIFLAMREKIIRSFLKENSKA

>26693_integrase.faa
MDSLHSIMDKRKKGTHLSLEERVIIQTRLKDHCSLRSIAREIGCSPSTIHYEIKRGTVKLYHGNIKRYKA
QQGQSVYQNHRQHCGRKSDFLKKHRFIDYVQRHFFEDGWSLDVCSNRCTAVGEFASSDIVCTRTLYNYVD
QGLLSIHNYDLPEKLKRNTKIHRVRKNKKKLGRSIEQRPQEVNKRNVFGHWECDLVLGHKTKDDEVLLTM
SERMSREFLIIKIPDKTVASVMNAFKSLRKQYSEHWNDIFKTITTDNGSEFADLSQLEDISKTLVYYAHP
YTSCDKGTVERHNGLIRRFIPKGDYIHNYSLQQIINIETWCNSLPRKILAYHTPDEIFERELDQIYQTA

>26694_hypoxanthine_phospho...faa
MNNDIEKVLFTQEQLNKRIDEMAERLNKKYAGQEPIVIPVLNGAMLFASDMIKKLTFKLTIDPIKASSYA
GAASTGKVKIVQDIKSNVNNRPVIFMEDIIDTGRTLKALTEVMRKRGAKSVEVVSMLDKPETRVVDFKAD
DYAFKAPNAFLVGYGLDYNGWYRNLPYVGILKQAVYA

>26696_hypothetical_protein.faa
MLTRSHRLCSIALVELGLIASNAFIADPASNLIILLATGVGASLPDIDEYNSTTSRKSPINFSLFLRHRG
VTHSFLGWLVFSIGLYFIMNHFIPIQFRSWQLPNWWGSIWLGLILGYFLHLVEDSFSKRGVDWWAPFVKK
RRHHSIFRYKVGGFFEKFITLIAFLGIIMMSCYWLWLLAAPEI

>26697_hypothetical_protein.faa
MNQIAFNQQLSDKLNEVLNPTLYSTPGKGEITVVANEKNDLREYRIITENNKVVKVEDAYDAKHDADYDK
MMDFLKDYR

>26698_methyltransferase.faa
MQTLAPIPTELDWLLRIIVAAFCGGIIGYERAIQRKSAGVRTHIVVAIASALFMIVSKYGFTDLLNMHDI
ALDPSRIAAQIVTGISFIGAGTILVRKEQISGLTTAAGVWATAAIGMAIGAGMYFIGILSTTLIFVIQML
FHDDVIISKITPHVRFNIQIEAINQHHILSKIKNELEENKVENINIKILDVSGERIVFYVDGVINNKIDE
NNIVMALRKYPDITRISYTRGGLN

>26699_hypothetical_protein.faa
MSGTLDYLRWRGDLTFKEKPFNSVDASLFSSLIYLPVDKSAKGHTLAEVAEKLRVLPSFQVQTHDETGAQ
IWLLPKSPRLGNVEILNWTNRLEKDPYPLQFTAATFRLNANTILIVYRGTDSSIIGWNEDMTMNYMPKIY
GQDVAADYLREMAEEFPNDKIYLTGHSKGGNYAEYALSVVEPELQDRIIKAISFDGPGFFGEVWRSPGFV
RALPKMKTYLPEGSIIGTMLDHPERVLITKSNAPMVQQHDPRRWSVGRDSFVLADGLTSGARSLRHSLID
FNHTVPDVQRGELWDTMFQSFEELNITDVFQITAHKLLGTVRFSRVIMSLTPDTRKYILHMINEIINAIR
GNISLPFSETDFALYPKSNDSNKKPIFYEFYDTSVPSILPEEIKIRFKTEKDAENKKLK

>26703_phosphate_ABC_transp...faa
MKIKKVLVGAFAVLAALSLSACSGNKKSSSSTNEPKELNVEFVPSTQANKTEAEAKPLGTLLQKQLHIPV
HVTVSTDYSGLVEAMSSKKVDVGFMPPYSYMLAHKRGIADVLLQAERYGYDEPSGKMNHKLMHKYRGMIV
VKKGSKIKSWKDLKGKKIAIGDPSSSSGYVYPIAELYKKGLNVTKDSKLVNITSDDQRVISVLNGDVDAA
FVFSDARDIAAKDDKRAMTDVVPIYFTQWIPNDTISVRKDMPKKFRVKLAKAFKNIAKSKKGKQIIESIY
SHYGYVDAKDSDFDGLRNYQKIVNEATGK

>26704_replicative_DNA_heli...faa
MDNIVSQQIPHDSDAEKAVLGAIFIDPEAIADASAVVQPEDFYERANQIIYQAMLDLSDRGDAIDPLTLQ
DELNKRNHLDDIGGISYVSELALATPTAAHVTYYAQIVHRKALLRRLISASQKIISNAIDGSDDVTDILD
DAESEIMNVSSENNSGGFRTIKEIVNSTIKDINNIPDDGNMVTGLPTGFAELDKMTTGFHDDELIIIAAR
PGVGKTSFALNVAQFVGLHTDKTVAMFSLEMSGEQLVQRMLASLGLIDSQHLRTGQLDEEEWRKLVIASG
SLANTDIFIDDTPGIKMSKIRAKARRLAKEKGNLGLIVIDYLQLIEGPRSESRQQEVSAISRQLKKLAKE
LHVPVIALSQLSRSVEQRQDKRPVLSDIRESGSIEQDADIVSFLYRDDYYRDEPEDGENSGSSNEVGSED
DNGEVEVIIEKNRSGSRGTVKLMFSKPYNRFSNLDYAHDDPDGN

>26705_50S_ribosomal_protei...faa
MKVIFTQDVRGRGKRGQVKEVPDGYAQNYLIKRGLAKVATKGNMNTLKRVEANEKAAYEAEKAEAEKIKA
ELEKDDTIVHFKSKAGTDSRLFGSISSKKIVEGLEKQYGIKVDKRKLNLPEPIKTLGYTNVHAKLFKGVE
ATIRIHVTEQD

>26706_hypothetical_protein.faa
MKDFLRKLELPEFIKDSRLTASVVIILVLSLVGSIIAMIMSPLFGLAMVLIFILSVAFAIYGTYILAGKA
TNFAVNLSYRIKRSEQEAMIKMPLGILLYDSDHQIQWVNPYLQLYLKDTDLVGHTIEAVDPDLNKLLNEA
IEAKTSENHIVNWDGHRFEMVVQDDLGVIYLLDITRYAKIEDKYEAERLAIGQVFIDNYDELSETMHDQE
LTSMSSYVQNTLSNYAKKFKAYLKRIDEDHFLLLVHMQDLAEMEKDKFSVLDKVRQETSRNNTPLTLSVG
IAFGSDSLSEIANQAQSNLDLALGRGGDQVVLRQPGKDARFYGGKSNPMEKRTRVRARMVSQAISELFKD
ADRVFVVGHQRPDMDSVGSGIGVVKLARLHGVKANFVLDTNKTNYDVGRLVIRMQQKNQDKDIFISPEEA
LAEVTDKSMLVMVDHSKYSITYSQPLYDRLKNRIIVIDHHRRGEEFPENPMLTYVEPYASSACELVTEMI
EYQQPAQGKRVLTDLEATAMLAGIVVDSKEFSLRTGTRTFDAASYLRSIGADSAVVSSLLKEDIDSFLER
THLVATLKMVKPHIAVLCGPDDKIIDPIITAQAADTALDLENVGASFAITRRTPDTIGISARSMGKINVQ
IIMEKLGGGGHLSNAATQIKGVTIEEARAKLLQAIDEYEKENE

>26708_glycerol_uptake_perm...faa
MEHTWLMKYFAEFFGTIILVVFGNGSVANSVLRDTGGNSRNGQANGGWLLIAFSFGLGVMLTAMLFGSIS
GNHLNPAVTLAQACAGAFPWNQVVPYILVQMLGAIVGQLLLVAVYWPYIKRTASDDAVFASFATGDTVRS
RLNGFVTEFVGTAILLFVAIGLYRGMFFKQSEDIANIGVGFLITGLVMAVGGPTGPALNPARDLGPRIVY
ALCPLPHKGSAHWDYGWVPVVAPIAGGICGALLYKIAFGL

>26711_hypothetical_protein.faa
MDDYVIDFDSLSYLKPETLAIMKLLVKKYNESKDDDVLQDGAVVSFDELAKAAKIPVDKLPDEVFHDLDA
ERNQFDEEKRGYEPLVASCLADEEDREFRIIINHRLFEF

>26712_triphosphoribosyl-de...faa
MAIEEIAQNALKALLYEVVTNPKPGLVDPVDVGSHPDMNVYMFIDSSLSLGKYFVQAAEIGFNFAGQDLR
QMFELLRQAGIKAEKAMFAATNNVNTHKGAVFSLGLFVCASSYCQKHGGNEFEIIQMMTKGLVKHDLGKK
SETAGERQFLQYGKGGVRAEAEVGYPLVRNVALPFLAQTSGDLNTRLLDTLMKIVSEIEDSNLIKRAGNV
EVIDWAHKQAQKYLSLGGYGTQAGKQFMLELNRIFKEKNYSLGGSADLLIITIFMGLQRGMI

>26714_gpmA.faa
MSKLVLIRHGQSEWNLSNQFTGWVDVNLSEKGVEEAKKAGRLIKEHGLEFDQAYTSLLTRAIKTLHFALE
ESGQLWIPEMKTWRLNERHYGALQGLNKKKTAEKYGDEQVHIWRRSYDVLPPAIDDDNEFSQAHDRRYAN
LDPHIVPKAENLHVCLDRVMPFWEDHIAPDLLDGKNVIIAAHGNSLRALTKYIENISDDDIMNLEMKTGE
PVVYTFDENLDVVNKEKLDD

>26716_aldose_1-epimerase.faa
MQTIDNSLLQVSVDENGAEMVHLVSINDNYDYLGENGTEEGMAIAFPVLDQGNNWASKLPWTVVDKGDTR
VSLTLIDTPESYKSFPYHFEVMTTYALKGNQLKISFYLKNSSHKELPFSLGFILPNTWQSQSSVNKISLI
NEEHGIDIVSTDFKLTAEDGKVTAFTDKIELEAESSRNFEITLTLK

>26717_LytR_family_transcri...faa
MKKSRKEYRNHPTETRVQNHRYKKRHIWAWVTGTVALVAVVATAAYFASVYFKAKNAVDKTYDPHTAVKT
TGEFNGKKRFAVLLMGTDTGTLNRTEKRGRTDTMILAVVNPAKKHYKLVSIPRDTMAQLVGSEETFRTEK
INAAYEIGGARMAMDSVSELINVPIKYYAVVNMGGIMKMIRYVGGINIRPTLSFEYGGYVFEKGKLTHMG
GAGALAYSRMRYDDPKGDYGRQERQRQVIVTLIKKAVSISSLSNLDSILTSVSSNVRTNLPFSALQQIAM
NYRNYANSSSSDYLHGYNAEIKDAAYQIQPTSELQRISDLVRSELGLEKEVVQNNETFQNEQNEANGFSF
KSGKTQHYHIYDYTGEGDN

>26718_hypothetical_protein.faa
MERVWATLIGYVFGNFLTAMVVGKIFLKINPTEYGSYNPGTANMGAVFGKKWGILTCLGDLLKSLIALFI
VYFAFPVHINIAYAGLGLILGHCFPIWDHFKGGKGVAVAAQVAVFYNWRIGFATLLVALVLTAIMQNLTM
PPIVFMLLFSVYAFWHNQQAGIVFLVITLIMIFKFWHDIIDFFTGHGKKVDILYSIKKKLGIKSK

>26719_glucan_modification_...faa
MSEINKKKSLSVGQIICIILAAFLMLVQMYSWGKTFGRMPLSTLMRFVPGMLDKATLVLVPMVFGAVYSK
KKIRPTEAYRFWIIAVVTLVLLYLVNFFKRPGSFNMWKLWGVFFPVLTSTSVLLAGLIFSILAQPYLYEL
QHRITTKQNLLLLSALTLVGFATSAGTMYFNYSIYGAYLILYFAWGMFLANVKIPKKVFGWSIAAGVFSF
FVMFIGVPGFNGVYWYQRLSGRSSVYSWTPKFLSNPASPFLFLMVLAAFLIFRKVIVSYSAKDMRFFIPV
IIFMDAPIIGGFASSFRFTNSAGFNKFSMIVIMMIAALALNYLYNRFLFRIKPIKKTVEFFNNHDNLAEV
LEYGWKNFTAWVVENRVRLLTWGWFYILSLVSFLIESDNLRIQITTATDINALIFLLGTRFFAIILTAIF
LDAMFAIFYFITTRYWTSTILVSVITIGWAIANKTKLNLRGEPIYPTELDEIVNWKTLLPMVGQQKVIMI
AVALVIVIALTIFLEIEFPIKKKGSWKRRGIWALLSLLLFMTPARFNHDGGIIYHINRGFDNKQSFRNPE
RDIQINGPVLNFLNYFDLQIMNKPSNYSKATINHLNEKYGKIADEINKTRKNTLKDQTIVYNLSESFVDP
YTFPTVKIDPKVPNPVRFIQSMKDRSTYGSMLSAGYGGGTANMEWETLTGFNMGMFKSTLTPYVQIVPNY
DFYPTLGMDFNYKSAVHPFIGTYYSRVEDYKRFKFNKFVYLGSKYKIIDQKKLGKSSYNSDFTTYANGLK
QINSMKGGQFINLISIQNHMPYNNWYPNNEYMGKVSGELFNTAAVREQMATYMKGVQYTDKAVKKFIGQI
DKIKKPITIVFYGDHYPSILSQNYTAKYPVQMHATRYFIYSNKYAREHGAKEKLTHNTNYANTSDFTAMM
LEQTNSKVTPYQALLTEVHKKLPAITINFNGDKGFQLVDQKGHFVDPKKLTSEQQAILNDYEMVQYDMTA
GQAYGLKAKGFYKLNN

>26720_tyrosine--tRNA_ligas...faa
MAKFDILEDLKWRGAINQETDEEGLRMYLAEHDDLALYCGTDPTGDSLHIGHLIPFMILKRFQMASYHPV
ILIGGGTGAIGDPSGRKTERTLQTADQVKHNEECLTNQMKKLFGTENFEIRNNAEWLGKLNLIDFLRDYG
KFFQVNNMINKDVVASRLENGISFTEFTYQILQAIDFYHLNKDDGVQLQIGGSDQWGNITAGIDLIHKLE
GADRPAFGLTIPLMLKADGTKFGKSAGGAVWLDPEKTSPYEFYQFWINQDDRDVVKYLKYFTFLSREEIE
DLAEKTEKEPWKRAAQKRLAEEVTKFVHGEAGLKEAQMITDALFSGNIKNLSVTQIEQGLKNAPSAEAGS
EKKNLVDFLVDTKIEPSKRQAREDIKNGAIYVNGDREQSVDFDVDPSSAFDGKYVIIRKGKRKYTLVTIK

>26721_bacteriocin.faa
MVKSITPHLVYRLNGMHHVVAQVGVVNGDHVFALQLLHSAHDVLVYRKHEGLTKNIDYTDPHLVMMGFGH
TQTWVPANDKDEYFVGAKPNSGNWTTQIARVKYPRLLPERYTSNTQLPRLSHLNHVTDVPYDGHDHLHRV
EASVSPNGKYFMIASIWDDGSGHFGLFDLNEVNQKLNENGTKNTPITDLHCLSAFHIDNFDNPSVAPDEE
MPQMIDSVQGYAIDDDKNIYISNQLSPKINHETGEVTTWSRKIVKFPWGETNSDNWQVAMVDGIDLPDRY
SEMESIHVNAANDIYLTVAYHQKYIKGGEYKLRTLENQIFHITDL

>26722_guanylate_kinase.faa
MADKGLLLVLSGPSGVGKGTVKSVIVENKVFPFEYSVSMTTRKPRPGEVDGKDYFFVSEERFQEAIKNGE
LLEYNNYVGHYYGTPLAPVKKMLHDGKDVLLEIDVNGAAKVREKMPDGVFIFLTPPDLHTLHLRLEHRGT
ESEDVIRGRIKQVRNEILEMGEYDYAVVNDTVANAVDHIKAIVDAEHVSVKRVIDDYRKMVKED

>26723_DNA-directed_RNA_pol...faa
MRITYPSIDKLLSRVDSRYSLSVLAAKRAHELEAGDPPTLDHFKCDKAVGKALEEIAAGKVTVDPAHAEV
NLED

>26724_primosomal_protein_N...faa
MIAQVIVDVAAKQTDRIFEYHIPAELEKDVKIGSRVIVPFGRRKVQGFVVGIEEKSQFKGKLKDLLVTVD
EMPPLTPELIKLSENLAQNIFSYRITILQAMLPWVMRAGYRKLLVPANEKAKQIPFFQGDPVDLSKMTDL
KQIKKAHQLLKSDDAKIEYVVENRAKEKKENQYELTLDSAEYTKIYNTLRQNAVKQKQLIMDIIENKDDY
PKSQSSLIKGLGLSTASLNSAVEKGWLKRKAVEVYRNPLAGFEDEEKPVPVTLNDEQQTALNQINKAIDQ
HKAETFLLEGITGSGKTEVYLHAIGQALAQGRTALMLVPEISLTPQMVKQVKARFGDKVAVLHSALSEGE
KYDEWRRIRRGEIQVVVGARSAVFVPLDNIGLIVIDEEHESSYKQETNPRYNAKNVAIWRSKYHHCPLVL
GSATPSLGSRARAQKDVYHLLRLTKRANHKKLPKVNLIDLKHVQFAGGQFDLSVELVDAIKKRLEKKEQV
ILMLNRRGFANFMFCRECGFVLKCPNCDISLNLHKDTNSMQCHYCGHTEPIPTRCPNCQSSKIRFVGTGT
QKVQEELDELLPGVRILRMDVDTTRRKGSYKRILDSFGNHEADILLGTQMIAKGLDFPNVTLVGVINADT
GLWLSDYNASEKTFELLTQVAGRAGRADKEGEVLIQTYNPEHYAIQLAQTQDYERFYGYEMHMRHAGNYP
PYFYTVLISVAAKKEQNAAREAFKIKRYLLQHLNNQVIILGPSPSAISRVKNQYYYQILVKYKKEPNLNK
LLHHVQDSAQEAKKYGLSIFIDNEPERIM

>26725_methionyl-tRNA_formy...faa
MGTPEFSVPVLEGLIKNNYEIKAVVTQPDKKVGRKQKITKTPAKIAAEKHGLPVFQPVKLSGSEEMQQVI
DMHADLIVTAAYGQFLPTKFLKSVKIAAVNVHGSLLPKYRGGAPIQYSLINGDAETGITIMEMVKKMDAG
DIYSQKAIKIEPDDNAGTLFSKLSIVGRDLLLETLPSIIDGSIKKIPQDPDKVVFSPNITKEQERIGPTM
TATEANNMIRALNPDPGAYMMLEGKRFKVWKAEVAKDSTDLKPGCVVANKGRFAISFADGTVLNLLEVQP
SGKKKMDIKNFLNGQGSKFAPGEEIVDK

>26727_serine-threonine_pro...faa
MIETAYASSIGKVRKSNQDFVQVFENREGVTLAIVCDGMGGHQGGDVASTMAVTHLGHNFGMTDFTDANI
ARKWLDVQLNSENEIILKTADKFPDLNGMGTTIVLAFAFKDNALIAHLGDSRAYSYSEGKFVQLTEDHSL
VNELVKMGQITKEQAKHHPQKNIITQALGVSSTIDPEIKEIKLDENDIILLCTDGLTNSLSDPQIQQILA
TKELSLKERCNKLISESNRLGGGDNITVCLTWNKEDESSDR

>26728_serine-threonine_pro...faa
MIDKGYLLGERYRIIDTLGEGGMANVYLAEDIILQRKVAVKILRLDLQNEPQTQARFKREALATSELSHP
NIVSVLDVGTDHGLHYMVMEYVDGPDLKEYIHQNAPLDLHEVIRIMDKILSAVALAHKHNVIHRDLKPQN
ILMDKRGNIKIADFGIAVALNQSSVTQTNSVMGSVHYMSPEQTRGGLVTKQSDIYSLGIILYELITGTVP
FNGDTPVSIALKHAQEPIPSIRKKDHSVPQALENVVLRATAKDPRDRYATAQAMQADLDSSLDPERADEP
VFVPNHGNNNDKTIVLPGFKAPEKEQPTESDEETKPDKKEKKKDFWQNVKSHKWWWIFSIIATGLIIFIM
IFALSGSNNKPHQVHIPDVTNITEKSAEKKLEAAGLQIGKVVKRQSDDIKKGHVIGTKPAAGNSMDQGKA
IILIVSSGSSMVKVPNVVGDNYDEAAEKLENQGFDVVREDQYSNKVARDNIISQSIAAGVEVKPTQTTIT
LVVSRGKKVKPKINTVTLKDLHNYSLKSAQDYAKEHGLTLQINQEYSDEVEKGLVISMQPEAGTKVERGS
TVTIKVSRGPKEEKDTTITKTFTVNYIGTDLNNDDKSDSKSWDASNKEDSSKGDHVQIYIKDDDHSLSNI
YRDLYIKRDMSFSIPFSLKNGNGQLRVVRNRETVLNEKVTK

>26729_ribosome_small_subun...faa
MKLAEGTVVGLIAGYYDVETAAGIVRTRARGVFRQKKQKPAVGDRVEIKIDDQGMSYLVKILPRLNRIGR
PAVANVSHILLVISAVEPDFSLELLDRFLTFFSWQKVKVTIYLSKTDLLKGDKLAKIKEDLAYYQKIGYP
VFTDYHDVEVKIPQMIKEGQIWTLAGQSGAGKSTLLNHLKKDANQVTGAISASLNRGKHTTRKVELFKLG
EGFLADTPGFSSIDLTPIKLNELCNYFVEFKRASSKCKFRGCQHLKEPGCEVKKLLEEGQIMQHRYDDYL
AMRTEISESRLPEYLK

>26730_ribulose-phosphate_3...faa
MIIAPSILNADNLNLKENIKEAVAVGIDRFHIDIMDGHFVPNLSFGPQLISDFKREFPMIDAEIHFMSNN
PDDLIPAFVAAGADIMELHYGAMSESKLNYWLDYLASNGVETVLAIKPDVQADVIEKFLPKIKQVLVMTV
NPGFGGQSFIADSAEKIKQVREIVGPNMPIEVDGGINDRTIKIAKDAGADVFVVGSYLYKNGNITNQVRK
LEKIIK

>26731_thiamine_pyrophospho...faa
MKVYALLGGPTDLWPADIKGKFLNAKKAGDLIVGVDRGSLYLEELGITPDLALGDFDSLKKADLAKIESN
VKDIRYSNPVKDLTDSELMLHTVFEDYRINSLNIYGATGGRIDHFLINLLMLLNPSLRKFAEQVSIVDKQ
NKVIFFNPGLHLIEKIADYPYIGFASLAAIKDFNILRAKYELHHYFGDYPRVFSSNEFLPNTSQFEINFK
KGMIAAIYSKDVNRFHNL

>26732_ribosome_biogenesis_...faa
MAKNLDDFDKIIVLDFGSQYNQLITRRIRDFGIYSELLPHDLSIAKIKEMHPKGIIFSGGPNSVYDDGAL
KVDPEIFKLGIPILGICYGMQLMSYDLGGKVEQAENKEYGRANITVEDPDSALFKGLPSKQYVWMSHGDL
VTKAPNGFEVAASSKNCPIAAIANPDKKFYGIQFHAEVRNSEYGLDILKHFAFDVCGADANWTMNDFIDM
KVDDIRKEVGDKKVILGLSGGVDSSVTATLLHKAIGDQLTAIFVDHGMLRKDEGDQVMQALNKDLGVNII
RVNAQKRFLDKLKGVTDPEQKRKIIGKEFIEVFNEEAKKLKDVKFLAQGTLYTDVIESGTNTAQTIKSHH
NVGGLPKDMHFKLIEPLRKLFKDEVRELGERLGIPHDLVWRQPFPGPGLGIRVLGEVTEDKLKIVRDSDA
ILREEIKKAGLQEKIWQYFTVLPGIRSVGVMGDGRTYDYTIGIRAVTSIDGMTADFAQIPWDVLGHISDR
IVNEVDNVNRVVYDVTSKPPSTIEWE

>26733_hypothetical_protein.faa
MFSWNIIGILIWVAIILYLVFIIQNIRSRRIKMIIKQHKHFSWPNFILTVVEVVVLLVAAGWMFNQTFMD
NPDLEDASRITSSVKYEPLIMKTGVGNSSYVTINSAKKRYSSQSYTFYKAGSKITASSDYASIAYGDTAL
DVNAEKIPYVKKTLKKMDKKYQRAYVAIYTATYKKNWQNGIGMHAGHLATRYYLIRVPDHSFIKQGK

>26734_hypothetical_protein.faa
MKINLEDLNDKIENQDYIQDLETVKYGDISKSKSKIKPYAEKMVKEVAAAFKHDSLVQTQLAVTGQRPVT
FALETNIINLPYSNYKKIANFFEEGQEYPLNVYFETRSDYVNVSHFRIDQLATEEEVEKDTDKVVDQLVE
AIIEKLKVVREYQVPEKATAKKKETKKSKTTKKETKKK

>26736_DNA-directed_RNA_pol...faa
MIDVNKFESMQIGLASPNKIRSWSYGEVKKPETINYRTLKPEKDGLFDERIFGPTKDWSCACGKYKGVRY
RGIVCDRCGVEVTSSKVRRERMGHIELAAPVTHIWYFKGIPSRMGLVLDISPRLLEEVIYFAAYIVIDPG
DTDLEPKQLLTEAEYREQKAKYGNRFEAKMGAEAIRELLKKVDLDKEVKDLKKELQTATGQKRTRDIRRL
DILDTFKNSGNKPEWMVMDAVPVIPPDLRPMVQLEGGRFATSDLNDLYRRVINRNNRLKRLLDLNAPNII
VQNEKRMLQEAVDALIDNGRRGRPVVGPGNRPLKSLSHMLKGKQGRFRQNLLGKRVDYSGRSVIDVSPKL
KFYQCGVPRPMALELFKPFVMHELVKRGIASNIKNAKRKIDREDDDIWDVLEDVIKERPVLLNRAPTLHR
LSIQAFEPVLVPGKSIRLHPLACEAYNADFDGDQMAIHVPLSDEAVAESRLLMLAAHHILAPKDGKPIVT
PSQDIVLGNYWLTQAERGREGEGMIFSSPAEATVAYENGDIHYHTIIGMSADAMPKKPWPQGHEHGIFIT
TYGKLVFNQLFPDDYFYINEPTEENLNNPLDAKYFLGEGQDIHDKIDEVGDDLIATPFKSGFLSDSIATI
YKYYKVQRTSEYLDDLKKLGYTSSTTSGITIGMNDVPEIKDKDEKVAKARKQVDIVSKQFRRGLITEQER
HDRVISIWNACKDEIQNEIAQIHSPRNPISIMADSGARGNISNFTQLAGMRGLMATPNGGLFEIPVTSNF
KEGLSVLELFMSTHGARKGMTDTALKTAQSGYLTRRLVDVAQDVIIRDDDCGTDRGITVSAIMEGDEMIE
PLFDRLVGRFTAETVKDPKTGEAIVGRDVMMDENMAHKICDAGVTHVKIRSILTCDTPHGVCRKCYGMNL
ATGEEVEVGEAVGTVAAQSIGEPGTQLTLRTFHNGGVAGAEDITQGLPRVQELFEARNPKGRATISEVDG
VIDSIQENPADHTREITVKCKIDTRSYSVPYTASVAVSEGDYVHRGDKLTLGSIDPKELIQVTDTLTTEK
YILAEVQKAYRMQGVDIADKHVEVLTRQMLQKVRVLDPGETDILPGEVMDIGQFRDRNKEVIISGGIPAT
AQSVILGITKAALETNSFLSAASFQETTRVLTDASIRGKNDPLLGLKENVIIGKIIPAGTGMPVYRNMEP
EADVKKPDSVYSIGDIEKQMKEKEQSK

>26737_DNA-directed_RNA_pol...faa
MLNGHVVNYGKHRTRRSFSRIKEVLKLPNLTDVQTESYKWFLDKGIKEVFDDIMPISDFSGKLSLEYEGY
KLQKPKYTVDEARDHDATYAAPMRVTLKLTNQETGEIKTQDVFFGDLPLMTESGSFIVNGAERVIVSQLV
RSPGVYYTGDYDKNGRQIFGTTVIPNRGAWLEYETDAKNVSFVRVDRTRKLPLTVLIRAMGIGSDSDIID
MFGQSDTLQFTLDKDVHKNPADSRVAEALKDIYERLRPGEPKTTDSSRSLLYARFFDPRRYDLAPVGRYK
INKKLSLKNRLYGQTLAETLADPDTGEIIAKKDTVVTHEVMNKLAPYLDRDDFKMVTYQPSKEGVLPDPI
TVQEIKVYSKVDPEREVKLMSNGHIAADVKHLTPADVLASINYFFALQDKIGTTDDIDHLGNRRIRRVGE
LLQNQFRIGLARMERVVRERMSIQDPSTVTPQQLINIRPIVASIKEFFGSSQLSQFMDQHNPLGELTHKR
RMSALGPGGLTRDRAGYEVRDVHYTHYGRLCPIETPEGPNIGLINSLASYAIINKYGFIETPYRRVSWKT
HKVTDKIDYLTADEEDNYIIAGANTPLNDDGSFKSDVILARQKEDNVEVTPDKIDYMDVIPKQVVSVASA
CIPFLENDDSNRALMGANQQRQAEPLINPHGSLVGTGMEYRAAHDSGAALIAKAAGTVEYVDANEIRIRR
EDGTLDKYTLEKYRRSNNSKSYNQTPNVKLGDHVDVSDVIANGPTMDHGELALGQNPLIAFMTWNMYNYE
DAIMLSERLVKDDVYTSISIEDYESEARDTKLGPEEITRELPNIGEDALKDLDANGIVRVGAEVHDGDIL
VGKVTPKGVTELSAEERLLHAIFGEKAHEVRDTSLRVPHGGGGIVQDVKVYTREAGDELSPGVNTMVRVY
IAQKRKIQVGDKMSGRHGNKGTVAAVVPEEDMPYLPDGTPVDICLNPMGVPSRMNIGQLLELHLGAAARQ
LGIHVATPVFAGANENDVWDTVRQAGIDKDGKTILYDGRTGEPFHNRVSVGVMHYLKLTHMVDDKIHARS
IGPYSLVTQQPLGGKAQFGGQRFGEMEVWALEAYGAAYTLQEILTYKSDDVVGRVKAYEAIVKGERIPKP
GVPESFRVLVKELQSLGLDIRVLDMNHNEIELRDMDEDSSEHLNIDSLSRMAEEQEKKKLAEETGKSEDK
KENKKDADKLVAPADESDDEVSK

>26739_histidine_kinase.faa
MTAAKKEEYELLVEQAKALVAGESDWIANTANLSALLFNSLNNVNFAGVYRFENGELILGPFQGMPACVH
IQMGKGVCGTAAQTEKTQIVPNVHEFQGHIACDSASNSEIVVPIFKDDQLWGVFDFDSTKLDNFDETDKK
YLTEIANVIFA

>26740_lysine--tRNA_ligase.faa
MAKKEMNDQLRVRRQKMDEMRENGIEPFGQRKFDRQDLASTLEEKYGKEDEDELNDDMPKTKIAGRMLAK
RGKGKVGFADLYDRTGKIQIYVRKDIVGEDNYNIFKKSDIGDFLGIDGEVMKTDTGELTVRATHVTFLSK
ALRPLPDKYHGLKDVEAIYRQRYLDLITNRDSYMRFVHRTQIIQAIRDYLNKQNFLEVETPVLHNIPGGA
EARPFITHHNALDIDLYMRIALELPLKRLIVGDMERVYEIGRVFRNEGLDTHHNPEFTELESYAAYWDFH
DVMDEAEGIIRAAAKVVSDDGKITYQGQDIDLGKPFRRIHMVDLIKEKTGVDFWKPMTLEEATKIAEDHD
IHVEKFWKVGHIINAFFEKYCEETIVDPTFVYGHPVEISPLAKKNADDPRFTDRFEIYIMGEEYGNAFSE
LNDPDDQRARFEAQMEEREAGNDEADMVDEDYLRAMEYGMPPTGGLGIGIDRLVMLLTDAPAIRDVLLFP
TMRPERAESIDAEVKADLAKKNKENK

>26741_tRNA-dihydrouridine_...faa
MDNSWKIRDITIPNRVVVAPMAGVSNSAFRVVCKGFGAGLVVCEMISDHGIIYRNKKTLSMMDVDPREHP
MSIQIFGGTEETLLQAAQYIDQHTDADIIDINMGCPVPKVTKTDAGSKWLLDSNKIYQMVHAVVQNVQKP
VSVKMRTGWDKKHVFAVENALAAQEAGASMIAMHGRTRKQMYQGEADWEILHDVAQVLDVPFVANGDIRT
PELAKKALDEIGCTAVMVGRAALGNPWILKDMTHYLETGKKLPPQTVREKVETAKHQLHALIKIHGEKRA
VPEFRQQAAYYLKGIPRSARTRAKINEVWTRQEVYDLLDNFVDEYEKREKARAARRATMNK

>26742_molecular_chaperone_...faa
MSDYLVKSIDKTKNLRLLTITAKDVVGEAQKRHDLWSASAAVLGRTLVGSLLLAGAELTDKEELTVRLLG
NGPVGPTIVTAMSDLKVKGYVKNPHIALSPKKNGHIDVKKAVGQGMLEVTKDLGLKEPYTGQVPIVSGEI
AEDFAYYLTKSEQIPSAVGLSVFVNPNNSIGEAGGFMLQALPGASDALITETIKRIKALPALSTEFLDGM
TPEDLARKILGTDCKILEKDDVAFSCDCSKEKYAGILETLKSSQLKAMINEDHGAELTCNFCGNKYHYTE
NELKDILAKKKEEKDY

>26743_cell_division_protei...faa
MKNNRNRLLSNGLFYIVVFLLLLWGINWALGGSNSGGSSENISYSQFVKDLRQGKVKNFSVQPANGVYTI
SGSYKTAQTTKNQSNNSFDFFSNNSSRKVSRFSTTMLQNDSTVSNVQNLAQKSNARMTTQGESQSGNWIS
TIVMLVPTVLFIVMLWMMMNQGGAGRGGSGGIMNFGRSHVKPEDPSKNKVRFSDVAGEEEEKQELVEVVE
FLKDPSKYTKLGARIPSGVLLEGPPGTGKTLLARAVAGEANVPFYSISGSDFVEMFVGVGASRVRDLFNN
AKKNAPSIIFIDEIDAIGRRRGNGTGGGNDEREQTLNQLLVEMDGFEGDEGVIVIAATNRSDVLDPALLR
PGRFDRKVLVGRPDVRGREAILKVHAKNKPLAPDVDLKEVARQTPGFVGADLANVLNEAALVAARRNGTE
ITASDIDEAEDRVIAGPAKKDRLIAEPERRRVAFHEAGHSICGLVLSDSRTVRKVTIVPRGRAGGYNIML
PKDDQFILTKKQLFEQIVGLMGGRAGEEATIGDKSTGASNDFEQATAIAHSMVVNYGMTESLGMVELEKE
GETNPYGFKPYSEATSAKIDEAVKKILDEAHAKALEIVKENKEKHRIIAEALLKYETLDEKQIMSLYKTG
KMPEKYENEYPSESKASTYEEAKAAAEKREVEKAEKKDSDQALAEQEKSALETLSEKNHEVEEENPENPE
KTGSSDKSTEDHSADEEHKDN

>26744_tRNA-Ile--lysidine_s...faa
MKIADFFRENNINVTDKKLLVAASSGPDSMALLDMLKNLQDNAHFKLMAAHFNHQLRADSEEESKLLKKY
CSENHVPLFIAKWPKEDQPKVGIEAAARHARYAFLTQMAKENNADYLLTAHHGDDLLENILLKFIRSGNP
EEMNSLQMIGKMHGIKLLRPLLGYSKAELLQYNQEYQIDFVIDSTNQADETMRNRLRHHVVPLLKKENPA
LIRNALFFSQKMDELIDYVDEKNSAMGQLESFLNVAYRIKSEALSQLTEKERIFFWQRTIWQKYHRRVNE
NLGNFVVMEYQNYFYLYKKQNILEVRKQEINLNQPFVFRNRKMVLSTERKTDLKLIGDFWFKPDTEFSMG
ELVPGSKLLLQNGHHVKAKKKFAENAIPLALRPFCLAIYAENEPVFVEKIYQNQNWTKNGKHYFLYNS

>26745_RNA-binding_protein.faa
MKKYQAGNRVTGVINNITDSGIFVTLPNRHSGLVHHSDFGNNWARERRQYQVGQEVRVVVVHIYKGRFNL
SIARVNDPDLVDHDNQFSDTKPAEFDQVLNKVSRDAKKEINELKKVLNKN

>26746_septation_inhibitor_...faa
MNYGPHIYNSLSPEAQREQLRRKQAKIEKKTHRIRLNRIVAIFAIIFVVLGVQIAIRVSQTARINNQVKA
EKENLTKVKKTANNLKTKRQNLNDPNYVAKFIRYKFYYSKSNENVYNVHERNDND

>26747_hypothetical_protein.faa
MRIDKFLKVSRLVKRRTVAKEMADQGRIKVNGRVVKSSYDVKIDDIIELGYGARVIKAKVLNIRETTKKA
EASELYELVD

>26748_transcription-repair...faa
MRLTEILKEDQDLNNFIAKTKQVKNSLITGANAGAFSLLLKQIVTELKTTLILVEENENKAQNLYGELSA
ILPDGSVQIFPVDATIATQTAVSSPDELSNRIEALNFLLSKKSGIVVTTPQGLQYKLSDPQEFAQAKKDF
EPGKEYELTDLNKWLVSLGYKKEALVARPGEFAIRGDILDVYPLDRENPVRIEFFGDEIDTIKEFDLATQ
RSQKEIDHVEISAAQDRVFSVEAIKTAAEAIEQDMGDAPAPDKAVKDHFTIALDALNAGVLPDNYAFLVD
YLIKKPSSLLEYLDKNGQILIDDLPLVKQAVETVDKQNTAFISDELKTGAMLPKQTLRNDFDQVLTKDKH
YRIYFSLFQRSMGRIRLGQMFNWQTREPAQFFSQMPLIKSELESYQKSGQTVVLQADNAKRAKQIDQTMV
DFGLNLPIVGEDEITEGKSQIVVAGYTSGFSLPSVKLVYLTERELFNKRPQRKKRIKTLENAQRLRNYTE
LKPGDYVVHVNHGIGRFEGIKTLENNGVKRDYITITYQHGDQLFVPADQLSLVQKYVASEGKTPHINKLG
GSEWAKIKRKVQSKVEDIADDLIELYAKRESEKGFAFSPDDDLQKQFEDAFPYAETPDQLRSIKEIKEDM
EKPKPMDRLVVGDVGFGKTEVALRAAFKAIQDNKQVAFLAPTTILAQQHYETIQDRFKDFPVNTAMLSRF
QTPAESKEIIEGLKEGKIDLVVGTHRLLSKDVEFKDLGLLIVDEEQRFGVKHKERLKQLKANIDVLTLTA
TPIPRTLHMSMVGVRDLSVMETPPQNRYPIQTYVMEQIPSVVRDACLREMQRDGQVFYLHNRISDIDETV
EKLQQLIPNARIASAHGRMSQNQLEDILYRFLNREFDILVTTTIIETGIDIPNVNTMIIEDADHYGLSQL
YQLRGRIGRSARLAYAYFLYQPNKVLTEVGEKRLDAIRDFTELGSGFKIAMRDLSIRGAGNMLGAQQHGF
IDSVGYDLYSQMLSDAIKERKGKKTVKKSNAEIDLKLEAYIPDSYIGDQEEKIEFYKKIKAVNNQEELDK
IEDELIDRFGDYPAAVENLLAVAGLKVDADLAQVLNVLKKDNNTIKVEFNNAASHELEGPNIFRALEHVS
LKARISMNQEKRMVILLQLPDKMKNRVLFNELTTFLQAASEIVQR

>26749_aminoacyl-tRNA_hydro...faa
MKIIAGLGNPGQKYDKTKHNTGFMTMDHYLNEKGLSLDKDKFEGHWTKQKINGEDVILLEPQTYMNESGR
SVSQIANFFKVAPEDVLIIQDDMDMPIGKIRIRANGKSGGHNGIKSIIRDLGTEKFNRLKIGIRHPKNTT
VVSWVLTPFNDEQQKLMDDAFDTSVKIIDDFITGRDSQYLMNKYN

>26750_ldh.faa
MAREEKPRKVILVGDGAVGSTFAFSMVQQGIAEELGIIDIAKERVEGDAIDLADATPWTSPKNIYAADYP
DCKDADLVVITAGAPQKPGETRLDLVNKNLKILSSIVEPVVESGFEGIFLVVANPVDILTHATWRMSGFP
KDRVIGSGTSLDTGRLQKVIGKMENVDPSSVNAYMLGEHGDTEFPAWSYNNVGGVKVADWVKAHNMPESK
LEDIHQEVKDMAYDIINKKGATFYGIGTASAMIAKAILNDEHRVLPLSVPMDGEYGLHDLHIGTPAVVGR
KGLEQVIEMPLSDKEQELMTASADQLKKVMDKAFKETGVKVRQ

>26761_translation_initiati...faa
MDEDGQQVGVVSKNEALHKASDAGLDLVLISPNAKPPVARIMDYGKYRFEQQKKLKESRKKSNTVSVKEI
RLSPTIEGNDFETKLKHVCKFISKEGAKVRVSIRFRGRAITHKELGQQVLEKMAEATSDIANVISKPKME
GRSMFLMLAPKSDKDKKKK

>26762_rpmI.faa
MPKMKTHRASAKRFKRTANGGLKRHHAFTGHRFHGKTKKQRRHLRKAAMVSRSDIKRIKQMLAQMH

>26763_50S_ribosomal_protei...faa
MPRVKGGIVTRKRRKKVMKLAKGYRGAKHMQFKAASTQLFVSYKYAFRDRRRRKSEFRKLWIARINAAAR
QNDISYSKLMHGLKLAGVDMNRKMLADIAYNDSKTFAQLAETAKKALN

>26764_haloacid_dehalogenas...faa
MLFRPKYTINTIYNLDPVKLNEMGIKAVFSDLDNTLLAWNKFETAKEMDNFNKKLAKAGIKLVVISNNNA
KRVGKVLNPYHIDFIAKSRKPLPFAITRKREEMKLAKDQVMMVGDQLITDMQAGNLAGVETVLVKPLVET
DKWNTRINRFFEKIIYFFLGLSHRVTFKENLQNG

>26765_ribosome_biogenesis_...faa
MDEDIICIGCGAVLQSDDPQKAGYLPKGALEKAKNEENTDVYCQRCFKLRHYNEIMPVDLNNDDFLALLN
SLAEKKALIVNVVDLFDFSNSLLSSLKRFVGNNDFILVGNKFDLFPKNSKQSKIKDWMRQEANRMGLYPK
DIFLVSAKKKLNLESLISYINDQSQDKDVYFVGTTNVGKSTLINAIIDMMGDIQNLITTSRFPGTTLDQI
EIPLENGHFLIDTPGIMTDNQLATHLNAKDLELISPKKPLKPATYQLLPGNTLFLAGLGRIDYLKGESTS
FTVYVARNMYVHRTKTTNADAFYEKHKGELLAPPSPDDQMAPLKGKEFKTEFKSDLLFGGIGFVTVPKGC
LVKTYTPDGIGLGIRRALI

>26766_nadD.faa
MVNPKCIEKEAPTVKEKAELEQENGRGRQIGIMGGTFNPVHIAHLVATEQVMTKLRLDEVWFIPDNIPPH
KNAPLTSAKDRATMLDLATKDNPKFRVKLLELFRGGVSYTVDTMRYLKEKAPQNNYYLIMGSDQVNSFHT
WKEASTLAKLVTLVGIRRPGYPQNPQYPMIWVDAPDIQLSSTAIRRSVATGTSIRYLVPEAVRKYIVEKG
LYLDETNF

>26767_HAD_family_hydrolase.faa
MTKLIFKKTYSPLSSAEIIAKEKANMDDKRFQHCVRVSETSRKLSKLNNYDEDKAALAGFVHDYAKQVPV
EEYVKVIKDQDFDPDLLNWNRAIWHGIVGTYFVERDLKIRDPEILMAIRRHTTGDVEMTTLDKIVFMADF
IEPGRDFPGVDEARKITYANLDKGVGYQLAHTLSFLIEQRNKVYPRTLAAYNVWSTK

>26768_ribosome_silencing_f...faa
MTSKEILDFTTKAISDRHGEDTEAYDMRGISILADYYVITSAGSNRQLHAIVNSIVEAAHENEYTDYRIE
GTRDSNWLLLDLGDVVVNVFTKEAREFYNLEKLWANGKQVEFADCKINLNTL

>26769_hypothetical_protein.faa
MSVVGIIAEFNPFHSGHEFLLNQARLIAGNDPIVVVMSGNYVQRGEMAIMSKCQRAKVALQSGADLVFET
PFSTAVEPADLFSLGNIEQLAKLGVTDLVFGVENANLNFAYLGSKIAEIPQNHMDFKDYSQTYSTQYNQM
VAREVGHEVNQPNAILGLAYAVANHNLGSPLKLHPVNRIGAGHDDLLQRNGVVQSASAIRNLLLHGEDTS
NLKYWVPKAEAIELSKQEIYPNWNLLYPFLKYRIESSSIDDLRQIYQMSEGLEYKMKQEIHLSRDFTEFL
RRIKSKRYTYSRLRRLSLYTLLNVTQDDMIASFNEESLMLLGFSKTGRQYLKKNRKDFQTEIISKVDKRS
AKSGSLALQVRTDRLFEQIMGVDQNFGQRPIEV

>26770_DNA-binding_protein.faa
MLELSFSKIRNSSEPLTHIERDVEMRPEFFKRSKDLLIDAKNVYVSGDLFYQETFVTGNFHVTSDLVVPS
SRSLQPVKYHEDFTFTENYIDRKPTKEELEDNDTIVKIDNDVIDLQTAIEDNMLLNIPTTILTPEEKEKN
IYPEGQGWEVVSESAFEEGKKNQVNPAFAKLKVLFDNNENNKKK

>26771_PhoB_family_transcri...faa
MAKILIIEDEKNLARFVELELQHDNYETVVENNGRKGLEDALNQDFDAILLDLMLPDLNGLEIARRVRQV
KTTPIIMMTARDSVIDRVSGLDHGADDYIVKPFAIEELLARLRAVLRRVKIEKDASRVTVAKQKIVKFKN
LTIETANRIVHRGDGKAIDLTKREYNLLMTLIENKNNVVSRDQLLNKIWGPESNIETNVVEVYVRYLRNK
IDVPGQPSYIKTVRGIGYMVRDEDDDQE

>26772_histidine_kinase.faa
MTKNKNKETKHSSLIVRWVSIVALTITVSFVIFSVVVYQIVSRQSLDQQEEMSLNVVTTLNRTLSSIPDE
LEISNVIPSLSPATRRILKGEPAISDKDSTNNAFSDNLIASISNPDINSAVYNKHGEIVFTNGNVTPKFK
SFKEVSKNELVKRNGHQILLTYQKVYSSVNNKLTGYIVVSNNMTYYNSLMKNLLHSMVAISIIAIVVFVV
TSYILVFNVVKPIKRMSKVAQEVNADPNSGARIKELNRDDELENLATSINQMLDRMQSYIEQQKQFVGDV
SHELRTPVAVIEGHLNMLERWGKDDPQILDESIKASLQEADRMKHLIQEMLDLTRAEQIDVQYPHEVTNV
YDTVKRVVADLAMVHPDFEIRLDEDDLPQDTEIQIYHGHLEQLLVILIDNAIKYSTNLKQINVSAGLTKK
EVNIIVQDFGEGISKEDQKKIFNRFYRVDKARTREKGGNGLGLSIAHKLVDSYHGEISVESVEGQGSQFK
LTFPLISKKKAAKLKKLNENSELPKSNLE

>26773_aminoacyl-tRNA_deacy...faa
MDSQELLSLLDKHDVTYQAFTHPAVSTSKEADQYLKDETFVKCKNLFIKTRDKKSYFLVMLPENKKIDWK
KAQKELFTSSLTMADEDELMEKLKVKRGLVSPFSLLNDETNTIPLVIDQEAMEENNFVGVHPNDNTKTIS
LQWIDLARILSSYGHLVEERSF

>26774_insertase.faa
MKKIKKYTGVLALLVVAALVLSACGATNNPNVAPHSGIYGWVYQWLGRPLQNIMIHTAHMVGGDNSAGWG
IVIITVVVRLILMPLMLVQQNKSVRQQEKMARLQPQMKLIQAAMKHKGITPEQQMTLSGWQRELYSKNEM
SLTGGIGCLPLIIQLPIMWGIYQAVFYSPQLAHSTFFGISLSQKSVVLAIIATIFTVIQGYISLIGIPEE
QKKTMQSMMIFNPIMTLFFSLSFSGALALYWAAGNLVMIIQQVIVTFILTPSVKKHIADELKDKPVEVVV
TKEKVADLFNTNSGNSTTSQAKKELHQDLRNRNKGKQKHK

>26775_acylphosphatase.faa
METRKLTVSGLVQRVGFRWSTMALANKMNIPGTVKNNSDGTVTIYLQSTPDKIDHFIEKLPSASGFAHIE
NIDQESVQNVEQMHDFHVLY

>26776_rRNA_methyltransfera...faa
MQQISSVNNATVKKLAKLKQKKYRDEEGRYLIEGFHLFDEAIKSGQKYQYLLGTEEALDKAEEDYDVDLS
GKNVILINKAIARHLSSTKNSQEIFMVLKIDQPREFPFNYGKWVLLDNLADPGNVGTIIRTADAAGFDGV
VLSPESADLYNPKTQRAMQGSQFHIDLIKRDLADVITDFQDAAIPVYASMLDKTAKQLPDFEKVPQLALI
IGNEAHGVSSTIASLSDEKLYIPIKGKAESLNAAVAAGIMIYHFV

>26778_pheS.faa
MDLFDKLKELHEQGLAEIKKATDEQTLNKVRVELVGRKGELTKILHSMRDVAPENRREVGQKVNELRDLF
NKQLDTTKAKIVKAVLSKKLEDEKIDVTLPGREGHLGSKHPINIILDDLESYFIGMGYKVVQGPEIETDH
YCFEMMNLPKDHPARDMQATFYIDGEDLLRTQTSGDQARVLEKHDFSKSPLKMVGPGKVYRRDDDDATHS
HQFMQMEGLVVDKNVTMSDLKGTLEMIAKHVFGQDRATRLRPSYFPFTEPSVEMDVSCFNCDGKGCPICK
YTGWIEVLGAGMVHPNVLENAGVDSTVYGGFAFGLGLDRFAILKYGIDDIRDFYTNDVRFLKQFRKEEN

>26779_phenylalanine--tRNA_...faa
MLVSYNWLQDFLNLDQDPHDLAEKITRTGVEIADVKHPEEGLKKLVVGKVLDCKGVEGTHLHLTHVDVGE
DEPLQIVCGAPNVAAGELVIIALHGARIAGNEKIKKGKIRGMESYGMICGLQEIGFSDSVVPEEFANGIY
VFPEDADVKPGQDIYEALGMDDYILDFDITPNRADTLSMEGSAYEVGAIVDQKPKVEDVVLKEDGPDWTD
TLDVKVDEKLAPKFYLRKLTGVKIQPSPLWMQRRLWNAGIRPINNVVDVTNYIMLLTGQPMHAYDAKTFA
NGKFEVRLANKGEKLTLLNEKEVDLDPNDIVITDGEKPVMMAGVMGGLNSEITAETTDVILESAIFDPTL
VRKAALRHANRTEASSRYEKGVNWDATENAINMAALLLRNDANATVDEGIIKATDTKRKPVVVKTTVSYI
NHVLGTEISAKDMIKIFDRLGFMVEHDGDDIAVHVPNRRWDIAIPADLVEEVGRIYGYDNLKSTQPLLAE
THGGYSEKEEMMRRMKAIVEGQGLMEAISYSLTSPEKAVRYTKDPKDLVKVQLPLNSSRSAMRENLMTGL
VDAASYNFARKQTQLALFEQGRVYDHDGGTFNEHEHLAALYSGNTFAENWQHLTQKVDFYFVKGQLTNLF
TAIGINPEKVVYKAEGIEGMHPTRTAAIYIDKQYVGMIGMIAHAVTFADKALRGSELYGYEINLDVIIPM
LTKGMTATPAPKFPAIERDLSLLVNKDVTNQEVENVIKSNAGKYLTALKVIDVYEGSHIEVGKKSLAYNL
TFLNRKDTLTDKVVNNAMDKIRAGLENDLDIKVR

>26782_cobalamin_biosynthes...faa
MSDKLIKIAYLYEDLMNTYGDSGDVKILSFLLKREGYDTQVDNISLGDDFNAFDYDFVFFGGGQDFEQTV
VAKDLPRHKDTLKEYINGDNPMLCICGGYQLMGNYYKTNSGITIPGLGILPLHTVFKSDKRMIGDTRYMT
EWGEVKAFENHSGQTYFDDKDKLHSLGDMIEGYGNNPQDHVEGLHYRNFIGSYSHGPLLKNTNVANAIVK
LIIKRHNDRVNASEKVAE

>26790_hypothetical_protein.faa
MFDINKSHLSFEDHDDNNVLTSSWTMDKIKRNDGTVWVMNHFFINPNSNLEAALAKEMPTALSVAQESDY
PIWPLDPIVIDYFEKHPEFHKIWYHRPYAK

>26791_dUTP_diphosphatase.faa
MKTRGFEVVKKYQDKGINLPRRQTIASAGYDIEAAEDITIPSIWRLDFVRIFRLIRNGHQLYQRDFEMAD
KILKPILVPTGLKVYMPEDEVLILANRSSNTFKRHLSLPNGIGVIDADYYNNPNNEGELFVQMLNYGVCP
LHIHKGERIAQGIFMKYLKTDDDNPISRERLSGFGSTNEKGDD

>26792_DNA_repair_protein_R...faa
MARVKTQYKCRSCGYISASYLGRCPNCGAWNQFEKKTEEVQKRSTKATASRLIQKTGLNEPVHLDKIKAE
KEERIPTKSEELNRVLGGGIVPGSLVLIGGDPGIGKSTLMLHIMSDLAEKYKVLYVSGEESANQIKLRAD
RLGVGQSNMLLYPETDMHDIREQINDVKPDFVVIDSIQTMNEPSLDSMTGSASQVREVTSELMKIAKMDA
ITVFVIGHVTKEGAIAGPKILEHMVDTVLYFEGDEHHTYRILHSVKNRFGAANEIGMFEMKNEGLREVTN
PSSIFLDQRLPNSTGSAVVVSLEGTRPLLAEIQALVTPTAFGYAKRTTSGISFNKASLLLAVLEKRGNLM
LQNQDIYLTATGGIKLNEPAIDLAIAMSVASSYTDKEISPTDCFVGEVGLTGEVRRVDKIEARVKEAAKV
GFKRIFIPKHNMYQSLTENGIEVIPVASIPQALELVFG

>26793_glutamate--tRNA_liga...faa
MAKEKIRVRYAPSPTGHLHIGNARTALFNYLFARHNKGTMVLRIEDTDQKRNVKGGSKSQMENLHWLGID
WDEGPDKGGDYGPYRQSERKEIYQKYIDQLIDEGKAYYSYKTEEELEAQREEQRAMGVAPHYTYEYEGMT
ADEIKQAQDEAKAKGLKPVVRIHIPEMETYSWDDIVKGHLEFESDTIGGDFVIQKRDGMPTYNFAVVIDD
HLMKITHVLRGDDHVSNTPKQLVVYEALGWEPPKFGHMTLIINSETGKKLSKRDESVLQFIEQYRDLGYL
PEAMFNFITLLGWSPKGENEIFNKREFIKQFDPARLSKSPAAFDQKKLEWINNQYIKKADRDTLLDLALN
NLQEAGLVDEHPTPEKMEWIRQLVNIYSIQMSYTKQIVDMAKIFFEEAKDLSDEEIEEIKNDDGRGVIEE
FKKQLDLIPRFTSVQIMNAIQATRKATGVKGRKLFMPIRIATTRSMVGPGIGEAMELLGKKRVVEHIDLT
LKQMSENNL

>26794_cysteine--tRNA_ligas...faa
MLVVKVYNTLTRKKEEFKPLVPGQISMYVCGPTVYNYIHIGNARSSIAFDTIRRYLEYKGYKVKYVSNFT
DVDDKMINEAHAEETTVPKLAEKFINAFLEDTTALNIEPATLHPRATHEIKEIIAFVQTLIDKGYAYESH
GDVYYRAKKFKHYGELSDQNIERLEEGASEHINDEEQNRKEDPIDFALWKAQKEPDEIAWDSPWGKGRPG
WHIECSVMSTKYLGDTIDIHGGGQDLEFPHHENEIAQSEAKTGKKFVNYWLHNGFVTVGKDQEKMSKSLH
NFVTVHDILKEVDPQVLRFFMASVQYRRQINYSAENLQQAATILDRFKNTLVNINYRLEDDTPSKDSDEL
AKAIAKTNEKFEVAMDDDFNVQNALTAIYDLLPIVNANANAEKADKKSLKLFKDKLSAWLLVFGIDTEKL
CSQSADSNDEIDQLVKKRDEARKKKDWATSDQIRDQLKEMGITIQDTPQGTRWTRD

>26795_hypothetical_protein.faa
MTKIKKLTEEEVNPDTLNGQTLAYLGDAVYEVIIRRHLVKGGIVKPQVLQREATHYVSAKAQAGLVTKMQ
DEERLTEEELTAFRRGRNAKSHTKAKNTSLKTYQLSTGFEAMIGYLDLLNKNERVQEITEWCINTVEEDG
LKDYDFK

>26796_23S_rRNA_-guanosine-...faa
MTSSKDFVFGRHAGLDYLKTQSADKINKVFLQHGIQEDFANQVYAICKKKRLVIQNVPKNKLDRLVDGGN
HQGLVLAISSFEYADLSKLLDQFDDEGKEPFLLMLDSIEDPHNLGSILRSADATGVDGIIIPKRHATGLT
SVVAKTSTGAIDYVPVARVNNLVQTTKELKKRGYWIFGTDMAGTDYREWNAKGKTVLVIGNEGKGIAPLL
KKQMDQTITLPMIGHVQSLNASVATGVLLYQAYNSRQPLH

>26797_RNA_polymerase_subun...faa
MHAKEKKLIKQVKKGDDAALEELFALYQPLVNKVLKGYYLRHYDQKDWQQEAMIICYEAAMVYSERKGHF
AGLYKAKLTNHARTLVRYHTALRRRTYNNSISLERIDLQGINEPKRSELAIPINDTYNNFVKSLSRLELI
ALLTILGEMSVEYVIDQLNIGAAQLLRARSRTIQKMRNVLF

>26798_hypothetical_protein.faa
MADEIIKTALLDRHMKEAFDWSDSDMPVRDALWDYFMEKNGRDTMKTEEDMLPFLKDSDEKIEAFVNENL
KK

>26799_gluconokinase.faa
MKYIIGMDIGTTAAKGVLYDLNGQMIISASRGYPLIQRKLGQAEEDPQVILDAVQKIIFKLAEKVRGEVA
AISWSSQMHSLIGLGKNYEILTNSITWADNRCTNIVEEAKKNGLAQKIYHTTGMPIYPMAPIYKLMWLKQ
SNPNLFHQVQKWIGIKEYIIFRLTGKIMIDTTMAAGTGMLNLKTLSLDQDLLQKAGIAADQLPDLASPTE
IVGSVSTEYVQKLGISADTKIVLGASDGYLSTIGVDAVDENHFALNVGTSGAVRTISPQAQVDQDARYFC
YPASKRQFLLGSPINNGGIILDWARQTLTLLNEKATVKDFLRLAKSAQVGSNGLIFLPYLGGERAPIWDA
NARGSFVGLTRQHTKADMARAVIEGIIFNLYDAATGLIESTKKPAAINATGGFMQSDLIRQTCADIFDVP
IVTMKEQQSGSLAAMFLARQALGLNKNVDEIGRFVEKGKVYYPNQKEAAIYQKLFPLYREIKNDLAASYQ
KFRDINTI

>26801_preprotein_transloca...faa
MIKFFKSVAHEMKLVTWPTAKQNRHDTMTVITSSILFAAYLGALDWLFSWLTQKM

>26802_transcription_termin...faa
MVETAKKQWYVLHTYSGYEDKVKSDLLSRVQSMGMQDYIFRVMVPEEEKVETVRGKKQEVEEKIFPGYVL
VEMVMTDESWFIVRNTPNVTGFVGSHGGGSKPSPLLPEEVDRLLKNQGQPAKQPTENFEIGEAVTITEGA
FNGMVGKITDIQPDKYKLYVSVDMFGRATTAELDYDQVKKLDVNE

>26803_50S_ribosomal_protei...faa
MAKKVINVVKLQIPAGAATPAPPVGPALGQAGINIVGFTKDFNARTADQKGMIIPVVITVYEDRSFEFIT
KTPPAPVLLKQAAKIKKASDEPNTKKVGKVTKDQVKEIAETKMKDLNAADIEAAMRMVEGTARSMGIEVE
D

>26804_50S_ribosomal_protei...faa
MPKHGKKYLDAAKKVDSNKLYSVAEAMKLVKETSYANFDATVDVAYNLSVDPKQADQQIRGSLVLPNGTG
KTQTVVVFAEGPQADQAKAAGADFVGSDDLVQKIQDGWLDFDVVVATPMMMAKVGRLGRILGPKGLMPNP
KTGTVTMDIEKAVKNVKAGQVEYRVDRQAAIHTPIGKVSFTEDQLVENFDALRDVILRARPASAKGQYIK
SVAVSATFGPGIKLDPLNLD

>26805_ABC_transporter.faa
MKKHSIGKIFVLVLLMLAFVTGCAKDNSKITIVGSSALQLLAEQAGNDYRLTHPSSNIVVQGGGSGTGLS
QVQAGAVQIGTSDVFAETKKGIDAKKLKDYKVAVVGIVPIVNKGVGVKDVSMKQLRQIFTGKLTNWKQLG
GKNIPITVINRSKGSGTRDSFEDIVLHNQKAIKSQEQDSNGAVKKIVDSTPGTISYISFPYANGNNIQKL
SIDGVKPTNKNITTNKWQLWAYQHMYTKGEPDKKTKAFIKYMLGKKVQQDLVPKIGYLSIDEMKVTRDSN
NRVIKVGK

>26806_phosphate_ABC_transp...faa
MNDKDKLKEVVDQAIADQQVPHVKLKKMGPNNVDIEKLTKPSKETRQEYWGKGLTYMAIGLIIVLVVSII
GFIGYHGLETFIDNHVNVFHFLTSTDWDPGEEKNHVGAAVMIVTSFAVTLLAALVATPFAVAIALYMTEY
SSKKGASFLQSVTELLVGIPSVVYGFLGLTIIIPVIRTLFGGTGFGILAATLVLFVMVLPTITSLTVDSL
KAVPSHFRKASMALGATHWQTIYRVVLRVATPRILTAVIFGMARAFGEALAVQMVIGNAVLMPYNLVSPS
ATLTSQLTSQMGNTVMGTLPNNALWSLALLLLIMSLVFNFLVKLIGKRGQK

>26807_phosphate_ABC_transp...faa
MDAKKKDKLATAIIYILVGIVVLILAGILGNILITGVPHLSWHFLSSEASSYQAGGGVRDQLFNSIYLLI
LTTIISLPIALGAAIYLAEYAKDNWGTNLIRTTIQILSSLPSIVVGLFGYLLFVVQFGLGFSIISGALAL
TFFNLPILTSNIEEAIKGVPQDQREAGLALGLSNWKTIRGIVLPAALPGILTGIILSAGRIFGEAAALIY
TAGQSGSTINYADWNPFSPTSPLNVMRPAETLAVHIWKVNTEGIIPDATIVSAATSALLVIVVIVFNLGA
RYLGNKLYRKLTAAK

>26808_phosphate_ABC_transp...faa
MQELKQSYGKTFAKDDLELSTKDLSVLYGGKVQKLFDASLQFKKNTITALIGASGSGKSTFLRSLNRMND
RVATVNGEIWFHGLDVNKPNINVYELRKHIGMVFQRPNPFPKSIRENIVYALKADGQTNKAELDKIVEES
LRAAALWDEVKDKLDKSALALSGGQQQRLCIARALAVKPEVLLLDEPASALDPVSTSKLEDTLKQLRSKY
TMIMVTHNMQQASRISDYTAFFHLGHVIEYNATADIFTNPKGKITEEYIQGSFG

>26809_phosphate_ABC_transp...faa
MTTIISAKDVHLSYGNYEALHGISLDFQEKELTALIGPSGCGKSTFLRCLNRMNDDIENIKITGEIKFEG
QNIYSSKMDLVKLRKEVGMVFQQPTPFPFSVYDNVAYGLKIAGVKDKDLIDQRVEESLKQAAIWKETKDN
LKRNAQAFSGGQQQRICIARALAVRPKVVLLDEPTSALDPISSSEIEETLMELKHQYTFIMVTHNLQQAG
RISDQTAFLMNGDLVEAGPTEEMFIAPEKQMTSDYLNGRFG

>26810_phosphate_transport_...faa
MHEIFLDELKKLNTQFMEMGVFVNEQIDQATRAFVDHDKKTAQSMVDNEEKIPTESIDIQKKALKLMALQ
QPVATDFRVVISILKATTDIERIGENAMSIALETIRVKGNPRIPEVEEIISNMTHNVRHMLIQVLTAYVQ
DDEKMAREVASRDSVIDHDYVRARKLIVDGIEDDPSRAVASSSYFVVTRLLERIGDHIVNLASWVVYKTT
GELEELTNPSETKTI

>26811_50S_ribosomal_protei...faa
MSKAAIAEKEKFVDAFAEELKAAKAILVINYLGLTVEEVTNMRKELRDNDVKMKVIKNTYLRRAAAKAGI
EGLDDTFVGPTAVIYTDNADDITEPARIVSKYEDDFDVIEIKGGMLEGKLTSKDEIKELASIPGREGVLS
MLVSVLQAPIRDFAYAVKAVAESKDEDSAE

>26812_rplL.faa
MALDTDKIIEELKGASILELNDLVKAIEDEFDVTAAAPVAAAGAADAGAAKSEFDVELTEAGQEKVKVIK
AVRDITGLGLKDSKDLVDGAPKNVKEGVSEDEANDIKAKLEEVGATVTLK

>26813_tRNA-specific_adenos...faa
MLSSADKKKYMELAIDQAKEAEKQGEVPIGAVVVDPEGKVIGTGYNRRELDEDSTQHAEMIAIKEACHNL
GMWRLIDCSLFVTLEPCPMCAGAIINSRIKDVYFGALDPKAGACGSVVDLFEVEKFNHHPHSIRGLYRDQ
CAQMLKDFFRAIREKQKAEKLAKKAENN

>26814_DNA_polymerase_III_s...faa
MAYQALYRKWRPRTFDSVIGQESITDTLKNAIKRGKVSHAFLFAGPRGTGKTSCAKIFAKALNCTNLQDG
EPCNECANCIAADKGSMPDIMEIDAASNNGVDEIREIRDKVKYAPTEGKYKVYIIDEVHMLSMGAFNALL
KTLEEPPEHVVFILATTELQKVPATIISRTQRYNFKRISKDDLEKRMKYILDQENIKYEDKALAVIAQVA
DGGMRDALSILDQLLSYEKESVNYQDALEITGFAAKENIEKILLALLEQNPESALKLAQTELTQGASSKN
ILDELIDMATKSLMLIKAGDDRQGTFLSEDFVQKVKDIPTKIFYRLITLANKALNDLRYTNQQQIPLEVF
LVEAGSKQEEQVAQSSAGPVQAKPAKVNTDMQAELAALKKQVVDLTQQISKLSNKPMLAKDQVFHLDTAV
PKTSPKIAKKAIVKEVKKSPRKIKKTTAENRKQVYHVLENATKEDLTTIKNVWPDLQSVLEVSEKALLDV
LEPVAASSDQVVMKCKYTLWFENASDGDLLDKLTDLIEKFAKHSYGIVLVPDDDWLAVRKEFVESHKEEL
LAKKKQQIESKESKENSEIVNKAKDLFGDAVTIKN

>26815_nucleoid-associated_...faa
MSRRPNFGGMGMGGMNMQQMMKQAKKLQAQMAQEQENITAQEFTGKSADDLVVATFTGDRKLKDIKIDKE
AIDPDDPDMLQDLVIDAVNKGLSQIDEATQASLGKYTKGLM

>26816_recombination_protei...faa
MQYPLPIAHLIDAYMRLPGVGEKTATRLAFYTMDMPEKDVEDFSKALIQVKNDIHQCPICGNITEKEVCD
ICSNPNRDQTTIMVVEQPKDLMAFEEMGEYDGLYHVLHGVLSPMDGIGPEKINIKSLITRLQKNDDVKEV
ILALNSTPEGESTAMYISKLIKPAEIKVTRLAAGLSVGSDIEYANSITLKRAVQGRTAL

>26817_hypothetical_protein.faa
MARKKKKKNKIKELGDQKLVTEIEKLQNQLALEQDLDQNTVDLSDDNYIQGRILKAKYTFLYNEARQRGT
RFSGITNAITQ

>26818_thymidylate_kinase.faa
MRGYFVSFEGPDGAGKSTVLKEVLDQIGPKLKPQYLVTREPGGSKIAEKIRDIILDPANDKMDAKTEALL
YAAARSQHVEEIIRPALSEGKIVFSDRFVDSSLAYQGEGRDLGIEEVKQINDFATGKLDPDLTFFLDIAP
EIGLSRIQKLRPGQEDRLEQENIAFHKKVYNGFLKVKDLYPDRFVTIDATQPIEDVVNQVIATLEKRLPE
IF

>26819_hypothetical_protein.faa
MKLVIAIVQKEDSNNLQRAFAKSNFRATKLATSGGFLSQGNTTFLVGCKDEEVDDVLKVIKKESRAREEI
ATPHMISTGYEITQLLKVTVGGAICFVVPVDKFKRF

>26820_DNA_polymerase_III_s...faa
MIDISNIGTKQAEFLKRAYQQKKLAHSYLFVDSDETRALNTAYWLACLFNCTGENKPDGTCQNCKQILSG
NHPDVLLVEPEGKQTLGIDQVRPLKEELAKSPVESSRRFFFINEAQKMTLSAANGLLNLLEEPIAPVVTI
LITNNSDQILPTVRSRTQIINFDNGEKLTGKTALLLENGFSKNEIEELGNLDKLDQSIKYFYQEMLEHNS
LALVSAHKLSESAKLVSEQRYILVKLKLLAEHDLTDSLKMNIAARMLDNLVEIDKMRLNNVNFRNSLDYL
ALNWK

>26821_DNA_replication_init...faa
MDPYSKLQRLQETTENMTKTIASLENDILDTLKENTELKVENQLLHEKLDKLTANQPAPETKTQSGLESL
KKIYDSGYHICNMYYGSHRDTSADCMFCLDILDNFGEKKGIKKDSR

>26822_16S_rRNA_-cytidine-1...faa
MKRQSSYVKDEGKLYLVPTPIGNLEDITIRAKKVLTDADYIAAEDTRTSGILLEKIGVHNRMISFHKYNS
KERAPELIKLMQEGNVIAEISDAGMPVISDPGYILVQECIKNDIPVVPLPGPSAFATALIASGFDAQPFT
YYGFLPRKSSEQKPYFEQMNKAKATSIFYEAPHRLAKTLKNLATVLPKDRQIVAARELTKIHEEFIRGTV
EEVTEYFAQNAPRGEFVILISPNTEAPKQLSWSELIDLVNTLVKKGESKKDAIKQVAKEHHVSKNELYDE
YHQG

>26823_acyl-ACP_thioesteras...faa
MKYTENYQIEFKDCDENRRLKLTSLVDLMRQVSEHQLDEGGAGTDDLVKRGLGWVVTQYHFNIKALPQPG
DQVVLSTNASGYNRFFEYRDFGVADQAGNPLVTVKSQWVMLDLKKRHMVPADQKMMADWGVPLLKKMPRF
PRLRPLDNYQAQRSYRTRYDDLDTNHHVTNSHYFSWFIDLLERDFLKSHVVDTIDLKFDKEVLYGEKINS
CINLVEDDNIKSYHVIKAQDGTVKAVCELGWRKV

>26824_membrane_protein.faa
MNIRKILQTDLQQMVFLGMVVAMKIILGQISFGSTTVKIGLGFVGSVLLGYLFGPFWGTIGGGISDLIAS
AIFGNQGGFFIGFTLTAMAGPLIYALFLYNKPVKIWRIIASTILVTIIVNIGMNTLWLHIMYGLNFNALL
VQRLPKEMIMPWIQMIVVYFVLKAVSRVKIKK

>26825_tRNA_threonylcarbamo...faa
MKILSVSTATNHLSVALNEDQQVIVEKNERDERNHSKHLDPLIEEILKENKLTLNDIDRFAVAIGPGSYT
GLRIGITTVKMFASILNKEVVGISTLQALAKGVKEPALVITGLDARNNNYFAAGYISGDIPKNVIPDGHY
NIDVLIKAIQEYAAQNKVNKIIFVGSGLEKRDEKIKTLDIPYEYGTDEQNVIHAGLIGQLAVDAEPVDPD
KLLPRYLRRTQAEVDWHKKTGKPFEPDSHYVEEV

>26826_ribosomal-protein-al...faa
MLKKFNQFFHQSVNQIDMSFTPFILVINGKILQVMQANDDNIPDLLVLEQQVYSGRTPWSQFSFATELRK
RNNSLYLVVYHASNLVAFIGARFSPEETHITNIAVSPLYQHQHIGHYLMEMMINSARDNGSDCVTLEVRT
DNEIAQRLYRSLGFTGNFIHKNYYQDTHTDAINMVLWLRHIKLEKKKFAF

>26827_tRNA_N6-adenosine-37...faa
MSEKKDVRILAYESSCDETSTAVIKNGREIESLIVATQIKSHQRFGGVVPEVASRHHIEVVSQITKEALN
EANCDWKDIDAIAVTYGPGLVGALLIGVSAAKAASMATGIPLIGVDHIMGHIMAAQLRDEIEYPALALQV
SGGHTEIVLLKDPVHFEIIGDTRDDAAGEAYDKIGRVLGVNYPAGKTIDAWAHEGKDTFNFPRAMMEDDD
YDFSFSGLKSAFINTCHHADQIHEKLNKYDLAASFQAAVIDVLAHKTIRAIKQYKPKTFIMGGGVAANHG
LRDRMSAEIAKLPKADQPKVILPDIKLCGDNAAMIGAAAYNLYNDNQFADLTLNADPSLELPYAKSMLN

>26834_oligoendopeptidase_F.faa
MAIPTRSEVPEDLKWDLTRIFKTDQDWENAFDKAKDDVAKLSELKGSLAKSGKDLYEGLTKILAVKRDVE
NIYVYATMSSDVDTSNSHYLGYVSRVQSLSNQFEATTSFINPEILSIPAEKFEQFKKDEPRLADYAHYLE
MITNKRPHTLPAEEEKIIADAGDAMSVSENTFNVLTNSDMEYGYVQDEDGNMEQLSNGLYSLLIQSQNRD
VRKGAFNTLYASYGQFQNSLASTLSGVVKKHNYNARMHKYDSAREAALADNGVPVEVYDTLIKEVDSHLD
LLHRYVALRKKILGLKDLQMWDMYVPLTGKPALSYNFEEAKKVAKEAMKPLGEDYLKHVDYIFNNRVIDP
VESKGKVTGAYSGGAYDTDPYELLNWEDNIDSLYTLVHETGHSVHSWYTRHSQPYIYGNYPIFVAEIAST
TNENILTEYFLDHITDPKTRAFILNHYLDSFKGTLFRQTQFAVFEQFIHEADAKGEPLTADILDDVYGQI
NQHYYGDSVEPGGDIALEWSRIPHFYYNFYVYQYATGFAAATALANKVVHGSQADRDAYLGYLKSGSSDY
PTEIMKRAGVDMTKPDYLKDAFKTFEKRLNEFESLIGK

>26838_UDP-glucose_4-epimer...faa
MKVLVIGGAGYIGSHAVRELVKEGNDVVVLDALYTGHRKAVDPKAKFYQGDIEDTFLVSKILRDEKIDAV
MHFAAYSLVPESVKKPLKYYDNNVTGMISLLQAMNDANVKYLVFSSSAATYGIPKKLPITEDTPLNPINP
YGETKMMMEKIMAWADKADGIKYTALRYFNVAGASSDGSIGEDHAPETHLIPNILKSAISGDGKFTIFGD
DYDTKDGTNVRDYVQVEDLIDAHILALKHMMKTNKSDVFNLGTAHGYSNLEILESAKKVTGIDIPYTMGP
RRGGDPDSLVADSTKARTVLGWKPKHENVDDVIATAWKWHKSHPKGYEDK

>26840_beta-galactosidase.faa
MQANINWLDNPEVFRVNQLPAHSDHPFFRDYREWQKQHSSYQQSLNGKWKFHFSANPMDRPQDFYQRDFD
SSNFDSIPVPSEIELSNYTQNQYINVLFPWEGKIFRRPAYALDPNDHEEGSFSKGADNTVGSYLKRFDLS
SALIGKDVHIKFEGVEQAMYVWLNGHFVGYAEDSFTPSEFDLTPYIQDKDNLLAVEVFKHSTASWLEDQD
MFRFSGIFRSVELLGIPATHLMDMDLKPRVADNYQDGIFNLKLHFIGKKAGSFHLLVKDIKGHTLLEKNE
DIKENVQINNEKFENVHLWNNHDPYLYQLLIEVYDEQQNLLELIPFQFGFRRIEISPEKVVLLNGKRLII
NGVNRHEWDAKRGRSITMSDMTTDINTFKENNINAVRTCHYPNQIPWYYLCDQNGIYVMAENNLESHGTW
QKMGEIEPSDNVPGSIPQWKEAVIDRARNNYETFKNHTSILFWSLGNESYAGDNIIAMNEFYKSHDDTRL
VHYEGVVHRPELKDKISDVESCMYLPPKKVEEYLQNDPPKPFMECEYMHDMGNSDGGMGSYIKLLDKYPQ
YFGGFIWDFIDQALLVHDEISGHDVLRYGGDFDDRHSDYEFSGDGLMFADRTPKPAMQEVRYYYGLHK

>26846_hypothetical_protein.faa
MAYMSYFYIVVNVLMLAYACYSWYWQAKVEFRGHYRISSIVWALIFIWLGFTWNYIEKGDPGVNVFLALF
LLISIVDGFSGFSPKKMVVSGYFKRTVKYNEISSVTLINVPNPKKPLVMAIFRTDNNKAYMMRFRIKVNE
VIAALQKYIGKNIPIEIQS

>26847_cardiolipin_synthase.faa
MVWWHDFIRIIFITNTLLAFYIVFHRRRSVSTTWAWLIILLIFPVVGITLYAFFGRGISQENIFSINKQH
HIGLRNVQKSIAKAPKEVSPSDTSKLGEIAIHFFNQNNESPLTKNNNVELYTEGETFFHDLLKDIVRAKE
TINVEFYTFYSDNIGNRVLQLLIKKAKQGVKVRVIYDAWGSMGATKAWFDQLRKAGGEVLPFITSRNMIT
RYRINYHLHRKIVVIDGRISWTGGFNIGDQYLGRKKKFGHWRDSQVRIVGSASLLLQERFVMDWNASIKC
PEQLIRFNSALFPDLDEKKIHRGDVATQIVSDGPDRYIPYMRNGMMRLMQLARKRLWIQTPYLIPDDAVF
ATWQTIAMSGVDVRIMIPCKPDHPFIYRATQWYANELTRCGVKIYIYEDGFLHAKTTIIDDSFSTVGSMN
QDYRSYDLNFEDNAIFYDKKFTKKMTEVFESDMKKSHLLTREEIKKQGRILRTLQSFSRMLSPIL

>26848_alpha-beta_hydrolase.faa
MFFNSKKYAEEAEKNHKHDLKQEPSMFNMISLGLLASFAPTRIFLKLHKRRIENKAVIQESSLEQVPIIY
FHGFRGGDYTTNVMVHQAMQDKGTDKFLKVSVDLLGNFKLEGTWTNDQHPIVQVAFRQRIVGIYGIDYYL
SFVLPFLSKRYHFKKYIAVAHSLACPCIIRTEMKHAYSKTFPHLVKCALIAGPFDGVTYLGDIPNVNILN
ENGRPSMMNPHYLYLLLNRRKFNSNILVLNIYGNVLDNTNTDKFISVVSAKSIRYILAPKAHFYQEVEVR
GKNDAEHSWMHDNPFVIDIVDKFLNLKK

>26849_ribonuclease.faa
MKFYAVKNGRVPGVYRTWDEAKKQVDGFSGAEYKSFENITDATDYLDLNKETQQDILQKGEDTLQNAIAK
IKQESNRVKNKPQAKKTKAHQTADFFAVTYTDGGTRNTGVYKGGHVKKTDKAAWAYLIEWDDQEVHGSGG
EYGATNNKMEQTALINALKKLIELGFNEKHLLFVLDSKYVLNAINQHWLAGWKKRGWKRSGGPLKNVAEW
QELDRLLKHFPDSTFEWTKGHANNRGNEFVDHELNRYMDNKM

>26850_hypothetical_protein.faa
MKKSLTLITAILLSVVAIFSFSKKETVLADDDTPVVTLGTSLTESQKQGTLKTLTAPLNGSDYQTITVTG
SDLVKYLNPSGDNFTTSSGVWSSAMIQKTNKGSGINVKILDYNGKNNITSITANQYKNAALTAGITDANI
YVTSAIPIDGSGALAGVYAAYAKNGNALNQKQVNAAQDEMNTLSGITKENKNKDGYSDAQLNNAVAGAKS
EMAKQGQNISDSQIRDIVNNQININHLGNTINNNQKNQIINLLIEIRDSGALKNGDFKGQAAKLSNQIEN
GAKNIFNKFNTPENHNFFQQIWDSIVNFFSGLFK

>26851_glycosyl_transferase.faa
MLQVPKLTIIMPVYNTAQYLPRAFDALLKQVNKAFKLIVVDDGSTDNSVEVAQSYASRFPYFKLIQKENG
GPSDARNVGIKYIDTPYVTFHDGDDWVDPGYTAFFINAFEEHPNVNLVSCGYWIDYPDKKERVIGHPEGG
FLTRGETYIKLTNVFGSPMKGYSWNKAYKTAIINKYHLRFDCDISLLEDQIFNVKYTSVARGVYYTQKPY
YHYWQRKGSIIHQPNFKKVADNFRGNYRVWHKIIKTIMKDREKEKMRKKLNRSALRDSEAQ

>26852_oxidoreductase.faa
MKKKVNGIEFYYHKLGKGAPLLLLHGHHLDGGMFDKIVAPLSLYYTVYVLDMRGHGLSEGDIAEHYHTEV
EDVYAFIKQVGIEGCYCFGFDAGGLVAMMLARKYPTIFKKMIVAGVFVNGAGIRPYHYLTEGFHRFFKLD
RDSRVELTESFIAENDLKKITTPTLCVVGERDWVKVEHVRWYSQFMPNARLVIMPRQTHESYAVRSLKLL
DLIKEFCK

>26853_NAD-dependent_dehydr...faa
MVKVVVLGAHGQVAQIAERFLFADKDVETSLFLRNAKRMEDKKNQATIFEGSATDAAQLEKAMKGQDIVY
ANLGGKDDIDIEAEAVIEAMKNARVKRLIWISTLGIYDEVPGKFGEWNKETLGDYITEYAKAAKRIEESG
LDYTIIRPTWMNNKDEIDYEKSKKGEPIKDTEVSRKSVAAYVYHLIKNPKEDVGESIGLGKPGTEGDKPG
WY

>26854_ribose-phosphate_pyr...faa
MNKEELHKLLHPMKVIGLGGNPALNEMIAAILRQPLIETAVHHFSDGEIQVNIGETVRGCDVFVIQSIQD
PVNENFMELEIILDALHRASAHTINVVVPYLAYSRSDTKTSSREPITAKLVANLLQLTGMDRLITVDLHA
SQIQGFYSVPVDHLHAIPLLGQYFLDNGIATKEDDDIVVVSPDHSGAKLARNFGQYFNAPIAIVDQRGAR
YDTEVHDIIGDVKDKKCIIVDDIIDTGSRISSSTKSVIGAGAKKVYVAATHALLSKNATEVLNELPIEQI
VVTDTIKHNRYPDRMVRISVDQLLACGIDYVYNDRSIHQIFDEQNRLK

>26855_TetR_family_transcri...faa
MARRKNMKRRRVILSNTFHLIRENGMDNVSLQMIAEKSGISKSLLQSYYPHKAKLTNDIIRNLFNTLGQQ
VNNYDMANSNTPYARTKAFIYTIAILGMHDEGLDRIISEAFVSNATLDNWGVMLNDWINVDHLFDDVDVD
EDELETGIAFVTSGIGRLYHDRKKYHLSAEALADYATSALMLSFLHCSSREIDQALKEGHEIIESADIEV
VHRAIDTMFDEGKGIFS

>26856_hypothetical_protein.faa
MVEGRRANLRRMGQEQASQYKRMMAFVIFLAAALTLITATFLNPIFMKKQIRTSYNQAVVVRQVNKNFDV
LADVIDARDEDDANLLAQAQTQPIADHIIDYTLGIHWFKVNNLGLAQQILTDINQGIDKGSSSGAQVINN
KLKKQGANAPYAIVKAFDLNIVTLGANIASLLLIVNVIIVIVTIITLISLINDMRSKASTRMLIHNATAA
GMWAGFWLILISGLLALVPVIFDVDNIEFGSILEIGSSVFLEYVIVGAIIYVICAIPWQATSTK

>26857_ABC_transporter_perm...faa
MKKAKIVNLFLAFITIISTLFLFNQPVAAADKKVASDSVMKKIKQSKELVVGTSADYPPLEFTTSVNGNT
KYVGVDIELAKDIAKDLHAKLVIKNMSFDSLLVALETGKVDMVISAMTPNPERKKSVDFSQIYYKPSGEY
FLINKRDQTKYKKIKDFAGQTVGAQTGSIQYQLIQSQMKKSKAKGLGKINNLVLALKSGKMSGVVMEELT
AKAYAKNDNSLMAVRSDLREEQAGNAVAIAKGQPGLVKAVNKTISRVEKEDLINKKYLPEAAKYMKTAQK
TNTMAKYAPYFVKGIEYTIIITVFSVLIGIVLGMLLALMRLSKNKLLHWIAVCYIEFIRGTPQMVQILFV
YFGVGALISNLSALVAGIIAIGLNSGAYVAEDIRSGIASVAKGQTEAARSLGLSQAKAYRYVIIPQALKN
IWPALDNEFITLLKDSSLVSVIGVTELMYQTELIQTSTYRGVLPLFIAMIIYFIMTFTLTRLLNYFERRM
KHND

>26858_glnQ.faa
MTKMIDIQHLKKTFGENEVLKDISATVNKGQVICIIGPSGSGKSTFLRCLNVLEHPTAGKIVFDGTDLAS
LKDGKELDQLREKMGMVFQNFNLFPNMNVIENVKLAPMKVKGVSEKEAEQKGLELLEKVGLADRAKQFPA
SLSGGQQQRVAIARALAMDPEVMLFDEPTSALDPEMVGEVLKTMQDLANSGMTMVIVTHEMGFAREVADE
IWFMADGYLQEKGTPEEVFEHPTSDRAKDFLSKVL

>26859_serine_protease.faa
MLLRKISITTIAAILCVPFIGQTAKGATFTTQEINEVHSFQKEYGNLNKTRYSIQNIYAKKPHLKKKFNA
GALNPKYIQTQVDYINYYRSLFGLPNVTATTTFNNNAQKTAAVMAAINANPFINQHGLPSEKRPSYISKG
TWKLAKDTSETSNLNFNVSHQSAGDVITDLVTDHYNLTGSDTGHRAWLLSTRLTTTGIGAAYGKNGYRYS
VQKVLNTNDMFRAANQPVVAYPSMRLFPVELATGNKTVWSLYLSDKTVNSKPEISIKDLDTGITTSATHV
KNYSSSGYGNFKTIITYSPANTQLVAGHEYEINIKGVYKYTFKLFKQDGTNDTTNYTTAPVANQSATTLS
NKTEVQSPLLKQNKILRAVIMPKAAILPNQSNNLLNTLAEDGWNQNFFIRQYALKNLIITE

>26861_Xaa-Pro_dipeptidyl-p...faa
MKYNQYAYVETDFQQQVKELIDINFLPKNYQVWDFSSLLAKLVKNAIAEAKTDAAKNAKLAEFAVSDHQT
LADFLKEKPTEIGTKQFYNVALQLLGYHVHYDYDFADPTGFMQRNALPFVQDISDNQKLISAFYRLLNTR
AKNGQILLDVMAGKGYFTQFWGQNKFKFFNGKSIPVFDTNKVIREVVYVETDLDTDHDGKSDLIQVTVFR
PEETNKGLKVPALYTASPYFGGIIANEKRNHNVDENLSDSTEWNDPQYVHSPIVKAEKPDGSSRPATEEA
VHKSSYPLNEYMLARGFASVFAGAIGTRGSDGVRITGAPEETESAAAVIEWLHGDRVAYTDRTRTVQTTA
DWCNGNIGMTGRSYLGTLQIAIATTGVKGLKTVVSEAAISSWYDYYREHGLVIAPEACQGEDLDLLAETC
QSNLWDAGSYLKIKPEYDKMQKQLREKEDRNTGQYSDFWEARNYRHHADGIKCSWISVHGLNDWNVKPKN
VYKIWQLVKKMPMKHHLFLHQGPHYNMNNLVSIDFTDLMNLWFVHELLGIENNAYNQWPTVMIQDNLQAD
KWHEEPDWSNDLGQEKIYYPTDEGELFQDGNGKAQKSFTDVGGIEFKKAGISESDWQYKFICGDEKWAKP
SLRFETDEFIHPTTIVGRPEVKVRVSASLPKGEISVALVELGERQRLTATPKFLMHGGQELGYRFGTDTL
QEFVPDKKTKAKLITKAHMNLQNYKDMKNPEAIDADKFYDLDFLLQPTYYTIPSGSKLALIIYSTDQGMT
KRPLEDETYTIDLANTEIKFYEK

>26862_3-carboxymuconate_cy...faa
MKVLIGGYTKKTSKGIYELPFIGEDNGAKLGKAENIISIGGPTYFQKDGDLIFTINNAGDEGGISVLKLG
EHGSSEVDRYLTPGASPAYVGIDREKKLIYTANYHTAVLSVFHYNPSGNLELVDQVTHKAETLGPRPEQT
DGPHPHFFDETPSGNLVSCDLGNDTVDFYRLENGKLEHLAQYKNETGFGTRHIVFSKDGNYFYVVGELSS
KINVVKFNEDTWDFENIATYKTIPEDFTEHNGAAALYISKDGKYVYNSNRGHNSITVFKVNDDHTLSLVQ
RISTFGDFPRDFNWDADQKYVVVANQNTDNATLYIRNGDNGTLTPIQTEIPVPEGTRVLFTK

>26865_RNA_pseudouridine_sy...faa
MTSLFKLVVQEKDPKKLGSFLLKNGFSHQALIKARHHHGMILVNHKRRYLSFHLSAGDEVIFVSGEEKKN
QFLKPSNNPVDPGFETKNYIVLNKPAGVLSIPSRYEDNDAVVNRLMGYFLQQNKKDLKPHVITRLDRDTS
GLVLVGKNAIAHARFSKIGKDNFVKKYHAIVHGNFAEDELTGIIDEPIGKEGDGVKRAVVANGKKAQTRY
RVLKQVEGASLVELRLLTGRTHQIRVHMAYLGHPLFGDPLYGINDNFSRQALNCFYLAFPDPFDNERKQE
IQIKDPEDMSKLWQKLVN

>26866_NAD_kinase.faa
MKVTIAHNNYDKTLETVAYLKKLLQKKNVIFDAKYPDIVITVGGDGTLINAFHRYENQVDSVRFIGVHTG
HLGFYTDWRNYDIDKMVDALLLTKGQPAKYPLLEIKMLTESGDTRYHLAVNESAVKRISHTLEADVYIDD
ELFENFRGDGLCVSTPTGSTAYSKSLGGAVIHPRLKALQMTEIASINNRVFRTLSAPIVIAPDQWITIVP
NVDHFVMTVDGARIDVRNAKKIEYRISKHSIQFDQFGHHHFWSRVQNAFIKDTKDNDKFI

>26867_GTP_pyrophosphokinas...faa
MEVDWDNFLWPYNEAVRELKVKFRSLRQGFLTKGEHSPIEFVIGRVKTVDSIKEKMTRRVISPDVIETDM
QDIAGIRIVTQFVNDIYKVVDLIHARDDMEVVEERDYIQNAKPSGYRSYHMVINYTVYLPEGPKKLIAEI
QIRTLAMNFWATVEHTLNYKYQGVYPEDISKRLKSTAEAAYKLDEEMSSIKDEVQEAQKIFTKNKGKEKS

>26868_adenylate_cyclase.faa
MSKNREIEAKTLLHRETYQKIVNDFPVKSDFVQENYYFDTPDKLLKKHHISLRIRIYSDHAEQTMKVPDP
NPVQRNYHEVIEINDNLTHAQAKELVAKKHFAFHGNIGQYLTAHFTKEQDALSLFTWSKTRRILMNGPQD
CELTLDATSYPDGYEDFELEIENDDPVLITKVLTILESTYNFKQDSSNTNKSKIFRASAHKNNI

>26869_dihydroorotate_dehyd...faa
MFEIFLFINPIGIYCYDTEKQIRNTVDELGIDVCYHYISIANVCLVNDDAIRRRKDSQKLPDISTFSKTT
YEALENYHAIKLKYGNKKAREFLYELQKNLRHDASAYNPKLLEKIATKLNIKTSTINSMKKSSYVRSSIE
EDQKLANQWNIKATPTIVLFNEDNEQNGVLLEGPVAHGDLVNLLLPDYQNCFSNFMPQQNHLRLI

>26870_DivIVA_domain-contai...faa
MASLNDIKLSAQDILKKQFRSKVKGYDPDEVDAYLDEVISDYENFQQIIEDLYGQIGTLQRQLMDEKQKE
KKTVETEKEDKVKTYTPPHRRTASVPNFDNEDDDNHGEISTNMAIIQRISTLERKVYNLEQHVYGVKH

>26871_RNA_methyltransferas...faa
MKEYQLYATMGAGFESVVNKELQGMGYQTKVENGRVFFKGTQEDIVKTNLWLRTADRIKILLKEFRATDF
DTLFNEVYDYNWADLLPVDAKFPVQGRAVKSKLHSEPDVQSIVKKAIVNKMIDQYHRRGFLPETGSEYPL
DVHIYKNVAQISLDTTGASLFKRGYRVEHGGAPLKENFAAGLLKLTPYNGTHPLIDPMTGSGTLAIEAAL
IAKNIAPGTWREFAFDNFDWFNHDLHKIALEKAKAEVKPLDAPIWASDIDQSVLEIAKLNAHNAGVLQDI
RFKQVAVKDFTTDLENGIIIANPPYGKRLKDRESAEELYKQMGEVLRPLDSFSQYYLTADPNFEKCFGAK
ATKKRKLFNGNLRVDFYQYWANRR

>26873_hypothetical_protein.faa
MIAFILGYEGDKAISIPGIVVGCIFIVLLAYTLLYSFFEKSQNKYLLKLPYRTQMEVNKPILIAKWHMFE
IYQLKSEFQSYSVLVFSRKKNKYR

>26874_formate--tetrahydrof...faa
MKSDIEIAQETKELPIKEIAAKVNLKEEDLEPYGYDKAKINWQAINRISKSKKLGKLILVTSISPTPAGE
GKSTITIGLGDAINNQLHKNTMIALREPSMGPVFGLKGGATGGGMAQIIPMEDINLHFTGDMHALTAAID
TLAALVDNYIYQDNSLNIDPERILLKRGLDVNDRALRNITVGQGSKFNGIEHKSSFAITVANELMAILCL
ATDIDDLKARIGDMLVGYTKDDQPVYVKQLGFQGAIAALLSNALKPNLVQTLEHTPALVHGGPFANIAHG
ANSVMATNLALHLSDYVLTEAGFGSDLGGQKFMDFVSKHLDKQPDAAVVVATVRALKYQALRDTKHLDEE
NLTALKAGFKNLERHMNNMRSYNVPVVVLINQFASDTEAELDLLKKLIEEQNIPAEVVAYHDEGSKGGIE
AAQTVIDLANSNKANIVSTYDEDDDVKNKIEKVATKIYHASGVKYTEKANKQIDELIKLGKEKLPVIIAK
TQYSFSDDKKQLGAPTDFKLHVRGVSLKNGARFIVVTTGHVLDMPGLPKHPAALDIDVDNNGKISGLF

>26875_signal_peptidase_II.faa
MQFLYLFISLFVVLADQGLKSYIVSHYSVGEVHQIIPGTLSFNYLQNDGAAWNILTGQMWLFYGISVIAI
GVCLYFLFNKKYKNALFDVGLALVLGGIIGNFIDRLHLKYVVDMLRLDFINFNIFNIADTAITIGVLIIF
IYLIFFADKDDQNA

>26876_RNA_pseudouridine_sy...faa
MPKKYELQVENEYGRLDKFISEQIPDLSRTRVKELVKEKEILVNHKVEKVSYKIQAGDKIEINVPAVKPL
DVVPENIPLDIVYEDEVVIVVNKPQGMVVHPAPGHPDHTLVNALLYHTQDLAQSPEGFRPGIVHRIDKDT
SGLLMIAKNAKARESLEDQLAHKTNKRIYWAIVHGNFGEENGVIDAPIGRNLYDRKKMAVVENGKKAVTH
FKVLKQFKGYSLIECQLETGRTHQIRVHLDYIGHAVAGDPLYGPRKTLKGNGQFLHAKVLGFKHPRTGKW
LEFTVEPPKIFQDTLAQLEKASE

>26877_carbamoyl_phosphate_...faa
MKRYLILEDGSSFAGEGIGASIISTGELAIQTTNFGYQEALTDPTNAGKILVFTSPMIGNNGINAIDYES
IDPSVKGIIANDIALNISDSENFEDLSSFLKEKKIPAIFKVDTRALVHRLMEEGTIKASIMDTNDEHAFD
QIKALVLPKNKSAMVSTKNAYASPNVGKTVAVLDLGLKHSMLRALSLRKVNATVLPYNASPVDVENLRPE
GIIISNGPGKPEEIIDKITPVLDQFYGKYPIWGIGLGFLVLSDYLDFGLVKLPQEFNGINYPVIEQNTNA
IWQTSMNIDQLVLPDSIKMNMNREYFDLHSELNAGFWNIKDKIVATAFNPEGAPGSHDADEIFDYFLQMM
E

>26879_ferrous_iron_transpo...faa
MAFDGLFIHSLLQDLTPTLVGSRLSKIYQPFDQDLVLIFRKNRKNYQFLISANAQYPRMYLTEQTINNPD
KAPIFVMVLRKYLEGSVLQSIEQVGLDRITNFHFSNRNELGDEVELVLSVEIMGRHSNVILYNQKDNHII
DLLKRINPDENRARILLPKAKYELPPLKPGLNGLTLSEDKFKQLSNENDPNELSKQMDGLDKDDRNELLG
YLEDDYSYSSFKTFFNQFENPRAFVLKTPNNKRKIFCYLPYHLELEKESSNPDLNKGLDEFYEYQANRDW
VKQRASQVERVVKNEQKKLSKKIKKLKKQLDLAENSEGYRIKGEILNANLNQVKPGMTTVSLPNYYENNA
PIEIKLDPALSPTRNAQKYFTRYKKLRDSIKHVNEQIKIAEENLRYFDSIQTAIDNADPQDIDQITDELI
NQGYIRKQKKNKRRKKITERNLNEFKLSSGKHVLVGKNNYQNDWLTLKKANKSDYWFHVKNMPGSHVILR
DDQPSDDDIKEAAEIAAFFSKAKNSAHVQVDYVQDKRVKKPNGAKPGFVIYTGQNSIEVTPKEKEIMAMK
VNKK

>26880_hypothetical_protein.faa
MAKSINTKVDLTVDATWFRGIASYGKIMIGDRAFEFYNERNVEDYVQIPWKEVTYVVADVHFKGKYIPRF
EIRTKSNGKFIFAAREPKEVLRAMRKYVPADHMRKALSMWQQLKQRFTSKKK

>26881_PTS_mannose_transpor...faa
MADKKIKLTKHDRLNVMWHSQLLQGSWNYERMQNGGWAYSMIPALRKLYPNKKDLSAALQRNLVFFNTHP
YLASPVIGVTLALEEDKANGTPVTDDAIQGVKVGMMGPLAGVGDPVFWYTVRPIVGALGASMAISGNVMG
PILFFVIWNIIRLVFLWYTQEFGYKAGSAITNDMSGGMLQKVTRGASMMGMFVLGALIERWVNVKFTPIV
SKTPVPKSGYIEWDKLPAGGKGIQQALIEWNMGNGKALSSTKVTTLQDNLNQLIPGLAGLLLTFLCMWLL
KKKVSPIWIIIGIFVIGVLFHVWGIL

>26882_PTS_mannose-fructose...faa
MNAIQMILVVFVAFLAGMEGILDEWQFHQPLVACTLIGLVTGHLDLGVILGGQLQMIALGWANIGAAVAP
DAALASVASAIILVEGGQGIKGIGTATGIAIPLAVAGLFLTMIVRTISTAIVHIMDAEAKKGSWRMINVW
QWIAVCLQGLRIAIPAALLLAIPSGTVRGWLAMMPQWLSDGMTIGGGMVVAVGYAMVINMMASKEVWPFF
AIGFALAAIKDLTLIALGAIGLSMALMYLALEAKGGNGGGSNNSDDAGTGDPLGDIIDDY

>26886_hypothetical_protein.faa
MSTLMALIVVLAILMTIVGGETGIRSFFSVLINTILLILVAMLISWGINIAILTLIFIPLKLVTIIFLGT
HDYTVAKNSFYSAFLICLIVSAFIWGCQYFAQAAGLGPEAGELLVGLSQMPGLDYPMIAVAVAIFSTLGA
IAEAAVAMSSGLLEIKKHNPNISEEELMSSGNAIGTDVLGTAMNTILFGLFGSFLALFLWYFRLHYTIGE
VLNEKLFVNEALIIMYSLIGVILTVPLSSFMLSRGMSKKGLKNESRKSDHN

>26887_hypothetical_protein.faa
MNFKWKKRYTAAVIAAIVGAILTVLTYFATDIYQKDEVALITDSQIKDTLIEKNEDVYKNQDQTREQILH
LKVLSGKHKGEKYTTKNIYYPSQLTTQKYRAGQRIFVNIKKGDPAIVNPKRDWVLVMVVTIMVALMIAVS
GMHTIALVVSMAISWALFYLVIVWDVHLNGAHIILLFGLADIVLSFFSLLIVQGFNKKMLATWLATVLGI
FVSFALCYVIMHVTGESEMKYETGDYATQDPRGLFLAQTLIGILGAVMDEATDIISSLYELIQTKKDITI
RQLVHSGRTMGQEIMGPLINVLVLIFIAGALPETILYLRDNNTLGSAFGFTLSLGATQSVISAIGIVLTV
VFATGCSLLFVKDKDWKSLFRREGENK

>26889_D-alanine--D-alanine...faa
MTKKTQVGLIFGGNSSEYEVSIVSCRNIYKAIDKEKFDVHPIWITNEGYFANEEESFKVLEDPSYQVKNP
HKVHNISNLIELENLPEIDVFFPIVHGNLGEDGVLQGLFRLMNKPFVGDDVLAAAVTMDKEFTKILAQRV
GVPVADWITIKRFEYDDKNNDKLDYEKVAEKLGRDMFVKPSNQGSSVGVSHVTNADEYAAALKEAFKYDD
KVLVEETVPGTEVETAVLGNDKPIVAGVGQITNAKGSFYSYKNKYDDNSTSKLQIPADLPQEIIDTVRRN
ARKVYEVTECSGMARIDSMLTPGGKVVLTEVNALPGFTNISMYPKLFEEAGVPYTELITRLIEVGMERFD
HKKTLLHKHD

>26890_peptide_ABC_transpor...faa
MTMKAIKFISTTGLLIGAALSLAACGQNNKNAAKTAKKFPEQTPQKTAKQGGTLTYAIETDTPFKGIFDS
QLSVDQVDSDVMQFGNEALFDTDNQYKITNKGPATFKLDKKAKTVTITVKKGVKWSDGKQVIAKDLEYPY
EMTTNKATNSLLYSDSLANIVGMKAYHNGKAKTISGITYPDGENGRTIVIHFLAMKPGMLQSGNDYFIET
AAPYHHLKDVPFSKLVSSDQIRKDPLFFGPYKVSKVVRGQSVTWVPNKYYWRGKPKLNKIVAQVVSTKTA
SQAIKSHKFDIADVVNSDWQAVKTAKDVKFIEKIPLAYSYLGFKVGKWENGKNVMDKNAKMNNKSLRQAI
AYAMNINQVEKRYTQGLTFRVPTLIPAQFGDYFDKNAKGFPYNLKKANQLLDKAGYKKKGKWRVQPNGKP
LSIHLAAMTGSAVQEPIIQNYIQQWHKIGLHVSLTGGRLIEFNSFYDKLDHDDKNVDMFMAAWSLSSEPS
PRGIYSETNPMNDSRFATKENNKLLNEIDSTKAFNHKYRVAAFHRWQQYMNDEAYIVPMTNSYSIQAVNN
KIVNYSLKPAAANSVWYKVGYAK

>26891_hypothetical_protein.faa
MAIFKMYAPFFDLGNWAHVLTSDKDWMIILTLILMECLLSVDNAVVLAAQTQVLPTKAEKEKSLLYGLWG
AYLFRFIVIGIGTYLIHFWEIKLAGSIYLFYLAFKFFYDQRHPKQAAEREKEKEEREAAHHKGKKKKKHV
LSLFWRTVISIESMDIVFSIDSVLAALAVSSNPVVVLIGGMIGIICMRGVAEIIIKLMDIIPELQPMAYL
LIAIIALKLLLALPPLHFELPNTVFAIIVFTILILTILFHFWRVKRHGRKHI

>26892_hypothetical_protein.faa
MSEIKLVRIYDHEQPVGYRMLVDRMWPRGMSKIKAALDEWDKQIGPTNELRKWFNHEDEKFPEFKAKYIE
ELDKNEFTSEFIETVKKQLIKNDVLFLYGAKNRKHNQAVVLKEYVQEKLK

>26894_amino_acid_ABC_trans...faa
MKSRFRWIAALLTILISLFIGFSFNSRESQAAKKDSSVLKIGMEANYPPYNWTQPKKTNGAVPIDGSNSY
ANGYDVQIAKIIGKRLHKKVVVEKTQWDGLLPALTSGKIDLIIAGMSPTAERRKAINFSEPYRKSTFVVI
TNKASKYSNAKKLSDFKGAKLTAQQGTLHYDLIKQLKGAKREPAMRDFSAMRQSLASGTIDGYVAEDIEF
ESYHNVNPNIIAVNLNKMTGFKVDHDDSVTSIGVKKGNTKLLNEVNATLRTISNKKREQLMSQAIREQPK
AGNETKKENWLVTTWKQYGGMIMSGIGMTLLLALVGTVVGFFIGLLVGIVRTIPTPTTRGKRWALNVVKW
LLSVYVEIFRGTPMMVQAAVIYYGIAQFWHLNLNRTIAALIIVSINTGAYLAEVIRGGIISTPEGQFEAA
SALGMTHNQKMWHIILPQAIKNCLPSITNEFIVNIKDTSVLSIISVSELFFVGTTIASQSFKFFPTYLMI
SAIYLILTFTITRIFNFIEKKLEGKKNYNLMANQVQVGTPKDAGANN

>26895_ABC_transporter.faa
MTKSNEVILSLKHMQKAYGNHQVLKDISCDINKGEIVTIIGPSGGGKSTTLRCINLLEEPTGGEIDFHGE
NILSPGYNRNTFRSKVGMVFQQFDLFENKNVLENCMIGQELVLKRSKDEARKIAMENLRKVGMGPFIKAK
PQQLSGGQQQRVAIARAISMNPEVLLFDEPTSALDPEMVGEVLDVMQKLATTGLTMVIVTHEMGFAKSIS
DRVLFISDGVITEQGSPDQIVDNPQNEKTQKFLSNFRKMDF

>26896_integrase.faa
MATTVTQLRQELHVTVKFVLDTINANPDLPHLSRSNYYYTLTKDDKNLKNEKVMKRIKEIFEEHRHRYGY
RRITAQLHREGMRVNHKRVKRLMVKMHLYAITIRRRFKYSSYKGTIGKIKSNLIKRHFAAIIPDRHWYSD
ITEFHLNGEKLYLSPVMDGCSQEIVAYTLSRHPVLKQVMDMLDLAYKKHPALNGLIFHTDQGWQYQHAAF
QAWLKNHGVSQSMSRKGNSLDDGLMEGFFGILKREMFYGFEKTFKTMDELEQAIKEYIHYYNHDRIKTVL
KNHTPIEYRNMVLNKAVQ

>26897_GNAT_family_acetyltr...faa
MKEVHLVLTEVMIRKYRTEDFDELAKVMDKGRMQELKTAGMEQVFVSLKDAPYLKYFLSCDIYVAEKDEQ
VVGFVGLGRRRLDFLYVLPGMQAKGVGSALMKTALAKLPRPVRLVVFTDNERAKNLYQKFGFKVTETRTE
KWSDEFPVVFSEDTMELE

>26898_hypothetical_protein.faa
MAFNNGDQKVMCIALICALICFVGSIAYLKMVLNPIKEEPELAEDHKIKVAAAYQPLSILDHMTIGISIV
AMIISTYLKNSNSANLQTALTISLTLFAVWLLGNIINIICLLRTSEK

>26904_fructose-bisphosphat...faa
MAYFDNGNEIFKEARKHHYAVGAYNTNNLEWTRAELRAAEETRTPLLIQVSTGAAKYMGGYKFVKDMVAD
QMDSMNISVPVILNLDHGDFESAKECIALGYSSVMFDGHALPTEENLAKTKEIIKLAHERGISVEAEIGK
IGENQGGGELASVEDAKKFVAAGVDKLACGIGNIHGVYPADWKGLNFDRLKEIAEAVPDTPLVLHGGSGI
PEDQVKKAIKLGIAKININTEFQLAFQDATRKYIEAEKDLDKKNKGYDTRKLLLPGAEAITAKMKEMISW
MGTKTIDDELKDVSFDRSSLNEE

>26905_arginine--tRNA_ligas...faa
MDFKNEVVDLVASQVDLPKEKIAALIERPKNAKMGDYAFPAFILAKTLRKNPAMIAQDIAENLSSDNFAS
IKAVGPYVNFAIDHEKLVSSTLKDILSEKEHYGDQKFGEGNIPIDMSSPNIAKPMSMGHLRSTVIGNSIA
KTMEKVGYTPIKINYLGDYGTQFGKLIAAYKHWGNEEDVKKDPIMNLFHYYVRFHKEAENNPELDDEGRE
WFKKLEDGDPEAVKLWKWFREVSLEDFKRIYKELGVTFDSYNGEAFFNDKMQPVIDELKEKGLLHESRGA
QVVDMGPDENPAIIVKSDGTSIYLTRDLAAAEWRMKEYNFVKMLYVVGNEQAQHFVELKTVLKKMGYDWS
DEIHHVPFGLITQGGKKLSTRKGNVVFLDQVLKDAISLAKKQIEEKNPDLADKDQVAHDVGVGAVIFHDL
KNDRLDNFDFDLDEVVRFEGDTGPYVQYTNARAQSVLRKAAAMGEKRSEGDFALDDDWAFAVAKDLADFP
RIIARSADKFEPSVIAKFALDLAKKFNKYYANVKILTKDDKIGARLALVQATSIVLTEALRLLGVNAPKE
M

>26907_hypothetical_protein.faa
MVRNEKHNLTITRDPILGHVFSKTENCLHLLQSILPDLGITEVEVTPQKQLNKKLLEKNVIMDLWAKNKD
GKIFDVEMQTTKQKWPGVRFRYYQSISDQDSLKPGEDLDQIRETYIIFIYPFDPFGEGKYIYEGTFLLDK
DNPDSQANTKTHWISINARGYKGQITPELKEFLDYIKYRLTKDSSNFIKKIDRERLDYIRSTE

>26909_cell_surface_protein.faa
MKKNIVVVASIIIAFGAIIGLAKACAPKSDVSQEAVSTQKIAKQKKNKTKHKNTKADSDILRPYKDPKDL
RKAGTWNKKSETKKHPKISPTEKDLTLRVSLEGNRTYLLRKGKVIYTMLSTGGIYKKGKSLTQTGTYTIQ
AGRGDSFFNYNLNEGANNWTSWSPDNVYLFHSVPTKGDGSYNMKEAAKLGRTQGSHGCIRLSVPDSKWLM
DNIPDGTKVVIKDH

>26910_NAD-P-H-hydrate_dehy...faa
MTEITEDILKKVIKKRASDSYKGKYGRVLLIGGSENYGGAIIMSTEGAVNAGAGLVATATHPLNMSALHA
RLPEAMFIDWHDSKLADLIKKVDVVVCGPGLGMSDLARQILVILRRCTSENQTVILDASALDLIGEDKTL
LPANAGHLILTPHQMEWQRLSEIRIPFQTDSANIDALNQLIPDSNAMLVLKSNHTHVYDGTDQFFVNPIG
NPGMATGGMGDTLAGIIAGFVAQFGPSVDTVLAAVYIHSLAGDLINKDNYVVRPTKISKVLPKLMKKYSK
LD

>26911_D-alanyl-D-alanine_c...faa
MFFSKKIKRAVISLVALISLVSCGATFSAPAKADVANYQTDQVKLNVKSAIAIDSNSGQVLYAKNADKTL
PIASMTKLMTVYLTLNAIKNQKLAWDQKVKPTASIVKVANNAEYSNVPLKMGHSYTIKQLYQATLIESAN
GAAMLLGQTIAGSQKAFIDQMRSQVKKWGIKDAKIYTACGLPNGNVGKDAYPGVNKNAENSMSAKDMAIV
GQNLIQDFPEVLDTTKLAHLDFKDQGHTTKMANFNWMLKGLSQYDQAYPVDGLKTGTTDAAGACFIGTVN
HAGARLITVVMGARHKDGTDPARFMQTKKLMNYVFTKYRPVTFNAGSQMAGVKNIKVTDGDNATTNLGLK
EKTTIWDPADGKTLVAKLNKQTIEAPITKGQVVGNYQFKSGNEKIVSLSNPNGMNVKAKALAANGKVNFF
VRIWRMLFGGR

>26912_phosphoenolpyruvate-...faa
MTETLKGIAASDGIAIAPAYLLVEPDLSFSKSSVDDVEAEVARYKDAIKTSTAEVEKIRDVAKKSLGEEE
SQVFEAHLMILNDPEFTGAIENEIKDSKINAEAALDETAQKFIQIFESMTDNPYMQERAADVRDVSKRIM
AHLLGKELPNPASIDHEVIVVAHDLTPSDTAQLNKKYVKGFITDIGGRTAHSAIMARSLELPAVVGTDSI
TKDVKNGDMLIDDGLDGVAIIDPSDDQVADYKKKGEAFLKQKAEWKKLKDEPSVTADGKQFTIAANIGTP
NDMLGVHENGAEAVGLYRTEFLYMDSSDFPTEDDQFEAYKKVIEGMNGKQVIIRTMDIGGDKHLDYWDLP
DEMNPFLGVRAIRLSLKNEKIFRTQLRALLRASAYGKLGIMFPMIGTLAELRQAKAILNDEKQKLVEKGV
KIGDDLQVGMMIEVPAAAVLADQFAKEVDFFSIGTNDLIQYTMAADRGNDNVSYLYQPYNPSVLRLIKHT
IDAAHENGIWCGMCGEAAGDNTMFPILLSMGLDEYSMSATSILRIRSLMKKFDTKDLKELANEACFVSET
AEENEKLVNDLMKKINK

>26913_phosphocarrier_prote...faa
MEKRDFHIVAETGIHARPATLLVQAASKFSSDVNLEYNGKSVNLKSIMGVMSLGVGQNADVTITAEGDDE
KDALDAIADTMKKEGLAE

>26914_hypothetical_protein.faa
MVIFLDYQKILDQLVSGELKEYKVEPEDAFDLQKTIRNYGKRQYITGRAERGGAIVYTTTNTDD

>26916_hypothetical_protein.faa
MHLIDVTNNYSNLVHSQLNTTDANYVKVYSLGNTSVIYTESKNAIGIALENHDRRIREDEIEFVIKRLIK
DYDSSYTLTVDKSRHVIEIHVDK

>26917_peptide_chain_releas...faa
MDKELAEKVKKRRTFAIISHPDAGKTTITEQMLLFGGVIRKAGTVKARKTGNFATSDWMEIEKKRGISVT
SSVMQFEYKGKRINILDTPGHQDFSEDTYRTLMAVDAAVMVIDSAKGIEPQTKKLFKVVKKRGIPIFTFM
NKLDRDGRPPLDLIAELEDLLGIEGVAMDWPIGSGQTLKGLYDVANNRVELYRKDGEDRFLPLNEDGTLP
DSEPLSQDPQFQDTLDEIELVKEAGNKFDPEKIALGDQTPVFFGSALTNFGVETFLNSFVDLAPAPESHT
VNGDEELSPEDPEFSGFVFKIQANMNPHHRDRIAFVRVGSGEFKRGLDVTLARTGKPIRLNNATEFMSSE
RVQVSDAVAGDIVGLYDTGNFQIGDSIYSGKRKIVYPPLPEFTPELFMRVTAKNVMKQKSFHKGMNQLVQ
EGAIQLYRNYQTDEYILGAVGQLQFEVFQFRMKNEYNSEVEMNSIGHRVARWIDPEQLDPRMSNSRNLLV
KDRYGNPLFLFENEFAERFFHDKYPDVKLTEKL

>26918_magnesium-cobalt_eff...faa
MSSDPGADNLFVRLKNRLSGETEEGTKDHLEKEIINLHDNHKINDTEFSMLEGILDFQVKMAREVMVPRT
DAFMVDADVSFQDNLDEILREPYSRIPVYKRDKDKIVGIIHIRTVLRKAKIKGFENLDYQDVMTEPLFAP
ETAELGDLLMEMQQTQRQLAILTDEYGGVTGLATIEDLIEEIVGDIHDEVDHTEILYNQIAPNKYIIYGK
MPLDDFNEQFGTHLEMEDVDTVAGYVINTLKMIPAKGEKLNVDIGDGMTLTTRRMKGSRLLTVLLTKNKQ
EIKKEEDNKE

>26919_hypothetical_protein.faa
MKKSHVLLVFTFLLLIPYICSLLIIGIGYNALVLHSAEIYRTIIGALVGSIIMFAVKATIQRPVDLLAMQ
TNDGLLKQLLRFFSIRRRYFLLFANIVLDFILCFAATYLVRSVLTLDQIVGSSIGFVLLIMFVSTCLGAY
VEYDNLSIDPQQH

>26920_recombinase_RecX.faa
MIITKVSAQKRPGRYNIFLDGKYAFSAGEKTVAEFVLLKGKELDSEQVERIRQFDADAKASDLAAHFLSY
EPRTIFEVLQYLKKHEISDEAANSAVSQLNELGYLDDHQYAKLFIKNDLRVGSDGPKSLLRKLTQKGVDP
EISQTELDEVLDEDWIEVGQRVIKSMVHQAGKLAQRELKRKMKTKLLMHGFDSGISTEVIASLDLLEDDE
DLQMHALKKQGIKAYKRFRRYDESERKFRIKKYLFSHGFSSGEIDAFLNGEVINFDDLAEY

>26921_23S_rRNA_-uracil-5--...faa
MNKKFTHKKQHHEKDVIITIKRLGINGEGIGYYKKKIIFIPGALPDEVVVAKIVKSYPHYIQGELVRIKE
KSPDRVAFPEGVDPEIGGLELAHLSYEKQLEFKRNNMLESLRKYHPRNYAKYKVKKTIPAPDEWHYRNKA
QYQIENIHGKTKLGLFAPNSHRLIDLPKMPTQSEDTQKTEREIKVLIEKLHVPVANFRRHLPGVKTIVVR
QSEATKEIQVTLITIGHKIKNLIPLAKEIMKLDNVVSVYQNETEWQNPQVWGNKTEKLLGKNQIMEEILG
KKFALSPRAFFQLNPVQTVNLYSEALKYLDLTPDQTLIDAYSGVGTLGILAADRVKQVIGIETIPEAVKD
AQHNVELNHIKNADYIQGSVEKVLPELKNSGVSIDALIVDPPRTGLAKKLIKTLLQVKPETFVYISCNPS
TLAQDLVLLSEVYDIRVIQNVDMLPQTPRCEAIAKLVLRK

>26930_integrase.faa
MQQVVLPIKDSNVLKEVQDTLLNNFKAGRRNYTIFQVGKATLLRVSDVMCLKQADIFNPEGSIKQNAFIH
DRKTGKPNTLYLKPVQTELLLYRQWLLDHKLESEWLFPSLQHPERHITEKQFYKIMARVGDLLGINYLGT
HTMRKTGAYRVYTQSNYNIGLVMHLLNHSSEAMTLTYLGLDQASRETMLDQIDFG

>26943_ATP_synthase.faa
MYDYRNNIKVILNKTEADDKSLANSLNAIKAIIAMADGGSADKPKDKTAPEKQANTQSMAQRNADLKQFK
QLLIGLTSLIETPGDEKAKKTSLEALHKLTFVPGVGKRYGNVLGKLDQAIQKSKTTKEAVNKKIFEDAMK
PKEQPKRDYRKGKRYTVIRALSGCNLINDDGQIVYRIKESQIHSLNLKSGDIVEALEDRDNPNYEAEILR
VVGYRKLRTRDYDPIEEFRYAVVQGRTGQLAITRNIKGEKLRIRGKAITIPADSSYYQGENIHLEDGSIV
DLAWYTGDVRIKKNPADAVQIRWIYQVDPPKQSDLSYKKKDKNKDKAAEELTKLDMNLHYQRVGIAIGDN
QNEGILEGIVNRYNGIPIPINAFEGKKKVMERQIKDLDIVILMTAYAAHDATWNIQEFASKYGVKFAVSS
SKGYRSFERALYRA

>26944_50S_ribosomal_protei...faa
MYAIIKTGGKQYKVAEGDSVFVEKLDAEEGSSVTFDEVILVANGDDVKVGTPLVDGAKVTAKVEKQGKEK
KVVTFKYKPKKHSHSKYGHRQPYTKVTVEKIEA

>26945_50S_ribosomal_protei...faa
MNILGMKLFAHHKGGGSSANGRNSAGRRLGAKAGDGQTIHAGTIIYRQRGTKIHPGKNVGQGGDDTLFAL
VNGVVKFERLGKYKKQVSVYPAEEAK

>26946_X-Pro_dipeptidase.faa
MENKQELLTLINNRINQVTALIKEHNADAMIIFNQANYRYLTNFTGEEAQLILTANGERTLLSDSRFAGQ
IKAQVPGEMDVVMKHSSDYEELTNALKKMNVKKVLVEGEFVSASEFSKLKELNPDIDFEMVEELVERVRN
VKDELEIAALRKAIDISMESFKGILPMIKPGVKERAIGAKLDYLFKVNGGDGPDFETIVASGVRSAWAHG
VASDKELEEGDMIVIDFGSFYHGYAADITRTIALGEVDEEMHKIYDIVHEAQRRGIEAAVVGNTGYDVDK
AARDYITQQGYGKYFGHGIGHGIGLEIHELCQPALPFKTTKLVNNMVHTVEPGIYLPDKGGVRIEDDILI
HDQTPETLSTLPKDELISL

>26947_elongation_factor_P.faa
MTMISVNEFKNGLTIQYNNDLWRIVEFQHVKPGKGGAFVRSKLKSLRTGAVQEYTFRSTAKVETADIQTK
SMQYLYNDGSSYVFMDTSTYDQLAIPNEQIKDEANYLLENMVVNVIMHDGETLGIQLPNTVDLKVAKTEP
NIKGDTSSGGGKPATMETGLVVNVPFFINEGDVLTINTSDGKYVSRANK

>26948_alkaline-shock_prote...faa
MADSSKIRLSGEENSEQIKIDPSVLEVILGIAAEKIDGVAGMRGSLKSGINWVLGREDHGKGVNVKVDED
NKLIADVYVYLESGVNVPKVGMEIQKELKAQLLQMTDLELKSINVHVVGLAFPEDEKEAEETASELFPED
E

>26949_transcription_antite...faa
MNQHESRKVAMQAVYLANQEPDLSAEDVETKVVATLNLKQLSAYSKKLIEGVLENREDLQSELTNHLKKS
WRLERVSQIVVAIMEVALFEIKNSDEIDPKAAVNEALNLCDEFAEPKEKPFINGMLANFV

>26951_exodeoxyribonuclease...faa
MTDNKYLTVTDLNYYITQKFKNDPYLHKVFLQGELSNFRYRRNSHQYFSLKDEKSKINVVMFRSYFDKVK
FKPEEGMKVYVVGYVSVYGPQGSYQFYAENMEPAGLGALYEQLKQLQAKLAKEGLFNPEHKRKLPRFPDK
IAVVTSASGAVIHDIMVTANRRFPHAEIDLFPAQVQGDTAADSLVKAMRQIAAQGDEYDVMIIGRGGGSL
EDLWSFNEEEVVRQVYAMPMPVISSVGHETDTTLCDLVADARAATPTAAAEYATPNLADELAGIHQLQSR
LIAGMQNNINQKRDRLNRIKNSVIMREPTRLYDQQIQQVDLLKQRLQNSIQNKVNNSLQNYRLLKQRLLS
VSPDKQIAGMKQQEKFLAKQLNDNMKHYLKNKRSDFSKIVQQLDDYSPLKTLERGFVYTTNEEGETVSSV
DQIKKDDHLNLHFKDGEVTATVTEVRK

>26952_exodeoxyribonuclease...faa
MPTKKNNFEEQLNSLEKIVTNLENGNVPLEDALKEFQEGVKISRELDKKLTSAEETVAKLIDSDGTEHKL
DPNNAAAPED

>26953_geranyl_transferase.faa
MTAFKCFKEDWTPVIDDYLAKHLASEVDNQKISQIMAYSVMAGGKRLRPLLFLATLNTLGRKIDEPEIRI
VCGIELIHTYSLIHDDLPAMDNDDYRRGKLTSHKKWGEAEAILAGDALLPLGIQWIAEGSQSAQLVNIIT
QAVGPNGMVGGQYLDIDSTNNASVAGDAKFINQMEWLKTGCLIQASVEMAAVYAKASDIEQVKLIDFAKA
FGRSYQIYDDLVDVVETSEEAGKATHKDKEEGKNNTLTLLGIDQSRKKLKELIDQAKDDLQGLNGEVLAG
FLDLYQKVL

>26954_cell_division_protei...faa
MAKQRADVLLAEQGIFHSRSAAQRAIMAGLVSDHNHQRIDKSGTKFPEGEKFYVKDDGKKYVSRGGFKLE
KALKVFDIDLKDKICLDIGASTGGFTDVALQNGAKMVYALDVGYNQLAWQLRDDPRVVVMEKQNFRYSKP
ADFDQGLPDFAMTDVSFISLDLIMPPMYEILKDQCDAVCLIKPQFEAGPENVGKHGIVHDHEVHKNVIEH
TMQKAMEIGFNVLDVDYSPIKGGKGNIEFLIHLQKDEANGGCNLWSSTSAEVVERAVNSL

>26955_DNA_repair_protein_R...faa
MLVELDIKNFAIIKNLKVRFQEKMTVIIGETGAGKSIIIDAVSLLMGSRSQKEMIRSGEQKAVITGLFVL
DNQKEKIAELCEKYGLPHDDDQLVISRELAIKGRNIVRINGQLTTINVLREIGNYLVDIHGQHDQQILMD
QDRQIDLVDDYAPDSFKEELSAYQEDYRHWQKLTNQLRHLRQDAQELAQKQDILQFQNDELESANLEDPD
EDEKLEEEYNELNNYQKIADTANYFMQLYDDDEHGIATLLGDAQNAATDLTEFGSKFKDFAKTVDDGVYA
LNDARSELSNLMDQMDFDEERYQYVTNRIDTLNSLKKKYGPTLADVFSFYAKVQKELSQFETGGLDEEKL
QAEVAQVEEKMTKEARQLHLIREKVAHSLEEQIKQELADLYMEKARFSINFEETKTFTAKGTDAIVFLIA
PNPGEDLMPLVKIVSGGEQSRLILALKAIFSRVEPVGTMIFDEIDTGVSGRVSAAIGKKMHSIGRDKQVI
AITHSPQVAAAGDQSYLVAKQVKDGSTFTQIGPLSKEETITAIAQMMAGQDVTDAAKKNAADLIKSIKDE

>26957_hypothetical_protein.faa
MLHWIWVLIVGGVIGLIAGALTGHGKSMNWIANILAGLIGSSLGQALLGAWGPQVAGMAIVPSILGAVIL
VIIVAFVVSKF

>26965_lactose_permease.faa
MVPALSEDSHARGIYTALGTFSGAIGWNGLTIIVVPLVTGVIYAMTGKHEEGAPGWFAFAAVISALAILC
ALIVCLGTNEKHNLIRNSAKQKTTLGQVFGAISHNDQIL

>26967_lactose_permease.faa
MQALAEIHWGGRKKMNNHKISGKQVISYASFCLGNLGHAAFYGVMSTYFIIFITSAMFTGLDHSVADKLI
GLITALIVLVRNCRVSN

>26968_LacI_family_transcri...faa
MRTIKEIALESGYSPATVSRLLNNDPNLSITADTKNKILEIANKLGYWEDHQEKKIKPTIALLYRVNHNE
QLQDEYFTSLKQALVSTVERDALKMKTFYDIEDLIKNASLFQGFIGVGAEPIENAQLVKLHKVLPNGVFV
DTNPAPELFDSIRPNLPFTVKNAIDLFIKNGINKIGFIGGVGPKHDHIQENDLRSITFVEYMKTRGMDTK
WTCVEGPVSVENGYKLGKMVLAKYKNDLPEAFLIASDTLAVGVLQAFNEENVNVPKDTKILSINNSNVVK
YVSPPLSSFNINQQEMIDMALDTLTHLIIRPDRPNIDIRMNTNLVVRKSFVPQEK

>26969_hypothetical_protein.faa
MQRLWVTGYRSYELNVFSDKDPKITIIKYALKNYFKGLLENNQLDWIITGANLGVEQWTAEVGLELGQKY
PLRTSIMIPYEKFADRWNENNQTKFLNLKKRVDFFASTSNLPYQNPVQLRNYQNFMLQHTDRALMVYDTE
HPGKSKYDYNLIQKYQKAEEYPLDLIDFYDLQDAAEEYQEAHQRNYFSE

>26970_recU.faa
MVKYPSGSLVAFRKPINKKENKIRHTYTHRKGVNFSDRGMTLEQQINESNKYYLNEEIAVVHKKPTPIQI
VKVDYPKRSKAVIREAYFRQASTTDYNGVYKGYYLDFEAKETRNKTNFPLKNFHEHQIFHLSACLKQKGI
CFTIIRFASLERYFVTPASFVINAWREKDKSSMTLKEIEDNSYEIKSGFRPTLPYLKAVDNFIADREREL

>26971_penicillin-binding_p...faa
MIEDKNTMRRESRRNYQKRRSTKSHLGIKIVKWIFLIVLLLVVSGIGLFAFYAKDAPNISQDQLQSGGTS
SLYNNDGKFLLSLGSEKRIYVKNKDIPQLLKDAVVSVEDKRFYKDKLGVDPIRIVGSMLTNAKSNSIAAG
GSTITQQLVKLTVFSTAASQRTLKRKAQEAWLAVKVQHEFSKDQILEFYINKVFMNYGNYGMGTAANYYY
GKSLKKLDLAQIALIAGMPNAPVAYDPYLYPQKAKYRRNIVLKTMLQNEKITKDEYNQAVNEPITHGLKK
RRADNESKIRKIDDPYIKEVISEVKNKGFDPYNDNLKITINIDQKAQNKLYELGNNGSVPFTNNKMQVGA
TVIDPNNGHVVAILGGRHLPSVQLGLDRAVQTGRSTGSTIKPVLDYGPAIQYLNWSTAKMLDDSKYVYPG
TNIQLYDWDNKYDGMMTMRKALEQSRNVPAVKTLADVGVKRASAFARRLGVNVPSNSGLSVAIGANASSL
QMTGAYSAFATMGIYHKPQFVSKIETPDGLTRNYDSNGVRVMKKSTAYMITDMLKGVIKHGSGTNAKIPD
LYQAGKTGTVKYSDEDLAKYPGYNSTPKDSWFVGYTRSYAIGIWTGYDNLKDGTISGIGQQSAQLMYKSM
MTYLMRNKPNLNWQQPKSVIRAKTGGTWQLYVRGHAPAGVSDIVASYDEDDEETDTNNDTNNSVNTNNTQ
SSSSETGTPRQSSRVERSQSSQSHEQSSSSTTSHTQSSRPTRNEDNEEHEQSHADSDKD

>26972_endonuclease_III.faa
MVEDLLSDDEARTVLKRILAMYPNAKGELHWDNTFHLLCAVMMSAQTTDKMVNRVMPDFIKKFPTPEVLA
NASIEEIESTIKTIGLYRSKAKHLKATAKILVEKYDSKIPEDKKTLMTFPGVGEKTASVVLAEGYGVPAI
AVDTHISRISKAFHIVNQKAAPHEVEQRLESILPKNEWIKTHHAMILFGRYIMPARAKGDPYSYLN

>26973_DNA_replication_prot...faa
MQFNDYRALGFTTLQNGLIAYYSKLNISDAELLLVIQLEAFNQRGENFPSNEKIAANTNLTVADVGNIIQ
RLIDRDYLTIEQVKDSQDKIGNRYSLNKLYDAIDQYIDQNVLIKDKKRKKTISVSDDLDNNPLNYLARKV
EVEFGRYLSPIEREEVAQWLSVDHYTPEVIELALREAVLSQAYSLKYIDRVLLNWQRHNLKTVDEIERFL
KRNR

>26974_asnC.faa
MTELISIKDSSKHVDQEVKMHVWLTDKRSSGKIIFLQLRDGTAFFQGVVRKNDVTDEVFEVAKSLRQESS
FYITGTVHEDARSHFGYEIQITDLKVVSNNEGYPIGNKEHGIDFLLDHRHLWLRSKKPFAIMQIRNTMFK
ATVDFFEKEDFIKFDAPIFMHSAPEGTTQLFHVDYFDHDAYLSQSGQLYGEAGAMAFGKIFTFGPTFRAE
ESKGRRHMTEFWMMEPEMAWMHQDESLDLQERYLAYMVKQVLDKNEYELKILGRDPEKLRPTTEGNFVRL
PYDDAVKMLQDAGRDFKWGDDFGAPDEGYISEQYDRPVFIVNYPTSIKPFYMKKNPDNPKEYLCADVIAP
EGYGEIFGGSEREGNYEVLKQQIIDAGLNLEDYQWYLDLRKFGGVPHSGFGMGFERTIAWVCHLDHIREA
IPFPRLINRMQP

>26975_hypothetical_protein.faa
MIQDDTRQTLKFISWVIGIIVIAFVASILIFYYAGSRSRGNNQKIAEIARTKTPIKNIQSYYHLDRGTSS
YAITGTGKKGKRYYFVYLPNSKKAYLYPANKGVSEAYIKNKFKSSHSDATINHINLGWYKGQAVWEVAYK
KHNGNLGYTIYEFKDGNDISEVDNL

>26976_ATP-dependent_DNA_he...faa
MAKIFAKDTFAVVDLETTGTQREKGHHIIQFGCAIIKNMKVVKTYSFMINPHREIPQSVVNLTGIHNEDV
QGKDDFSVYAPKIIEILKGTVFVAHNVDFDLPFLNYELVQHGYEALTNKAIDTVELAKIAFPTLPSYKLS
DLTAQLKIKHLNPHKADSDAYGTAVLLIKIIHKLESLPQATLNTLSSLSSSLIRDTSWLITTIADNLRKQ
KRPLGSNYMQVRNIILQKQNDQLDRHGENAHFPINDDEKKKLFKGKLHFRRAQVDLINHLHKFVNNPDKR
AMVVEAPNGTGKTFSYLFAYAYQLYSGRKLVVATPTKVLQEQIIDHEIPQLLKVTKLDLTAEVVKSSSHY
LDLDGFVQTIFQGTPNKNTLVLQMQILVWLTETKTGDLDELNLTNYNAPLFAQIQHPGDARVGSRFASVD
FWNLARKRQEEADILVTNHAYLANHYMDTIWGQNPYLVIDEAHRFTENVISSRNDSLRFEALWGVLSYLR
NLLYFSNDGVENQFNDNVQLNFLLKKLDPQILELIQCINDLQKDLYAQNKNAVNKTILANGTLELSFQGK
GLFNKNSQFKQSLGKFQQKLEEVRELTNQVLFELYQEQEQEQVLTNTETLLSEITEQIDRLDYYSEKSYQ
LADILSDSQNLDQDGFILMVTNPDDPLSTNLNWLMLDAEDVLNQIYSRFDHIAFISATLTSNHNFDYAIN
QLALSNMSLVEYIGKSTFNIKKHLQVIAVNNMPNPDSEAYEEDIEQILINDLTNKNHVLVLMTNLEKIRT
VFMAIMNSPELKDFEILAQGISGSNNRIAKRFVIAKKAIIIGADSFWEGIDFHDCGIDTVFVARLPFESP
DQPEVRLRQKKLEDQGINVFEKDSLPRAVIRFRQGMGRLIRGEKDHGQYIILDPRLWSKEYGKAFLQVIP
VKVKKVTKEELKELENKKK

>26977_helicase-exonuclease...faa
MPQFTKEQEKAINDRGHDILVSASAGSGKTTVLVERVLKEILAGTQVDELLVVTFTKAAAEEMKTRIKAA
LTKEMAKPGVDYRYLREQLNQIDTANISTIDAFCLDVIHRFYYSIELDPSFTILTDDTQAALLKERALRE
IEGEMLTSKDKAFRHFYDNFAGDRDADSPRDLLLDLYNFAMAKPEYKKWLAQLPQIYEIEDSVIGSKIWQ
KQIKPYIATKFSELQEKIASYLTQAIMETKELAKVKESFTLFAQNLNNFVQAVKEDDDYDKQRELLRSCV
FTINFRKSKKWDEDLLEFYNEIQSLKDEAKSQVFDTFTSFYAVTEKEQIKIMQESQKIVTAISTAEIKLI
ERFNQLKRNENLLDYSDMEQLAYQILSQDTSSSQMARDFYQNKFKEILIDEYQDINALQERIIQQIKSEK
KNTLFMVGDVKQSIYGFRQAEPSLFLQKYHQFAEDENEHEERILLSDNFRSTEPVTQTVNAVFKSILSTD
FGGIDYQKEGQLIFGAKYYPKSLPQASEVIVHEKKNNNEKSKNEIDFSEIQMVLARIKQLEDEHVQIFDS
NTGKMRDMEYSDIAILTRSRSDNLEIMQEFAKQDIPLFVTDAENYFQTFELTVMMNYLKIIDNPDQDIPL
VTVLRSPLFNFDEKELAKIRIKSKNSNFYSALTSYVGTNDVLSKKCKNFLNQLAELRSFATTHRISELIW
SIYERTNLLEIMTALPNGEQRRVNLEALYERATSYESAGFKGLYQFINFIDRMRRSQKDLAQPLLTKEAG
NAVRLMTIHGSKGLEFPIVFYVGMQHHYQMRDLNGNYIINSDSMGITLREQNYRVDSLVKAMGNITKKQQ
LLEEEARILYVALTRAKQKLILVGDVPSFNKKVKEWSTELNHAGQLPLINKLSATSPLSFIGPSLRFDRH
VAIKLNDITKSIDQSQKILFIDYQDEDTKFIKKDEDTDNQNENTSKSALLTQTVNKLYQFNYPFRDASET
TAYQAVSEIKKAFNDPIDAELENSHLLTSTNRYLQPIDTKPNFLYQTKFTGAEIGTATHLILQYYDYTND
SADNLDQEIATLIEQKKLNPDIVSSLNKDQIDWFVHGDFAKDFWKEPTNLKREVDFSSLLSARTLFKDFS
DPDAKILVHGTIDGYFVAKNGIILFDYKTDHVNKTNIDKSIELIKEKYTGQLRLYEQALNEFSEKKVIGK
YLILLDAKQVVEVK

>26978_ATP-dependent_helica...faa
MIKILTGRQTDPLQEKILATAIENYQQHPENETFIIVPNHIKFTTEVRAINKLASSKKQTETAVKNLHVL
SFSRLAWFFLKDAEQGLPTQLDDAASAMLLTHIIEQKQDELIIFEQSNSGMVRQLYNTILQVYDGNLDLD
NIDETNLDQETKSKIHDLRIIYDAFIEEIAGKFSTKNEVQVQLNDILAKNSELKNASFYFCDFSHFSLQE
MLTIQILMRKAKNVTLAFKTRLGNINPKAEAGDYDYVIQQTIRRLVSFLQERDMDYVASEFPIPSEPTPR
EILNSLWTETVSKVDELKQVQLVKADSRYAEAYFVARTIYQQVALNNYRYRDFLILAPDLKEYETYLTPI
LRQNNIPFFNDLQQEMKYHPLVVLIENLFNLRDLKENPFQTQSMLTILKTHLLIPSWYKEEAEYIHDVDE
LENFVLAHGINHNLWKKHFADFVSAEVIRLDKIDEEVAKIDRLRGYLVDKVTNLFTKLEQEKDSQKALTI
FFDFLTKNGIAERLEQWRDAANNAGDLQQAQQPEQLWDLLIQLLKDYLAINPEKFDLDEFFNMLISAFKE
ATFSQIPSTLDAVNLSEMGMVQTSGYKQVFIIGATSGNLPSIEKKPGFLTTENLNQLQSSFESDAYLEDN
QRLNNLDQNYQFGLSLALAQDRVYISYPVLNASNEKLDPSIYYQRLQDYGAPEFSQHDLPEKMQDLLSFI
TNPDASLGYLAYINSNTSDEAIDELLKITQKYLPQKVKAVLDASDFDNQPEDIGEDLAAELYGKNLYSSV
SQLETFYENSYEYFLTYGLKLRRRLENEFDVIQAGNYFHETFDRLVKRLNEQHIDLADLSSVELEQQLNQ
VRDVIKDESKYAQLMNDPFNQYLFHCLDHTTSKVAQNWRKSLAETPLRAKYSELSFGLDQKIKGISLDIP
DLPGNHQVNLRGKIDRVDLANFAEKDQVLAQVIDYKSSAKKFDLGMFYNGIALQMISYLDVLTNNNCFFA
GEDKLSLLGAFYQTVTRQLERLNSNKLIDSSLNLRENAIDSKPKLMYTGLISNNPEILLEAEPLLDGKSS
QASQLYTGVGTKARGGFKLPADRNFNEEELQLLLEYDEYLIKEASRQILSGQIKLNPYRYGRNKNALTYS
DFKDIFFFDAMLRHNQYHEISNMSKRDLLVKIKEKLGKKD

>26979_mevalonate_kinase.faa
MKTSFLAHGKVIIIGEHSVVYGYDALAMPIKALHIKTTVENNPEMWMDTARYHGSFFDTPSEYDGLKYVV
KTMQKKANNNEPLKITYTGEIPMERGFGSSAAVALGTTKALNQFFSLNMSESEIMAVTNHAEMINHGKAS
GLDAATVNSDYLVFFNKKMGPKVLQAKLGATLFIMDTGELGNTKKAVAQVSQLLSESEQAKTNMKRLGEL
ADLTKKAWINHDVKTVGNIFNEAQKILHSFNISTTKIDQLQKIALDNGALGFKLSGGGLGGITIALCESQ
EIAENIADKCQDLISNYWVEKI

>26980_diphosphomevalonate_...faa
MSKIVRAHTNIALIKYWGKANAELRLPLMSSLSMTLDAFYTDTSVEKTNDENAFYLNGQKQDSKQSQRVF
SYLTKLQNKFGYHDNLIVKSVNHVPTSAGLASSSSAFAALAAAFCQYYNIQVDKKELSRLARIGSGSACR
SIFGGFSVWQKGDSDASSYAYALDEHPQMDLHLLAVELNTNQKKISSTSGMKEAQSSPFFNPWLERNETE
LNQMIAAIKNDDFTALGELAELNANEMHAINLTAQPEFTYFEPNTIRAIKLVEDLRKEGIECYYTIDAGP
NIKILCRLRNSKEIIERFKSVFNNVNIVIANFGPGITYLD

>26981_phosphomevalonate_ki...faa
MITEKAPGKLYIAGEYAVLEQNCPAVLVAVNQFVRVSITKSNTSTGLIHSKQYSQDSIHWVRQGSKMVID
NRDNPFEYILSAISYTEQYCIEQNIKMKVYDLHVNSDLDSADGKKYGLGSSAAVTVATVKAILHFYGVKM
SNELVYKLSAISHYSVQGNGSAGDIAASVYGGWLAYQTFDKKWLQYELANKTLSDVVNEAWPGLKIELLT
PPHDMKLMIGWSQKPASTSRLVDETNANKAALNTEYKNFLAASSECVLKMIVGFEAKNIALIKKQIRVNR
HLLQHFAKINQIAIEIPRLTQLIKIAEDFGGAAKTSGAGNGDCGIVITDADTDVDALENEWRRNGILPLN
FRVHQISLAH

>26982_type_2_isopentenyl-d...faa
MSIRSERKEEHLKLAQMFFNKEKYNSFDQMHLLRPALPESMVDQSVLATEMFNKSVSAPFFINAMTGGSK
QSLIVNQALGKIAHQEKIALALGSASILAKEKDQLESFYAARDEDPNGVLIVNVNPETPINAIKQTIKEL
QADALQIHLNTVQEIAMPEGDRNFIWLDQIKNILDQITIPVIIKEVGFGLDQNSIHLLKENGIKFFDVAG
SGGTNFAQIENARNDHDVSYLEDIGLPTVISALMAQKESVNFIVSGGVRNPLDILKGLSLGGQFVGISNV
FLQEFNKNSFEGLQTLISNWKDELAALIAIYGKHDLASLPKIKKYYDLPLKNQIDQLI

>26983_RNA_methyltransferas...faa
MLKLPVEFKEKYQKLLGDEEATELFAAMNEESKKAIRINTLKNPVKIAYSLNEAIPDLRDAYYGEISGED
PEWVSGYVYSQDPAAMFPAALSGVKPGDKVLDLCAAPGGKTTKLGEQLENEGLLVANEISGTRAKALREN
VERWGIGNALITNESPEKLSPVFYDFFDVILVDAPCSGEGMFRKNPEAIDYWSQDYVLTCQRRQKDILNE
AVKMLKPNGRLIYSTCTFAPEEDEQIVSWLVNEHGFSILDTEIKDEKISLGHPEWSDNNPELTKTIRFWP
QDGVGEGQFAAVLQKNGGNAETVTKKSKKKKQKKNPLRLTKSQQELVGNVINQFNLPDSLSDWSKKAMVR
NDHVFIPAIVLSEKTKLHIVNNGIELGILKKKRFEPGHQLAEVLGQLKQTRVVDLATLDDYQKYLHGETI
KVQSDLRGFLLVSYQNLIFSFGKITGNGILKNFYPKGLRK

>26984_hypothetical_protein.faa
MNFKRIFLLLVPLIMFLGIGAMISNIQSDYADEVLEAHGLTNNTRYFRTDSDESISSFLRYLNKNYAHHQ
IQLHFDSNYEKKQVLVWTNHMVKSLPTETGRYFSPDDFKGKVSFAVLGPTAKINVLEVQNNKYVVLGRNY
YSVIGTFKNYPQVEMDKYYLSTGVDQLTAQDQLRNYRIVIDSTPYVINKIAKHYHAKLHIPSFVQEHHRD
RLSVLPNILMLVACVIIGILSNVVLAILMKRQARLTYLRGDLLRNWVINRSARTLMVEGVCAFLAYVFLR
WHAFYSAYSSLSIALLIAWLMNVIAFCIMLYHLMRKDKKVVKTTRRI

>26985_SAM-dependent_methyl...faa
MTNFLHKLTMLDDEINHSTVHSQVEEIKQIDHQVAKGEPLIEAPAKLGLLPDQFEDILEEIGNNQKRKLT
DINNLFNNFRQYLSLKYGVWSVPNLKTAHLIKNRLHIDTALEIMAGNAYWSKALENVGVQTISTDSLEWA
KTSSTGAEPFHPVINLEATEAIKHYSDVDLIICSWSPNFGKSDIAAIDTWRKCSNAKHFIFIGEEDGATN
SPEFWQNNWFKQTAALKAINDSFQSFDFIDERIFEIDNEF

>26986_signal_peptidase_I.faa
MGEKTKKKNEDEESIGHFVLDIIIMFAILMGIYYFVFSFFLSNETVSGPSMQPTFENGDRLIAVRHFTPK
RNDIVILKAPDQKGALYIKRIIGTPGDMVTSKNDKLYINGKQVAEPYLNNKYEKQAHRLGELYTNNFTLK
EKVPKNHYFVMGDHRDVSKDSRYFGFVKRSALIGRVVFRYWTFTQWKTF

>26987_hypothetical_protein.faa
MNEQQEELSNAIIDFQVKHHVNDTDLAFASHLSVEKVHAMKTGDGEFTNEEINQLYDYMSANA

>26990_ABC_transporter_perm...faa
MTSFSALFKQMFVQKRRYAHLVLLVQTFAVIFMFLMDLITSNNFAKGFLVFAQNSHPKFCDIIFAVGIIT
TAIGDLVFLGLLCWQNEKINLSQTWHLIPVSDIKLWWINILTSMVQCAYIFVIQVVLGIIVLIFDCMSYG
LSFSTMNKKVGFSWSWPDVMGVIEMLLYLIGLVLIIFCFVSFADLLTRTITDQLPGKNSTVIKIFVMAIL
VIIGVTIAFKINDQLTAAYMRHLMKNSNGYSVDTLPMAIIEFFAGSIILGAINSFLIEKFVEPKIR

>26991_ABC_transporter_perm...faa
MTSFNTLFNRMFQEKSRTVYLIYLIQAFASLCFSVWMIISMKGDPNVMVINGHHEVTNHLISYLLIFGVM
MFITSFFANFVYWIISSIKNEKINRSQTWRLIPISDTKFLLSNFGTAFISYLWLMILEGITVAVTCLPVL
TVNEVRKNLADFFSRSQQLGTQDWWGLLGALVLVILLGYAWYAIVSLINLSSRSIMEFLPNGSSKFIMFI
VRVVIILAIIWLLSKATTVVFGAIGNFIPFLADGNNDLQMSGTLVAFLLFDVVVTLIDILLLNKFVEAKQ
N

>26992_ABC_transporter_ATP-...faa
MNDLLTVKDLTYRKNQKTILKDANLNLSSGKIVALLGENGAGKTTLMRIIAGVAKNYKGEVNLEGTTKEA
ARKAKLSFTDGLTGFSDSTKIKDVVKFYATIFQDFDENEFDELRKFMKLDNDMKLSQLSRGMREKLIIAL
TFARKADLYLLDEPFGGIDAMARKKIINSIILWKDEKATILISDHFVNEISSLLDEVVIVKDHTILEHKS
ADDIRQNHETIEEYYESFYADEDDE

>26993_GntR_family_transcri...faa
MEFKDNIPIYLQIEQYLYRQIALGKMKAGEKIPSVRKLALELTVNVNTVQRALQQMNDQGILYTKRGEGN
FVTEDTELLAKTKQTLIDNELDEFVQNMEKLGVKKENLITILEKYLKKCEG

>26994_peptidase_T.faa
MEYPNLLPRFLKYVKVNSRSDENSDRFPSTEREENFQKNVIMKDLEELGLSDIHYNQKAGSVIAEIPSNV
DYDVPVMGFLAHSDTADFNSENVKPQIHENYDGESKIQLGDSEFYLDPEVFPNLRKYKGQTIITASGDTL
LGGDDKCGISELMTFAEYLMNHPEVKHGKIRLAFTPDEEIGTGAEHFDVKDFGADFAFTVDGEAPGKLDW
GTFSAAQFTLDIQGVNVHPAVAKGQMINAVQVGIDFHNQLPEHDRPEHTDGREGFFHLLSFDGTVDHAHL
AYIIRDFERDGLEERKNLVKSIVKKMNDEFGTERIKLQMNDQYYNMADELKKHMDIVDLARDAYKAEGLE
INEDPVRGGTDGSQLTYMGLPCPNIFAGEENMHGRYEYTVLESMYKTVDVMIKMAELNAERAK

>26995_Nif3-like_dinuclear_...faa
MTKVKDIVNRLREDFPKDIASKGDPVGMQIGSMEADVTKVMTTLDVRPQVVEEAVEKGVNFIVSHHPVMF
RPARNLDFADAQNAMYGNIIKNGITVYSIHTNSDKAQDGSADWQAEELGLKDVEPFCLDDDGIAMGRKGR
LPETMTAYDFAYYVKEKMGIKMARLITADNNKKISTVGFICGDGGKYWTRALDDHLDAFITGDVYYHVGH
DMISSGLTVVDPGHYTEKLFKYKVYDRLKKWNQENNWNVGVELSEVSTNPFQDLF

>26996_SAM-dependent_methyl...faa
MNLRLNTLAKMVDSGSRVADIGTDHAYLPIELVKNGKIDFAIASDVAAGPLENAKTDIAEAGLSAKIETR
LGNGLETVTHQDQIDTVVVAGMGGKLMVDILDAAWSKEYQFDTLVLEPNIGEAGVRNWLMMHNYQIMDEK
LIAEAGHTYELIKAKLTDTKHDLSEKEIFFGPFILQEKNPVFYQKWEGQLTYNQKLLQNLNKAKKKDEDR
INEVNHHIKLIEEEINHD

>26998_peptidase_M23.faa
MKKIESKLLLWIALIAILIFASVPLWHINLNTARPQTHVVKKKHKKVVHKVTWGYPFKKLYEKKIKFKSG
QKFGETDVIRRYYPTKSYFHDGYDFGFSEVGHSTVYAVHAGTVHKVKYTPGLGLYVWVISKDGYVEIYQE
GFLSITDIYVKKGQKIKLGQKIGRLTGSHIHLGITKTDKDYIDKHGVPCHYYWKDNGTWLNPMKIIEDDI
AKGKASKS

>27011_phosphatase.faa
MKHDRILALDGPRNFRDIGGYKNDKGQHVKWNKIYRSDSLSSLSDEDEQKIADRRITVDIDLRSKYEQNA
APDRRWPNVRYVDAHIYSENCKENKGDNKLYRFIHHIPDMGDNYLGEIYQQVLLNTHSQHMFAKIFAELI
ELPEEDALVYHCSAGKDRTGMTSALILTALGVDDDTIAQDYLLTNELYNFALAKQYPDDNQIAKMVSKMN
LTKGEGPAIRGITETIRAGWGDFDGFFKKELHFSQSDLDRFRKMYLE

>27013_hydroxymethylpyrimid...faa
MIKDPKIAVTIAGNDSDGSAGMPADLHAFYDRGVYGMGLMTAAVAGNTTGIFAQQIMPVDFIQKQFDVLN
DDFKISAAKTGMLANKEIIDCVADNLEKYDMGKIVLDPVIITKHGATLLDDDAYQTFLDRLLPLADVITP
NFYEQQKLTGMKLENKEEIHAGAKTLQEMGAKNVLMKGRHDADQAEVTDILLTEDGNFHEFTKPHFKTDR
VNGTGDTLSAVIAAELAKGKSIINAVKIGKDFTYEAISHPINVGSKWGPINHWAAEDKVE

>27015_L-2-hydroxyisocaproa...faa
MRTVGIIGMGHVGATVAYTLFTHGMVDDLILIDKNEDKVNAEYNDLHDTLARNDTYVNVRKQDWDGLEDA
DIIITAFGDIAASVKTGDRFGEFELNAKNAREVGADIKESGFHGVLINISNPCDAITQILQETTGLKKNR
VFGTGTFLDTARVQRIIGEKLGQDPRNVEGFVLGEHGSSQFTAWSTIRVNNKIAFQLFGEEEQEKISEQS
NKNSFIVANGKGYTSYAIATCAVRLVKAVFSDARLYCPVSVYNPEYKTYIGYPAIIGRDGIEEEIELKLT
SEEKEKLETAADKIKEHLDQLKKK

>27016_transcription_elonga...faa
MPEKSYPMTAEGKEKLQAELKNLKLVKRPEVIERIKVARSFGDLSENSEYDAAKDEQSHVEDRIAQIEDM
LKYAQVVDADSVDPNEVSVGKTVTYTEVGTDDAETYTIVGSDESDPLNGKISNDSPIAQALLGKKKGETV
SITTPGGQFDVVINNVEA

>27018_membrane_protein.faa
MSPLVWIILIIIVLLVGIYIAIYNGLQKSRVYVDESWSQIDVQLKRRNDLIPNLVETTKGYAKHEKSTLE
GVVKLRDQLVNVPQGDHEEAMKLSNQITDSLKSIFALAEAYPDLKANQNFLKLQEELTNTENKIAYSRQL
YNSSVASYDQKLLTFPSNLIAKIHGFTKIDYLETPTEEKAVPKVKF

>27019_protease_HtpX.faa
MLYQQIARNKRKTALIMVLFVVILTLVGAGLGYLFSNRPWMGIIIALAGSLIYLLIMWQNPANMIMSLNH
AQEIQEADNPELWHIVEDMAMVARVPMPRVYIIPDPSPNAFATGRDPNHSAVAVTEGILQLMNREELEGV
LGHELSHVRNYDILLSTIAVVLVGVISFISGMASRYIWFAGESRDSDDDRDSNAFEMIFKVVAIVFVLIL
GPLSASLAQMALSRNREYLADASSVELTRNPQGLISALRKIENSQPMKQADRSSAGLYIENPFHNHGLSH
LFDTHPPTEDRIKRLEQM

>27020_hypothetical_protein.faa
MAAVALDQYLASVLKSNITDTNEVKLEAGNPDFDLFTIYLENHNTGIHRYRMDVSTILYVAKGTVTIKSG
EKIIPMKSGDVLLLTENSIYEVTKQTSDTVLAKLKFKPGFKYRKYFNDFSYKGNREIKVIKQIVDSLENE
HVLWLKNNQITRASQVMQHIIGGYLNNDLFIKALIQAELTVMFIISIRTQRMATPTSLDKTKFEKKSLNN
YIDMHFADVSLAEAAKYFGFNPNYFSNMVKAKTGKSFVDHVDERRMQEARELLAQPDLSLKEIIGRVGYS
SKSFFYKKFNQYYHMTPAAMREELFRQANINLK

>27021_ABC_transporter_ATP-...faa
MMIEISDVTFSYEKEPLINQLNMNIAPGFNLLIGPTGCGKSTLLKIIAGLYPKYAGKLTGKIDLHGQKAA
MMFQNAAEQFTMTTPREEIIFALENLQIKAKDYDLHIKKAVEFTKIADLLDQKINTLSGGQQQHVALAVL
IAMDVDVFLLDEPFASCDPNTRHFLIEKLASLAETGRTIILSDHVLDDYEKICDHLYQFEGKTVKELSAN
EKNKLFKQNKQFHEQSYSFALPTGTPVFELNKTQIKQNRLLLKQNKLKIYGKTTLITGSNGVGKTSLFKA
MNKMIPYKGNFTYLDNEISKIKYRKYLSQIAQIFQKASDQFLTVTVKDEIELSKKDRNNFFTDAKIDEWL
EKLQLKQHLDQVVYSLSGGQQKKLQILLMLMTKHNVLLIDEPLSGLDHESVDLVLQLMQECQEKLQQTFL
IISHQIDALADFCDYRLVFADQQLKYVEE

>27022_ABC_transporter_perm...faa
MNSSLKFILAFIISLEISLKASLTTNLIVIAFALIYLLVTRIKIKELILLIAVPFIASFTIFASLFWFSP
TPDAYYAWNLSTRVYVYTLTIACVTRNTTATDFARSLEQNLHLPSKFAYGVLAAINIIPRMKTAVKQIRT
SAMMRGMYLSFWSPVLYFKAILVALNSADNLAQGMESHGYVEGQKRATIVAIPLTKKDWLIFFTLLILVN
ISLFIFK

>27023_proline_iminopeptida...faa
MEIIEGKMPFMGYETYYRIVGERSEKPPLVLLHGGPGSSHNYFEVLDELAQKDGRRIIMYDQFGCGESSI
PDDHPELYTKETWVKELEALREHLALRKMHLLGQSWGGMLAIIYMCDYHPEGIQSLILSSTLSSASLWSK
ELHRMIKYLPIEEQAAIHRAELTGNFNDPDYLKANEHFMNQHAIDMTKTWPKCVMRKKRGGTVAYETAWG
PNEYTPEGNLHDYEYTDKLSKIKVPTLITSGTDDLCTPYVAKTMQDQIASSKWRLFEGCGHMSFVEKTDE
YVALLQKWLDQHDE

>27029_hypothetical_protein.faa
MDQLDKFNRRYNFLSKLSAAFFYSIAIAIALNFFWTPGHMYSSGITGFAQLINTVSERYLPFTLTTSFMY
FILNFPLFILAWFKIGHKFTFFTIVAVVLGSFMMHWIQPWQIRLDPLVCAIFGASINGIGTGLALKNGIS
TGGLDIIGIVIRQKTGISYGKFNIFINLIIIAAAGCMFGWTRALYSALTIFINGRVIDAVYTQHQKMQVI
IVTQHPQHIIDGIQNRMHRGITILHDAEGAYSHIEKTVLITIIDRYDMYDIRQIVQKADPYAFMSVGEVE
KVYGCFKEQEIV

>27030_hypothetical_protein.faa
MAETKDQNEVNIIIISDAAGDTAFSNATAAAAEFPKAQINYRRYPFITNKDKLDEVLEEIEKYPNLVIIY
SLVKDEMQMPVIKFAREHNIQCVDIFSPVVEAIKQTTHMTPDQKIGAQHSLNQKYFDRISAMEFAVMYDD
GKDPKGFLEADVVLLGVSRTSKTPLSLFLANKNLKVANLPLVPETHIPKEIYEIDPKKIIGLTNDPSVLN
EIRRQRMIAYGLNPDTAYSNMDSINKELESAQALYKKLGCYVINVAHRSIEETAALILEHLGIDDYAK

>27031_30S_ribosomal_protei...faa
MAKTIFHENESIDDALRRFKRSVSRSGTLQEYRKREFYEKPSVRRKLKSEAARKRRHY

>27032_hypothetical_protein.faa
MSLSDKIMADMKTAMKNHDKTTLNTVRMIKSALMNEKIKLGHDLTPDEELTVLNREKKQREESIEEFTKA
KRAELVEETKKELAVVEKYMPKQMSREELESVVKETIDEVGAKGKSDFGKVMKALMPKIKGRADGKVASQ
TVRDQLN

>27033_phosphate_starvation...faa
MAQTTFIPQKVEDIQKLVGVNDGNLKLLSEGYNLSISDTGNEIIITGDDEANVKKAIAVLKALDNVVNTG
VNVGAPDTVSAMKMADKGTTEYFADLYKKVLIREAKGRPIRVKNMGQKRYVEAINKSDVVFGIGPAGTGK
TFLAVVCAIAAFKKGEVSRIILTRPAVEAGESLGFLPGDLKEKVDPYLRPIYDSLYAILGTNTTDRLMER
GVIEVAPLAYMRGRTLDDAFVILDEAQNTTDAQMKMFLTRLGFNSKMVVNGDMTQVDLPGRQHSGLIDAK
HILKNIDQVKFINFSANDVVRHPVVAKIITAYEKEGIKN

>27034_rRNA_maturation_fact...faa
MDPIDVTYHDEVGFLDDKNRDWRDWIMKLLLLAKKEIGKDNNLEMSINFVDEDRSHEINLKYRDKDRPTD
VISFAIQDGEDAIDLSAFEDDPDFQEDIGDLFMCPSVIKRHSKEYGTGFDREFGYTVVHGFLHLNGYDHI
KPDEAKEMFGIQGKVLEECGLPLYPDQLDEGRGK

>27035_era.faa
MEEKEFKSGFVALLGRPNVGKSTLMNYLVGQKVAITSNKPQTTRNRISGIYTSDKMQVVFVDTPGIFKPH
SKLDDYMDKASLSSLNDVDLVLFMVEPEEIGKGDQYIANLLKEVKVPVFLVINKVDQIHPNKLLPIMDSY
HKLEGFKEILPISATQGIGIEDLLNTINKYLPEGPQYYGADQITDRPEYFVVAELIREQILRLTSQEVPH
ATAVAVDQMNKHQNGKLLIEATIYVEKDGQKGIIIGKGGKMLKQIGVNSRKEIEHLLGEKVNLRLWVKVQ
HNWRSDPSFLKQIGYDKKELS

>27036_DNA_repair_protein_R...faa
MARELKEVQGIIFKRQKYKEADLLAKIMTKQDGIITLIVKGALRPKSQLSAATLNFSMGTYVIYTSGHGL
SNLRTYKEVKQFDGLYRDLTKNAYTSFIFDLIDHAFVEYQPLGKYYDLAVFALKKIDAGVDNEMITQIVQ
MKMLSAFGVEPELRHCVICGKERGVFDYSIKLGGIVCSNHFAKINSRLHLTPKQTAVLRTIALLPIERLG
NIELNSETKKATRKAIDRIYRETIDLNLKTKKFLDEIKLF

>27037_glyQ.faa
MADKKLNIQNMIFKLEQFWSSKGCMIMPSYDVEKGAGTMSPYTFLRAVGPEPWAACYVEPSRRPADGRYG
ENPNRLFQHHQFQVVIKPAPKDIQQYYLDSLKVLGIDPLEHDIRFVEDNWANPSMGCAGVGWEVWLDGME
VSQFTYFQVVGELDVKPTMSEITYGVERLASYIQDVNNVFDLEWGDGVLYRDIFKQPEYEHSKYAFEESD
QKQLLKFFDIYESTAKRLLSQNLVHPAYDYILKCSHTFNLLDARGAVSVTERAGYLSRIRNLAHEVAVKF
VEEREKRGFPLLKSAEDKKAGVENG

>27038_glycine--tRNA_ligase...faa
MAKDYLFEIGTEEIPAHVVPRSVKQLADRTRKFLKENGLKFKDIKTFSTPRRLTILVEDLAEKQDDIDEV
KKGPAKKITQDADGNWTKAAQGFARGQGMTTDDIYFEELKGTEYAYVHVQKEGKKASDILLGMSDIIKAM
TFPTKMRWDSNDFEFVRPIHWLVSLFGSDVIPVKILDITAGRKTQGHRFLGDSVVLANADDYEDALKDQY
VIANAEERKDMIVNQMNELVKKNHWQIKPDRDLLEEVTYLVEYPTVFAGSFDEKYLNIPDEVLITSMKDN
QRYFEVYDENGKLINHFIAVRNGNKDYLDNIISGNEKVLVARLDDAQFFYDEDRKYPLSHFVDRLKNVSF
HDKIGSMAEKIQRVRMIGDYLAKRWDLPENVVTDFDRASELYKFDLVTQMVGEFAELQGVMGMHYARLAG
EDEEVSVAIKEHYMPATAEGPLPETTVGSLLSVADKIDTIITFFGAGMIPTSSNDPYALRRYAYGIVRIL
LNEKWSLPFNEVLPEIINMLGGVTPAKLPKGDSEQEIADFIRDRVKQYLQKNKFKYDIVDAVLASSQQDP
SQILAAANVLQPHHDDEEFKPVVESLTRINNILKKAKFNGKVDVDESLFVDNSETELYARVQNLQNIESL
ADLYQGFVHLQPVIDQYFEANMIMDKDENVKNNRLAQLYAVSELADRLGDLSKLVIK

>27039_DNA_primase.faa
MAGRIPEDFIAEVRSNVNIVDVISQYVSLEKKGKDYIGLCPFHQEKTPSFTVNEEKQFFKCFGCGKGGNV
FKFLMYKDNLTFPESVQRVAEFAHIAMPAGYNTSGGTKLSPIMRINKDAEDFYHRVLLTTKAGERGMQYA
KKRQLDSNTLEHFKIGYAPKEDNVLITYLRSKGYKDDDLAQSGLFVQSQDGRLFDRFRDRLIFPLEDENG
HSIGFSGRRISNDKTEAKYMNSPETAVFTKSKVLFHFAEAKKAARSEGHLVLYEGYMDVIAAYKAGIKSG
VASMGTSLTDDQVYMLRRVTPNIIVNYDGDDPGVHAEERAARMFSKDGDFNLGIVVLPEKLDPDEYVRKY
GAEKYQGEVKGALTPTDFFLKRLAQKYNLDNDREKITYLDEAVKEISHVKNPVEQDMYLEKLSRSAGVSL
NSLKANLARERRKNNRARSHTRTRNRDYYTDQSNSLNLGEPTSSVETLPVQQTEVQKHPSQSRLLYLFIH
SANAQQYLQEGKFHFPDQDYETLSQLWLKFAATHDNPQIDSFLDFIPEQLQGIIVDAELAHMPKDFTIQE
INEHVFALQKRSIYSQLNELQNQLQDAKRREDVKKTIEVTQKIIELKRILG

>27040_RNA_polymerase_sigma...faa
MAEKETTQKLSLDKMVKKVVKDVKKDKPITEKDFTARLIKPYNLQGKAVDQLVQEFEDNGISIVDENGDP
SKLALKKQKDVERAELKDMSAPSSVRMNDPVRMYLKEIGRVPLITADQEIALAKRIEEGDEEAKQELAEA
NLRLVVSIAKRYVGRGMSFLDLIQEGNMGLMKAVDKFDYCLGFKFSTYATWWIRQAITRAIADQARTIRI
PVHMVETINKLIRIQRQLLQDLGREPTPEEIGAEMNMPTNKVRDILKIAQEPVSLETPIGEEDDSHLGDF
IEDKDATSPEQHASYEMLKEQLEQVLETLTDREENVLRLRFGLDDGRTRTLEEVGKVFGVTRERIRQIEA
KALRKLRHPSRSNQLRDFMD

>27042_universal_stress_pro...faa
MAKDKESILVPVDGSESAERAFDKAVRVGLRDGAHVDVLNVIDTRQFMGEMQDTLISGDTIYQMTQDSEE
YLKSLKKWAHDNFNFDDVDYHIRYGSPKRIISYDFIKDHHNDLIAMGATGLNAVERMLMGSVTEYVNQHA
LADVLIVKTDMANNPVKPTMKKN

>27043_phosphonate_ABC_tran...faa
MKRFRKILVAVVALLVAVVATACSSKSSSSSDKENYTPKSLTIQFVPSQAATKLQARAKPLEKMLSKRLG
IPVHVSMSTDYNTVVEAMKSKKVDVGFLPPDGYVLAHKQGAADLLLQAERYGVKQPGGKATKDLVKNYRA
EILVKKGSKIKSWKDLKGKSISVQNPTSAAGYVFPVAELKEKGLDVTKDSKLVTVTGHDQAVLNVLNGDT
DAAFVFEDARNIVLKDNPKIMSQVVPIYFTKPIPNDTISVIPSMSKSFRKKLAKAFIAVGKSKEGKKVIE
SVYSHEGYDYAKDSDFNIVRKYDKMVESSQK

>27044_phosphonate_ABC_tran...faa
MADKPMIQLKDVSKVYDNGTVGLKDIKLTINKGEFVVVVGLSGAGKSTLLRSINRLHNITSGDILIDGKS
ITKAKGKNLRNLRRDIGMIFQNFNLVKRSSVLRNVLVGRVAYYPTWKTTFNLFSKEDKQKAYEALQKVDL
ADKVYARADELSGGQQQRVAIARVLMQDPKIILADEPTASLDPQTSIKVMDDLKMLNEKYGMTVLANLHS
VELARKFGQRVIGIRAGQVVYDGKMEDTPESVFTDIYNGGDGNKEAK

>27045_phosphonate_ABC_tran...faa
MPEKQNLMKLPKRKFKVMNLVWAIIMIAGLFISINVTNTHISVLFKNWDQFADIFVQISHPDWSYLSVIW
PKLIETIKMAVLGTVIGSVVAFIYSLSIARNIVKNKAVTGVLRFIMNIIRTIPDLLLGAVFVAIVGIGPV
AGVVALAVVTFGIVVKLFYESIETIDPGPIEALTAVGANKLQIIHHAVMPQIMTYFISYVLYAFEINVRA
STVLGYIGAGGIGLNLQQTLQVFNYAQTGTIIIVIIVVVVLIDYVSSKSREALMK

>27046_phosphonate_ABC_tran...faa
MDTTMKKLPAKPVDRKKQIIHWLIAILTIALIVWSFTDIDFGDIKATAGQIAGAIFAGIFHPDWKYVYNG
SGEDLISQLWQTICIAFLGTFISAIISLPFAFWAAHTKHKHWYTSRTGKIVLAIIRSFPEIVLALMFIKA
VGPGSAAGVLALGFHSVGMLAKLFSEEIENLEDGPNEAVVAAGGSKFHGIMFSTMPNLMPALISNTLYRF
DISIRSASILGLVGAGGIGYPLIIALQYRQWDRVGIILLGIIIMVVIIDWISGWIRKKLV

>27047_3-methyladenine_DNA_...faa
MNETRIFRCPWGDVQDATVRNYHDHEWGKLNLDDQYLYEMLVLELFQSGLSWATILHKRKNFRKAFKDFD
AEKMAQMIDYDAGLLMQDKGIIRNHIKINAAIKNAKAILAVKKEYGSFAKYLQNFIPSPIVHHPDTIDEV
PTTSDIAKQIAKQMKKDGFFFVGPVIIYSYLQGIGLINDHLEDCYFKNNG

>27048_hypothetical_protein.faa
MEKLDTMMLADDLALSQDKILNGEQDFDAEAVYKVIDNLGVLNNPIKDYFDMTEEEYYEAESDHKLTLIK
MADKLTDLHDRILTNHVDGYVDKDEINLTYNHENPYEDDFYDPATDYRVIVYSLKVIGAVQSIAAKDLQE
VLAKDAVLSVGLAAYALAHNA

>27049_serine-threonine_pro...faa
MKLLKYTKGIVDKIIGARKRSAMNKDGELLDPMQKYTTIGEYHVDAEDGTPDGKKFVLTVYQDKDGVLRQ
ALSSESTTELAPEYVRKYSDELGRFRAFHNKKTGRRYLVEDYLDDYVSEVKKHIRDGKNSVNLGVITDTH
FKDKDSVDFYGWNGLQHVQEFSYLEKFGLLDLKAHLGDWIDGSDAGLIGESELIKLKDSFKSDKVPYLNI
KGNHDENDKFDEHHDPKASFPENEFENIMWPDMYRQKGIHYVSRQHGVAYFDIDDVRVVSVNTSDVPYIL
DNKGHKRYDNKITLAVREDQIEEIIEILTKSSNKKIVFMSHANPINRKGSNALKYNGRSLHELLVAFNQR
EKGRMHASEGEPAEFRLSNYFDFTKVKNARIIAYFCGHRHREDQYRINGIQYILFNCSALMGPNHSLTTK
YNKNLNRKIDHNNEFAGYIVNIDLKRHRIQSFGYGAASRRRVYFI

>27050_SsrA-binding_protein.faa
MKKEKDDNLIAQNKKARHDYFIKETVEAGIALTGTEIKSVRARRINLRDGYVQIYGGSAYLENVHISEYK
QGNRYNHDPLRSRRLLLHKKEIARLAKAQSERGIAIIPLKVYLKHGFAKVLIGVGQGKKEYDKRQTIKER
DQKREIRRKYGI

>27051_ribonuclease_R.faa
MAQNEKILAGVLEIFRHNPQKQFRVDQIEREARHERLGNFTELIKALSFLEHANKIITDGKGEYQLAQAN
TIVEGIFKANDKGFGFVKLDDENVDDVFIAADYTKYAVDGDRVKVKIVADGNPWNGKGPEGRIEEILERG
LESLVGEFHPLTDEQRKISPFIGYALSNNKKLHKYRVYLTENGLIPQMGDMVRVSIKDYPEEDYPESMTG
AVTKIIGNKNDPGVDIMSIVSAHDVRTDWPEDAMAQANAIPDHVTEEEKKGRVDITDQPAVTIDGDDSKD
FDDAVVLWKLPNGNYHLGVHIADVSHYVKENTPLNEEAFARGNSTYLVDRVIPMLPFRLSNGICSLNEGV
DRLVLSCDMEITPEGKRVGYKIYPSVMRSHGRMTYNKVNKTLRGEMDGLEDKYVKLRPMLEEMADLHAIL
YKQRHKRGAIDFEAPEAKIIVDDQGKPTEIVLHERGTAEKMIESFMLMANETVAEDFFRKHVPFLYRVHE
TPDAERIKSFFEFCSAFGLNIHADPENIKPLDLQKVVSKTTGTPEEAVVQMMMLRSLKQAHYSEDALGHF
GLAAKYYTHFTSPIRRYSDLMVHRMIHAYQENGTTEDMQKHFASYLPDVAEQTSAQERRSIDTERGVNDL
KMTEYMADQVGQHFDAVVSSVTSFGMFIQLPNTVEGLVHISNLTDDFYSFNEKSLTLTGRGTHKQYKIGM
PIKVTLINANVEQHQLDFEVYDPNAPKKKHNDRGMNNRRHGNLGFHNNRGHRGGGNYNSRGNRRNHGQGN
RRNQRNFKH

>27052_preprotein_transloca...faa
MYNLIMTLLIIVSILIVIATMMQPQKQQDALNALSGGAVFSGQTKKRGFEAFMEKVTAVLLVLFFVFAII
LAYMSTK

>27053_glycerol_phosphate_l...faa
MLKEKNMKKKISNFIQTRTGFLVLLVFCFWIKYIFAAYFDFNLGLSDPYQHIIMWLSSIGTAVILISIGF
YIPKPIISYIAMLIIDFANTALLFANIIYYRQFTDFLTIKTMINAGKVSQGLGKSTVALLHPSDILIWID
LIVIIILLVIHKIRIDQKSYGLSMPIAITSVGALITTLNIFLAETSRPRLLRNTFDRSYVVKYLGIDAFT
AYDGFKSAKNVQVTKNANASDLNDILNFTKKIYAAPSSADFGVEKNKNVIVIHLESFQQFLINLKVNGKE
VTPFLNSLYRNKHTLSFDNFYHQVGLGRTSDAENMLETSTYGITDGSLFTSLGSENTFQAAPQILRQDGY
TSAVFHGNVGTFWNRNDVYKNMGYNYFFDKNYYSSQTKDSSGYGLKDKLLFAESIKYLEQMQQPFYAKFI
TVTNHIPFELDKEDRDPNFQTTKTRDQTINNYFETAHYLDEAVHEFFNYLKASGLYKNSMIVIYGDHYGL
SNSENETLAPIINESADTWNTYNNVQMQRVPFMIHANNLKGKISHEIAGEIDVLPTLLHLLGINNKGYVQ
FGNDMLSPHRQNWIVLRNGTIISSKYIIVGDKGIKGTVYNRINGRQIINFSPQEKKEITTLAKKAKDSLH
YSDLLNNHNLLRFYTPAGFVPVDPTQFNYSDNYQKMIAIRQDLADSSTSLYSRNHNRSTTKLYKTDASKL
HNREKDITKVPEEVLKKPVNRSR

>27054_TIGR00374_family_pro...faa
MNKKHLWGILIVLAISAFVLYMDLKSTPLSEILKAAHGLNIVALIMVFGLMLLSYVCEAGILATVAHRKE
EPKRSAWSFLRIPITQALFNAITPMSTGGQPSQLAAMIQMGMEGGRSTSILLMKFIIYQIVVLFAYVFTI
IFGFHMVMTKFAGLAIFIAIGFLIHVSSIIFLLAIMFAYHFTKNATNALMNLLEKFFKKERVEKWRAATL
EKIDTFYAESQKLKKEKKKLIVASILTVLQLLFFYSIPFMVLTALNVPCSWANVTQMNIMIIMFMAIIPI
PGASGGAEYSFQTLFSTFVSSHGALILAMFIWRFSTYFFGMILGIFGWIFKPKKDKKFGK

>27055_glycosyl_transferase.faa
MIRINMFSQADSVKGQGVGSAYNELIKLLRTHLVDEFYVTINKYGNSDLTHYHTINPTYYANSFSPARGR
KIGYVHFLPDTLEGSIKLPGVAKKVFYQYVIDFYKRMDQIVVVNPIFIDKLVNYGIEREKVKYIPNFVSK
TEFYEESLASKNAFRHELGISLDKFVVFSDGQVQERKGIDDFVKMAKANPDVQFIWAGGFSFGKITDGYS
HYKDMVDNPPENLTFAGIVDRKKLVKYLNIADLFVLPSYDELFPMSVLEAFSCGTPVLLRDLDLYKAIID
GYYMDGKDFGEMNQVLQKAKNDPHLLKKYSDLSIKASQEYSEDRLAHIWNEFYHEQYKLGKELGQIH

>27056_glycosyl_transferase.faa
MNIGLYTDTYFPQISGVATSIKTLKDALERQGHNVFIFTTTDPNVKKGTVEPNIFRFSSIPFVSFTDRRI
AFRGLFEATKVAKEVNLDIVHTQTEFALGTIGKYVAHQLDIPAIHTYHTMYEDYLHYILNGHLLRPYHVK
QFVKSYLKNMDGCIAPSGRVEELLRRYGVQIPIRVIPTGVDIQSMNRDADRDVRKDLGIDKDAPVILTLS
RIAAEKKINHILNVLPAIIDEIPNVKFVIAGDGPDVKVLQEQVERLTLEDYVIFAGNVDHGDVGNYYRMA
DIFVSASDTETQGLTYVEALAVGTPCVVYNTDYTENIFDKDIFGRRFNTQQEMQEEIISLLKQKRSKIPQ
ELLQNKLQSISSDQFATNVHDFYQYVIDHYQPKHEED

>27058_transcriptional_regu...faa
MRKLTTYEILRKELTRGIITKYSVTQFCKATGMSRGVFYNTYTGLTDLFCKSIQAEIKTHFREYGDCQSN
KLIFAFLRQIGNDRLFYTNIYRLTRKKHTTHICNQINRTLFTEMQKYLFNSDYSNKHIKSMTNILLAHIT
NWIDHGCDAHVLDVYTDVAIILPKQKDC

>27061_L-asparaginase_1.faa
MEKKKLLLLSTGGTIASVASDAGLVPKESGEELIKMLGKLPYDIDVQDILQLDSSNIQPEEWKFIAENIY
KYRNDYDGIVVSHGTDTMAYTASMLAFMLKNINIPVVLTGSQVPINVVLSDAHDNLRLAFAAAATCPPDI
YLAFHNKIMLGCRAVKVRTTNFDAFESVNVPPIATVSSDGLVFNKDYQPREKTGAPSLNTDIDSNVSLVK
LFPGFDPKLLFAMVDSGCQGIVIEAYGLGGMNFIRRNMVAAIGKLIRQGIPVIASSQCLYERSDLTKYEV
GREALLEGAISACDMTSESAITKLMWALGQGMNVHEVADFFNTDVAGEVTLKTN

>27062_hypothetical_protein.faa
MEINFNFVKNSPTFSEQDSAAEKIHKLYTIDDYRDVISNSRLLLETLTKKLFKLENLNAYYHVPDGEYRN
LRNDTHYLRSELDYPLSIMDLFDEVRRMGNAAIHDSKIEPDKKQAWRCICDLHDILVFLINSYDGQDLYY
IRPDIAMEAQTSKQFHSRMKNTKPHIKLKDHQTKKVGKNHSHTNLKKAKHFSSAKTVDKPAEKHEHTQPT
KQNWFTKLFHKRK

>27063_hypothetical_protein.faa
MKKRKTIWIFGIIVILVGGLITAGNFYYTKDRQISRIVANLKDPKTGMAQYVVASTPDMKVTDDSLKPLQ
NYFKNHTAAVKKLNSNLRSGRDDGEIQLIEDGRYFLFFSKYKLRVQCYRPQVQTNHANSTLFVNGEDYGK
MNGGNQNYYQDLGLVFPGRYHILVKSKVNGRKLDADSIVNIWSDKTVNMKIKTATFQIRSVPNGVVYIND
HKAATLNKKGHYTFKDYPLAKRMEIYVKSKADGKTIKSERVTDLSQSISAEFSDSEDDVTDYDGAADYQG
NGEKDVYQDAEGDYIVNPIWPGLIKVEDAARMLYTNFKKPMVTNFENGKENADYKKIEQQIKKWKKDKKL
KKFNVEVKVLSVLPGKRNYSKIDYEVTFIKKYKDKSKEKEKLLYQDAVLHLVNGHQEIQTLGKCKLIKTK
TSN

>27064_fructose-2-6-bisphos...faa
MKRIYIVRHGQTYINRYNKMQGWCDTPLTTAGIEGAEEAGKALHDVPFDIALSSDLKRASDTCETIMKYN
VNKDELQHIASPFFREQFYGYFEGMDSEMAWRMIGGSHGYATRQEMFKHESIDTIKDWIKEADPYHQAED
AEEYWSRMENGLKMISELDGAENILLVTHGFTIRSLWYRYGDNIPLVPGPKNASITVMTMSDKGDIKIPI
WNEMHL

>27065_acetylglucosaminyldi...faa
MDKVNILGVNFDNKTFNQFQNEFISRLNDHLSTFVVTANPEIVMAANENPEFMKILKNDTDYITADGIGI
VKAAKMLKQPLPERVTGYDLFTWLMSVANDRGSRVYLIGAKPAVIHAVQAKVAKEYPNINLVGAEDGYFK
GDLDLVARRIQKTHPDMVFAALGFPKQEKLLAILRRNETPALMMGVGGSFDVFSGMVKRAPEGFQKTHLE
WFYRLITNPSRFKRMMVLPKFVVRVKQSKRGK

>27066_galactosyltransferas...faa
MKVLHVNAGLENGGGLSHIVNLLTEAKNEGENFELLTLAEGPVAQAARAKGITTHVLGANSRYDLASLRK
LTKFINDGNYHIVHTHGARANLFLSLIHKKIKATWCITVHSDPYLDFEGRGILGKIFTKLNLRALRKADC
IFAVTNRFAQLLINKAQVDKNKVHVIYNGIFFHSNSEIPAKYEHTYFNIINVARTEKVKGQELLLKAVKK
LDDQHIRLYIAGNGSQLEALKALTRQLDMAPQVTFHGFMTHHQLSGLYKRIDLAVLTSYSESFPLVLLEA
TDNLIPILSTDVGDIHKMIPGPEYGFIAKTGDIDSIAKVIGEAVDKSNKELRQIANNEKRYAEEHFSVRN
QLETIQKVYDTLSENV

>27067_nicotinate_phosphori...faa
MFYPELDKDDSLALHTDLYEINMMYTYFKKGIADRNAVFEAFYRTEPFGNGYAVYAGLEHIIDYLKNLKF
KESDLQYLKEQEGYDDDFIDYLRNFKLKLNIRSMKEGELVFANEPILQVEGPLAQAQLVETAILNIINFQ
TLLATKAARIKLAVQNDGLMEFGSRRAQETDAAIWGARAAYIGGFDSTSNVRAGKLFGIPISGTHAHALV
EAFGSEYEAFKAYAGTHKNCVFLVDTYDTVRSGVPNAIKVANEMGDKINFLGVRIDSGDMAYISKRVRKE
LDDAGYPDAKIFASNDLDENTITNLKMQGAKIDVWGIGTKYITAYDQPALGAVYKLVAMEDEVDAMCDTL
KISSNAIKVSTPGKKQVWRINANTAKKNEGDWVSRDNEDPRKFDALFMFHPQYTYINKVVTDYTAIPLLH
DIFKDGELVYKQPSLDEIKKFVADNLDGLWDEYKRSLNPQEYPVDLSQNLYESKMDLIQDIRRKIRERSI
GR

>27068_NAD-+-_synthase.faa
MRELQKEIIAYEHVLPEIDPKKEIRRSIDFLKDYLKANPFLKSYVLGISGGQDSTLTGKLCQMAIEEMRE
ETGDDSYQFIAVRLPYGVQADASDAADAVKFQHPDQDLIVNIKEPVDAMVKVVEASGQKITDFNKGNIKA
RQRMVVQYAIAGANKGAVVGTDHAAENFSGFYTKFGDGAADLTPLFRLDKRQGKMLLKELGCPAHLYEKA
PTADLEEEKPDLPDEVALGVTYKEIDDYLEGKEVSDKAADQIKKLWKKSEHKRHLPVTVFDDFYKK

>27070_phosphorylase.faa
MSEKPFILDFDNDQHAVLEPEVEHLPFKFHSKLLYAFVPASDIENFLKSVPHKVLGKYDTISFQPNIYEI
EINHEKMTLCQAPLGAAAATMLLDWLIAYGVKQVLAFGNAGAIKELPENAMFLPVKAIRGEGTSFYYKEP
GQFIDMRSNYLNEIGKVITDMNLDYDEITTWTTDGFFRETSKKVKQFQKLGAVTVEMECAAIAACAQFRK
VEFAQILFTADSLANIENYDYRNWGHESHAVGLDVCSQILSRV

>27074_aspartate_racemase.faa
MKHFFSIIGGMGTIATESYVRLINHRVKIARDQDYLNYILVNDAQVPDRTAYIKDHSKPNFFYDLKDDVE
GQDKLGTDYFVMPCNTAHYFYDDLAALTDKPFLHMMRIAVHNFIDNYPDEKKIGLIATEGSIYDHLYADE
IQKVGRTVELGGPEIQPMVNELIYSDIKEKGIVDHDLYHKILKTMHDKYGCNVILLGCTELSLAQEKAPD
HPYNVIDPQSIIADVSIEVALKIRHGMDPEEACKKYMYK

>27075_UDP-N-acetylmuramoyl...faa
MSISLNTCILILKEHHLLKSSAVQDTVATKMEYVSYDSRDIQTNTLFFCKGAGFRPTYLSMAKDNGAICY
VAEQPYPEGKGMHALIVRDVSKAMALLSAAFFRFPQDDLYVVAFTGTKGKTTSAYFLKGMLDQANGGKTA
LISSVNDVIGPKPEDSFKSSLTTPESLDLFRDMRTAVDNGMTHLVMEVSSQAYKKNRVFGLTYDLGFFLN
ISPDHIGPNEHPNFADYLHCKLQLLVNSRKCIINAETAHFNEVYAAATTTTNPDSIYLFAREDFENPDLK
VPIDFRFASQELDMKETRFKLFCASDKARKLPINGDYTLKMLGDFNESNGTAAIIGAGLAGLNHDQCAKG
IRDVTIPGRMQTERTKNHGMVVVDYAHNKASMMALMNFMQSEFNNPKIIVVVGAPGDKGVSRRPGFSESL
SAYADKAFLTTDDPGFEDPKSIAEEIDSGIDHSKCDVTIELDRKKAIHDAIAMAGPDDVVLICGKGADAF
QKIRGVNTPYPSDIVVAQEVINELEGQKEHFRK

>27076_two-component_sensor...faa
MKKERVKLTGAEKSELFAEGIVTIVLLLLLNLSIIILIHLAILQDESLVNGIYFLKKTMTFAGGYHLWSW
QNTFIILMGVGDIVVLYWRLIRRYHQMQLRHVILELHYIASGHFDHRINFRVRPDLQRVVDSINSLVDST
VHSINEERAIEQSKDELITNVSHDIRTPLTSIIGYLGLLKSGVASPEDQQKYVDIAYTKAEQMKSLANDL
FEYTTLKSTKLNLTSLHIYSMLEQVAAGFELEAEKKGIEIKIEARPKDLTIRADAEKLVRVYNNLISNAL
KYGIGATQIKLVANLVNKREVELRVENNGEPIPKKSLKKIFDRFYRVETSRNTKTGGTGLGLSITEGVVD
LHHGTIRCESDKNWTSFIIRLPLNPKKTNSKG

>27077_DNA-binding_response...faa
MKILVVDDDKEIVELLSIYLKNEGYEPIAAYSGKEAITKLTTTPDIALMILDIMMPNMSGIEVIKEVRKD
SDIPIIIVSAKTGDMDKIQGLITGADDYVSKPFNPLEVMARVRSLLRRSQKQVKDDEPDVLEVGPLVINR
DSHEVKTIDGKAIQLTALEFGILYLLASHPNRVFSADEIFERVWKQESIMSAKTVMVHVSHLRDKIQKAT
GGEDVIQTVWGVGYKVEA

>27078_ABC_transporter.faa
MDQAIDNKKQTTGSRIKILMRLLKLVNSTSPWMLIISMITIVLAAASNVIGSLFIERLINDYIIPLTKEK
VPNYGPLATAIAVMFGIYTIGFLSNYLFNMLMGVLAQKVQFRVRNEMFTHMESLPISYFDQNEFGDIMSR
YTNDIDTLMQMISQSIPQFTNSALSLTFVVVAMFSLSWQLTGFSFIIFAMSFVIVRFLTLRSSHYFQVQQ
KKLGQINGYNEEMLNGLKVIKVFSHEPESKAGFDKYNEELRQASGKANTYATILFPIMGNMGNLLYVLIA
FVGGATAINAWAPLSLGAIGSFLQLSKQFSMPIAQISQQLNSIVMALAGAERIFNLEDQASEVDNGDVTI
SRGAEVGSMWNWNVPEKDGSVKKVPVRGHIIFDHVNFSYVPEHPILHDISINAKPGMKVALVGETGAGKT
TISNMLNRFYDIDSGKITYDGIPIKQIKKDDLRRSLSIVLQETHLFTGTIMDNIRFGNPEASDDDVYQAA
KLSHADEFIHDLDHGYDTVIDGDGGDLSQGQMQLLSIARAMIADEPVMILDEATSSIDTKTEKMVQAGMD
NLLAGRTSFVIAHRLSTIVNSDLILVLDHGHIIESGNHEELLKQKGYYYELYTGKKEIQ

>27079_ABC_transporter.faa
MVKTLSKSIRQYKKLSLLSPLFIIGEVIIEMLIPYLVGILIDNGIMKGNMSYISKMGLLLLIITIVSLIL
GASASYVSAHAAAGFAANLRKDMFYHMQDYSFENIDRFSSASLVTRLTTDVNNVQMAYQIIIRIAVRAPM
MFLASIVMSVIISPRLSLIFLVIGPIFAILLGLIIKSAYPYFPKIFRGYDRMNQVVRENVRGIREVKTYV
QEKDQIKEFEKASGFIYKLFATAQKIMSLSALVVAAVLNISNLAICWFGAKEIVGGTLQTGQLISMFTYS
NSVLFSLNILAMITTQLIVSGASGPRIAAVITEKPTIENPKKPLKRLTNGEIIFDHVSFKYELADKTDAL
HDINLHIRSGETLGIIGETGSSKSTLVSMIPRLYDVTAGAVRVASHNVKSYDLKTLRDNVAMVLQNNVLF
TGTVKDNLKWGNENATDEQVVAAAKIAHADGFIREMPDGYDTMIEQGGNNVSGGQKQRITIARALLKNPK
ILILDDSTSAVDTSTEREIRTSLAKDMPDTTKIIISQRIVSIKDADRIIVMDHGKIQDIGTHEELMKTNE
LYSSIAKFQEEQGK

>27080_hypothetical_protein.faa
MAEETKKEQTASNIDSEKQAKLKRQTEADNQDEEIKQMDPKELRNKLSNKNQDYVFRLEKELQLQGSISR
AEAVEMTDKLLGEIIMAQRHGQPANGLYLASPKIKAEQMLHPDKKPVATPFWQLAIDGALMYLAIFVGLF
GIVALFETKKQPANSQMGILTLASVGIVMGIGMVKYNDWIMPKNGKRQSWAKIILGMIAVVVVLFVWIWL
LSLPALKPINPVLPGEVDIIIAAIAFGARYLFRRYYKITGSPFAPNVRRK

>27081_GTP-binding_protein_...faa
MSLTAGIVGLPNVGKSTLFNAITKAGAEMANYPFATIEPNVGMVEVPDKRLARIQELIPAKKIVHTTFEF
TDIAGLVKGASKGEGLGNKFLENIRQTDAIVHVVRAFDDDNITSVTGKVDPEEDINTINLELAIADLDAV
NRRINKVKKVAQQGDKEAKAEMAVLNKLQPVLEEGNAARSIDFNEDEQKIVKGLFLLTSKPVIYVANIAE
DSMADPESDKYYQIVKKHAESEGAECLGISAATEEEIAGMDDDEKKEFLEMEGVEESGLDRLIRAAYHIL
GLRTFFTAGGPETRAWTFHKGMKAPQVAGVIHSDFERGFIRAEVVSFDDLDKLETMQKVKEAGKLRLEGK
DYEVQDGDIIEFRFNV

>27082_hypothetical_protein.faa
MTKDIAYNLADTVQMKKPHACQVNDWEILRMGADIKLKCMGCGHMVMMPRSKFNRKLKKVLTKANDPVNA
KKEQYVPKDRIVRPNFR

>27083_chromosome_partition...faa
MVRDSKSKETRKKGGLGRGIEALFEDEPQIEETEEVQELNLSEIRPNPYQPRKRFDDKSLKELSDSIKEN
GVFQPIVVRKSVNGYEIIAGERRYRASKLAKKKIIPAIVRKFDESQMMEVAVLENLQREDLTPLEEAQAY
EMLQKNLSLTQEEISKRMGKSRPYIANYLRLLTLPSKTKRLLQHGELSMGQARTLLALKDKDKIDGLAKK
VAQEGIPVRKVEALVNKMNAKKPQNKAIKKSAFIRASENQLSNKFGASVNISETKKGKGHLSIDFTSAEE
LNRILDMLGVDLDD

>27084_sporulation_initiati...faa
MVNVISVANQKGGVGKTTTTINLAASIADRGYRVLIVDIDPQGNATSGLGIEKSEIDQDIYNVLIDEIPI
QDTIHHTSTAKLDMVPATINLSGAETELISMMARETRLKSSLDAISDQYDFVFMDCPPSLGQLSINAFTA
SDSILIPVQSEYYAMEGLSQLLNTIRLVQKHFNKDLGVEGVLLTMLDARTNLGAEVVKEVQSYFSKKVYK
TIIPRITKLAEAPSYGQPITEYAPRSRGAKVYDDLAKEVLKAHGKRLQK

>27085_nucleoid_occlusion_p...faa
MSLFSFMHHDEEIPKNKQIQDLELDKIVPNQYQPRRQFSDDSIKELADTLDQDGLLQPIVVREDGDDHYE
IIAGERRYRAAKSLGWETIPAIVKNMNDDQAASLALIENLQREDLNPIDEAKAYTNLMKLNDLTQTALAK
DMGKSQSYVANKLRLLKLDDDVQTALVEGKITARHGRALLNLDVADQKRVLAEVEAKGLNVKQTEEIAKD
VDAYFNPQPKKKEKAEQKRVVNRIPKDFKVQINTIKKAVKLAKDSGIKVKIKEDKNPDDYKITIELKRK

>27086_16S_rRNA_methyltrans...faa
MNPEKFILELSKHNFVLTDKQKEQFKLYFKFLIEVNEHVNLTRITEENEVYLKHFYDSITPLFVFGDVFK
DGATLCDVGAGAGFPSIPLKILKPSLKVTIVDSLAKRLTFLKDLIAKLGLDNVELVHGRAEDVGQNKLYR
EKFDIVTARAVAKMSVLSEYCLPLVKKDGYFVALKGPKAEDELDEGKKALAVLGGKLIKDEELTLPGTTE
ERTLVLVKKVKETPKKYPRQAGTPRRKPIC

>27087_hypothetical_protein.faa
MVVTLLVLAYLAYKAYTGYKTGFTRYIIGLICSAIVFMVAIFMQNPFGDWLYTQITGEMIKSNSTTNVEL
MIARFAAFFIIFFVGKMIMKIFKGWIPAKNPHATNLGSLLDNVLGALVSLVASYFIVYVVLSMFNALQNP
WFMQQTIDSSFLRFIIYSTPGLSNGVFNSIFNIGKTVG

>27088_thiamine_biosynthesi...faa
MIKDLALEQVVGHHHALGTSITLQIFGTQDRSLLKKSFDLIDHYEDIFTVNRDQSEVMDINHASGDHPVQ
VSSAVYSLVKLAVEKSRENFGFNALIGPVVKLWHIGFKGAHVPKDEEIKDKMLMTDPFKVELNDQDQTVF
LQMKGMELDLGGIAKGWIADRIRDLWLAYGVEAGIINLGGNILLVGDSPKRDNGKWVIGIQDPKEPRGDN
ITSVMVVECSAVTSGTYERYLVVDGHKYHHLIDPRTGYPVKTNLAGVTTFTKTSVEAEIECKRLFFVGHP
LENWHDNPDRIGAIFVYNDEHVEYDNFNK

>27089_protein-tyrosine-pho...faa
MVDPIVLPLERVRNPRDLGGYIGDHGRRVKMYRLLRTGKISNITLHDQQFLLDYGLTKIIDLRSPLECHN
MPDSKIPGVEHINLSISTNDNTQGGKKDLAKTFEVYRHDQYAGFKMMCDRYRSYVLKEHAQNSIHKILEV
LANTEDGAVLYHCSEGKDRTGIVTVVVLYLLGVDMETIRQDYLYSNYMLNDYRAVRDKKMQEEGENLCFR
ANMRILGSVSDAFLDTALIAIEKDFGGIDNYLEEKIGVTPELRDKLRELYLEN

>27090_NAD-P-H_dehydrogenas...faa
MKLLVVVGTNAPFSYNRFLAKFIAKRYADKADFEVKEIDQIKPFSRTAEPDEATKNWIEDIKNADGVILT
TPEYDHAIPAALKSALEWLGSHAGPDVMKMKPAAVVGTSYGIQGSSRAQEDAREILLSPDMSANVLPGNE
ILISGAASNFDKTTGDLSNEDYIKQLDAMMDNFIKFVEQANK

>27091_NADPH-dependent_FMN_...faa
MKVLALSGSNADNSFNEKLLKVIIKNLDYKYDFDFATVKGLPMFKEGVEAPKEILDLGEKVGDADMILIG
SPEQQHSVTSALKSALEWLSSSVHPFHDKPVVIVSTSPMPQGGARSQTRLKSILASPGFNAHVFNGDEFM
MGIALQQFDEEGNLAEPGTLKFLNHFFDEVDNWYAQLTK

>27094_aminopeptidase.faa
MAKEINNDTIAKFENDLNNHPVFNVASHAAQENGIYKASQNLQTKIDLDPIFSIEIDTGKPANQKQSGRC
WMFSALNTMRHPLQKKFKLQDFELSQNYTNFWDKFEKSNWFFENVIATADKDLGDRKVSFLFATPQQDGG
QWDMLCGIIEKYGIVPKSVYPETANATNSSALNDTLNTLLRKDGLELRRLVNAGKSEDEVQARKEEMLND
VFRVLAISLGVPPKKFNFEYRDDDHNYHIDKDITPKEFFDKYVGMDLANHISTINAPTSDKPFHKVFSVE
YLGNVEGGRQVRHLNLKVDEMKDLIIKQLKSGEVVWFGSNVVKDSERRAGLLDTNLYRRDQLFDVDFSMS
KADKLDSGESMMDHAMVITGVDIVDGKPTKWKIENSWGEKPGFKGYFVMSDSWFDSFVYQAVINKDILPE
DLKKAYDEGKDNPIQLLPWDPMGALAFKY

>27097_2-3-cyclic-nucleot...faa
MRKLFLLRGAPGSGKSSFIVRHHLMPYAISRDQIRLLLANLTVYYQEDADVLHQVIPRHVTVRTEQMVDH
LVEHKMEHGETVIVDGTHIVPSAIEHFKPWVDKYHYECFVVDFMQHNTLENLLKRNQTRMHYDWVKPEVV
KQMYRSYEAHPEVPYWAHKIIPNQMDHALSQRESNLDRYAHVIAVPDQVEEEDFPHVHISNFYFSFNEKF
TEKYGTYRNVVSIAKTEDEAVKQFKLPYFVFKFHHKHFLISAYPIRNEMLDPIRKVKGVWTYSTGLYNVA
DFIKKFPENSKQHVHQFNLSKLDPTRLLHIW

>27099_hypothetical_protein.faa
MFSVNIFTAIIVLIMGIYDMSYAFNRRKQLNNKGGIRAFMIMGIIFTIAGIVMIIRCLLK

>27100_cobalt_transporter.faa
MNKDHTTKRYVFVTLLNVIITIAEFLGGILSGSLALLSDAVHNLSDVGAIILSFVAHLISRRNRNQRKTF
GYDRAETLAAFTNGVVLIVISVVLFVEAIQRFWKPEHIHGGIMLVVSIIGLVANIISMLAMHQDAKGNLN
VRSTFIHMLSDALSSVAVVIGAIFIYFWNVTWLDPVLTILVSIFVLHEAYEITMKAANVLMESNPNIDLN
SVNDIVLSFPEVKNIHHVHVWRYSDDFIMMDAHINVDRNLHADELENLYQDIGKKLKSELDINHVTLQAE
CERGRNDKMIVPCRGTNED

>27101_fructose_2-6-bisphos...faa
MSTEVYLVRHGETMFNQLNKVQGWCDSPLTVKGINDLKVTANALSQVHFDNMYSSDLKRAIDTVHLMKDA
NLVSDIGKIKKLPEFREVFFGTFEGDDINQTWDRVAMAAGIGHEDNVAKIINQVGLREFREATKRADPRH
LAEDKDELDERMVRAIDVLRDVTKNEQRVLLVTHGDFIKTLSIKYWNKSDDKHDIIFPDNGSVTRGILHD
NGKFEIVDYNVDAEKI

>27104_4-methyl-5-B-hydroxy...faa
MTKVAVIFADGCEEVEGLSVVDVLRRLNVECDMVGLHSKDVDGDHHIKLTCDKVVDDSLLDYDLVAFPGG
MTGSANLRDDEKLRDLMVKRHEAGKWDAAMCAAPRALARYGVLKDAEFTCYPGIEEECEKYDPSAHFSER
ITVTDKEHKVLTSRGPATAWAFAYAIAEALDVDTKQLKHGMLYDYLADNIKDSL

>27105_hypothetical_protein.faa
MKDFFFAPFKWNARSTRKEFWVSYAIQLVISIIIGTIELLALLPYTTVDTNDTGWTEPVSSITITFIIIN
VIVAILLIWLKLGLLGTAVRRLHDTNHEGWWILLYLVPFGWIFIIYFMILPTV

>27106_30S_ribosomal_protei...faa
MAQQAAYTGTGSRKDSVARVRLVPGNGKITVNGKDVDQYIPYPNLVKDLKQPLTLTETEGQYDVHVNVNG
GGFSGQAGAIRHGIARALLEVDPDFRGPLKKAGFLTRDPRMKERKKPGLKKARKASQFSKR

>27107_50S_ribosomal_protei...faa
MRTTPLAKSSEIERKWYIIDATDVSLGRLSAAVATILRGKNKPQYTPNVDTGDNVIVINASKIKLTGKKA
SDKFYYHHSEWRGGLKAVSYGELLANNPVKMVEISVKGMLPKNTLGHHEFMKMHVYAGEDHKHEAQKPEK
LDINKLI

>27108_tRNA_pseudouridine-3...faa
MTTRYKMTMAYDGHLFHGFQLQPDQRTVQGTVEDALKKMTKGKRIIVQGSGRTDAGVHAIGQVIHFDYPG
KTIPANRMILALNSMMPTDIIFNNCEIVNENFHARYSIKGKWYRYRVSLDHFVNPFKRFYTGHFSYALDV
GKMQEAAKDLLGKHDFTSFAASGGQIEDKVRTIYYVNIAKDEKENEIVFDFIGSGFLYNMVRIMVAALLE
IGNGRRPVHDLKRVIAAKDRQEVRQTAQASGLYLYHVFYDEYHKNIDRTGIYN

>27109_cobalt_ABC_transport...faa
MSKIIIGRYIPGDSLVYKMDPRGKLLITILFIWAIFLANNPITYAIITFFCFLAIIATGLKARVFWNGIK
PLIGLIFFTSLLQLFFMTGGHVFWHWWIFSISSYGVENAIYIFIRFTLIILISTVMTVTTMPLEIADAME
WLLKPLKIFKVPVDEIALVISIALRFVPTLFDETLKIMNAQRSRGADFNDGGLIKRAKAIAPILVPLFIH
SLETAIDLSTAMESRGYRGSAGRTKYRVLNWSKYDLISLAYFILLVGLLLIFRTH

>27110_energy-coupling_fact...faa
MSIKFENINYIYSPGTTMEKKGLDNISFELLDKSFIALIGHTGSGKSTLMQHFNALLKPSSGTIDIAGYH
ITLQTGNKNLKKLRKEVGLVFQFPETQLFENTVLEDVKFGPKNFGVSDKEAEIKAKKWLKQVGLPTDVIY
KSPFELSGGQMRRVAIAGVMVNEPQILCLDEPGAGLDPRAREEMMQIFVNYQKTGHTVILVTHNMDDVAK
YADDVLVMEHGKLIKHDKPRKIFENKEWLKKHYLDEPTPSLFASSLTGFKFKENPLTIKELVDGIKKNVQ
GGFNE

>27111_cbiO.faa
MSNDNAIEFKHVKFTYPDSKKAVLKDVNFVVKKGSWTSLIGHNGSGKSTISKLINGLLLPDENSDSKITV
LGTNVTAENIWDIREKVGIVFQNPDNQFVGATVGDDVAFGLENRGVPRQEMIKIVRNVLSEVGMLEYIDS
EPANLSGGQKQRIAIAGILAVEPQIIILDESTSMLDPSGRKQILKIIIELMKKKQLTVVSITHDIDEANM
ADSVIVLNYGEIIDQDSPVKIFNKTTMLKQIGLDIPFTNKLILALDKSGVSVPQNLRTKDELKQYLCQLN
LKI

>27112_50S_ribosomal_protei...faa
MAYRKLGRDSAHRKAMLREMTTQLIMNERIVTTETRAKEVRKTAEKMITLGKRGDLASRRKAAAFVRNEV
ADVHEEKDAVVVKSALQKLFSDVAPRYKDRNGGYTRILKLAVPRKGDAAPMVILELV

>27113_DNA-directed_RNA_pol...faa
MIEFEKPNITVVEQEDSYGKFVVEPLERGFGTTLGNSLRRVLLTSIPGTGLVYVQIDGVLHEFSTVPGVR
EDVTKIILNLKKLELKSLSDERKVIELDVEGPATVTADDLKVDADVQVLNPDQYICTIAEGGHLHMEIAV
QNGRGYVAASDNKSDDMPIGVIPVDSLFSPIKKVNYQVESTRVGKRDDFDKLTFEIWTDGSIKPNDALSF
ATKILVEHFKVFESADADTKFSEVMVEKEDDKKEKKLEMTIEELDLSVRSYNCLKRAGINTLQELTDMTE
SDMMRVRNLGRKSLEEVKNKLTDLGLSLRQED

>27114_30S_ribosomal_protei...faa
MPAKKTARKRRVKKHVESGVAHIHSTFNNTLVMITDVQGNAVAWSSAGALGFKGSRKSTPFAAQMAAEAA
AKSAMDQGMKHVEVSVKGPGAGRESAIRSLQATGLEITAIRDVTPVPHNGSRPPKRRRV

>27115_30S_ribosomal_protei...faa
MARIAGVDLPRDKRIVVALTYIYGIGDATAKKICADAGVSEDVRSKDLTPEDQEKLRTEVDKYRVEGDLR
REVSMNIKRLVDIGSYRGIRHRRGLPVRGQNTKNNARTRKGTKRNR

>27117_infA.faa
MAKDDVIEVEGKVVDTLPNAMFKVELENGATILAHVSGKIRMHYIRILPGDRVTVELSPYDLTKGRITYR
FIK

>27118_adenylate_kinase.faa
MINLILLGLPGAGKGTASERIVDKYHLTHISTGDMFREAMANKTKVGLEAKSYIDKGNLVPDEVTAKLVE
ERLSQPDIKEGFILDGFPRTTVQAELLDGITKRLKKPLTNVIALEVDEDTLIKRLSARYMCKNCGATYNK
LSKQPKVEGTCDRCGSHEFYQREDDKPEVVKNRLEVNEKMNAPLKDFYQKKGLLTVINGEQTPEKVFEDI
DAVLSNNQ

>27119_preprotein_transloca...faa
MFSTLKNAFKDKEIRNKIYFTLFILLIYRIGANIAVPGINAKAITQVAQTGLVPMLDTVSGGGLDNYSIF
SLGVSPYITAQIVIQLLQMDIVPTLVEWGKQGEVGRRKTNQVTRYLTLVVAFVQSIGITLGFNALTQMGL
VKSQTPQTYIEIAIIMTAGTMLLTWLGDEITDKGLGNGVSVIIFAGIIARLPSGLWQIYKEGVINNSASD
RWQGILFFIAIIVAILIVTQLVTWVEQADRRIPIQYTRRATISGSESFLPLKVNVSGVIPVIFASSFIVT
PATILMAFQRTQGDQQWFKVMNQIFSLQTTPGVIIYTFLIILFTFFYAFVQVNPEKLAENLQKQGAYIPS
VWPGKDTQNYISKMLIKLSTVGSVFLGLVALLPQLATNFWNLPSSIGLGGTSLLIVIGVVLELSRQINGL
LMKREYVGFIR

>27120_50S_ribosomal_protei...faa
MKLHELHSAEGSRRNRKRVGRGTSSGYGKTSGRGQKGQLARQGGHTRLGFEGGQMPLFRTMPKRGFKNIN
RKEYAIVNLDDLNKFNDGSEVTVETLKENGLVKKELSGVKLLGNGELKVKLTVKVNKVSAAAKKAVEAAG
GTVEVI

>27121_50S_ribosomal_protei...faa
MTDLKITLIRSAAHSLPEQRKTVKALGLGRVNSTVVLPDNAATRGALLKIAHLISVEEINK

>27122_30S_ribosomal_protei...faa
MANRNDSRNNRRNKDDIEDQLVAVNRITKVVKGGRRMRFAALVVVGDKKGRVGFGTGKAQEVPEAIRKAV
EDGKKKMINVPKVGTTIPHEVIGHYGSGNILLKPAEAGSGVAAGGAVRIVMDMAGISDVTSKSLGSNTPI
NVVRATIDGLKKLRTSEEVNKLRQPERA

>27123_50S_ribosomal_protei...faa
MISKPDKNKLRLKRHKRIRSKISGTAERPRLSIFRSNKNIYAQLIDDVAGVTLASASSLDENVSEDATKV
EQATAVGKAIAEAAKAKNISTVVFDRSGYLYHGRIQALADAARENGLDF

>27124_50S_ribosomal_protei...faa
MSRIGLKTIEVPDSVTVTKDGDNITVKGPKGELTRYFDPKITFEQKDGEINFSRSSESDKALHGTERANL
ASMIEGVVNGYKKTLKLIGVGYRAQVQGNKVTLNVGYSHPVVLTAPEGVTVKATSATDVEVEGVSKQDVG
QFAAEIRAVRPPEPYKGKGIRYVDEYVRRKEGKTGK

>27125_30S_ribosomal_protei...faa
MVMTDPIADYLTRIRNANMAKHDSVEIPASNIKKSISEILKREGFIRDYEVADDNKQGVIKVFLKYGPNG
ERVISGLKRISKPGLRNYVSAEDLPKVLNGLGIAIVSTSAGVITDKEARQKNVGGEVIAYVW

>27126_rpsN.faa
MAKTSQKIRNRRPAKFSSREYTRCERCGRPHSVYRKFGLCRICLKELAHKGQIPGLKKASW

>27127_50S_ribosomal_protei...faa
MASYLAEEYKEKVAPALAEKFDYKSSMQIPKIDKIVLNMGVGDAVSNAKNLDEAVEELTLISGQKPLITK
AKKSIANFRLREGMSIGAKVTLRGDRMYDFLYKLINVSLPRVRDFRGVSTRSFDGRGNYTLGVKEQLIFP
EIDFDKVNRTRGLDIVIVTTAKTDEEARELLIQFGMPFAR

>27128_50S_ribosomal_protei...faa
MFVKTGDKVKVIAGKDKGKEGTVLSVNVKKNRVVVKGVNKIKKHQKPSQTNANGGVVESEGSIHASNVKV
ISKKEDK

>27129_50S_ribosomal_protei...faa
MIQNESRLKVADNSGARELLVIRVLGGSKRKTGNIGDIVVCTVKQATPGGVVKKGDVVKAVIVRTKSGVR
REDGSYIKFDENAGVIINADKSPRGTRIFGPVARELREYDFMKIVSLAPEVL

>27130_30S_ribosomal_protei...faa
MSETNERNRRHVYQGRVVSDKMDKTIVVVVDTYKNHPVYSKRIRYSKKYYAQDENNEAKVGDTVRIMETR
PLSRKKRFRLVKIVKKSV

>27131_50S_ribosomal_protei...faa
MKAKDIRALTTDQMLEKEKQYKEELFNLRFQQATGQLENTARLSKVRKNIARIKTILSEKALENN

>27132_50S_ribosomal_protei...faa
MPLVPKRVKHRREFRGKMRGAAKGGKYIAFGEYGLEALESHWITNRQIEAARVAMTRYMKRGGKVWIRIF
PQKSYTAKGVGVRMGSGKGAPAGWVAVVKREKIMFEIGGVDEATAREALRLASTKLPIKTKFVTRSSEVG
GESNEG

>27133_30S_ribosomal_protei...faa
MGQKINPNGFRLGVIHDWESKWYADKGYKETLNEDLRIRKFISKKLKDASVSTVEIERAANRINISIHTA
KPGMVIGKGGSEVEALRKQLNALTGKQVHINIVEIKKPDLDAELVADSIARQLEARIAFRRAMRQATQRA
MRAGAKGIKVQTSGRLNGADMARREWHTEGRVPLQTLRADIDYAWVNAFTTYGEIGVRVWINRGEILPTR
KNKPASKPAKGGNR

>27134_50S_ribosomal_protei...faa
MAEQISSAKAEARTVRIAPRKARLVVDLIRGKSVAEALAILEFTPRAASPIVEKVLRSAIANAEHNYDLE
SANLYVSEAYVNEGATLKRFRPRAKGMASPINKRTGHVVVVVSEKND

>27135_30S_ribosomal_protei...faa
MSRSIKKGPFADASLLKKVDAQADADKKQVIKTWSRRSTIFPSFVGLTIAVYDGRKHVPVYITEDMVGHK
LGEFVPTRTFHGHKSTEDKTTAK

>27136_rplB.faa
MAIKIYKPTTNGRRHMTSSDFAEITKTKPEKTLLESQSHTAGRNSYGHITVRHRGGGHKQKYRIIDFKRN
KDNTKAVVKAIEYDPNRTANIALLHYTDGIKAYILAPKGLKVGDIVESGDSVDIKPGNALALKNIPSGTS
IHNIELKPGKGGQLVRSAGASAQVLGVDGDYTLVRLQSGEVRKILSSCRATIGVVGNEQHSLIKLGKAGR
KRWLGKRPQSRGSVMNPNDHPHGGGEGKAPVGRPQPMTPWGKKARGIKTRDTKKASEKLIIRHRKGSK

>27137_50S_ribosomal_protei...faa
MDVRDIILRPVITEKSTNLMDDKKYTFDVLLTATKTQVRNAVEEIFDVKVKNVNIMNVRGKDKRVGRYTG
KTARRRKAIVTLTNDSNDIKIFQDENKEDNK

>27138_50S_ribosomal_protei...faa
MANLKVMDQNGKDSGEVTLNDKVFGIEPNESVVFEAIIRQRAGKRQGTSKVKNRSAVRGGGKKPWRQKGT
GRARQGSIRSPQWRGGGTVFGPTPRSYAYTMPRKQRRLAIKSVLSQKMIDKDLIVLDKLAMSAPKTKDLV
SMLNSLNVDGKVLIVSDDNNVQLSARNLAKVKAVPVNGLNVEDAVNYGKLILTQDAVKKIEEVLA

>27139_50S_ribosomal_protei...faa
MTKGILGRKVGMTQIFTKDGVLVPVTVVEATPNVVMQVKTVESDGYEAVQLGYQDKREVLSNKPEKGHAD
KAKTSPKRFIREIRGVELKDYEVGSEVTVDTFKEGDVVNVTGTSRGHGYQGNIKRWGQSRGPETHGSRYH
RIPGSMGSIINRVPKGKRLPGHMGMKKVTIENLVIEKVVADKNVLMIKGNVPGAKNSLIVVKTASKAVKA
DK

>27140_30S_ribosomal_protei...faa
MASQTIRIRLKSYEHGILDESAAKIVATAKRTGAEISGPVPLPTERTLFTVLRSPHKNKDSREQFEMRTH
KRLIDILNPTPKTVDSLMKLDLPSGVDIEIKL

>27141_competence_protein.faa
MKTKEFINELLTSAISCKASDIFFFPKKENMIVQFRTNQGVITQTDFSLDEGQEIINFFKYSAQMDIAEH
RRPQVGAMTYGIDQAEYYLRLSSLGDFSDQESLVIRIIYEIKQSKYFFPEQVESLEKLALHRGLIVTSGP
TGSGKTTTMYEIAKKLSPNKVVMTIEDPVEVHEPKFLQSQVNNKAGIDYQSLLKAALRHRPDILIIGEIR
DQGTARLAIDAALSGHLVFATAHAKSTLQTISRLESLGIKNDELSNCLTAVSYQRLLPSSIGIQCLMDIA
EGELLNQELQQSVRSDFVNWQENMQLLREGGKIDAEVYEQFKEG

>27142_type_II_secretion_sy...faa
MKYMSNSKKDRLNSEEQLVFLDYLKHSLENGFSLINSIELMPVLWPKKKELMQKLVKRMKEGNSFSVELI
QLGFSKTTVTQVNLALQQGNLIECLNQLAILSRLKQEQVKKLRAELSYPFVLAIMMVILLVFMQSFISTQ
FNDRSEYSGDLIMLGLIGAVLAGIYFLARIIVLLNKQDYDSMQKLTKYPIIGPVISLYVNYLLVYDIGML
LASGFSLQKMCEYASKQEKGSLQQALGQKIGHELAEGRNLEKIIEQEIFLPNSLLILLKTGSERKNLSQS
CLMLGRSLFIDLTQKIEKLVVNVQPFCFILIGLCVIGMYLKLLMPMYSMMQGL

>27143_competence_protein_C...faa
MKKKMKRYLLNILAKNRRQEGFTLIEMVVVIAIIVILMVLIVPNMLNQKEKAENKTSDAFKTTLQTQVEM
YKDDDHGTPTKFDELLKGDYLTQDQVNKANKSFKLENGKVTEINKK

>27144_prepilin-type_N-term...faa
MEKLLKLIRNKYRAFTLIETMITLAICCGMMLIGSLQLKKYQNRLVFDNTVKEVTAALDQASRISTIEGH
AVTVIFSENQHYIKLVGGGHEKHVNINENIDIKGLTNFVFSKTGRSAPRTVTISGYGMKKAIKYQMLWGR
MAK

>27145_hypothetical_protein.faa
MKKVKGFLIFESAIAIIISVVAVSCLYLTVAEGQKNGQEIELKTDRIYAYHVLKTSDLDQITVHDHVYER
VGQHYLNDKTTNQKFKVKD

>27146_competence_protein_C...faa
MLTEVIFSLFITILVLSILQNLLLSIKKASMNENQHVNDVAYAYVQLNNFMHAENTKNVYPITKDAKSNR
TAFVRVDKNCEEEMYTIEYYLKNHVLKVSKAGADRGGYMPLIFNIKSAHFATKKDQIIIHVVEKDKKKSD
LVFKLDEEPRPEREKKIVKNKGKRAA

>27147_DNA_methyltransferas...faa
MEKFKKLFNQFLDCVQTLQKALNVSFTEALVETFDNLEQGKIKVENGAPDEQTVAELSKKYQALDYDEIS
QKDKAQVFTFLTLKAINDDGFDVNKMPTPPAISTVIAMLMHKLVKNEKIEIVDPTIGTGILLFSIISQLK
ALNHSKDNYQLVGIDNDEEMLNLADVAAHLNDFDIELYCQDALIPWMCSNPDVVISDLPIGYYPVDENAK
NFENRAEKGHSFAHLLLIEQIIKNLKPAGYAFLVVPKSILSGKIGADFMPWLTKKVYLKAIVELPDDMFK
NKFNQKSILVFQNHGEDAKASEVLLTKLDSLKKEEALIRFNVKLNEWYTKITH

>27150_mannose-6-phosphate_...faa
MEPLFLTPYFRPKIWGGRKLDDIFHYDIPEGKVGEAWIISGYKDDASVVTEGPLKGMSLRDVYLKHPELF
GNPKAKEFPLLVKFLDANDNLSVQVHPDDDYARKVENDSGKTESWYVMQADPGAYIIYGHHAKTREELAD
MIHKGEWDKLLRKVPVKAGDFFYVPAGTIHALTKGCLVIETQQSSDVTYRLYDYDRVDKKTGKKRELHTQ
KSIDVTTVPHVDPKLDIKTNKDQDAEIKTLVEPPISPHFYLWQIDLDGTWKTGLKNHPYLLVSVIKGEGK
LEADGKTYNLKLGTNLIIPNEMKKFTFTGKMRIVISAPGEE

>27151_membrane_protein.faa
MIYVACGSIMAVIGIIWLISPAKKPNRIYGYLSYLAQVNKASFKFAQRRASLYCILFGLIQVAIGVIIHY
LNWDRYFLIWLLTFYLFILLPIVFTEKSLKSFLSELHELPHDYVDPDQVKRQRTKGFRD

>27152_DNA-binding_response...faa
MSLRILMVEDDNSVAEMMGMFFKKEGWQQDIAVDGVEAVDMFKENADKYDLITLDLNLPKKDGIQVAKEV
RAISPTVPIIMLTARGSESDQVLGLGIGADEYVTKPFSPIALIARIKALHRRVMMEEDVQTQENNNQEYE
IQTAHLKISKDRREVLFDDQLVVDLTPKEFDLLYTMAQKPKQVFSRDQLLDLVWGYEYYGEERTVDAHIK
KLRQKLEKVGAKVIQTVWGVGYKFDDSQVK

>27153_histidine_kinase.faa
MKLIYQNMLGFLLIIVTTISIIGYSEIGYARNQAYMQNYQRMESYANSLGELAETDEKNGTALLNDNFLN
QLEFVLRGDDVHLRIFNDQNMQIYPRVNAKVQLSDKIFSTLKNGQEIRIQNNHAEHSPIGSTKDAYTGVL
VPWRNGKNLVGVAWISSKVTHVERPIYMSKRNLLRALLVTVAVGLILSFIISYYSTKRIKRLSRATQKVA
LGNFNVQIAHKDSDEIDQLAENFNKMVKALKQSNEEVRAQENRRDQFMADAAHEMRTPLTTINGILEGLQ
YDAIPEESKPKSIDLMQRETKRLVRLVNENLDYEKIRNNQIMLIKTDFDAMPILRDLKSQLKQNAGKAND
EISVTGPEKLPIYADRDRFTQVMVNLVQNAIQFTHDGQIEISGKRLEHASEIFVKDNGIGMSKDQTKYIF
ERFFKADPSRARMGTGESGLGLAIVSSLIKQHGGKVKVDSEPGKGSTFTIIFYDKGYEQFISKDQ

>27155_glycopeptide_antibio...faa
MLFFGPLYNLLAERYATSINHFALVKLTFLALDKTFFYFLIFAVLRLIWLLFVRRRRSIKSEISVWIFAF
YLILILMLTTFRDTYFPWQLAFNFNRPLSDVNLVFMKETWKLVYAPSRLDFFYNSFGNIMCFVPFGILFP
IVFSKKQSFFKTIVIGMLFSIFIETLQFLLATGVSDIDDVFFNTCGAILGYLIYLFFKKLCMRL

>27156_pgi.faa
MSLINFDSSKLTPFVHENELGEMQAMVNAANTELRDGTGAGSDFRGWLDLPVDYDKDEFARIKKAAKKIQ
GDSEVLICIGIGGSYLGAQAAIELLNSNFYGKEKTDMPIVVFCGNSLSGSYLYDLIEWLGDKDFSINVIS
KSGTTTEPSVAFRIFKDKLIKKYGKEEAAKRIYATTDRQKGALKTEADAEGYEEFVVPDDIGGRYSVLTA
VGLLPIAAAGADIDALMKGAADARADYTDTDVHKNSPYQYAALRNILYRKGYTTEIVENYEPSLRMFGEW
CKQLMGESEGKDNKGIWPSSANFTTDLHSLGQYIQEGLRNLFETVIRVENPRHDVKIPGDEKNLDQLNFL
EGKSLNYVNDRAYEGVVLAHTDGGVPVMTVNIPDQTEHTLGYMIYFFELAIAISGYLNGINPFNQPGVEE
YKRNMFGLLNKPGYENLHDDLTKRLK

>27159_ABC_transporter_perm...faa
MSFKDLYAVNRIRMISLLVLEFLTSGLIIGVSYINTYQITAIKDRKWQQFIFLITLSLILFIISYAGLNV
CQYWIEKQIQQYNHQIRFKIVDHYFYDNKPHNAAQVQNRLTNDLNLIKDSKLAVYTDIPYYLAQIIFASI
GLLLFHWSLLIVVLILGTLSFYLPKLLRPAMQAAALKLSQANKQYLDTAEKWLDGLSELKKFSVGSQLSK
IMDHASDTLESANIARRGTMQGLAVLNKATSALLQFVLLAVTAILVTNHIVVFGVIVTVESFSSYINVSV
KMLATELGQIHSVDRLSREVNADTAVIEHTGDLQSPASLTTKNVSVKFSNGKIIKFPNLNIKTGEKILLT
GDSGSGKTTLFKVLLGKIKLHTGMINFKNKYGDDINIDKAKIGYIPQDPILFPDSIENNITMFNSKLKNK
VLDYVKDVSFESDIRKMSLGLKTELNLQKLNISGGQRQKIVLARACIHDDDFILIDEGTSAIDKKATLEI
LKKLLDGPYTVIFIAHNFNEEMYSLFDREIHLT

>27160_bacteriocin_ABC_tran...faa
MSFQKLIKTNLLLFIVIIVLELLFAAGSAISSYIIQFAYNQLVKNILLGFLLIIASSVFLSFISYILSSL
ATYLFSKQTQKYIHSIRHKLISEYYHDKAHKVAEMENELNSNLQVLTKNYADQSLSIIQSSFLLVTSISS
LLLMNWMLTLLAIILSVITLYIPRFTRQKASNATQKVASRNSKYLLVIEEWFNGLEELRKYTAFNQLDLV
MQKVSQNLETSFVERKKVISVADFLNGCANSFSQIAITLLAAILFFNHQVTFGVIIAAGNFSSMILNCLL
TITTSLTRIQSVQGLNKQIIESQKLVPFHKEINTDEICSISTHNLSISFKNGETIYFPDIHIKKGEKVLL
SGDSGTGKSTLFKLILNKLQPTNGQVIFEDKYGKEISPDYAQIGYIPQDGKLFPTSIINNIIMFNNKLKK
LSKNAVENNDLSKDIASMPNGLETEIDLDTNNFSGGQKQKIILARNEIHNFSIILADEATSAIDSKSSYR
ILKNLVSSNKTVIVIAHNLTPAMEKLFSRKISLGSNKR

>27174_alpha-beta_hydrolase.faa
MKFKTNDDVMLHYSDTGEKDRPVLLGIPGIGGSSQMWQDLITLFNDRYRFVMLDPRNQGQSERTYRGQRI
SRHAVDLEELMEELDLHDVVAIGNSMGAANIWAYLSIYGKGRLKAMVDLDQSPKMIADKTWQYGFKDLTW
DNYPEMLKFDFGKAFYHHIDEKMFQDAKNEYQAFPYNPEENYNCLVEHSEQDWRDVIMDSPVPMLVIAGE
KSPFFNPDFTKAIKFLNEKVETAIIPECGHLPQAEQPAKVHKIISNFLQNLKN

>27175_-citrate_-pro-3S--ly...faa
MDKVVDLFLSDAATRQKWENLLSSLDLHNFSAREIDQIDHTIGLVDEDCNLVGTGSVAGNVLKYMGVINE
DTQGARFNKVVTNLMQYLAGQKIYHSFVFTKAKYATSFEHLHFNLLAKTDEAAFLENGMPDINDFLSDLP
KVEDQADKKIAAIVMNANPFTLGHQHLVKMASEENDLVYVFVVVNDVSLFNFNERMKLVKEGTKQFANVK
VVSGGDYMVSPATFPAYFLKSPDELIKVQTSVDAAVFKNKIAPALNIARRYIGQEPISRTTHFYNISLAH
ELGPDIEVITVKRLEKAGQIVTATQVRQWIKDGDLTKINKFVPESTYGFIKQNMSELQSRIEKGMNIDGN

>27176_citrate_lyase_ACP.faa
MEIKTTAVAGTLESSDIQIMISKGSNGIEIDLESEVKKAYGDQIEKVITETLKKYGLENAKVKATDKGAL
DCVIKARTLAVAQRATETQDKPDLEVL

>27177_citrate_-pro-3S--lya...faa
MTYVKNRLRRTMMFVPGNNPAMIKDAGIYGADSIMLDLEDSVSLTEKDAARMLVYEAIKTVDFGGSEIVV
RVNGQDTPFYDEDVRAMVKAGVDVIRLPKTESAAMIQKLVKDIEHWEDEYGIEKGSIGVMAAIESAKGVL
NAPEIATATPLMMGLAVSGEDYTADMHTHRYPDGRELEFARNMVLQAARAADVYAFDTVFSNMKDTEGFY
RETNYIHELGYDGKSLVNPRQIAMVNKVFNPTKEEIEQAKNVENAIREAKAKGSGVISLNGKMVDKPVVE
KATRVLETAKASNLIDEEGNYIGE

>27178_citrate_lyase_subuni...faa
MKKVTTLENKVKRELPDDLMNKMGLKPFETTEIGHPEVKRVAPTVRVTIGQNKVVASLDEVIKNNLKDGM
TISFHHHFRSGDYIFNMVMDKIIAMGYKDLTLAPSSLTGVMNDKVIEAIKKGVITNITSSGMRGSLGDFV
SHGGLKKPVIFRSHGNRARLIEEGEIKIDVAFLGVPVSDPAGNANGQDGDAVFGSLGYALMDAQYANKVV
LLTDNIVDYPNTPASIKQDQVDYVVKVDKVGDPDKIGSGATRFTKDPKDLKIAQMVNQVIVNSPYYKQGF
SFQTGSGGAALAVTRYLRKSMIKDGITASFALGGITKPTTDLLEEGLVRKVMDVQDFDKGAAQSMANNKN
QQEIDASWYADPHNKGAVVNNLDVSILSALQIDTDFNVNVMTGSDGVIRGAVGGHQDAAAGAKMTIITAP
LVRGRNATVVSSVETIVTPGSSIDVLVTERGIAINPARKDLIDAFNNVPGLNILDIHDLQKMAEKQVGVP
KPLEYTDRTVALVEYRDGTIIDAIKEVKD

>27181_restriction_endonucl...faa
MKFLCSSCGLRMDSLHFKQEGLMNPKLTSICDICLIRGLNADDYANDAVATFAKSLLYTFVGKEKDTAQP
DPIVKNKKLRKRYEAFLQDYDGNEIAKRQVKRSDLNLAMIKSEDGKLDYVPDQDVTFAQNMEKMGLRVDF
QLNEVDYIDRERIRAKYKYRCQYCGRRGRSVDHKDPVSLSHNNSLDNLTLACAECNRIKSDMPYDLFIKL
NDQISGINNKLVKYENALGTLKEEFEHRRRYLAAQVHLKGVVNDPELNAIRKENKKLQDAIDSLQSDYDD
LRMTRKSYFDTGWKLARIKQNNDII

>27182_hydrolase.faa
MGLNAYIQGFNSLESIDRAPGYFKYHHHSVADHCFRTAELAQMMGDIEEVHGKQKINWKALYEKSLNHDY
TERFIGDIKTPVKYATPQLRKMIGDVEETMTTKFIKDEIPEEFQEIYTKRLSEAKDDTLEGKILSVCDKL
DLLYEAYGEIELGNPNPVYIQMFKESLETIKKFDDLVCVQYFIKKILPDLFKGDFAGKDKMQWIAFSILL
LRNDE

>27189_transcriptional_regu...faa
MNLNQLYYFNELVKQHQFSSAAKRLHISQPSLSNSIKTLEKELNCNLIERRNGRVELTKYGQIFLESADS
IILTLENAKHNINHTKQIENNTIEIGYIPTARENFLPHITSVFEKENSSTFHYIYHNGTSNQICLEVQNG
NFDLGICSKIDTYSDLNFIPLYVENTFFTASKLASKLRL

>27190_phospho-beta-glycosi...faa
MIFGDNREAVIKNIQKAANERDFTAKAEIGDPQMTLDERLKLVNDFWENRNSLSSKINNQIGHAMLTAFA
KALVGSTEFKGLENLNNLPIGGAIVTANHFNQIDSLPIKLLANKMHHQLSIVIEDTNLMLPGFFRYLMNY
VGTIPLVQSTSYIGNEFPKHLSKALAQNNWVLIYPEQEMWWNYRKPRKLQRGAYYFAAKQNVPAISLFIE
IKDLPKTEKKDPNFYETKYIVHVLPPIFPDVSLSANENAHKMMEQDYQQKVAAYEKIYGKKLNYDFTDWD
IAGWRGHLS

>27192_glucosyltransferase.faa
MKTIPVFYTISDNYTPYAYVSIQSLIDHADPNKDYTITLLVQEISPEHKKSLEDMSTDNINVNVFHISDD
MVNRIHKGKENYLRAQFFTMSIFYRLFIPDLFPQYDKAVYLDADTIICDDIAKLYDTEIGENMFASCPDL
SIRYMPLLQKYIKECQGILPAEKYINNGVIVFNMKAFRAKHFVDKFYYLMDKYHFDNVDPDQAYMNEICE
DKIYHLPKEWDAMPNESIPEFENPKIFHYNLFFKPWHFADVQYGHYFWDVAKKTPYYDELKKQLDDFTDE
DRQRARADLERMAERVDIIVKEPNTWAKVKQHESVKID

>27193_glycosyl_transferase.faa
MNILFCGDENAEDGVLISTLSLLKNSGAKELHLYILTMEAHSDKRKYHPFSEHAADFIRSLLVKANPKNT
LELIDCTDLFIKQPPTANMNTRFTPYAMLRLFADELPQIPDRILYLDDDIVIRGDITAFYKQNIKGIELV
GVLDYWGRFFFHNVKTKRVFDYLNSGVLLLNMTKIKQTGLFAKVRDMMQTKKMFLPDQSAINKLAVAKRV
FPRYYNEQYKLQKNTKIQHFTTSFRFLPYFHTQTVKPWDVERVHSVLHLHEYDDILTEYLKIRDNLKK

>27194_acyl-phosphate_glyce...faa
MKRIYYYHKTTDDVVDSHDQNFSLPDDYVILPTSRGAKIWSAIARPLAAGFGWIVFRFFDNVKVIGKEKL
KQVDGGYFVYGNHTRPMGDVFTSLTIFPIKNFYAIAGQANWGIPFIGKYLVRYGGLPVGKDVKQSIKLIK
AIQTVIKDKKGEVLIYPEAHVWPYYTKIRPFDATSMHFPVQLNAPSFVMTKTYHKRRFSKRPRAVVYIDG
PFYPDQTLSRKEAQNKLHDEIWQALSDRAKLSDYEYCQYIKK

>27198_DNA-binding_response...faa
MPKKILVVDDEKPISDIIKFNLTKEGFDVDTAYDGEEAVKKVDEYDPDLMILDLMLPKKDGLEVAREVRQ
THDMPIIMVTAKDTEIDKVLGLEMGADDYVTKPFSNRELVARVKANLRRRDIVKKAEADNQDDTDKNIKI
GNLVIMPDAYIVEKDGRKIELTHREFELLYYLAQHMGQVMTREHLLQTVWGYDYFGDVRTVDVTVHRLRE
KIEDNPIQPQVLVTRRGVGYYVKQPSEG

>27199_PAS_domain-containin...faa
MKKLREKLNATFNSINTKLAVVFMLMLLATIEVIGAYFTRQLEQNSIENFQSSIQIQTIVSNQLANQLAS
DSKNANDRLNQIVNDYNNDSISEIIVVDNKDTIRAVSNLNDKSKVGQRINNTDVKQVISTGHQINKVVDD
HGNYMIQISPLTSGNGSNNNVGAIYVKASMQDVFDNLRQISLTFLIASLIAALLGAFLALVISRAITQPI
EEMQKQALHIANGDYSSQVKIYSNDELGQLAKAFNTLSVRIEQSQEESDSERRRLDSVLSHMSDGVLATD
RHGNVSVVNHMALSYLNADEDEIINRPIAEVLGLKDTSSQDLISSQKEIVVTVKPGTRDEIILHASFSLI
KRVTGFVSGSVCVLHDVTEQQKNENSQRQFVSNVSHELRTPLTSLQAYIEALNEGAWKDPEIAPKFLEVA
QQETSRMIRMINDLLSLSRMDRGVSKMDLEFVNLNDFVSHILNRFDMIVKTDKNKGHKKKYTIKRELGNQ
ALWVEIDTDKMMQVIDNIMNNAIKYSPDGGVITVRLTHSQGHVILSISDQGLGIPRKDLGKIFDRFYRVD
KARSRAQGGTGLGLAIAKEIVEAHHGRIWADSSEGKGSTFYISLPYETMTEEDDWDEV

>27200_hypothetical_protein.faa
MKFKFKFGEFFLGLATLLAIVLSIVLWIFIMTSDQRFSNIGQNQNNTTKQQARSHSAKSLYDLYIPTTSY
GFVDGRLCQLYDSKNNLTLEFTKEIQKAKAVSDVKKIVKSRAKYEEYLNDDAYLQLVYPDEITFSLFNHL
NNSNNDNREFNRFFVSHSNNIIYLGNDQTSAIYRIKIKGANFDKLRKFARNAQTKSPVHLVKLQEGYSPF
YSRTTNSKVYSYLTNHQSYSYFVSRLLGTSGVTSKTNKSGQTIYSLNYYTRLKVPDPESGEHNYLYTHFE
KNKIPNATNRLLDSVYYVHQLGLTEQDLRFFDADGSNVGYVNYIEGIPVFLNQHDLQVKTTFSYDSINVA
FNSVNFQIPIPFDGQTQELKPTAEVVSELGAHGLKQSDIQRIIVGFKIEKDSSHHSLINLIPTYYVKAYD
EWKSVDEWEKKNVAAYRKLRETVKTNEVK

>27201_hypothetical_protein.faa
MDHKRIEWLFFIVFLLIDIYLGIEILRSPVNLSGADTTTRSVASIRSEMKSDNIDLPDKFSNAPTSGYYL
ATKNRNYLSNKIDALTNVNARYSKDENILYAAPKITTLLDKNPKKALEQVNKFKNDPKNVPYGKEFKYEP
DMSSEDNYVFVQTTDYGEIYDGSAQLSIAVKDHQIINYAESYMGPASPVRELQSTISAWRAVRAMYTNRE
LTNNSKVTQIKLGYSKLTEVRGSTILLPTWLVWIENKTTKNITLKRVNAYTAQMLQSSTYNVEK

>27202_MBL_fold_metallo-hyd...faa
MKVSVLASGSTGNTSLIETGQHKILMDAGLSGKKTKQLLVDVGVDINDIDMAFLSHDHTDHSGGLGVLMR
RYPKIDAFANSGTWQYLLDTQKIGKLPAEQMNTIEPGQTKTFGDLDVTAFATSHDAAQPQYYVFTSGGKR
IAFLTDTGYVSEEVEGTIEDADAYMMEFNYDTMMLRDGPYSWSLKQRILSDVGHLSNDEAAQALVDVVTP
KTKHIFLAHRSQHNNTEYLAHETAKEMLIEGDENLSDDVKIIDTEPDSPTKLIEI

>27203_serine_protease.faa
MVENQNNNQNQPRKKSGNKIIATAAIVGVVGGLVGGGVSYYAMDQMNNGQGNGAAQTSISSSSSKVSEKS
AKNGGTMTAAYNDVKGAVVSVINLKRQSASSGTDSLYNSLFGDDSDSSSSKNGKLETYSEGSGVVYMKSN
GKGYIVTNNHVISGSDAVQVLLANGKTVNAKVVGKDSTTDLAVLSIDAKYVTQTAQFGDSKHLEAGQTVI
AVGSPLGSEYASTVTQGIISAPARTISTSSGNQQTVIQTDAAINPGNSGGALVNSAGQVIGINSMKLAQS
SDGTSVEGMGFAIPSNEVVTIVNELVKKGKITRPQLGVRVIALQGIPEGYRSRLKIKSNLKNGIYIAFVS
RNGSAANAGIKSGDVITKVDGKKVEDVASLHSILYSHKVGDTVNVTVNRNGKDVDMKVKLEGN

>27204_23S_rRNA_-pseudourid...faa
MNIKIVCVGKLKEKYFKDAIAEYKKRLSRFAKVSIVQVPDEKAPEKFSAAEDERVKQIEGERILSKIKDK
EYVYVTAIKGKQRSSEEFAKEIQNLATYGHSDITFVIGGSLGTSNAVNKRGDDLISFGKLTMPHQLMRVV
LIEQIYRAFMINSGSPYHK

>27211_serine_protease.faa
MKSGLVLEGGAMRGLFTAGVLDVLMENNISFDSAIGVSAGAAFGVNMKSGQIGRVLRYNLRFTGKPYYAS
WKSWRRSGNLYAANFCYHVLPDKLDVFDKKTFMANPMDFWCVATDAATGEPVYHKLRDAGYVDLEWIRAS
SSIPFFAHPVAIGGHYYFDGSVSDSIPYGFLKKNNFDKKIVITTQPKEYRKKQSKLFPVEKVLLREYPAV
LDKLATRAEDYNAVLDNIEADENAGETFVIRPPEALNIGTLEQDKNEIKRVYQVGRQEAEKILPGLVSYL
NE

>27212_phosphoketolase.faa
MPVDYDSKDYLKSVDAYWRAANYLSVGQLFLMKNPLLRHKLVAEDVKPKPIGHWGTIAPQNFIYAHLNRV
LKKYDLNMFYIEGSGHGGQVMVSNSYLDGSYTERYPEITQDEKGMAKLFKRFSFPGGVASHAAPETPGSI
HEGGELGYALSHGVGAILDNPDVIATVEIGDGEAETGPLAASWFSDKFINPIKDGAVLPILQINGFKISN
PTIVSRMSDQELTEYFRGMGWDPHFVSVFKGSRFDGEKDPMQVHEEMAKTMDEVIEEIKAIQKHARKNND
ATLPHWPLIIFQCPKGWTGPKKDLDGNPIENSFRAHQIPIPVSQSDMKHADMLVDWLESYKPDELFNEDG
SPKEIVLENTAKGDHRMAMNPITNGGIDPKRLNLPDYRDFALKFDKPGSVEAQDMVEWAKYLNEVAKLNP
TTFRGFGPDESKSNRLFKLLDDQKRQWETEIHEPNDENLAPSGRVIDSQLSEHQDEGFLEGYVLTGRHGF
FATYEAFGRVVDSMLTQHMKWLRKAKEQYWRHDYPSLNFVATSTVFQQDHNGYTHQDPGILTHLFEKNRP
DLVHEYLPSDTNTLLAVGNKALQDRECINVLVTSKQPRPQWFSIEEAQKLVDHGLGYVDWASTDKGAKPD
VVFASTETEPTMETLAAIDILHDKFPDLKIRYINVVDVMKLMSPKDNKNAFSDEEFDRLFPKDVPVIFAW
HGYKTMMESIWFARNRHNVHIHCYEENGDITTPFDMRVLNHLDRFDLAKDAVESVEKLKGKHADFISHMD
DLLEKHHQYIRDYGKDMPEVTEWKWKGLK

>27215_glutamine_amidotrans...faa
MRVNVLQHAPNEGPGSIQDWCHEHNHEMFVYYPTDFGILPTIDETDLLVILGSPNSPNDKLDWIKNERVL
IKQMLKANKPILGICFGSQQSAKTLGYEVLDAPAKEVGWAPVYLQDHTIENIPKKLTALHWHQQMSEIPE
DAKLLFSSDLVKNQGYLLGNNVIGLQFHFEPKEDNVCEIAINDGAYALENNDLHQTPQEIIAHGVPKENK
DVMFVLLDYITK

>27216_glutamine_ABC_transp...faa
MKKRFFLSTLLIGIALFTLSACSQNKKQNVYQTVKSTKTINWGVKADTPLFGSMNIKTGKINGFEIDLAK
ALTKEMLGKNAKANFVTTTANTKIQLLKNRNVDAVIAAMTITPEREKQVDFSKPYFPAGQSIMVAKNNKI
KNVKDLNNKKVLVVKGTTAADAVKKFAPKAEILQFDDYGQAFTALKAGQGDAFVTDNGILVGILRDSSGY
KLVGGNFTNQPYGIAVNKGQTEMDKQINLALTKLEKDGTYNRLLKKWFGNIPGFNVKTAEKY

>27217_MarR_family_transcri...faa
MKISESEKLNMAIVHGNRAYQQWDQDHELSDYLSVILYELLLRKKLTQKQLIGLTDLPKQSINKGIKILH
DSGYLAMSVDPHDKRVRFCELTAAGNKYAKQKMQSLFRLEEQTAQKLGSEKMQLLTDLLTEWSNTFWDFL
NEERSKECKHSKS

>27218_multidrug_ABC_transp...faa
MQAFKILVPHFKHYKKDIFAALVAIIVSAFATLYQPKLLENIQRAIMLDQKDIVVRDGVILVVLGIVAII
SGIFNVYYAARVTQGVTSDLREETYAKIQSFSFGNIEKFSAGSLTTRLINDMNQIMNMLMQLFMQLLRMT
ILIVGSFIFCIVIIPRFWWATVVMVILIIGFGIYALKQMNSLFDKFQKTMDKISGRAQETLQGVRVVKSF
NQGPQEIKEFNQTSDRLNNYNIVIGYWFSTIMPAFQLIAYLVITLVVYLIGQGIVAHPTDVAVVSPFFNY
ILTLLWTIMIAGMTMMQFARGNISLGRIKEILDTEPDVKFNENAPTDVLGGSVEFDHVSFTYPDGDDETL
PDGDDETLKDISFKIKPGQMVGIVGATGSGKSTLAQLIARLYDPNKGEIKIGGHNLKDVNETALRKTVAF
VLQRAILFSGTIASNLCQGNSRAKLHELQRAANMAQASEFIERYNDSFDHEVEERSSNFSGGQKQRLSIA
RGLVAKTPILILDDSTSALDAESEKKVQQALEHELPDTTTFIIAQKIVSVVHADIILVLDDGKLVAQGTH
EELLKTSPVYQEIFKTQKGKRGGK

>27219_multidrug_ABC_transp...faa
MSDTRKAIRYFIKYLKPYKKGIAIVIILSLLSSGAQVIAPTFLGCAVTDLTKYLSDLKKGTASLNTFYSA
LWSMLLFYVLSQVAIFIAWMVMSKFNADSTNDMRENLFAKFQRMLVRYFDTHQDGKLLSLFTSDLDNIFN
AMNNAIFEIISQGIMFIGTIVIMFMVNQQLAWTTIATTPLILIVSVLIMKKARIYLDKQQDEIGDLNGYI
TEQINGEKIVITNDLRKESVENFKTYNNRVRNAMFKGQFYSGILFPLMNGLNLLNLAIVIAMGAWMIISG
QVSQAIGLGLIVTFVEYSQTYFQPLTQITSIYSMIQLALTGARRLATVEEQKDEDAVPNGKKIHGLQKAV
KLENVHFGYDENKEILHGINISVNKGQSVAVVGPTGSGKTTIMNLINRFYDVNSGKITFDGTDVRDIQLE
SLRNNVGIVLQDSVLFTGTIADNIRYGKPNASMDEVISAAKQADIHEFIESLPDGYETQVNDASSVFSTG
QKQLISIARTILTNPDFLILDEATSNVDTVTEEKIQKAMDAVIAGRTSFVIAHRLKTILNSDKIVVLKDG
NVIESGSHEELLKEKGFYYKLYTDQMAFD

>27220_hypothetical_protein.faa
MFTRSSKWNVKSIILVTLIGIIMGVLYTYGFNNVYNLVKLSFLPTGYALVVDNIFTGLWYMAAPLAMYFV
PTPGSGTIGELLAATVEMAIGGQWGALTIFEGLVQGAANEVGFFPKNERYERFSWKSVLTGAFFANLGGF
IPSYFLFGWSHYSVTLQVAMFITSMISALLFDGVLVKLITNLFDKALKPITK

>27225_transcriptional_regu...faa
MNDQIIRITRALNHPIRIQILYYLNDHQKSSVNNLVKQFDVSQPAISRHLRILEEAKLVKSERVKQEKYY
SLADNHIIKILDVLRQHVKE

>27227_1-phosphofructokinas...faa
MIYTVTVNPALDYVLQLEKVNSGEVNRTNNDAFLAGGKGINVSQILNQLSVDNTAWGFVGGFTGKELVRQ
LNQKRIESDFVIISDNTRVNVKIHAEKETEINAAGPNITDQEITAFKDRLNDLKEGDIVVMSGSLTPSLP
TDFYQSLLPTIKEAGAEFVVDTTGQALLDTLEYKPLVIKPNHHELADLFGVTFDFSDVMLEYAQKLLDMG
AQNVMVSMAGEGGFLLTKDHVYHAKGAVGTAVNSVGAGDSMVAGFVGTYYKTQDPKEGFRIGMACGAATA
FTKDIAVKSQIDAVLPQIKVEQIS

>27228_toxin-antitoxin_syst...faa
MKKKTINIQLDKDIVNTAKAILKENNLAIDDAVKMLYSQFVLTGQLPFKIGKGKN

>27231_hypothetical_protein.faa
MKNKNEFSALKLFISMLIAWAIVFVGAWASKGFSADFFAMPRFTIVLVVSVAGAIVIGPAIYGFLYIGRR
HDK

>27235_glycerol-3-phosphate...faa
MKKVITYGTFDLLHYGHVRLLKRAKELGDYLIVGLSTDEFNEFKKHKEAYNTYPERKYILEAIRYVDEVI
PEKDWDQKIDDIKKYDVDTFVMGSDWEGKFDFLKPYCKVVYLPRTPGISTTKIKEDLK

>27236_GntR_family_transcri...faa
MGEPMYIKIHNQIKHDIENHVYKVGDQIPAERQLSVRFGVSRMTLRQAIKTLEEEGILERRLGSGTYVAS
QKVQEKISGIMSFTEITKANGQVPSSKLISYQVGNPSLSEKERLALKQYENVLRMERIRYADDVPICYEV
VTVPYYLVKDFSKEDISSHLYETLEKRSGFKIGKATEYISATIANEQDARLLKAKKGEPLITRRQVTELS
SGQPFEYTRARYVAERFEFTFSK

>27237_hypothetical_protein.faa
MARIIRVGGSSSATSWHDALNDLHADDVLMLGPGYYYLPQGRKLTDITIKGTGSLAEDTTIYGNISVSED
SRYVTLENLCVNTTTDNNSIFVPIETDGYVTLRNCCVKGYGTDTAAIAINGKVTLELYSTKVTGGSVSIY
ENADFRLEMNDSQIDYPSENYCALALEGHGTAIINNSNIRGSINTFTKTNAELDLNNSEVDYVLLHGQTW
MNMLNSTITAKDDSCLYLSDDCWSNIVNSKFNGGIYIDKKTHTIIQNSTIDRMMVVDEAKVTMNNSIIME
HADFQDKSNCEATRVTFIGNMNYEYFLALSGKAQLNGHDLVLHPNQADLAVQDEAKLKTNVLAEQNDTLN
VEYSKRPNVYILGMHWTAKKK

>27240_antibiotic_biosynthe...faa
MDETPIFKITKLNIAENDRDEYIRKAEKYMHDSIPAEEGTLVIGSAHDDAKGEDNYKIELFRNKEAEDAH
IASMSAVDFEETVDSISTDKKIINLKPEVITTHAQKALNSYADNFVMRLVTVEVKEKDAEKFSHSVKKEM
TTSIASEPGMEIMMSGTNKDNPNEWYFVEVYANDEAYDSHVQTPHYKEYIEETDGMVIRRDVKTLVRDVL
ATQGAIVLD

>27242_phosphoglycerate_mut...faa
MTKTLYLVRHGQTYFNYYHKVQGRCDSPLTEMGIRQVEMARDYFQKHDVHFDKAFSSTQERACDTLEIIT
DHKMPYKRLKDLREQCYGIFEGQDEFLLPWNYNNPNGDPTMEKDEDVVGRMHRAITQILKGVNDGETALV
VGHGDILAKYVRDVADPNFAGFANASIVKLSVDGKNVHLDTYVWPAESLKQN

>27243_surface_exclusion_pr...faa
MRKKMMVTLLTSVCLMGPVSMLTQTHPQVVQAASKGKLRIKGNKKVRLYTNRGKKSKYYAYTSRTYSYSA
KNYLKIGKKKHLAYKIGNNSHWILAKNAKLVKKTVDRYSQAVIKLPSGYTRSALLEAYKGHPSEEFIAAS
MKGMEENNFSRVATDESASDKKLINPDKLSASEQHELADFSLRVINSAREQLGLEPWIYSTGTQELADDI
AKEYEEHGRSIKDQGHYVEGIVKACQKHGLELDDNYVEDMAGFTINKTTMPMGEMKRNVYFGLKQMIFGF
AGSGEDERKNKSLYREWEHAGDLFNTQGSSHDGDHNYYGFSISKTGKIYSMHFISVPTFIVESEKYNTNF
RP

>27244_hypothetical_protein.faa
MKIKSILVKSIAVAAMSVTGLVVANNAGSQTAQAAIVQNDAHVVTVNYVSDNSITVYNNYENPVATGQTL
ASNTSWKVIKTAYDSKGHKWYDLGKNQWIRAEYVTAGYVAANNATAKSTTTVSQAPTAQTQTQTQSQAAT
TQTAATTSAKSYTSNATGSEASAKAWIAARESGGSYSASNGQYVGKYQLSASYLNGDYSAANQERVADQY
VQSRYGSWTAAKAFWQANGWY

>27246_hypothetical_protein.faa
MFNDKNAILAKNLHVDSFKYQSTEDMPNEAYEKWQESHMNAKVFSLEFRNIGQSGEWQEMIVIWGD

>27247_hypothetical_protein.faa
MLKITFTDRALDYLKRREIADKTLILITDDGGGKYSIKGGGCSIGSHFSIIWVDEKDPDYPVQLDNDQGL
KIYTSKYDMTLMGPNMVMDYDAGSLNLRSDEGILDSGVEIGNGAALIKANKNVKMTGVEWRC

>27251_iron_export_ABC_tran...faa
MKNMMVSNLSLVLAFALVLVSIAISAKEKLGLTKDILTSVFRAIIQLVIIGFVLKFIFHADQLWLTIVST
LVIIFNASWNANKRDPNPHCSLWNSIIAEAIGTYVTLGLLIFSGVIKPIPMQVIPITGMIAGNEMVAIGL
CYKALHDSFNDLHQQVLEKLALGSDIKLASMPILRRSIKTAMQPTIDSAKTVGLVNLPGMMSGLIFAGIN
PVYAIKYQIMITFMLLSATSLGAVISGYLAYKNYFNEQMQLR

>27252_murB.faa
MELLDLKKQGINIKKQIPLSRYTFTKTGGEAEYLAFPKSTDEVEKLVKVTRENKIPLTIIGNASNLIIRD
GGIDGLVIILTDLKEIKVKDNKVTADAGAKIVDTAFTAAHHGLSGMEFAAGIPGSIGGGVFMNAGAYGGE
MQEVVESVKVLTRAGEFKTYSNKEMEFSYRHSLVQDNGDIVLSATFSLTPGNKLEILDHMHYLNALRRYK
QPVEYPSCGSVFKRPTGHFVGPMIIKAGLQGKQVGGAQDSTKHAGFIVNKGGATATDYLNLIHLIQKVIK
EKYDIDLHTEVRIIGKEK

>27253_exonuclease.faa
MNFIAMDFETANHFPESACSLALVMVRDNKIVDRFYTVINPQMSFDARNIQVHQITADDVKNAPTMAEVW
PKIKGLYQPGMLVAAHNARFDTNVMRQSLARYNIEEPHYLVIDTLATSKLFEPELPNHKLDTVSDALDVE
LWHHHNALSDSEACARILINQNKKFGDEAIKNLIYQI

>27254_tRNA_threonylcarbamo...faa
MTKLEINSAEEMQKLGASLAKTAKPHDLLLLNGDLGAGKTTLTQGLGRTLGVHRPVKSPTFTIVREYREA
KLPLFHMDFYRLENDDLSSIDLDGYLAEPGLVVIEWPQLVMNDLPDEYLQLTVTRVDDSWDSTKRVVELN
AHGKRNEEWVKDALTEYEKDLGLFMS

>27255_eutD.faa
MSVFSLFKKQVEAAKNKKRIVFPESDDLRILTAVSNLNKDGIIEPILIGNKENIAKTAEENNLDLAGVKI
YDPNNYADLDEMVKVFIEARRKDTSEAEARAKLAKENYFGTMLVKMGLADGMVSGAAHSTANTVLPALQL
IHAAEGMHRVSGAFVMEKGDERYIFADCAINIEPDKETLAEIGYQSALTAKMAEIDPKVAFLSFSTKGSA
EGPMVDKVHDATAMFQKSHPEIPADGELQFDAAFVPTVGEKKAPGSKVAGHANVFVFPELQSGNIAYKMV
QRLGGFTAVGPILQGLAAPVNDLSRGCSEQDIYDLAIVTAAQALAKDEK

>27256_uracil-DNA_glycosyla...faa
MAKELIGNDWDKVLDPVFASDKYHELHNFLKEEYSNKRIFPDMYHIFTAFKLTPFNKTKVVILGQDPYHN
PGQANGMSFSVMPGTPLPPSLRNIYKELYDDVGARPVNHGYLKKWADQGVLLLNAVLTVPYAHANGHQGK
GWEDVTDTAIKALSERGKVVFILWGRFAQNKIPLIDQSKNFIIKSSHPSPFSADRGFFGSRPFSRCNTAL
LNFGETPIDWQLSETVNKSDLA

>27257_HAD_family_hydrolase.faa
MIKLVACDLDGTLFNSDMSVSEANIQAVKNAQDNGIEFLIATGRAPRESRAILKDAGLHTGFINLNGALV
FDEDSKLMVKHKIPTYKALEIVELLHQAGFYFEIITADQVYTEDLNQRISNVAHLMVDLNPLLDFKQAVA
ISAGNKTIMNMKQVDHFEDLLHNPEVEVMKIIAFDSRGHEAFDNVKKEVAQIGDLVVTSSSSSNIEINAQ
QAQKGIALLDYAKLKNIKRDEIAAIGDNLNDESMIREAGIGVAIGNAVPVIKGLAQITTKTNNEDGVAYI
LNQFVKENKQDQR

>27258_hypothetical_protein.faa
MLFWLELNQEKDYGQIPVINPKGKIEFIIQGNLDNPNHTLYLYDTNRNEIGRLFTDGTGLIASFTIDVVD
HSLVSVKKLNTPNTNIFYLTQLKYIVTGSIKRGTYTFRSGFKSIANVKTIVAEHGVVLTCNITKPEDIPF
ILLTSVLFTQWHGTPLKLPTFPPIAKKLEINPN

>27259_tpiA.faa
MSRTPIIAGNWKLHMNPEQTAEFVDAVKDKLPDPSKVESLICAPAVDLDALRKAAKGSNLHTGAENCYFE
DEGAYTGETSPKVLKEMGIDYVIIGHSERRGYFHETDEDINKKAKAIFANGLKPIICCGESLETREANKQ
EDWVVGQIKAALDGLTAEQVSNLVIAYEPIWAIGTGKTASSDQAEEMCKTIRETVKDLYNEETAENVRIQ
YGGSVKPANIKELMSKPDIDGGLVGGASLKPESYLELVNYQD

>27260_phosphoglycerate_kin...faa
MAKLIVDDLDVKGKKVLVRVDFNVPIKDGVIGDDNRIVAALPTIKYIIEHGGKAILLSHLGRVKSDADKK
ELSLKPVAERLSELLKKPVTFVPSNEGKEVEDAINNMKDGDVVVLENTRFQDIDNDFGKRESGNDPKLGE
YWASLGDMFVNDAFGTAHRSHASNVGIATAMKENGKPAAAGYLLEKEIKYLGDAVDNPVHPFVTILGGAK
VSDKIGVINNLIPKSDHILIGGGMAYTFLAAQGHEIGKSLFEADKVDLAKELLEKAGDKIVLPVDNVAAT
EFSNDASREVVGDDIPDNMMGLDIGPKTIAKFKDILKDAKTVVWNGPMGAFEMPNFAEGTLEIGRALANL
TDATTIIGGGDSTAAAKQLGIAPKISHISTGGGASLNYLEGKVLPGIACVQDK

>27261_type_I_glyceraldehyd...faa
MTVKIGINGFGRIGRLAFRRIMDLGENSKDIEVVAINDLTTPSMLAYLLKYDTTHGTFNHEVSSTEDAIV
VDGKKYHVYAEPQAQNIPWVKNDGVDFVLECTGFYTSKAKSQAHLDAGAKRVLISAPAGNDLKTIVYSVN
ENTLTPDDKIVSAASCTTNSLAPMANALDKEFGIEVATMTTIHAYTGTQMTLDGPARSGKEQDARAAAEN
IIPHTTGSAKAIGLVLPNLNGKMNGHAQRVPVPDGSETELVSILSKKVTADEVNEAMKKYESPAFAYNGD
HIVSSDVLNMTAGSIFDPTQTMVTTAGDKQLVKTVAWYDNEYSFTCQMVRTLLHFATL

>27262_hypothetical_protein.faa
MNSDFSLLEALVPDVLKILRQRYLVLEQIALHAPIGRRSVAQHLGLSERNVRTETEYLSQLGLIETKSFG
MFLTEKGKKTLQDAGPLIDRLFNAGETELALAKKLGIERTLIVPGNADLQDRVYEEMGEELSSALSLLLP
LGHSIVTILGGAALAKSAKYLSPSLGNNRQLEFVPGRGALGENVETQSNTIVQEMAAKTSGTYKTLYLPE
QVSDAAYKSLIRESSIADVLQDISQSDAVIHGIGLAQEMAQRRGYNSIRLSELREKKAVTECFGCFFDEN
GKVVDRITQVGLQFENLYKIPHIFAFACGARKAKAIKAYMPNAPHQTWLITDESASNMILKGK

>27271_hypothetical_protein.faa
MRTFFRFIRNIFLLALLAFAVWTYKNDPNMRMATQDSLTTLNYRIQQLLETGTATPPKLGDKDISTKTDK
TKDDDTSDNRTWSKPEANVYVDIKNNIQLRSAAIDAMNAWNRTGAFTFHQIANKKKAQIVINIVDNSDTN
AAGETATTYNPATGHLLKAEVHLNRYYLQNEWYGYSNNRIINTAEHELGHAIGLNHTNSVSVMYPKGSIY
TIQPQDIKNVRKLYHENN

>27272_ATP-dependent_DNA_he...faa
MTTAKSENSEETLEQKHLDNIMKQIKEREKSLKKSIKSAEGEARDLNSHFFDDVKLDYDGYSTSMETALS
IHQQQQLLSEREHAWQHSAKQLDTVERLEKRPYFARVDFKEQGEKKPETIYIGLGSFADKDDHFLIYDWR
APISSIYYDGKLGEVSYNSPEGKITVDMTKKRQFMIEDGKIVNMFDTNESIGDQMLLEVLSEKSSTQMKS
IVTTIQQEQNKIIRNTSADLLFVQGAAGSGKTSAILQRIAYLLYRYRGNLTSSDVIMFSPNQLFNDYIKN
VLPEMGEQNMVQMTYWQFVARRLPGMNVENLFKQFEDQNSDTNISKFKGSVNFFNLLTRYAKHLNKRGVI
FKNIYFRDKKKPYFDKEKIKEIYYSYNENYNLANRIDATREELIKMLNRKITPEVKKAWVARTIEGMSQS
ELNELYDRPDQEFESEAKEEAFLGRKIVLKALKGVHKRILHNHFINMRAQYLSFLRAVPKMVDLANKWDI
TEDDWLHHIDEVKENFKKHDIAITDVSAYLYLYDLITGRRNDYEMRYAFIDEIQDYTPFQLAYLKYNFPR
AKFTMLGDLNQAIFTKDESRSLLKQISGLFDPEKTDVVQLTKSYRSTKQLTNFTKQILRQGEKIEAFNRQ
GPKPVIWGRDNDEKAIDVLVDVLRDNEKRKMTTVIITKDLASAKFVHEELSKKKEPTTLIATANQRLVDG
TLVIPSYLAKGLEFDAVVMWGANKENYHQLDETQLVYTITSRAMYKLDVIYTGEKSPLLDVDPATYEEK

>27274_diaminopimelate_deca...faa
MNSQISENQINQAGHLTIGGVDTVELAKKYGTPLVVYDVEQIRHQIRAFKKVFEEENVKYAVSYASKAFA
CIAMYQVAAAEGAYTDVVSDGELYTALKANFPVKKISFHGNNKSKSELEMAVKNHIGKIIIDNFHEIKLL
DQVLRKHDAKIDVMLRITPGISAHTHEYDQTGQVDNKFGFDLESGQADLALEQVLANSRMNMIGIHAHIG
SQIFELNGFEMAAKKLMEVAENWRSQYGYTAQVINVGGGFGIKYTAEDNPLRPEEFVRAIVKTIKKEAKN
AAFPLPEIDIEPGRSIVGPAGYNLYITGSRKIVPGHCPYVTVDGGMGDNIRPALYDAKYETVLATDPRAD
LTEHVRIAGKYCESGDILADDQALPATKSGSLLAMLDTGAYGYSMASNYNRNARPAVVFAENGKAQLVIK
RESLEDLVHLDQPYNNED

>27275_lysin.faa
MTTTKKIIMKLACATALGTAGVALTQVNRPQITVNAATTSVAARALGVDVASYQSADLSSHAQAGSQFAI
VKVSEGTTYRNPKASSQISTAISNNMMPMAYHFATFSSNSSAAVDEANYAIKAAQTFGLPKDSYIACDYE
TGQGNNIYGGKTPTANAIIAFMDQIKAAGYKPLLYASSSVLRNNIDTNSVIVKYPNSLWVASYAISGRID
NPNFNYFPSMEGVSIWQFTDNWRGLNVDGNVAVLPLSIDGNTTSNDGAISQAPSSTPSKPATSSKQTNNE
PTNNEPANNEPATSGYVMKKSYVYNKKGERISSSYASYTNINYYGGATKLDNGKTALKVGEDRYIMASNV
LGNSRVLKHNAYVYKNNGYSRANWRVLRKGTPIKTYGSRSHINGKSYYRIGKNMYVKCGNF

>27276_lipase.faa
MELTEKIKNFLNEYRSGCKRSDDHRDSDLPHDIPEVERIDNLPYGPDEKWHTLDVYLPKKESEPFPVIIN
IHGGGWVYGTKETYQYYGMGLAKRGFAFINPNYRLAPEHAEFPDELDDVDRYMHWVDDHAEEYRLDRNNV
FIIGDNAGGQMAEQYVTILTNPDYAKLFSYKPLNLKFRAVGLNCAVSFVLTPDSLAGVESLYFTKNAVNK
YHEQLDVEKYIDHNFLPTFLITANNDFLHDIQFTLFGFLLGRGVHAICKSYGDEDNPRGHISFVNQKDRI
ADIANDEEIDFFRQHMNK

>27277_arsenate_reductase.faa
MIKFYGYKRCSTSRKARKWMDDHHVQYEFQDLVEEPPKKEDLIKWMTKYQDRGLKYFFNTHGQRYRANNL
KEKIPTMTIKEAAEMMSQDGKLIKRPLVVDDQHLTCGFKEDIFENTWL

>27281_hypothetical_protein.faa
MKRKHENYFVWLFNQLKGWPVQNYCLWFFAFGFQLALLIQAKITSVTLITFIGTLLGTLCVLAINATKAI
NGWLGLVSAACFIYAGWSAKNYLSIFEQIAYIATLDLPIILSVKSWNDDTKNHLRKFGSKEWLIAIVGTL
LVYVISGYLIGKFTNDPRPWVDAISFAISLTAGIMCFMRYNNQYFWWTASGIFQLILWGITYAQGDANLA
MAINSLIYVVNDILAFTVSPWFNMGRRHAGLKEISK

>27286_biotin_biosynthesis_...faa
MKITEIVQTALITATIIILGMIPPLPLGFIPVPIVMQNLGIMLAAVILGPKKGTLAIFGFLLLALIGFPV
LSGGQAGPAFFVGPTGGYLLGWLLTPLMIGYGLSRPFINRRWSRLSIIWFAGVLLVDVIGSVWLWLVSPI
SLIGSLVLNLAFIPADTLKAVAVYLVAERMRIWNKETTRL

>27291_hypothetical_protein.faa
MKYKNKILTATSAVALSVGLLMGYSNPVFATNSKTTAKADKTKDSSTDKKEPVQTSTSYDLMVKVGSNRN
YGVYKSIKNGEPVKKLASASDYQYAHIQSDQRIKTQHGTYWRIYVNGRKVGYVNQNWFTRNKIAVPKTVS
LVRNSHSDFAPEDAVSYVTNHMGTVIPTQDITISEDAIDCSEPGTYKVKYSYGSAKATVKVTVRKSTKEG
VADADSVQAKPFSGDLKSWKTYYGSSSNYVTKTDFAPDKSKHSYTTDNSNMTFKTRYFQPVLLSVARDIK
DDDYINRVGHIPEGIAISDGWLYSSLLSSTKISNGHIVGYNLNHLTNAFNGQYLLDMSQKEFNSYVKNIK
VSPYIPIGHGQAMGATDKYIYVVNYDNKTLYKSNRSEELLQIRKSDMCINKIWTFKCWNGSDSEGRYFRN
GVVVDDHKMYTTLYNKQKDQTEYWKFNRKGDNWYPTMLGATKTGIVSNTYTQGFAYDPKNGNFYLAFNDV
IAKIARDGEVKDTYQFHTGREIEGIAVSNNRLYMNLAQRAELLESTEKLTK

>27299_S-ribosylhomocystein...faa
MAKVESFTLDHTKVKAPYVRLITEETGKKGDVISNYDLRLVQPNTNAIPTAGLHTIEHLLAGLLRDRLDG
VIDCSPFGCRTGFHLITWGEHSTTEVAKALKGSLEAIANDIEWKDVQGTDKYSCGNYRDHSLFSAKEWSK
EILSQGISDQPFERHVI

>27302_cobalt_ABC_transport...faa
MKRQWKFIVVLIAGVISLIFEFGLHASTLFVTPILKLQMNPQAIIIDILGIWISVLLLMEIFNDWKSGRY
GVDILAVIAIVSTILINNYWAEWMILVMSTGGETLADYATGQASKELRSLLNNTPRIANKLVNGKISEVN
VEDLKIGDIVLIKPGQQVPVDGEIVKGDSSFDQSSLTGESVPVAKKPGDELMSGSVNGDAAVQMKVTKAA
KDSEYQSIVALVKSAQAQPAKFVKMADRYAIPFTIISLIIGGVAWAVSGDATRFAEVMVVASPCPLLIAA
PVALVSGMSSMSAHHIIVKSGPTLEKLARAKTFAFDKTGTLTENQLVIDQIIPEGDGLSKEELQSLAASV
EQQSSHVIASSLVKATDSSLIKPVTNLKETTAQGVEGDVDGKHVKVGKLSFVAPDHEKIAVTSTAVFVSV
DGKFAGYITMMDEIRPETAETIAKLKRQGAEDIMMLTGDHMQVAEKVGKKAGITDIRANLLPAEKIKAIK
EVPKDLRPVVMTGDGVNDAPSLTAADVGIAMGAKGATAASESADAVIMVNDLSKVNDAVAISKHTMKVAN
IDVLTAIGVVIIIELIAFTGVIPAFWGAILQEVVDMITISLGLLAKTKPSNKQFGLEE

>27303_sodium-proton_antipo...faa
MHFLGELILILLTTVLLGQVFARFNMPAVIGQLLSGIILGPAILNWVTPNDIVSLFSEFGVILLMFLAGL
ESDLDLLKKYFKLSFTVASIGVILPVVFMGIASYFFGMKPLEALFIGIVFAATSVSISVVVLQEAQQLHT
RAGTAILGAAVVDDILAVVVLSGFTTFSHEGGKSGLTNNFFINILIEIVYFVVVWIIFKFAAPYFMKASE
KIDVDYSVVIGSLVLALTMAWAADLVGLSAVVGAFFGGLAIRQTPQYKEVHSSVSAIGYAIFIPVFFADI
GLSMTFESFFKDIWFIIMMTILALLSKFWAGKYSSEVFGFTKNEGNIVGAGMVSRGEVALIVAQIGITHH
LFPEDIYSSVILVIIVTTVLSPFILNYFIKKQKDSTEFM

>27304_prevent-host-death_p...faa
MLQTPNNIKAVTARDLRNNFKKIADDINDYDTTVIVARPKDKNVVIISQKEYDSWQETSYLLGTKANRDA
LAEAKESFENKDTRNKILTPEEFEALTKDDEA

>27305_hypothetical_protein.faa
MTKLNVNFNYNAWDEYLEWKKEDKKTSKKIDGLIRDCQRHPFTGKGKPEPLKANLSGTWSRKINHKDRMA
YSVTATELQIWQLKYHYSK

>27306_ABC_transporter.faa
MIYKYSSHSKFISMIIFGLIAGMKQIIVAYMVQTLTNIATQRSFSDLPQILLIAVSGLLITFLASLIFNR
LKTGAIQEANITLRLGILKGMLKQSSDENTNSLGYLTTDFKLLETNRFDAEIEIMMQAYMIIFALGYALL
VNWLVTLLFLIGSCLPMIVSSFFQRKIQTASENWTNANDKYVSHIKNFLAGSSTLKLYDKQDNAVKKNNV
FVNQLEAALRKMNLLNLDTISWVSLIANLFTFTVPFLVGIYMVVNGQTTLGALFAIVQLSNSFVNPILAI
LEDRNKLSTTKKIVAKAEKYIAEGKKTEDVSENDFSELEVDDLTLIRKDQELARHLNLKIKAEQKVAVIG
PSGTGKSTLLQYLMTGEFGQAKDIILNNSQAKAGGFANIFSYASQSPVIFADNLWFNLTLGVDISREMVM
EVCTKLGLDTIVKEKGWDYSLGDNADQLSGGQLARIELARAILMKRPVLLLDEINASLDKKTSDQIHDYL
LESDLTFVEVIHHYEPEELQRYDQVIDLEQFV

>27307_hypothetical_protein.faa
MKRGMEMLILAIVIILVILGILKVQDMNKVSSEQVVQKVLTNCEFNQVKVDTSNANIKVKQGNHYRVLFE
GRQKLLPKVEVKNKRLIVEDKDGIKVVNGNLFDLFKKHSVVPQITIELPNEKLKNIEIDNSNGSVTVQGV
AVSQGEIDLSNGNIMVDHSTADGYDLDTSNGHVEINGSNKGDSYSKDDKARRVLSIDNSNGDITVSYGG

>27308_transcriptional_regu...faa
MFKYGSFYKDLRKEQEITQTEACQGICSISKLSRWENNQVEVEFSTAIALLKRINITLDEFTERANIEAE
FELPDEIVTAIKDEDVPVLRKYAQDHLAKYHASKNILELKNIMLVCNKLLLIEGKNYLTTADIQRIGSYL
LHNTVWSKYNITLFANSPFLLNSEIGFKIAMRIVHNFDQVSDLTDNLTIFMGGLSDTVIAFIFKKKLDYA
QQLLDELRKIELPPHFMFFDLTLTFLQRGIDYCQTGNEQPVLAIFNNLIQLNCSRHAQKLLEAFKDVKQI
WEDNE

>27309_hypothetical_protein.faa
MNPTEKIRLAKKISALIAIIAWVITIIFMAVKIYGWIQDPHLPAIHDQFVAIIDFIPLVSGFHPGIWCFD
IAVLATIVWLILHSFYGKENRSN

>27311_tRNA_2-thiouridine-3...faa
MFDNSKTRVVVGMSGGVDSSVSALLLKQQGYDVVGVFMKNWDDTDDSGVCTATEDYEDVKKVADKIGIPY
YSINFEKEYWHRVFEYFLNEYKKGRTPNPDVMCNSQIKFKSFLDFAMDLDADYIAMGHYAKTVKDADGLT
HMMRPKDGNKDQTYFLSQLNQDQIKKVIFPLANLTKPQVREIALANGLATAKKKDSTGICFIGERNFRKF
LSEFLPAKSGKMVTPDGKVVGEHAGLMYYTIGQRQGLGLGSTKESTDPWFVVGKDLKKNELIVEQGYDSK
LLYASRLKASDMSFFTGKPDHDVEFHCSAKFRYRQCDVGVTVKYHADDNTADVYFDEPARAVTPGQALVL
YQGEECLGGGNIDAAYQEDKQLQLV

>27312_hypothetical_protein.faa
MANIVVINGDKRKFTVSPDLKLYALIDAGFVKTAKGNFNYEHPLYNDSPYNAPTKLKMTINKDLSHLTMV
VTDRNGLQKVNIFKNKQLAATVELLNYILKDLEERKILLEVKD

>27313_cysteine_desulfurase.faa
MREIYLDNAATTPMSPKVIDVITDEMKNDFGNASSTYELGRRARNVIDRARHQIAASINAKDNEIIFTSG
GSESNNTAIFGTAYSRKNIGKKIITTQIEHPSVLNPMKRLEAEGYNVVYLNVDETGHISLDELKKELTPD
TILVSIMAVNNEVGSIMPLKEIGEMVKDSNAYFHVDNVQGMGTVDIDVKAMNIDLLSVSAHKINGPKFLG
FLYENSDIDLPNLVLGGEQETKRRAGTENVPGIAGFGEAVKELTNIGHDDLQAKYAHFQDLILNELDQNK
IDYKINGGHGSGYSHHVLNLWFKGASTISLQTNLDLNGYAVSGGSACTAGSLEPSHVLIACFGADSPRIN
ESIRISFGRYNTDEEVASFAKNLVKIVQRIQSKRK

>27314_Nucleosidase_phospho...faa
MKIAIIVPMAEEAEFYRNHFQAEKKEMFGSTEFEHFSVNGNDVYLGLSGIGKVQAAMNLASLLSNVDIDV
IFMTGSAGALAKDIHQEDLVLPNAFMYYDAHNTAAGDYVEGQIPQQPAQFVLDSPERAAFAEYLKKQNVA
FSEGLVVTGDSFVASTKQKDEIKENFPDALACEMEGAAFAQVAHAFNKPLVAMRAISDNGDGSANEDFDV
FVKKVGAEAAKLISDYVEKMN

>27315_hypothetical_protein.faa
MTAKRSDYRKRQKKSLLNKVKSAFNDNNATEEVNVNPDFQRDASERRRPLEGDGQEFYQAQQSIDKEQLK
EQKSLKLKKRLNSAILIVFVLIILVLLALFHL

>27316_ADP-ribose_pyrophosp...faa
MDLKETEISSQQIFQGRILDLSVRTIKLPNGETATREIVKHRPASCVIAINDQQEMLLVKQWREAIKQVT
LEIPAGIVDPTDASPLDAMKRELNEEGGYRAEYWEKVSEFYSTPGFCDEKMHLFYCDTLIKLTDKRSLDA
DEFLTSDWYSLDKLKNLLAEGKIVDAKTVYAISVWENMLLRNAQAESNK

>27317_cold-shock_protein.faa
MRLGTVKQFDEGSSYGFIEDDRNHKSYFVFYKAIKEEGYKSLRVGDRVQYQLAQGKNGLQCVNVYLA

>27318_ileS.faa
MKIKDTLNLGKTKFKMRGNLPVREAEWQKQWRENKLYEQRLKLNEGKPRFDLHDGPPFANGNIHMGHALN
KISKDIIVRYKNMNGYYAPYVPGWDTHGLPVEQQLAKKGVDRKTMDRAKYRELCRQYAEEQVQKQMTDFK
RLGVMADWDHPYITLQHDFEAQEIRVFGEMFKKGYIYKGKKPVYWSWSSESTLAEAEVEYKDVEANSIFV
AFPVTDGKGIIDPKDTYFVIWTTTPWTIPANEAICVNPKFDYSVVQVGDKRYVVASGLLDKVAEEIGWDD
YKVVQTVKGADMEYMKAKHPIYDKESLVIEGFHVTLDDGTGLVHTAPGFGEDDFNVGQRYNLPIFSPVDA
HGCYTDEVPELKGMFYQDVDKLMVQKLKDAGALLKLKVFTHSYPHDWRTKKPVIFRATTQWFASIAPFRD
QILDQIEKASFIPSWGKTRLYNMIKDRGDWVISRQRAWGVPLPIFYAEDGTPIVTPETIEHIAKIFEKEG
SNAWYTHTAKELLPEGFTSEHSPNGEFTKEKDILDVWFDSGSSWSGVMEKRDGLHYPADLYLEGSDQYRG
WFNSSLITSVAVTGQAPYKQVLSQGFVLDDKGHKMSKSLGNVISPNDVIKKMGAEIIRLWVAQADTTSDV
AVSMGILQQSAESYRKIRNTFRYMLANTSDFDPKENRVAYDDLRSVDQYMEVKLNDLIKECLAAYDKFDF
TTVFKKVFNFISNDLSAFYLDFAKDVLYIEVENSHARHSMQTVIYDAAVKLAKILTPILPHTMEEIWGFL
KEDEDYVQLANMPEVENYANHDELLENWAKFMKLRDDVLKALEDARNKKLIGKSFEAAVTIYPDKETKAM
LDELDADFREILIVSKLTISDDEAPVDAEQLANAAVVVKHAEGEVCPRCRMIRTDIGADPKLPMLCGRCA
EIVEANYPEVVQEGLEK

>27319_cell_division_protei...faa
MADKETKLTPMDIHNKEFKHRGRNGYDRYEVDSFLDDVVDSYGDALDQVVDLKNEVVSLNKKVEDMQAQV
DEYSNMKKSLISAQQTVDQLKGNAEAEAKRILDDAKKQAQTEVGYQKQQQEVISNDYKRLKKQIGEFRSH
MQAMLQDEINNLNDEIWQHALDEYFHTERFYPGNGAEPIGEEEEIANEAAIDDEDVDNDDVNDVNSSQEP
DDLDMDLSDDSDDDDDSAPKPMTGDSPHHETINLKPKMPKTSSGPTIVFPDDYKK

>27320_RNA-binding_protein.faa
MQKRQASKFYPHSNQEERPVIDYFTGLFNQIIFKHEPILTDFLDPGKRAILKTIVGNDVFMQEYGGYPNA
EKKRVYLSEEWVNLQPSDYLIQPYEIEYPQKFIKINHSAILGTLANSGIETDTFGDIITDENGKWQFFAK
KELVDFFEEQITRIGRAQVKLKEITFKDVLVPEDDSTEKTEIVASMRIDAVLSSISKQSRGQIQKLIENH
LVKLNWHDIADSNIMVKENDILSLRHFGRILIEDVSATRKGKYKVVLKLWQTKKRN

>27321_cell_division_protei...faa
MLNVIHFIYLALTWILWLYSLFIVIDAILSWVPMLSNSVIGRFLDKIVNPYLNLFRKGPFAKLANSTGID
VSPIIGLFILYFVQNYVLYWIINILLRMLG

>27322_cell_division_protei...faa
MAFDKLGRFFGISNDDDELEKEEYATSNKDENENLPLNSVSRDNIVSIKSGLNSAKSKIVLYEPRVYSDA
KDVAQNLLNNKAVVINFSRMEDSSARRIVDFITGTVYALNGEIQRIGDKIFLATPPKFVTDGKISDLVDK
KDNLS

>27323_cell_division_protei...faa
MDFTFDSDDNKNAVIKVIGVGGAGGNAVNRMIDDGVQGVSFIAANTDVQALNSNKAENKIQLGPKLTRGL
GAGSHPEVGQKAAEESEQTIEDALKGADMIFITAGMGGGTGTGAAPVVAKIARETGALTVGVVTRPFSFE
GPKRSKNAAEGITQLKQYVDTLVIIANNRLLEMVDKKTPMMDAFKEADNVLKQGVQGISDLITSTDYVNL
DFADVKTVMENQGAALMGIGRASGENRTVEATKLAISSPLLEVSIDGAKQVLLNITGGPDLTLFEAQDAS
EIVSKAAGDDVNIIFGTSINPNLGDEVVVTVIATGIDSKAEEAASKQIPGRSHQIKAQPKKKTDSVVNTT
VQPANNANADREAEKPKQTMVDPTSVWGLNDNQDNQRRNTKPAEPKDYHESFDTFSNDDQDSISQIETSA
QDDSDDNDDIPFFKHRGEN

>27324_cell_division_protei...faa
MEDSNLLVGLDIGTTSVKAVVADSGKVIGAVTTPNSGMRHGQIVDIDQTAVAISRALKGVAEKTNAKIYS
VVAGIPVGMLQLETATGFANVGEEGQEVSNEDVKRTISSAIHAAAKDDREAITFLPSRFLIDGKTEVDDP
RKMIARSLGVTGILLTAPTGSLHNIKKAIERAGYHNNFFVPTPLAISSVALNESEKTFGSVIIDLGGGVS
TATVIKEGQIKYANIDLEGGSDITNDISAVLSISKRDAEQIKLDYGFADPQFASKNDKFAINSVGSNGQQ
MIDEVYLSEIINARLEQILTRLGKGLAKHNALKQPGGIVITGGTSLLQGIDSLTANGLNVKARIYQPDQI
GMRNPIYTAAYGIVNYSYKMLEVDYLVNSVIYGFGQNVVEEPVSKPKTSKNSKRTVSNSESETKEAYNRN
KMSARDDSSTDEENNNQEKTNGLKSFFKKFFD

>27325_cell_division_protei...faa
MAKKPVTRIDPRKELSPYLNHEFNQQKNSRKSQAKISASLPSLQAERRRSLRRRLGLIMLVSILAIAGLG
YYISPLANISTVKVIGASDLPIKGIVKASKIKASDKVFDYLFQQKDLSQKLSKKYPEIESAQAHLGHVNQ
LILQINERKTVGYLKDGDDYRKILSNGKLGSTAITWTKVDQDKPIFVGYNKSSSLKEDLNLFNSLPKSFQ
NQVKLLSGNTRRKSQVILVMKDGNVIIGSTVTLKSKLKYYDEIKVKAGKNSLIDLEIGAFSRPLTSSEKK
AYGVS

>27326_undecaprenyldiphosph...faa
MRVIFTGGGTGGHIYPIMAIIERLKERGISTNDKILFVGTKKGLESKIVPAAGVNFKTINIQGFNRKHPL
KNFETIKLFLQATKSARKILKEFKPDVVLGTGGYVSGAMVYEAAKMHIPTMIHESNSVVGLANKFLGHYV
DRICYTFDDAAKEFPEKKKLVKTGNPRSQQVLSLHEEKIDIKKKWGLNPDMPTVLVFGGSRGALAINRIM
LKSLMNLKTKPYQIIWATGTYYFDSVQKKLKGLDIGTNIKVLPYIKNMPGLLPEMTCVVSRSGATSIAEF
TALGVPVILIPSPNVTHNHQMKNALDLEKAGAALVIPEDDLNPNNFVSSIDHILLDEKYAKEMSQASKAL
GVPDASDQVIKVMEEISR

>27327_murD.faa
MKDIKTYSNKNILVLGLGKSGFAVSELLLKLGAKLTLNDKADLDKNEKAQELKAKGVRVIGGHHPVDLLE
KEHFDYLVKNPGIPYENPMVKKAEELNIPIITEPEIALSCSDAPYVCVTGSNGKTTTVMLTQRILDHHLQ
KSGHHAYAVGNIGVPISEVVPKATKDDILVVEISSFQLLGVTDIDPKVAAIVDIYNNVHLDYHKTFENYV
NAKLNVTRTQNSDDYFIANYDQKDILAKEKEVTPAKMQTFSETDSSADYFIGDEYLESQNEKIMKIVDIK
LPGIHNLQNSLVAIAISKVMGADNDDIAAVLSTFTGAKHRLQYVTTLDGRKVYNDSKSTNIEAATVAIPS
FKEPEVLIAGGLDRGFLFDDLVPLFKKHVKSIVLYGETKYLLADAARKAGIKDIVIVNTLQEAVPRAYEL
SEPGDVILFSPACASWDQFRTFEDRGDYFVKFVKELKTK

>27328_phospho-N-acetylmura...faa
MSIMQASCIALVSSLTLTVIFLPLLIKFMHSHHEGQEIRDEGPKWHQKKSGTPTMGGTIFVIAAVISVIW
VTAWQHSLNKVVWILVISLLGYGIIGFLDDGIKLYYKRNLGLRAWQKLALQIIIAVVIVLIASSDHFNFG
LYIPFAGVVHSVALFVIFIIFWLVGFSNAVNLSDGLDGLATGLSVVAYGTYAYIAFKQKNFAILAFCMSV
IGGLIAFFIFNHKPAKIFMGDAGSLALGGGLATVSIMLNRPWSLLLVGIVFVCETASVIMQVISFQTTGK
RIFKMTPIHHHFEMLGWSEWKVDIVFWIVGLVGSILYLAIWG

>27330_cell_division_protei...faa
MADSSARKIEYEPRKQKGSQKRQRIPLDPHKVPYNVLEKTLLAIGSIVTLGMMIFLVSSSISATSAQHEL
SQTQQTVAKEQNRITDLRQEIGELTSTSRLNKIAREKGLTLINKNIRTIR

>27331_16S_rRNA_-cytosine-1...faa
MKFKHTSVLLHETIDNLKPKNGGLYVDATFGGGGHAKYLLSKIETGTLVGFDQDEYAIKSAELNFADLLQ
PDSEPRLKLVHDNFSNLEQDLVKLGYSDGIDGIYYDLGVSSPQFDQADRGFSYRYNARLDMRMDQSQDTD
AYQLVNTLSQKELADILYQYGDEKFSRQIAHRIVERRKDKPIVTTFELVDIIKEAIPAYARRTGGHPAKK
SFQALRVAVNHELDVLQASLEEAIRILRPGGRISVITFQSHEDKIVKKIFKKYSEVEVPRGMPFVPDDMK
PTLRLENRKPITASTSELENNNRSHSAKLRVAEKL

>27332_cell_division-cell_w...faa
MFMGEYHHNLDNKGRLIIPAKLRDQIENKMVFTRGMEGCIFGYSMEEWQKIEAKLAKLPLTKRNTRKFMR
LFYSGAMESEFDKQGRVNFTSTLKAHAGLIKECVIIGVSDRIEIWAKERWDSFEEEANEDYDDIAENLDD
IEL

>27333_hypothetical_protein.faa
MLFIFLIPVIGLIAAFLINKIFPRAQFRGYDVLPFFLLVACNLATAHANMPSFLPYGFLFYFILVIIVSL
SDAIKNKNVSLGKTIRKLWDYLAACSCFWYLGSLILMFAY

>27334_rod_shape-determinin...faa
MSVFRKWVLAIGLFVAIVVDGVCSLYLHQFMDYGSFGAASLILPISVMLIGLFDDTNKNEIWLALGTGIV
ADIYFYGFIGIYAVFLPFSCWICQKIARFLPEIFWARLIVVLLGTTVFVAYSWLIFNMVSVATTSLHGLL
MSLLVNLGWTAGFFVCLYWIWGNLAQDYPFLIDLNAYRV

>27335_rod_shape-determinin...faa
MKKFLQNKKLLSTFIVIIVIFTVLGGSVSLRNKRNAPLLVQSLGNDIVALGTRIVDVPVGLLSGGLNSAH
DILNAQDENNHLKRQITNLGQTKVRNASLEKENRQLKAALNLKDTLSGYTLINASVISRAPDTWSDLLTI
NKGSSSGIKKNMAVMCGGGVIGRIVEADAASSKVELITTTDESANRFSVQADAANGETVHGIITVTANNQ
LAFTQVVDGRKLKAGTKVYTSGMGGNSPKGLLIGTVTQKTRDSFGLSDQIRIKPAGDISDPSVVTVIERQ
VAN

>27336_rod_shape-determinin...faa
MFGLGTKNIGIDLGTANTLVYMEGKGIVLREPSVVAKNTHSGEVIAVGSEAKEMIGRTPGSIVAIRPMKD
GVIADYDTTAAMLKYFMEKTVGNSKPSVMICVPSGVTEVEKRAVIDAARVAGAREAFVIEEPFAAAIGAG
LPVMDPTGSMVVDIGGGTTDVATISLGGIVSSTSIRQAGDKFNNAIINYIHSNFNLLIGERTAEDIKIQV
GSASIEKAKEIETMNIRGRDLVTGLPKSIDINAEDIAKAIQDAVQDIIVAVKETLEQTSPEIAADVIDHG
IVLTGGGALLKNLPEVISETTKVPVFIAQDPLDCVAIGTGEALKNIEVMRRSRK

>27337_DNA_repair_protein_R...faa
MIEINSNHYFVNTDLELLAKLFEQFKDKGIETFEEMESFLGKRNFNSFDDIVQFITGPNCSSSLAITAEE
VMDRLRMASSKRKPVLASSVEVGTYLADKLVGHKQEELWALYVDNGNRIVAEKKIFQGTLNKSVAHPREI
FRWAVIYDCSGIFIAHNHPSGKLIPSSNDFELTKDLYRAAKMMKIDLLDHFIVGQGQYLSMREKELF

>27338_hydrolase.faa
MQVKGIKDDIKGIIFDMDGLLVNSEELYWQANIQAAEEEKLGTPRDAYLKLTGATVKEMQAFYHKYFKTD
ADRDRFIKRTDDLVWQWTDEGKLKLRPGVQEALDEFKKRGLQMAIASSNYEDVLQHFLWATGIRNYFDFY
LSYLDVQKGHIKAKPAPDIYLAATKKMNLPKENILVFEDSSTGVQAAKNAGLKCIMVPDLMAPTEQDKQN
AIMICQNFFDFLKKI

>27339_valS.faa
MTDLAPKYNPNEVEKGRYQTWLDEDLFKPSGDKKVHPYSIVIPPPNVTGKLHLGHAWDTAIQDTLIRFKR
MQGYDTLYIPGMDHAGIATQAKVEAKLRKQGKDHHQMGREAFVKQVWDWKDEYASIIKGQWAKMGLSLDY
SRERFTLDKGLSKAVKKVFVQLYKEGLIYRGEYIINWDPALQTALSDIEVIHKDDKGAFYHVKYPFADGS
GYVEIATTRPETMFGDTAVAVAPGDERYKDIVGKELVLPLVGRHIPIIEDQHVDPEFGTGLVKITPAHDP
NDFQVGNRHNLKRINVMNDDGTMNEECGKYAGMDRFDCREALVKDLKEEGYLIKVEPIVHSVGHSERSGV
QVEPRLSKQWFVKMKPLADKVLENQKTDGKVNFVPERFEGTLDHWMEDVHDWCISRQLWWGHRIPAWYNK
KTGETYVGEEAPKDIENWEQDPDVLDTWFSSALWPFSTLGWPDTNSEDFKRYFPTNALVTGYDIIFFWVS
RMMFQSLHFTGKRPFNDVVLHGLMRDEQGRKMSKSLGNGVDPMDVVDKYGADALRWFLLNGTAPGQDTRY
DPKKLSAAWNFINKIWNASRFVIMNLPSDAKPAHMPDVSKFDLSDRWIFDRLNHTVSEVTRLFDEYQFGE
AGREAYNFIWNDFCDWYIEISKVALNGDDEELKARKQENLIWILDQILRLMHPIMPFVTEKLWLSMPHEG
KSIMVAEYPTTHKEFENKQADSDMAFLIEIIKAVRNIRMEVNAPMSSPIDIMIQLDDESNKHVLDENADY
VENFLHPKELTVAAEIEAPKLAKTAVIPGAQIFVPLTELVNVDDELAKMEKEEKRLEGEVQRAEKKLANK
GFVDHAPEDVVNKEKEKKADYESQLAGVRERIQDLKGSK

>27345_dolichyl-phosphate_b...faa
MVKIREIINSESFVQLVKYVLIGVLGLVVDFGIYTILTYFKVNVEIANIISSTCGIINNFFWNSYTNFKV
HDHLIVRFISYFLVGQITTVFTTLSLFIFVNQLGYPHLIVKIVATFVATLIQFIINKIITFKKVRNNK

>27347_ArsR_family_transcri...faa
MVDLYVSPSCTSCRKARAWLEKHDIPFKERNIFSEPLTKKEILKILRMTENGTEEIISTRSRAFQQLKIN
LDDLSIDQLLDLVEKKPSLLRRPIIMDDRRLQVGYNEDEIRRFLPRKVRRLELAEAQKIADL

>27348_adaptor_protein_MecA.faa
MQVDHINENTIRVRINKDELVHRGLKVLDLLGDKQKIQQFFYSILSEVDTDHTFTQGVPVTFQVMPNNGG
LDLMITKIKPDDADNLRQMIEPMNSDTNQTQAEPDSRRSFFDLDPKDDVNTELDPIKEEQLESSNQDNAA
NTQYWKFQNHHSYSFDKLGNIVELADSLKVSDLASSLYYLRGKYYLKLAFLDENYAELKPADTWAIANEY
GIKIDDEEMKTVKETGKCLLNRDALEYIRYYFLQKK

>27349_diaminopimelate_epim...faa
MVNLLKVHGSQNHFFILDQTELKQKLSDEELKKLTIKLTDPKTGLLDGADGVLVVNDPVRENALAQMRVI
NADGSEASMCGNGLRTVARYLSEKYQKTNFLVDTMNASLRVRKDDDFASNVPAFAVEISPVHFNKEALPF
DNLGHARLIDDFAPELYQGLRFSSIAVPNPHLISFVNQRQITGPILGIIGKRLNDKNPYFTDGVNVNFAQ
ILDKNRLFVRTYERGVGFTNACGTGMSATSLAFCLTKPEIAEFDTPINVYNPGGMVKTIVHYENKNYWIE
LIGNATFTHQISIDEEYLRNSNFATAQITETTEQNAYERFVDNLPKFNDITTLA

>27351_UDP-N-acetylmuramate...faa
MLDKNKQIWFIGIKGTGMASLALLLHDLGYNVAGSDIEKYTFTQVPLEKVGIDVKNFDPANIKSNDEQVI
VKGNAFKEDNPEVKACIDKGVKWQSYPDTVEEIVQMHTSIGISGTHGKTSTTSLLSHVLGEVAPTSYLIG
DGRGKGVEGSRFFVYEADEYRRHFLAYHPDYQIMTNIDFDHPDYFKDQADYTSAFQSAADQTKKALFVWG
DDKRLQSLKTDIPKYTYGFKDTDDFQAVDIKKSTTGSKFHVLAHGKDLGEFEIHLFGDHSILNATAVIAV
AYTEKVPMDDIREGMLTFKGAKRRFSEKDFGDIAVIDDYAHHPTEMRATIQAARQKFPDKKLVVVFQPHT
FSRTKKYQKDFEEILRDVDKAYVTPIYASAREANGDISSEDLVKNIPGSEVIDLDNIADLTKNKNSVIVF
MGAGDIPKYEDAFEKLL

>27352_hypothetical_protein.faa
MTTKKLATIAAALLISVAPAAAIINQPVHTVQAATQSQKGKVTLKKSFNGTVQVFNSKGNATITTQKVNG
KKMTVASTVKSGSSFKYYGKPILIQGKKVDAKTSKNYHYTTASYVNIGKKRYIKSLNVSSMDGQNVLILS
SNSRIYDKNGHRTTFNGLSLIPKYMLVKTPAKTHASTKNDVFYYFSNLSGSKKRSLNTTTIKGKPFYALG
NGAYIYASNVGFVNGNTLYQASGTTTATILNKIHVLNNKLKSTSKLLKIGQKVKVDATKTTGEGDEAGLY
FRIAGTKGKNAQYIYWGDDSEYGMDQESTTDEFQGNFNLDNHLAN

>27354_hypothetical_protein.faa
MHHLSAKASRKLINIATVVCGLVIILLVIYWYQLGIFTDQTKMRAYLANKQIVGPIIFVLIQIVQVVIPI
IPGGVSLLGGVVFFGPVAGFIYNYVGICIGSIINFFLARRYGRPFILHIVSEKTLDKYMKWTENQKKFNW
FFAICIVSPVAPDDVLCLLAGLTKMKFWTYFWIIILCKPWTIIAYSFGLQYGAKWLLKLMGK

>27355_acetyltransferase.faa
MLESKRIYLRRFEEKDAEQLLKWGKNARYNNLAAFENYQNIDEARRGVQQYMARPESYIICLRQNDQTIG
LIELYERGLDEQSGLLKTKEVGFLLDQAFEGNGYMTEALRLILNYAFKKKRQKEIWAGTFVNNEKSQKLL
EKLGFQYVYTVDYSQISTLFSYQEKYYLLKQAEWLKIDANMKS

>27356_serine--tRNA_ligase.faa
MLDIKVIRENLDWSKKKLATRGIKPEELDELVEIDAKRRKDLTKSEQLKAKRNDVSKQIAEKKRNKEDAS
DAIQAMREVGKEIKDLDKEVAELTEKQNYILLRLPNFPADSDPIGPDDSYNEEVRKWNEPTKFDFKPKAH
WDIGTDLGILDWDRASKVSGARFVYYIGAGALLERAVFNFFLDENTKDGYTEVIPPYLVNDASMQGTGQF
PKFHEDVYTIVDNDDPDKPRDLTLIPTAEVPLVNYFRNEIIHENKLPINVTALSQAFRSEAGSAGRDTRG
LIRMHEFRKVEMVKVCKPDESWDELEKLTHNAEHLLQKLGLPYHVVALSTGDASFTSAKTYDLEVWMPAQ
DKYREISSCSNCTDFQARRAQIRYRDEDGKLHLAHTLNGSGLAVGRAVAAILENYQNEDGSVTVPDVLVP
YMNGMKKITKESGLI

>27357_amino_acid_permease.faa
MRFNIFRKQSIQNYLGKDIKFAKTINAVDLMSLGVGAVIGTGIFILPGTVAATLAGPGVSLSFVVAAIVC
ALAGMCYAEFASAIPVAGSAYSYGNIVYGEFTGWIIGWALILEYMLSVATVAAGWSSYFSSFISPFGLKI
PHAVSGPMNLSHGVYFDLVSVLIILLISILLSRGMKNSIKINIVAVFIKIAIILIFIFAGLHFIKPANYH
PFLPYHFSGVIKGATTVFFAFLGFDVVSSSAAEVKNPKKNMPLGIIGTLAIAALLYFGVSIVLTGMVNYT
KLNVSNPVAFALQYVHQNWVAELLSFGAMLGMATMMLTMIYSSSRLIYAMARDGLLPTTFSKLDKKHNSP
QNALIVVTIIIASGAAFFSVDQLANLVNFGTLFAFTLVSFGILKLRKRTDITNDGFKVPGYPYLPIISGL
ICIFMICHLSSEVYLMAIIWLVIGSVIYFVYGYHHSQLDHN

>27358_excinuclease_ABC_sub...faa
MATQLIENKLKLLPEKPGCYLMKDINGTVIYVGKSKNLKNRVRSYFKSMQVGRRAELVREIRDYDIITVS
TDKEAFLLEITLIKKYQPYYNVQLKQGTGYPYIEITREHDPQTRLTSIVCKDVGYYFGPYPNVYAAQATL
KFIQKVFPLRRCHGYQGRPCLYYHMGQCLGACFKKVPQKEYDEQIKKIKRFLNGDIGAVKQDLTQKMEQA
SEQLEFERAAEIRDQLKYIEETVEKQKIISNDNTQRDIFNYYVDKSWISIQIFFLRQAKLLRRETRMFPL
TDTTDPEDAFTSFIVQFYGQKNRVLPKEVLIPAGFDNDTLAEVLTVPVRTPQRGQKKSLLDMAKDNAKLK
LDDKFRLLELGNRKTKGAQKEIFDALGLPYGHIIESFDHSHIQGADPVSALVVFKDGEPDKTSYRKYKLK
GEVEHQNGGDEVRNTREVVRRRYGRLLREHKKMPDLILMDGGQIQVDACEDVLRNELNLNIPVAGMVKDD
KHRTNHLLFGDPINGVPLKLIPLNPKSEGFYLMTRIQDEVHRFAITFHRRRHAKNALSSRLDSIKGIGPK
SRNKLLRKFGSLKKIKEASVDDLRAAGLTLPQAQTVKLML

>27359_obgE.faa
MPTFVDQTKIEVQAGKGGDGMVAFRHEKYVPNGGPAGGDGGRGGSIIFVADSGLRTLMDFRYRRKFKADS
GENGRIKSQYGRAAKDLYLKVPVGTTVYDFNTGELIGDLVEKGQELVVAKGGRGGRGNIHFATSVNTAPE
IAENGEPGEDRVLRLELKLLADVGLVGFPSVGKSTLLSVTTKAKPKIAAYEFTTLTPNLGMVILPDGRDF
SMADLPGLIEGASQGVGLGIQFLRHVERTKVILHLVSMDPNNGREAIEDYHTIKNELKNYETDLSKKREL
IVASQMDISGAEEKLAAFKKALKEEGNNEPVYEISSVTHKGVSKLMNDTATLVEEVEKERAEEEPKVVQK
TKEYKYKAPQKNEFTVEKVGEHEFVVKGEQLERLVQMTNLDHQDGIMRLARRLKRLGVDDALREKGAVNG
DDVAIGKFVFEFVQ

>27360_acyltransferase.faa
MPIFFVLSGYLVTDHMLNSYDQTGTYNNRRFYLNRIKRLYPQLIAVLWISATYIFLFQRNLLAKLNQIVF
ANLLNVFNFWQINNGQSYFERFANNESPFTNLWTMSIEGQFYIVWPLVIFLLVKLVKKKKRIFYFLIAVS
LLSAIEMAILYLTKADINRIYYGTDTRFFSLGLGAALAVIWPVEELNPKVPKQDRILLDVIGLVSFILLL
VMYFAKAMNPQQAFAYCGGMLLFSLIVCIFTGVIAHPGSHWNQIMTNKLFDWIGSRSYGIYLYQFPIMIF
FESKINNLGDHPILYRVIELVLILVISEITYRLIERPMSKITWKKTKQYFGHVFDMQAKNYVKKIQAVLA
AFVLIFGSVAIAISPHVKAEDFNKSQLAQRINRNAKKQKSDNAKLIEKLKKQKKQKKQKENDSKIIKEAA
EKAKSNPVNQSYVKYGISQLDLELAQKVQVTAIGDSVMAGSSNDLKQLMPKALIDAAVSRQLNVAFGLLD
NYKRQGVLADNVLIGLGTNGPFSMDDLNRIMQEVGPKRKVFWINVHVPTRDWQRPVNDLLKQGAKRYHNF
IIIDWYSYSKDHPKWFYDDHTHPNITGSKYYSTFITKTIIKHSKF

>27361_ribonuclease_Z.faa
MELQFLGTGAGQPSKQRNVSSVALKLLDELNEIWLFDVGEATQHQILRTNIRLRKVTKIFISHNHGDHIF
GLPGLLSTRSFQGDVGPLTIYGPPGIEQFVKVSLKVSRTKVSYPIKFVELTKPGLICEDKGFRVYTDRLD
HRIPSFGFRVVEDSHPGELLIDKLAKYNIPNGPLLGQLKRGEQVTLADGTVLNGKDFLGAEKPGRIVTII
YDTRSTPSIARLAKDADVLVHESTFAGDEAKMAHNYYHSTSVQAAKIAKQENVKKLCLSHISARYMGNKA
KKLESQAKKVFPNTILVNDFDQINIPMEGSEK

>27362_short-chain_dehydrog...faa
MKYSLRNKVVIITGASSGIGRSIVLESAGRGATVILIARRKDRLDEIAAEARELSGAEAYVFPTDMGKPE
EIENTFDEITKQVKHIDFLVNCAGFGKFEEFMHQKMQDVTNMFQVNVLGLMYFTRLVGRVMMEQKNGQII
NFGSIAGKVPTTKSAAYSASKAAVIQFSNVLRLELMPFGVKVMTVNPGPVYTNFFNVADKTGNYVENVQE
FMLDPDDVAWQVVHFFGSDKREFNLPLNLAVLAKLYNLFPSIGDKLSLKFASRK

>27363_hypothetical_protein.faa
MEKEKNLIIGSIITLIAVIFVVLNTSPVAINFGFFKVKLPLIVILVVMVIIGMIIAWFFGRDKKEKDKQH
FGLILNKNKKNQE

>27364_50S_ribosomal_protei...faa
MAVPARHTSKQKKRSRRGHIKLSVPAMHYDATTGEYRLSHRVSPKGYYKGRQVVNNNDNGNN

>27366_hypothetical_protein.faa
MGRYLVTIVWSIIYMFVVGFIAGPLTQSASFNANDVKTCLIVGLIFGILFSAIIATITAHSHKDNSKYSK
LK

>27367_DNA_polymerase_III_s...faa
MQVATLQNLSSFTLLDSPTKVSDLIETAKKRGYQAVGLADVNVTYGLVNFYELAKKAGIKPLLGMQLRLN
GLVDSTQKYDLIAFAKTNAGYHNLLRLSSAINFLTDNGQNNNVLTLKDLSKYLADLLLIVPANTKSELLS
LFETNKQLGSDLIRDLKELTSDLYLGVYANPSMQNYIDYVRSLSKQFDLPLLATEDSEYLNPHDQFLQKT
LRAIATGDKIQDALPLAKQEGSHYLVEAEQLLQRYHEFDLDDAVNNTWQVAEKCNAEVVFQKPVLPKYHQ
KKFVTSEEYLHYLAQTGLQQRFGQNKIPAEYQKRLNYELRVINQMGFDDYFLIVWDVINYCHRVQITTGP
GRGSACGSLVSYSLRITEVDPIEYNLLFERFLNPSRHEMPDIDLDIPDVQRDTVIKYMYQKYGMDHAAQI
LTFGTLAAKQALRDVGRVFGLTMVEIKKWVDAIPYSKGKITLKEAYQQSRELRLLVDATPENKLLFKTAL
GLEGLPRHYSIHAAGLVISDNSIAGISGLQAGPLGIPVTQQTKKYVESLGLLKIDFLGLRNLTVLGNILN
LIRQQGIKIDPNQIPLNDAQTLQLFQQGKTDAVFQFESGGIRQVLRKLHPDNFEDLVAVNALYRPGPMQN
IDAFVRRKNGQEAVRYPDPSLKKILQPTYGILVYQEQVMQTAQILAGFSLGEADILRRAMSKKKQDVIEQ
EKGKFIAGTIKQGHTKAVAERVYQYIEQFANYGFNRSHAVAYTKIAYWLAYLKVHYPAAFYTAMLNSAAG
AKAQDYIMQAQEANIKILPPDINHSSLEYALKNKQILVGLKAIKGLRVDFAREIADNTKPYKSLNDFLRR
IDPKFLQADAIKALIMAGAFDGLEKNRNELLVNCDEIIANVQLTGQNISLSEILGNAPLKPADEPTGAEK
AAMEEKVLGFSTTTSPLIAVQKFAQKFNSRPLNQFQLNESGVGVGKLIRFKQIRTKNGKNMAFASFADTS
GEQEVVIFPRIYEKFGTELKVGDIYLLGLRVQGDRFDQNKKQYLLTNLRKVNFKE

>27368_ATP-dependent_6-phos...faa
MKRIGILTSGGDAPGMNAAIRAVTKTAIHHGLEVFGIRYGFAGLVAGDFVPLTTENVDHKISEGGTFLYS
ARFPEFAQEEVQQKGVEQLKKHGIDAVIVIGGDGSYHGALALTRHGVNSVGLPGTIDNDIPYTDYTIGFD
SACRTAMDAIDKIRDTASSHHRVFVVNVMGRECGDIAMRVGVASGADAIVIPERSYDVKEIAETITRGFA
DGKDHGIIVLAEGVMTADKFKDELLKYGDFDARANVLAHMQRGGSPTVTDRVNATKMGNYAVKLLLDGKG
GLAVGMENGQLSTHDILDLFDGKHHGDYALLDVNEEMTKY

>27369_pyruvate_kinase.faa
MKKTKIVSTLGPASNDIETITALAKAGANVFRFNFSHGNHPEHLARMKMVRQVEKDTGILLGIDLDTKGA
EIRTTEQEGGKFTINTGDMIRVSMDDTKKGNKDMIHVTYEGLYDDTHVGGHVLIDDGLVDLLIKEKDDAK
RELVCEAQNTGVIGSKKGVNAPGVEIRLPGITEKDTDDIKFGLQYGINFITASFARKAQDILDIRKLCEE
AGADYVKIFPKIESQEGIDNADEILQVSDGLMVARGDMGVEIPFMEVPFVQKSLIRKANALGKPVITATQ
MLDSMQENPRPTRAEVSDVANAVLDGTDATMLSGESANGLYPVKAVKAMAEIDERTEKQMLKRNTLALQR
FEAYKGSNVTEAIGESVVRTAQELGVKTIITATNSGYTARMISKYRPNADIIALTFDEKIQHSLGIVWGV
QPLLTEKPKSTDDMFEVAAKVAKEKGFVKDGDLVIIVAGVPVGDSGTTNLMKLQIIGNKLVQGLGVGNGS
VIGKAVVANSAEEANSKVKEGDILVAKTTDPDYNPAIKKASGLVVEASGLTSHAAVIGLSLGIPVVVGTT
NATEKISDGSTITVDARRGAIYQGEISNL

>27370_RNA-binding_protein.faa
MLGTIAKGKIIDENDNAYYVQIDGVTYELKKQELTQDEIPKVGDEIEGFIYDNKSHDREMTQFLPFAQPD
QYGWGKVTEVRPGLGVFVDVGLPDKDVVISMDDLPRERERWPRRDDRILVRLETDYKDRIWAKLADENIF
DQLAANFPNGMNNENVFGTVYATREIGAFVLTNDYYLGFVHESQMPRPMRLGEQFKGRVIGISQYGRLNL
SALPRAFEEIDDDAQMILMSLRRRETKTLPFYDKSDAQEIKRYFGISKSAFKRALGHLLKAGLIEEDKTA
ETITLIKDPEENTDGEE

>27371_site-specific_tyrosi...faa
MEKNKLQDQIDDYLRYSQIERGLSSNTITAYRQDLEEYLAFVKKEGMDSWPTEASDVDSFLARQYDLNKA
TSSISRLISSMRKFYQWLARQNIQKLNPMLEIDLPKKERRLPVALNQKEINDLLAQPDIKRKLGLRDRAI
LETLYATGMRVSELINLELQDLHEDLGLVRVLGKGSKERLIPISSVALHWIKQYQKEVRDPLILKAGQND
EHIFLNSRAKQLTRQAIWQMIKKYCQSAGITKDVTPHTLRHTFATHLLENGADLRVVQEILGHSDISTTQ
IYTNLSQKHILQVYQKTHPRL

>27372_reductase.faa
MLIQYKKDYEKTAMGLLSYLPNFKNIENLKEEIGLNQEDNDFLLYLYRNKQNNIVGVLGTQVTDQFIVIR
YLSLAPGFREISYEKEIVDELKNEYPDKRVTAVPEYTNLLKTVEEDNE

>27373_segregation_and_cond...faa
MNKSNLTLELPNFEGPLDLLLHLIQSQKIDIYDIPIAQITSQYLEYLRQMQSLNLQIVGEYFMMSSTLLR
IKSQYLLPQNDFVDEIEPEDDPRDELVQQLVQYSIFKKISAYFKERNEEVPIVVSKEASVSTSVKVQPLP
KGQITSNELATTFSMVLRRLKMRQPDTASIKVAETPINEMIDYLHRRLASKRQVSFFSCADKMHSISDVI
GLFLAMLELSKKHEIRVLQTREFGDLNLERNDVNGK

>27374_SMC-Scp_complex_subu...faa
MASKEANLEALLYAAGDSGLEEQNLTEMLEIDGESLDKVAQNLQQKLTQDADSGLQLIHIAHTYKLTTSP
QTAKIIEKYFQKDLTKNLSQSALEILAIVAYRQPITRVEIDDIRGVNSSGALQTLVWRGLIKADGKKDAP
GHPKLYVTTDYFLQYFNYHSLADLPLIEDFADNDSNGEIDLFEAKGTADKQMQKEEE

>27375_ribosomal_large_subu...faa
MEERLQKVIAEAGIASRRKAEKMIVAGRVKVDGKVVTKLGTKVETFSNITVDDEPIERESLHTYLFYKPR
GVVSTADDDKGRKTVVDYFEDVPYRLYPVGRLDYDTSGLLLMTNDGKLANLLMHPRNEVSKVYVAKIKGI
LTPDEIKTLTTGVKLDRFKAAPAKVKILKTDKRKDTQIIQLTIHEGHYHQVKRMFKAVGHLVEKLSREKY
AFLTLDSLTSGQYRELSKHEVDKLMRLD

>27379_ribose-phosphate_pyr...faa
MSYKDDMMIFALNSNVPLAQKIADRVGVPLSKSSVERFSDGEIQINIDETVRGKDVYLIQSTSDPVNDNL
MELLIMIDAVRRASARTINIVMPYYGYARQDRKTRAREPITAKLVADMLQTAGANRILSLDLHAPQIQGF
FDIPVDNLMGAPLLADYFLRNNLEEGAVVVSPDHGGVNRARKLAEFLDCPIAIVDKRRPKANVAEVMNII
GDVKGKRAIIIDDMIDTAGTITLAAQALIDAGATEVYASATHAVLSGPAIKRLNDSPIKNLVLTDSINQP
AEKKLDKMLLVSVGPLMGDAIKCIQEHKALSPLFNTRYEADKNK

>27382_glycerol-3-phosphate...faa
MTKIAVLGNGSWGSVLGSMLADNGNDVTLYGNIESVNEEINKTHTNSHYMKDWKLNENAKATGDLEEALN
GAELVLFVLPTKAVRIVAKNVRKVLDKTGAKPLLVTATKGIEPGTKKLISEILTEEVYPNDEDKIVAISG
PSHAENVAQKDLTAIACASTDEENAKKVQKIFSNDYVRFYTNDDLVGVEVGGAVKNVIAIAAGILVGQGY
GDDAKAALMTRGLAEITRLGVNYFGAKPMTFSGLSGIGDLIVTCTSVNSRNWRAGKQIGEGKSLDYVLKN
MGQVVEGATTVKAVHELSEEKNIDMPICDAIYRVLYENTDVAEEIKQMMGRDPKPEIRL

>27383_prolipoprotein_diacy...faa
MINMVINPVAFQLGNLSVKWYGIIMAVAIILATWMSIEEGKKRQIISDDFIDLLLWAVPLGYVGARIYYV
IFEWGYYSQHPDQIIAIWHGGIAIYGGLIAGLVVLLVFCYKRMLPPFLMLDIITPGVMAAQILGRWGNFV
NQEAHGSPATLHFLQSLHLPEFIIQQMKIGGTYYQPTFLYESFFNLIGLILILSLRHRKHVFKQGEVFMT
YLLWYSVVRFFVEGLRTDSLYAFGMIRVSQALSLVLFIATIILWIYRRKVVKPKWYLQGSGLKYPYTRD

>27384_HPr_kinase-phosphory...faa
MADAVKLSNLIKDNKSILEVYQGHEYIKDDKIYVSDIYRPGLELTGYFDFYPAQRIQLLGRTEISYAARL
DHDIRMHVFNKMATKATPCFLISRSLPVPKELSEAAEEADIPILRTGESTTYISSILTEYLRARLAKRTS
IHGVLVEIKGMGVLLTGASGVGKSETALGLVQRGHRLIADDRVDAFQKDHNTVVGEAPKILRHLMEVRGI
GIIDVMNLFGAGAVKSRTEIQLVINLVNWDPKANYDRLGFEENTRTLCNVPIPQVNIPVKVGRNIESIIE
VAAMNFRAKQMGYDATQTFDNNLTSLISEHSKEDTNKEPHND

>27385_hypothetical_protein.faa
MSFLGIVTLVLIALIILSLLFVFFKAFILLLPVALIAIAVIWLIGWFTGRKNKNNMPSSGNYYDWFKNVN
SIQSQTRARKKLKM

>27386_peptide_chain_releas...faa
MMQTGFWDDQEGAQKLISDNNLLKEKRDSFLKLQQDYEDELTALELLRAEPDADLQQEVETDLKDLQEAF
HNYELDLLLSGKYDSHNALLEIHPGAGGTEAMDWGQMLFRMYQRYCDAAGFKFEINDYEPGEEAGLKSVS
VRISGNNAYGMLKSENGVHRLVRISPFDAAKRRHTSFASVEVIPEIDDSIKIDIDPKDLRIDVYRSSGAG
GQHINKTSSAVRITHLPTGIVTTSQAQRSQLQNRETAMNELRAKLFHLEEEKKRKQKQALKGDQKEIGWG
SQIRSYVFHPYNLVKDLRTGYETADVNGVMDGKLQPFIYSYLQWLLSQENPE

>27387_preprotein_transloca...faa
MLNILKKLYNDDKRELKKFEKYANKVEGYADEMSKLTDEQLQAKTPEFRERIKKGESLDDLLPEAFAVAR
EGAKRVLGLYPFHVQILGGIALHFGNIAEMMTGEGKTLTATMPVYLNALEGKGVHVVTVNEYLSSRDEEE
MGQLYKWLGLTVGLNLNSMSPDEKREAYNCDVTYSTNSELGFDYLRDNMVVYKEQMVQRPLNYAIIDEVD
SILIDEARTPLIISGEAEQANSDYIRADRFVKTLSEDKSDDDVDDDEDYGDYKIDWPTKTISLTRTGIEK
ACKHFGLRNLYDVENQKLVHHIDQALRANYIMLKDIDYVVQDGEVLIVDSFTGRVMEGRRYSDGLHQAIE
AKEGVKIQEESKTQATITYQNFFRMYKKLSGMTGTAKTEEEEFREIYNMQVITIPTNRPIARKDMPDILY
PTLDSKFHAVVEEIKKRHANGQPVLVGTVAIESSERLSHLLDEAGIPHAVLNAKNHAKEAQIIMNAGQRG
AVTIATNMAGRGTDIKLGPGVKELGGLAVIGTERHESRRIDNQLRGRSGRQGDPGYTRFYLSLEDDLMKR
FGGDRVKDFLDRLSDNDDDKVIESRLITRQVESAQKRVEGNNYDIRKQTLQYDDVMRIQREIIYGERMQV
IDADKSLKNVLIPMIHRTIDSQVDMFTQGDRSEWRLDSLRDFISSSLTSEQVTDSIDFKTISVEDLKKKL
YDIVEKNFEDKEKALGDPSQMLEFEKVVILRVVDDRWTDHIDAMDQLRQSIGLRGYGQLNPLVEYQDSGY
RMFEEMISNIEFDVTRLFMKAEIRQNISR

>27388_sigma-54_modulation_...faa
MLKYNVRGENIEVTDALRSYVEKRLNKLEKYFELNQDVIAHVNLRVYRDHSAKVEVTIPLPYLVLRAEET
TDDMYRSIDFVSEKLERQIRKYKTRVNRKSREKGLQDFFVEQPEEEEKKPSEFDIVRNKRVSLKPMDPEE
AILQMDMMEHDFFVFEDAETNGISVVYRRNDGRYGLIETNE

>27389_competence_protein.faa
MRRCLLCEQEFIPPIRFAQIFSLKTFRQPKICFHCLNQFEKLTGNRCSICSKMMEQGIICADCQKWQKKY
QGEVLHNFSLYRYNSAFHDLMLAYKRRGDYVLREVLQELSWEYLTKAEFDCYVPVPTSPEHRAKRQFDTI
LAIYGDIVPLTRLLAKKEGSHAQGEKNKEERLKTPQSFFVDKTIKIKENIQIGKVLLLDDIYTTGRTLYH
ARDCLTSSFPGMHIESFSICR

>27390_competence_protein_C...faa
MEDLTLLSGRQWIANQEDSSILEDCSKVPVIENHVCNRCGSKVECKLPSGKLYCRACIGLGRANEGDLLI
RCHRKVAFPELSDGGMTWRGQLTPLQQQISDKLVINFKQKQNSLVHAVTGAGKTEMLFQLIAECMKKGKR
ACIATPRIDVVNELFPRFEVAFAEIGIGKYHGREHQEPNLDQLTICTTHQLLKFYEAFDLLVIDEVDSFP
YVGNEQLHFAAKNAVKKDGVRVYLTATPTDDLLAEVKQGKIQILKLNRRFHGGLLPVPREKLFIKPFLNR
QGQIHVNLLSEIIKVVKSEHPLLIFIPRIEQIQVYLAALRKKLANDNVKIAGVHAQDPQRIEKVAAFRQR
KYDILLTTTILERGVTFKNVWVIIVAADDPIYTADSLVQIAGRVGRAKDDKTGLVLYCYHRYTKNIRISI
KQIKEMNK

>27391_YigZ_family_protein.faa
MSKEENFLTIKENGSAELIIKKSKFIASMARTTTTDEANAFIQEISKKNRDATHNTFAYTIGLNDDQVKA
SDNGEPSGTAGIPELKALQLMNLKNVTVVVTRYFGGIKLGAGGLIRAYSNSVTNAVEKIGVVKRVLQQEL
IFSVPYNRFDEVDHYLKTNKFFVADTEYGVDIKIHIFLDMNDQEQTKKDLTNLLAGQISFTNGEKRYNEI
PVEQNNYHEQ

>27392_UDP-phosphate_N-acet...faa
MFKIIVELFLLVIISAAITPFIRRLAFVLGAVDNPNARRVNKKPMPTIGGLGIFVTFNIGTFVLLREQFL
THEIFSILLASSVIVLTGLIDDILELKPRQKMFGIFIASLIIYFLAGIRMNVLKIPFVTHEVNIGWLSFP
ITIFWILALTNAVNLIDGLDGLADGVSMISLTTMGIVGYFFLHTHQLYVPIACFMLAACLLGFLPYNFHP
AKIFLGDTGALYIGFMIAVLSLKGLKNVTFISLLVPIIILGVPVTDTVYAMIRRKLNKKPISEADKHHLH
HQLMRMGLTHRQTVLTIYALSLVFSFISLLFLLSPAWGTWLLILGLLVALEYFVESIGLLGEKYHPLMHV
IQKIINQKSKIDPTVEVWHLGDEKPDQLKNKKKTK

>27393_ribonuclease_Y.faa
MDTIIMIPVATAIVSLLVGTVIGYAIRKHSWEQKVQNAQNDADHILADARAQVAAVKAEVNAQKQAAEAV
KQSAENTKKEKILEAQEQIRDYKQKIEDKLNLKKDDLARQENRLKQREDTLDHKNSLLDEREAGLIKKED
QLKQQYTSLKAKLTEADELVETRRQKLYDVAKLDKEEAKKIVLNKLSDELVKERAELIRNSNEEVKAKAD
HYANQIIVDAIQSSAADTVAETTVSVVDLPNEEMKGRIIGREGRNIRSFEALTGIDLIIDDTPNVVTLSG
FDPIRREIAKRAMERLIKDGRIHPARIEEMVDKARKEVNDDIYEAGESALMELGIHRMNPELVKTLGRLK
YRTSYGQNVLSHSIEVGKLAGTMAAELGLDEKLAVRAGLLHDIGKAIDHDIEGSHVEIGVELTRKYHESD
VVVNAIAAHHGDVPKLSFIAELVVAADTISSARPGARSESLENYIRRLTELEKIAKSYQGVKQAYAIQAG
REVRVMVEPDEISDDRTVILARDIRNQVEKELDYPGNIKITVIREKRVVAIAK

>27394_recombinase_RecA.faa
MAKDEKKAALDAALKKIEKNFGKGAVMRMGEKADTQISTVPTGSLALDAAIGVGGYPRGRIIEVYGPESS
GKTTVALHAVAEVQKRGGTAAYIDAENAMDPAYAEALGVDIDSLILSQPNTGEEGLQIADTLISSGAIDI
VVVDSVAALVPRAEIEGEMGDAHVGLQARLMSQALRKLSGTISKTKTIAIFINQIREKVGIMFGNPETTP
GGRALKFYSTIRLEVRRAEQIKQSGDMIGNRVKIKVVKNKVAPPFKVAEVDIMYGKGISQSGELLDMAAD
KDIIDKAGSWYSYKSDRIGQGRENAKKYLEDHPDIYQDIQQQVRQAYGIDKKSVADREDPEKIKKKREEA
KAEKTAETKKATDDK

>27395_CDP-diacylglycerol--...faa
MNLPNKLTVFRIFLIPVFMLIIIFGGNAHTEVAGSTVVWSWVIAAIIFAVASATDWFDGHIARSRNMVTN
FGKFADPLADKMLTMTAFIFLVKLKLAPAWIVAIIVCRELAVTGLRLILAENKGQVLAAKMPGKIKTTCQ
MLSIIFLLIGNFWHIGTILLWLALIFTIYSGYDYFHQSWGVFKGSM

>27398_peptidase_M16.faa
MITPKIIKREYKSGFKAEIILKPHFYQRFFGIIIDFGSSDPQKVAGSAHFLEHKLFAKKDGDLSAQFEEI
GADVNAFTSFNETMFYCSGIEHTPKMIELLFRLVGEPYFTKQNIAKEAPIIEQELAMYQDDPMWKVNNAI
MTSMFGHSNLGTEVVGTKESINQVTKQNLTKVYTENYVPTKMQFVACGDFSDNQVRTILRQVGKLQAKYL
ADRKAVSAPIVKPTGEFSDQALSTGGNSRAFGLGIRFENFKKVLSSSDLTQILLEIMLESKLSVMSPWFE
RMRKEGLLANPLQISVNYTRQGDFATIFGVSADSQRIIEEIKRVLTQPVDPNSEQYRFIKDNFVLQKKEW
LARTIRTMNNLSYLAIEMIEESLDHEDLQLNLLKLQTMGFEEFDQICQKLMKDSTICSAYLNSKGEEK

>27399_protease.faa
MLMTNITIRKNKKFTTAALGCFLRLPLTSHNLAFASLLSRLQSNTSMFYPQIAEQTRRLADLYDLQLDIM
PQLFGKEIILTYYANFVEPTEILDPEYVYQEIIQTVSEIITKPDCTPKLLAYAKKQLEDDYRELMQQPAN
YAIDRFFKLWYRDQPDYAENFMGPIDEIQNATVDEVNHYIEGLRDVPVAVVGMGRDHKLMTKLAKFYFTQ
AGIIKNFQTSGLTIPASQNLIEKVDEQGNSQAQLLMGFGIDHAINYQEQIIGLLLSQYLAGDQSSKLFSK
IREELGAAYAVEASCFANNSLFLINAGLDPDQVNAAKQVVLAEMQALADGNVDEELFKKSQKALYRNTRI
GLDSQNWQMGQAFRGELFSDYLDFDRETAIKKATTRQLVNFVQNLFFNESYILK

>27401_hypothetical_protein.faa
MDFERQTPVTVQAFHYDLVDEDTAPKSDVRTGIQKLDVSQDDEHSEKNGSYYDVAVFYDVIPAPAEFRVS
GTIHQVVQLKDYHGDGSDISSADWQLLSRPLVEYIETLTYEVTQVTFDQPVNLNFKANF

>27402_RNA_methyltransferas...faa
MTNHVVLYEPLMPANTGNIARTCAGTNTVLDLIEPLGFQIDNKKMKRAGLDYWDKVDVRRHDDLNAFLKT
LGPNDEMYLISKFSSKNYVDVDYTDPNKNYYFVFGKETTGLPETFMREYYDRNLRIPMSDNIRCYNLSNS
VAMVLLEALRQQGFPNMKTAHHYENDKLKDDYDRPERYERNLGSEE

>27403_hypothetical_protein.faa
MDYKQKSEKATLFKKWFLDNRFSIVLLNILLFFLIIWIFNKISFVLNPAWVFFSAILPPLLLAVIQYYVM
NPVVDWFEKKFKVPRVVTILVLFLFVLIALIWIINILVPIAQNQINSLIKNWPNIWNDAVNATQEALRDP
RLHEVKGSLQNMIDNTQKTLFKSGQSTINATIGNISSAVSIITMIVMTLLTAPFILFFMLKDGHQLRPYI
TKFAPEHWQSSFSQLLYDINYALASYIRGQITVAFWVGVMFVVGYMIIGLPYGLALAILAGFMNLIPYFG
TPLALIPVFVIAIMTSGSMVIKVLVVFLIEQAIETRILSPLVMGNKMEMHPVTTILLLIGASSVWGLWGV
FFGIPIYAILKIIVSRVYNYYRRESEIFSETDAVSSTTGDADKKANNAK

>27405_haloacid_dehalogenas...faa
MDENKIRKLYAQNEVQQVFTNLQSSSSGLSDEEAAERLKKYGANTIKKAAAESEWKTFFKNFSSMMAILL
WISGLIAIVSGTLELGIAIWLVNIINGLFSFWQERAAKRATDVLNNMLPSYVEVIRSGKKKQINSKDLVP
GDVFVLQAGNSIPADARIISASSMQVDQSALNGESVPESKTAKYDPGEGSYAESNLVYSGTTVGAGTARA
IAFATGMNTEFGRIASLTQKQTKTTSPLTAELNRLTKQISIIAITIGLIFFIAAIFFVKYPLAKAFIFAL
GMIVAFIPEGLLPTVTLSLAQGVKRMAKKHALVKELNSVETLGETTVICSDKTGTLTQNQMTIHYLWTPA
NEYHVTGNGYVNNGQIELNTKQLWYEENPDLRKLVQIAALDNDTSVQPNKKGGKPKILGTPTEASLIVMA
QKADFDKQKVLVKYPRLRELPFDSDRKRMSTIHRWDDTHYIVLTKGSYSDTIKQCDRIQVNGKIRPMTEA
DRLRAKKANADYASRGLRSMALAYKIIDHDVDVNKINIADAESNLVFVGLATMSDPPRPEIYDAVKRCHQ
AKIRIIMVTGDSKLTAKSVAVQIGLTSDKARVISGNELDKMSDEELRHALKDEVIFARVAPEQKYRIVKN
CQANGEVVASTGDGVNDAPALKQADIGIAMGMTGTDVAKDAANMILTDDNFASIVAAIEEGRAVYSNIRK
FLTYILTSNVPEAIPSVLFLFSAGLIPLPMTAMQILTVDLGTDMLPALGLGAEAADPDIMKQPPRKRSEH
LLNKGVIIKAVCWYGLLSSIISTAAYFFVNYQNGWPNVALAANGSIYMRATTMVLGAIVFTQVANVLNCR
TNTVSVFKKGLFKNKNIWYGIIFEIILFFILTVTPGIQQVFNTTILTMSDWLFLFLLPVPLVLLDELRKW
LMYHHKNI

>27411_phosphogluconate_deh...faa
MQQFGVIGLSVMGKNLALNVRNHGFSVSGFSIDKPEVDAFAKYEDDKLKPCYTWEEFVNSLEKPRKILIQ
IMAGDPVDQTLQKLLPLLDKGDILIDGGNSNYHDTNRRYHEMEKHGIHFIGMGVSGGEEGALNGPALMPG
GDEAAYEKVAPILEAIAANNKEGKPCVSYMGPEGAGHYVKMVHNGIEYGIMQEFSEVYNLLRDVAHKSDD
EMSAIFDKWNHGKVEAYLSEITSKVLAQKDDLTPDHVIDHILNVASYKGTGNWMLEDGVALGTPATVVAE
AVMARFMSKQAYLAVKSGIKPTKFEYKGEIPDNLVDEFEKTLQLAQAVAYAQGFQQLTMAAEAYNWDLRY
KSIAQDWEAGCIIRSAMLKDIENAYSKGNKLMNLFQDDYFRKLMEENLPALRKSVEFATKAGVPTPTLSA
ALNYLESIINPDLPANLIQGKRDYFGAHTYQRNDREGTFHTEWYEEK

>27412_ATP_synthase_F0_subu...faa
MKDEGNKTNIKLLLQALVVGIFTGIVVGLFRFGIEKTSGFWLHLFQLAHSNPLWFIVIIIGFIAVAVIAG
YFVKQYPHVGGSGIPEVKLQLQGKLSLQWFPILWRKLIGGILVIGTGLFLGPEGPSLQLGSTIGQGVGQG
FKQNKFNSRILLATGAASGLSAAFGAPLSGALFVLEEVFHNFSPLVWMNALAGAIASNLVVSNIFGIRPA
LGILYNYSFPIVLYWHLIILGILLGVLGHLYKVGLFSLKKVYAKITFLPRWLHGLIPLAILIPIAYFWPL
ITGPGNRLILAMPHIITKSGWGLVGMLAFFYVMRIVFSIVAYDSGLPSGIFLPILTMGTLIGATYGLFMV
QLGLLPQRLVVNLVIFSMAGYFAAIIRAPFTAIILITEMVGSLLHLMPLAVVAFIALLVDELLGGKPIYG
LLAAAMDKHSDRKVNYTGQADQMVLPVYESSRLVDKKVSEIKWPEDTRVSTIRRDGDEIIPNGQTFIRGG
DMLILEFDSSQRGAVYSKMKQLQGVELDG

>27414_copper-transporting_...faa
MKLSNIKRFWISFTLSIPMLIQMFAMPFHWMMPGYNWIAFITTTIIMAISASPYWSSAWAAFKHHQANMN
TLVAVGTSVAYFYSIFAMFTGREVYFESAAFVTVFVLLGDAMEEKMHNNASNALAKLIDLQAKDAEVERN
GEFVKVPLDQVKPGDIIRVKPGEKVPVDGVIVDGSTTIDESMVTGESMPVTKKKGDEVVGSTINTNGTFT
FKATKVGSDTMLAQIVDLVKKAQTSHAPIQNLTDKISNIFVPAVLIIAIITFVIWYVFLGATVANAMLFA
VSVVVIACPCALGLATPTALMVGTARSAKMGVLIKNGEVLEEVSDIDTVVFDKTGTITVGKPQVTDIVGD
EKQVLTIAASLEENSEHPLATAVVNKAKADKIALASVKNFAEIEGKGIKANYDNQEAFVGSDKLLEDIAI
SQEMKEKAIQLQKEAKTVVYVGLGQIIIGLIAIQDVPKPSSKKAITELKKRGLKTVMLTGDNQNVAEAIA
QEVGIDQVIAGVLPTEKANEIKKLQDAGNKVAFVGDGINDAPALSTADVGIAMGSGTDIAIESGGIVLVQ
NDLMGVVRALEISKKTFNRIKLNLFWALIYNTIGIPIAAGLFMGLGLTLSPELAGLAMAFSSVSVVTSSL
LLNKTKIAGA

>27415_copper-binding_prote...faa
MSIFSKNQTKKVVVNAKNHGYKPEVVTFKQGKPAQLKFIPSDNMGCMNEVLSKDLNFDTKLDGQKEVTID
IPTDKPGTYNYACGMDMFHGKVVVK

>27416_copper-binding_prote...faa
MTIAQIITLIVAVILIGFILWWFFGKHQEAVGTASVDQGVQEANIVVKGGYSPSTVVLKQGVPAKVNFDM
RDSTACLSHVVFEQLGVNKDLTKQKITTIDIPTDKKGTYNFACGMDMFHGKVVVK

>27417_uracil_phosphoribosy...faa
MVKLQENKSTISDSEWEVMRIIWTLEPVSSTKIIQELQAKKDWSESTIKTLLRRLVKKDLLHTTKEGRHF
IYSANVNQTQVMTEAAEELLNRMCDMHKGEVLLQLIANSPISKSDLSKIKGFIDTKEKDAPDMVPCNCLP
GNEKMC

>27418_hypothetical_protein.faa
MKLSKNALWIIGTLITSAIAGIFFYLNIHNSSATTFAVILAGVALYFLFETGQLYKKIWIKILVYLIDAV
WIAFVLLIISLFIH

>27420_hypothetical_protein.faa
MKHKLTVLVAISAALTLAGCSQTTQSNTQSSQSSQSKTSKVAKNSSDNSNTSTSSSKNKDTYTKLSASKM
DYKTTASAIAVYAAQKYGDTWEIAVNAAKQGNLGVAFRSKDATGITSDNDGYVYEVSGTGKSSNARYMLA
GDGADKQVTIFVKQRNLGTTSLKDIVAYLNQKNDADLVKQLAEKTQLNVKLAGNEDTQKTTNNSSASVIP
SSLQGTWYTADTGNGNIDTLTVTDNKINDEAGFSMNVKAKTSGSSTSDGYMKQTTINGISFYSFTNMGQT
PGQGSTYLAPHTEDGQSVIVSANSNGRTNAVYWKSEALAKKNSNKQFSDLKY

>27421_ABC_transporter.faa
MSKKILTLIFLIATVLNLSACSQNSAQHNKNVDNNTQRQVSKKLTANNLTKTSQASAITMYAAMNYKGKW
QDAYKQATKKHLSISIKSGTGFSQIFKGQGYIYQISGNGKEQNTFYTLKKNKVSFFNHKKKIATVSLSSI
LAYLNDHQKFEEVKKLATNTVVGARITSDKYGVKGDAGLAFIPKKLRGTWHNRRGKKLVITAHTIDGEEI
HRISASSVTTASFQQTKHWARARIENINGVNCYHVQSLGAQNFGLLYTLQKNGRNLAVVTYSVDTGDFLN
SYWKSTAIAKNNVNAEFKSLK

>27423_type_I_glutamate--am...faa
MSKQYTAEEIRKEVEDKDVRFLRLCFTDINGTEKAVEVPKSQLDKVLNNDIRFDGSSIDGFVRLEESDMV
LYPDFSTWTVLPWGDEHGGKIGRLICSVHTTDGKPFAGDPRNNLKRVLGQMKDAGFDTFDIGFEMEFHLF
KLDENGNWTTEVPDHASYFDMTSDDEGARCRREIVETLEGIGFEVEAAHHEVGDGQQEIDFRFDDALTTA
DRCQTFKMVARQIARKHGLFATFMAKPVEGQAGNGMHNNMSLFKGKHNVFYDENGEFHLSDTALYFLNGI
LEHARAITAIGNPTVNSYKRLIPGFEAPVYIAWAAKNRSPLVRIPSASEINTRLEMRSADPTANPYLLLA
ACLTAGLNGIKEQKMPMKPVEENIFEMTEEERAEHGIKPLPTTLHNAIKEFKEDDLIKSALGDHLTHSFI
ESKELEWSKYSQSVSDWERQRYMNW

>27424_tRNA_dimethylallyltr...faa
MQKVLAIVGPTAIGKTDLAISLAKKLNGEIVSGDSMQVYHEVEVGTAKATKEEQAEVKHYLVDTRSVFDE
YSVKDFVDEATEAINDIGEKNKLPILAGGTGFYVNALLNKMQLGERKEEDSGTSQKWEDYLKQNGPQKLW
DILNEKDPEAAKKIPVPNSRRTMRALTVIDRTGKKFSQQQKKIEPRYDYLIIGLNSDRQEIYRRINLRVD
RMMQKGMLEEAKFIYQNRDKEHQVLQAIAYKEFFPYFEGEKTLNECVEQLKTASRRYAKRQLTYFRNQLP
VNWFDPLNDPDCEDKIIKNIEAWKNE

>27425_sulfurtransferase.faa
MLSFLIILDLVLLAIILAFVGIWGWNKFQAKSMGGELTNEGFKAGMRKAQIIDLREKEPFKRKHIDGARN
LPYTMLKYQYNELRSDLPVYLYSDSNTITLRAARFLKKKGFVSIHWLKGGFETWDGRTKKSKY

>27426_hypothetical_protein.faa
MKTLYDVQQLLEKYGILVHVGKRIWDIELMALELDNINKAGLIDQHDYMIAKLILRREHRIEELKEKDKK
KKDSK

>27427_rhomboid_family_intr...faa
MKQKINLSQSFVTLGILIGLLIVFLIEVFLGGSENINVLMKMGAMNNYAVVAGHQWWRLFAAQFLHIGVM
HLVSNAIIIYYMGQYMEPIMGHFRFLVTYLLAGIGGNLFSLAFSSDRGLSAGASTALFGLFGAMVAIGLR
NLHNPMISFLGRQALVLALINLALDIFVPGIDIWGHIGGLITGFLLAIILGDRVMRTYNPKWLVLAGAVL
IVYIVWTVRTGMVISF

>27428_5-formyltetrahydrofo...faa
MKKSELRKIQIEKLKCFAKTKDKKLEDTILLKKLMATDLIKNSQTIGITASLPLEIDTSEIIAHLWDEGK
EVYLAKAENDQNHTLNFLHYTYMSKLKKSSFGVEEIVDTDAKINNHLDLVIVPGLAFAQDSHVRLGFGGG
YYDRFLAKYNPTTVSLVNSKMQFQHAEWPVEKTDVPVQTLITTETY

>27429_50S_ribosomal_protei...faa
MADNIILECTECGDRSYLSKKNKRKHPERLSLKKYCPVERRATLHRETK

>27430_cell_division_protei...faa
MDYFRKNRGTGSNKQSSTPIRMRIIVGVILVLFAMLIGQLAYLQLVYGSRFKVEVQQSDSTVVSNQVPRG
VMYDAEGHVLVGNKATNAITYTKSTSTTTTQIYQISNALSNYIKITDEKPTKQMVADYYLADGDNNTKIT
AKLPKSAKVDANGNKKTNSEVYQAAIAYVEKLNPKLTEKQKTAALIFNKISGAYTLSTIYIKNKGLTDKE
IAQVGEHLSELPGVGIGTDWQRSYPNGSSIQSIIGSVSTEKSGLPSDNLQYYLRNGYSRNDRVGTSYLEE
EYEPLLKGTKSTSKVTTKSNGNIQQTKTVYDGQAGASLMLTIDAKYQKEVQASLKRIYSSAIGAGAARYS
NGAYAVAMNPNTGALLATAGLNRNTNTGKVTDNALGVINQSFVMGSVVKGATVSGGLINKVITPTNNTLP
DTPIYLPGSPVKKSVYPIGTFSSLDAKTALEVSSNIYMMHLAMNWVGAKYVPKTYIHMPDTAFNTLRRNF
AMFGLGQKTGVDLPGEVAGIEGKSFNSKGNILSGSVLDLAYGNYDAYTPIQLVQYVSTIANGGYRMQPYI
VQSVGKTSKDGKKIYINYNKKPNVQQSIPWTSDELNVVREGFWRVVHGTNGWGTAHYLKDVKPSVSGKTG
TAQTFYYDAEHPNRKHNIELINATFIGYAPSKNPKLAVAVVFPGLDPDMEGKYTLQVAKAMIQDYFKLHS
TK

>27432_N-acetylglucosamine_...faa
MALTYQIGVDAGGTHSTAIAYDENGKELGRAEGGPGQINADYEGGIKNISDTINELLNKIDGDCMRVLVG
IAGLSVVGNAPEVAATISSRINNLPTRAITDSLLALYAGLEGDDGALVIAGTGSVYNGLQNGHLIAVGGY
GNILGDEGSGYAIARSAMQSALLSWDKREDNALIPMFTKLFGVEHMDECNAKFYRMSNPEVAGMAVHVAK
LADEGSDDAIKVIQQQAHLLARDIIIGLDRYEDPKPMKIALTGSVLANNEMMRGIIEDEVKDKYPDAIFS
ISNGENARAVLFDKSKDYRYFTNHEDR

>27433_XRE_family_transcrip...faa
MSKSIDDVIQEKMKNPEFKKAFEKDMAQFSSSVALLKAREDAGLTQRELAEKAGVPQSTVARIERGYSTS
TKTLSKLASAMNKTMRIVIS

>27437_DNA_methyltransferas...faa
MDVSKLNEKEKAVYDALAKVIDPELGVSLIDLGLIYKIDVDDQGVCKINWTLTTMGCPITNVLTGSIYEA
AMSIDGIKKCETKLVYYPQWTPDKMSREARMLLGIHL

>27438_Fe-S_cluster_assembl...faa
MTKVEDIVKDEDYQYGFHDNVKPKFSTGRGLNEKVVRKISAEKHEPQWMLDYRLKSFKIYQKMAMPNFGP
DLSGLDLKDMLYYQKMTDKKYRDWKDVPEDIKETFERLGVPQAERKYLAGSAAQYESEMVYHNMKKQFDK
LGIVFMDTDSALQQYPELFKKYFGKLVKPTSNKFAALNGAVWSGGTFIYVPKGVKVPTPVQAYFRLNAEN
SGQFERTLIIVDKGAHLDYVEGCTAPQYSSGSLHAAVVEVNVLSDAYCRYTTIQNWSDNVYSLETKRAVA
GAHATMEWVDGNLGAKVTMKYPSVYLNGEGARGTMLSIAVAHHGIHQDSGAGMFHNAPNTSSSIVSKSIA
KGGGSTDYRGSVKFAKNSDGSKAHVECDTIIMDDQSSSDTIPTNEINNAHVAMEHEATVSKVSDEELYYL
ESRGIPERKATEMIIMGFVEPFTKQLSMEYAVELNRLISFQMEGAIG

>27439_SUF_system_NifU_fami...faa
MSLDRLKSLYREVILENANNPQNHGSLADADYQTTVYNSSCGDKLNLFLNLNDQNEISAIKFNGEGCTIS
QASASLMTQVVKGKNKDEAIEIAKIFSKMAMGKDCSKDEIAKLGDAQIMTNIMMFPARIKCATLAWWALE
RILLGKDEDEEND

>27440_cysteine_desulfurase.faa
MDKNIKQIRDNFPILKRKINDSPLIYLDNAATAQIPVSVSKKMMHFDETYRANVHRGVHTLGMWATKYYE
SVREKVKDFIHAKSEREIVFTSGCTDSLNLVANTYGEQNIQAGDEIVVSIMEHHSNLLPWQQLAMRKHAK
LKFIELDQEQKLDLADAKKKITPKTKIIAVAQVSNVLGCINPIKELAQLAHQNNAVIVVDGAQAIGHFDV
NVQELEADFYAFSGHKMFGPDGIGVLYGRKKLLEKMPPYRLGGEMIANVTREGATWAPVPQKFEAGTPNI
EGAIGLEGAIDFIEHVGLDKLRQYEQDLIDYVFPKIQKIAGLTFYGPQNISERSSVISFNMQGIHPHDLA
TALDLEGIEVRAGHHCAQPLMETLGVESTVRASFAIYNTQEEADKFLSALVVIKEFFQNELR

>27441_Fe-S_cluster_assembl...faa
MDEKAQLIKLSEENHEPSWLTKRREKAQEQISQLAMPKMEHFHPGDVDFANKSETICTNDASSENVTEDF
ETNLIQFGTDTIQTNLSPEMANKGVVLVDLFEAFRDLPDFMRKYFMTEVIKGDENKLNAEHLAYLNSGIL
LYIPKNVVLDDPIEVKLIQDSTKKLNWYQHLLIVADSNSSCRFLQHLTTVGEESNIANMMVEIIAKPGSH
VEFSSVEELSKKTTFYFDRHANIEKDAHVEWAVGLMNSCDTLGEIDSELVGEGSYANSQLVSVTSDKQKY
FINNRVTNRGPHSTGLINQRGVLLDQSKLIFNGIGQIVHGAHGSKADQQNRVLMMSPDARGDANPLLLID
ENDVIAAHAASVGPVDPVQMNYLMSRGIPYDQAQRLVIRGFLGAVLDAVPDKDVRQKMIDILERKLINGQ
KYQAN

>27442_Fe-S_cluster_assembl...faa
MSVLEIKDLHVEVKDDEKKKMKEILKGVNLTLKTGEIHAIMGPNGTGKSTLSETIMGNPHYHVTQGDILL
NGESILSMPVDERARKGLFLAMQYPAEVPGVTNAEFLRTTINVRRPKNDPMPITEFLKELDKNLDLLDMN
EAMTERYLNEGFSGGEKKRNEILQLLMIKPQFAILDEIDSGLDIDALKVVARGVNAMRGDNFGSLIITHY
QRLLNYIVPDVVHVMMGGRVVKDGGPELAKRLENEGYAGLRDELGLHIKLVDED

>27443_sugar-phosphatase.faa
MSKLPFKVVAVDIDGTFMRDDQTFDHKRFDRVLTKLRADGGHFIVSSGRPYPRLRRDFTGFLDRIDMIAD
NGSLLIQDEQIISTHLLTHRTTLDLIRFIQEHYPESSMIVTGVEDSYTTVDASPNFKQTMNFYYPDRVEV
SDLIAAISPHNRITKITLSYRKDFSKELEQEFNKHHAEKIHCTSSGFGLLDIVPYSVNKGSAIEYFLRYF
DAKPSKLIAFGDGMNDKEMLELAGYSYAMANGEPELKKVAKYEAPSNNDDGVLQILDSYLNK

>27445_purine_nucleosidase.faa
MNKKPLIISTDPGIDDIAAMTISFFAKELDVRMIVPTWGNVQLEYTLQNTLNLEKFLHTKVPVVVGANQP
LVAPMISAASVHGKIGIAGFDFEEADRSLVKPGLAATVMAEEIKNSPEKVTLLGIGPLTDYALLFKQYPE
VKENIDQIVIMGGNIGRGNHSPLAEYNIAGDPEAAQVVFHSGLPIKVAPLEIGNKAHLTQDQMSKVKECG
EVGNMLYSLFSHIHEPDGDPRIKIYDPTAVGILLHPEMFTLKKANVEIELRGQFTYGASVINFMDQEHAN
AEIATDVDLVQFSKWFIDSIKNSDQGRE

>27446_potassium_transporte...faa
MNKITKKQKMSFAGLLIAIGIVYGDIGTSPLYVMKSIVTENGGIANVNRELIVGSISLILWTVTLLTTVK
YVMIALKATNHGEGGIFSLYALVRKRAQWLVIPALMGGAALLADGTLTPAVTVTTSIEGLKNMRFGDVIP
VPSQEVVIMITIIILVILFSIQRMGTSVIGKAFGPIMLVWFTFLGVVGIANLSHDWSLLEAINPIHAIRI
LFSPANKVGILILGSVFLATTGAEALYSDVGHVGKANIMGSWPYVFVCLSLNYLGQGVWILHNASYHAGN
GDFNPFFEVVPSNLRLFAIALATIAAIIASQALITGSFTLVAEASSLKFLPRMNIIYPSTEKGQIYIPSI
NKMICVVTVAIVFLFRTSHHMEAAYGLAITVTMLMTTILLFEYLGKKGKPLYLRLIFLIAFAFIEGMFLI
SSLTKFLHGGYVTVLIAGFILAIMYVWFYGNKIRDKREAKNAYVRLDEYTEMLTDLSHCEDYPVYATNVV
YMAKVKYNKFIKREVLYSILDKRPKRAKAYWFVTVNVTNQPYTAEYAVNTYGTKNVINVQLYLGFRKQTS
VNVYLRQIVHELIADGTIEAQPQRFTTIPGRDVGDFSFVIVNDVISPLTKLTGYEKFMVEARVWLQNLSS
NPASWFGLEYADTVVERVPLILGKHQESYIKRIKPKKQTKK

>27447_ribose_5-phosphate_i...faa
MAKTEQDRLKKEAAEKAASMVKSGMILGVGTGSTVAFFIDALGKRKDNDGLKLKAIVTTSNRSKKQLEGL
GFKVSELADVDQVDLTVDGSDRVADNLDGIKGGGGALTLEKNVAINSKKIIWIVDESKLVHRLGGFPLPV
EVLPISCEQNFKRFKQEGLKPQWRMDSDKRYITHYGNYIIDLAADPVPAPHGLADYLDHTVGVVEHGLFL
DMCDEVIIAHSDGTIEDKIK

>27449_DUF4931_domain-conta...faa
MDKNPLVYKYSIGKRKPYDYDYGNRQGNQNAGCPFCDVAHLTNIYEKDGDKIWLKNKYPTLQDTDQTILI
ESSDHQGDISTYTREDNQELMKFGLKCFQKMNNSGRYESVLWYKNFGPKSDGSLTHPHMQIVGLYHKDGY
RDIGLDNFKGFEVGRSGSVEMNLSAYPVQGYQEVNILTQDNTNLETWADLIQKGAQYMRSVLSHGVDSYN
LFFYPINDCKGTCCKIIPRFYASPYFVGYKISQVDDSDTLKWEAERLKGFVNGGILH

>27450_sugar_ABC_transporte...faa
MKFYKKMALIGASVLAVAGLSACSNNSSSSKSSSKIPTKISKKTTINFWYSLTGTSQNTLKKLTSDFENK
NPNIHIKLQSQGGNYSDLQAKLVSGLQSPKDLPTITLAYPGWLYNAAKNKMLVNLTPYVNNKEIGWDSYK
ASGIKKALWDGANINGVQYGVPFNKSVEVLFYNKTLLDKYGVKVPTNMSELASASAKIYRESHHKVRGAG
FDALNNYYMMQMKETYGKDFNKNLNFAAKDSVKVINYYADGVKAGYFMQAGTQKYMSTPFNNGQVAMFIG
STANEAYLKQGLKKGYTYGVAARPSSMNVQQGTDIYMFKKASAMQKAAAFKYIKFLTSKSSQLYWAKQTG
YMPVNTAALNDTAYQEAKDSKIPAILAKTSKNLYFLPVTKNSITAYDQVNVNMQNILAKAAKHQSWTNDI
KTGKSKLDAAWKQ

>27451_transcriptional_regu...faa
MKKLRIAYFNQLGRRQLDRIVDQFKQKHSDVEIELIGMGHDEAFDKLAKNEVDLAISDLRDDQLDFKKEI
LGQEAVMAILQKGSYPSGVQMINKDDLADLTCFIVAKPEEEAAELHLFKDIYQIRSPFIASNSVEEAALL
VASGSGYFLMNEATASLISNDTLQRLFLLSNGQQMWQKIAAFYTNEDAVIKDFILLAKKVY

>27453_holo-ACP_synthase_Ci...faa
MNIFQEGNPQNIAQVLAGKDYRVALQQAIFKKYPDATLVDINLNIPGPIKNNRYLIKLFDYGIKQLEEIW
QNNGYDYKLVKALNNDAGCENFYVLRESSKVVKLSTILFEENNKIGRLFDADVLIKGKTALSRQELEYSS
RRCYLCNRPAKECARSRRHSVEEMQRYISSLYAKYVNN

>27457_LysR_family_transcri...faa
MNIKQLRYFLVVAKEKQITSAAKRLYIAQPPLSYQLKQLEIELGAQLFKRTAHGIELTDAGQILQSYASE
ILSLSESVKNQVHKTVSGELGTIAIGMASSSTGLIPMKSFQDLTKFYPEINFDIYEDNTFGIIDKLEKKT
IDLGIVRTPYNRNGLNAKTLTTERMMAVTVDPKFKDKTGLRIKDLNEQPLIIYRRFEEIFNQTFAHHGIK
PFYAVKCDDSRTAITWAKRKMGIALVPESIASTYAPDDLIPIKYSNWITHLQLVRRKDQKVTPLMKRIID
SLSR

>27460_GntR_family_transcri...faa
MARAKYLEVAEKLKKRITDNVYSKEEPLPDQEAFAQEFNVSRLTVKKAFDGLERQGLIYKQSGLGTFVAG
DIPIKSPTDTPANAFTGLQNQLGKDKVKSDILHFSVEFPDPQMQNNLSLKCNEPIYNIVRLRSYDEKPLI
IEHAFMPVKLVPDLDEKILHSSIYNYIHQKLHLKFGHAYRKIRAAKPDKYDIKYLDAKSDDPMLELEQII
WLTNGQPIKYSVSRNRYDTRDYVLLDNNRF

>27461_CDP-glycerol--glycer...faa
MKSFLFRLYLALMKFRARFTTMENNNIVILNGSGRSGSNGYAFYKWLLLNHPEYNASLIEPWPSSHLKWE
AWQKIGAARYVITTHQPFKVRKHQINVQLWHGVPLKRMGIMANNTRYRDNKRNEKLWHKNADIVVSSSDL
YETLMSACMAIETKKYHKLGFPRLDLLNKPVISKEQLLKDLFKTTDDKAQIGIYMPTFRYELEDKTIMDK
IKAGNFFAFDDFDGEKLNDELAKRHQYLIVKLHPYEMRLFANFKSNYSNIAFLNNDYLFDHNYDLYELLG
DTDFLMTDFSSIYFDYLHLNKPIVFVTNFLQQYKKTRGLLLSPYAEITPGICVNSEAELINNLDHFDNQQ
IANRRLYWLHLTSEAKGDSYCQNVFEYMTQEYRG

>27462_capsular_biosynthesi...faa
MRKTFLNILYNAVYQIFIVLVPLITVPYLSRVLGPKTYGIYSSVNNTVQFLMIFCILSVSYVGMRTISKT
RTYSTPEELTKAFWGLWYFQGIAGIITIAFTVFITTVFHIQYWFYLLLMVPYLISAQVDISWFFQGLADF
GRVVLKNTCVKLVSVVFILLWVKSPADLWKYLLIMSVSTMLGSFVFWFDIHRYVGRPVAHFYKFKKTAIA
IGTLMIPQIATQIYTSLDKPILGLFSSSTQVSFYDNSQRISNMILGVITSISLVIMPKMASEGKEAQKVV
MKKSLEATVMLGTLFAVIIMANTKQFVPFFFGNQYIPMTPLMFWFTLTIIMIPTGGVFANQFALANSRDR
DYAFPFVIGAILEIVLSYVLDRPYGAMGAMIAILITEFVVLVLRLWVVRDGYQFTYVFHDVPKYISIALI
TLAAGMLMPNFIPSAFFNMAVKSIIMLVIYLGLMFMFKLDFNEDIVKLLKNFFKRG

>27463_glycosyl_transferase.faa
MIPKIIHYVWVGHNPKSKIIRECIAIWKKNLPDYQFIEWNEDNFDMHENKYIEQAYQAKKWAFVSDYVRA
RVIYEQGGIYLDTDVRVIDDLTPLLKDRAFIGFENKDYLSAAIFGAEKKHPFMQDILDYYQDRSFEFDAN
NQMAGVNSISVTDILLDKYGLKIGNQEQMLKDGIHVYPDGVLCNPSKYSKSIHLFTGTWMNGKHSFKHKI
VTDLKRHINTPKQAGRYAKWIR

>27464_SprT_family_protein.faa
MDSIKLQNLIEQISLQYFNRPFLHEAKINRRMITTGGRYHLDDHHIEINAHFLAPQYHEYLIGIIKHELC
HYHLHLLKRGYRHRDRDFKVLLKKVGGSRYAPDIGLRRQKKFNYIYICERCGLQYPRMRRINTRRYRCGK
CKGHLRLEQNLKAKNK

>27465_N-acetylmuramidase.faa
MAKKRKSRIPKSVKTVVRVFIILFILLVAYVGFHYYRRYAIQSEQIRQAQLEREQEAEKLLREKKAFIKK
IGPIAREVDKSYGLLPSITVAQACLESNYGQSDLSQKYNNLFGVKGTNPNTSAVMTTKEYVKGKWITVKA
RFQIYDSYEASIRAHARLFQNGTTWNHQQYKHVLASKDYKTQAKALVTDSYATDPDYADKLINLIEQFDL
EKYDK

>27466_ATP-dependent_DNA_he...faa
MSEKSILAGLNPQQKKAVETTEGPLLVVAGAGSGKTSVLTRRIAYLVEENQVAPWNILAITFTNKAANEM
REREQKLLGPAAQNIWMSTFHALCVRILRRDADKIGYSHNFSIADSAEQLTLVKHIEKDLNINPKMYDPR
GILSAISNGKNDLLDPKAFAASASSPFDKMAAKIYEEYQRRLRRDQIMDFDDLIMQTLVLFKKDPETLHY
YQNKFRYILVDEYQDTNQAQYELCHALAAQYKNICVVGDADQSIYGWRGANMENIMNFESDYKKDGVKTV
KLEQNYRSTGHILSAANSVIKNNQNRKAKNLWTDQGEGAKVTYYQAQSGDDEAHYIISKIKEEVEAKKRT
YKDFAILYRTNAQSRTVEEAFVKSNIPYQIVGGHKFYDRKEIKDIMAYLKLVANPADTMSMNRIINVPKR
GIGAATVDKLLAFADENHYNALDAMDHVAESPINTRTAKKLSDFGTKLRDAIAYAQTHGVTGLTEKILSD
FEYTDALRAENTIEAETRLENLDEFLSVTKRFDDHYEPDEDESNPLSDFLAEVSLLSDQDDLDEDDNQVA
LMTLHAAKGLEFPVVFLVGMEDGLFPLQRAMMDDNELEEERRLAYVGITRAKKELYLTNAYSRMMYGRMQ
NNPPSRFLDEIDPKDLQKEESNQLQSSFIKSNFQSQTAPFARKAERARAQVYTAKKASGAVGAEKKGWSV
GDQVEHKAWGRGVVTKVNGTGEDMELDIAFPDKGIKRLLAAFAPIKKV

>27468_sex_pheromone_biosyn...faa
MALAGAMLTLSGCGKLKDSSLANNATTTSTAKKKSYQTTNTGKNGYTVLMKNGRYVISPIAGLTATNNDN
SVDTRELERGLIQISKNQFSPNQYVFQEGQYLDTSTVTDWLTRKSKSNPKGLNPADNGKTGPDTRNPIYL
EEIVEQDYLTGSGSKYQLGGMSLGLAMNSVDYYQKKRNGAEFKTEISRAEQKAQGEKIANEIIARLRKKK
VLKNIPITIGLFSKTEKDSLVGGTYFAYGTAAANSSKITKWKSVSEKMQVLPTTGNEKAINSDDASHFND
FKAAIQNYFPNISGVTATLRYDNDKLAQENISITTQFYGYEQIQSFTRLVLSSAKKYLPNNVPIEIKIGS
VNDVQALIAKETGDSDYQVHVYGGE

>27469_glutamyl-tRNA_amidot...faa
MEITKDTIKHVATLSRLAFNEEELGKFTDQMGSIINMADQLSEVDTEGVEETVQVVDRDTVFREDKPEHW
QGQNRETLMANVPEKANGYIKVPVIINKDEDE

>27470_gatA.faa
MNYLNENIDSLNKKLASGDLSADKLAKDTVANIKDTDKKLNAWITVVDDAKPAENLDFSKSKLAGIPIAI
KDNIITNGIKTTAASHMLYNYMPMYDATVISKLKKAGATFVGKTNMDEFAMGSSTEHSYYGATHNPWNLD
KVPGGSSGGSAAAVAGGQVVAALGSDTGGSIRQPAAFNGIFGIKPTYGRVSRWGLIAFGSSLDQIGVMTK
RVKDSAEVLNVIAGGDEHDSTVSTREVPDFTKFIGQDVKGLRVAVPKEYMEAVSGEMREVIQKQIDALKD
AGAIINEVSLPHTKYVVPDYYIIASSEASSNLQRYDGIRYGYRAEDTKSLLDVYVKSRSEGFGAEVKRRI
MLGSFALSAGSYDRFFRQAAKVRTLICNDFDKIFAENDVIVGPTTTEPAFDIGSEISDPIKMYNNDILTI
SANLAGIPAASVPAGLVDGMPVGLQVMAKRFDEGNVFKTADFIERTNKFYEKTPTGMED

>27471_aspartyl-glutamyl-tR...faa
MNFKSTIGLEVHFELKTKSKIFSPSPVTYGAEQNTETNVIDWAMPGTLPMVNKNVYRLGIMVAIATHAHI
LPTTHFDRKNYFYPDNPKAYQITQFFQPLARDGYIEVEVRGKKKRIGIHEMHIEEDAGKNTHGTNGFSYV
DLNRQGVPLLEVVSEPDMEDPEEAYAYLEKLRKIVQFTGASDVKMEEGSMRVDTNISIRPAGQKELGTKV
EMKNLNSFDHVRRSLAYEEKRQEQVLLAGGHIQLSTRRFDEATGKTVLERVKEGASDYRYFPEPDIAPDH
ISQEWIDQIAKELPKSPFDRYDDYVNKFGLKPYDANVLLQTKESSDFFDAAVAAGADPTLAANWMNTQVN
GYLNDHRVSLNDIKLTPEHLAEMIKLIKDGTISSKIAKKVFAETIANGTDPKKYVEDNGMVQLSDTSVLA
PMVKKVVDDNPQSVEDFKNGKDRAIGFLVGQIMKQTRGKANPKMVNKLLNQELQNR

>27472_diacylglycerol_kinas...faa
MTSKARLIYNPVSGREQMPKNVADILDVLEQAGYEASAFRTTAEENSARNEATRAAKEGFDLIVAAGGDG
TINEVVNGIAFLEKRPKMAIIPAGTTNDYARALAIPRDNIPDAAKVILKNKTRKMDIGKAVFGNQTQYFV
NIAASGSLTELTYGVPSEVKSALGYAAYLIKGAEMLPHLSENEMRLTYDDGVYEGKLSMFLLGMTNSIGG
FEQVMPDAQLSDGLFQLLVVKPSDPVSMMKLMALALNGKHVDYPNIIYTKTRSLKAELIGKSEGQDLPVN
LDGEIGGYCPVEFKNLQQRIEFYVGK

>27473_hypothetical_protein.faa
MFKLHNVFDSRHYRRLSSVQKEELKEARDKVHQAQQKEPERLREHLETFNDAVIAIIITIIVLQIQPAFK
ASQYLEFLGNIVIFIIAFFIIADFWYDLHIAFSYFIFKPDKITAICDFCLLATLSLLPVMTKWIMMRDSA
FAVTNFGIVYFIAQILKVFVQYFGAKPLMRSSQVMNIMMVKTSVHRIILVFLLTLFLILLSLVVPKVAMF
LYILIPFISFLMPNNSRGFR

>27481_peptidase_M42.faa
MQKEQEIQMLKEFSDANSTSGFEEEFVKLFTSYAEKTANIEVDGMLNVYASKKENKGDRPVIQLDAHSDA
VGFITQAVRPNGLIKFVPLGGWVKYNIPALKVKVRNRDGEYIPGVVATKPPHFMTAAERNNVPDVVDMSI
DVGSSSREETIKDYKIDTGCPIFVDVKCEYHEKSGLFFGKDFDDRFGAGAMIDVLDNLKGEETNFDVVAA
LSSQEEVGLRGACVTARKVKPDLCLVLESCPADDTFTPDWLSQTGLKRGPMLRDMDTTFLPNPKFQQYAC
DLADKNNIPYTRSVRTGGGQDGAAIYYENGAPTIVIGIPVRYEHSPYCFSSYKDFKASVDLATAIIRDIT
QEKLDSFKKF

>27483_MFS_transporter.faa
MNKKQLFMVTLALLLANIMSGLDATIINTAIPAIVSDLHGIQYMGWIVACFLLGMSVSVPIWGKLGERMG
NKFAFELSLALFILGSLLEGIAPDIYFFLIARILMGVGAGGMGSLPYVIVGYIYPNIKRRTVILGYIAAS
FSAASIAGPLVGGWIVDTLSWHWVFYINVPLGLIAIILSFVYYKGIRKPNKNTQFDKLGAFTLIAGLTSF
LIGIQLLGMVSLPVVLGFIILGILLLVVFIRAERKAKSPVVPLSVFTNKALVGDFLIFALAWGSYIAVNT
YLPMWAQAILGTSALVGGMTLIPNSIVDIVGSQTAPYFLRHVNNYRLLIANLTIMAITAVGLILAPISTP
YQILALIAAFSGFGVGSIFVILQIKVQVDASEKDMAPATSLSFLIRILALTIMAAIYGVIMNLALGRGIA
GHPGITMTMMNKLIDAESAKSLPVQLLPTMRKIFYGGIREIMIVSLVLLVAAYVVNYLYNRHEAKIMAE

>27484_bifunctional_pyr_ope...faa
MAKEIIDTIGMKRALMRMTYEIVERNKGTKNLVLVGIKTRGLYLAQRIAANLKKLEDVEISVGAIDVSQY
RDDLPESKKEKMIHNQQLDFDITDKNVVLVDDVLFTGRTIRAALDALMDQGRPAKINLAILVDRGHRELP
IRPDFIGKNIPTAMNEEVKVSMTEVDDKDSIELINK

>27485_uracil_permease.faa
MSKKENFRNPDAILDVYEKPEFGQGVLLSLQHMFAMFGSTVLVPILIGINPSIALLSSGIGTLVHMILTH
FKIPAYLGSSFAFVATMQALMKADGYPAVAQGAIASGLVYVIVALIIAKVGSGWVNKVLPPIVVGPIIIV
IGLSLATTAANDAMMNNQKYDLTYFGVAIFTLVMTLVFQMCFKGFTSLVSIMLGIICGYVLACFLGIVDL
SGVEKAAWFSIPSLDVMGISYHFKWYPAAILAMAPIAFVTMTEHMGHIMVLNSLTKRNFFKNPGLHRTMM
GDGISTIIAGFIGGPPTTSYGENIGVLAMTKVHSVWVLAGAAVCAIIFSFVGKLAALIESIPMPVIGGIS
FLLFGTIASNGLKILVDDNVDFGEKRNMLIASVILVIGIGGAYLQLGNFQLTSVALSTIIGIILNWVLPK
KAASEKALEEKNKQKQDGKIYQ

>27494_acetyltransferase.faa
MIIKPLISEDEAKETSRLFQKCWQNTYKDILPDVFLDNIPENAWIKRLNESGRHNLIFIDDDNKIRAAVS
YGRPRDTRMLGCGELMALYVEPDFQGFNIGKTLLNAAENELKKMGYGKIYLWCIDGDENARQFFEHFGWV
NNATEKFVEIAGKEYKYLLYSHKLLV

>27497_nitroreductase.faa
MVNPIFENRRAVRKYSKEAISDDKIQEMIAAFQTAPCGMHQADVMNLVVVKDEGLRNKIEKVTDNSCYNA
PVLFLINTKKDSEFGERDASVAAENIMLEATDLSLGSIYIMGGAARLNDFSDLQQELGIDHEFQTTVIVA
VGKSAVEPEKEDRSKRYHVTIY

>27499_phosphopyruvate_hydr...faa
MLKSVIENVHALEIFDSRGNPTVEVHVTLSNGVVGKAEVPSGASTGENEAVELRDGGSRLGGKGVSKAVN
NVNTEINDALKGMDPYDQAKIDQTMIDLDGTPNKGRLGANAILGVSMATAVAAANNNHQPLYRYLGGIDL
EMPQTFHNVINGGEHADNGIDIQEFMITPIAKTSFRDGFEKIVNVYHTLKKVLEDMGYETGLGDEGGFAP
NMKNSEEALKALHESIIKAGYKPGEDIGIACDCAASYFYNKEDGKYHLEGKVLNDEELADYYDKLLDEFP
ELMSMEDPYDENDVDGMVKFTKSHKDRIQIVLDDFICTNPALLKKAIKEGAGNASLIKLNQIGTVTETLE
TIRMSRKNGYNTMISHRSGETGDTFIADLAVAINGGQLKTGAPARSERVEKYNRLLEIEEELGKGERLAF
FPDDIDHD

>27501_membrane_protein.faa
MNSYIVLLLAVSILLLLIFNIKTSRRFNLFDHWLHHQLVKKHDGYKWQVIAFINDPKLMVVWDVLLAGLL
LNEERNLTAIWVLGTLGFADASGIVMKKLIQRRRPIMHSDMENGYSFPSGHVLGATTMGLILLQLFAKEF
GLIFIIGIVALWVMVIISRLSLKAHYPSDIVGATSLAIVCFSISQQLFLAF

>27504_thymidylate_synthase.faa
MAILEQPYLDLLQKIMSEGHGKDDRTGTGTRSYFGAQMRFDLSQGFPLLTTKKVPFGLIKSELLWFLRGD
TNIRFLLEHNNHIWDEWAFKNWVNSSEYQGPDMTDFGLRSQSDPEFNKIYQAEMKKFDQRILDDEDFAKK
YGNLGDVYGAQWRHWEKREGGFIDQIADVIKQIKETPDSRRMIVTAWNPEDVPTSALPPCHVMFQFYVVD
GKISVQLYQRSGDMFLGVPFNIASYSLLLNLIARETGLQVGEFIHTLGDAHIYRNHLKQVEELLSRKPYD
SPQLWLNPEKKNIADFEMKDIKVVDYQHHGTIKAPVAV

>27505_diacylglycerol_kinas...faa
MIEFVWAEDQKHQIGLDGHLPWRLPADMAHFKEKTIGHPIIMGRKTFMSLPRLLPQRKHIVLTHDQDLKK
KYQDNDQVTIINSIAELGDYIQNHQGEKLCVVGGVSIFKALLDQVDVLEKTEIDATFEADTVMPEIDYDQ
FKLVKKEHHEADEKNKYPYTFFTYQRKIKSIK

>27506_ATPase_P.faa
MNEEKTNLETGLTTAEVEQKIAAGEVNKAVDDQFKTNKQIIRENVFTYFNLIFLVLSILLVVVGAYKDLT
FLPVIILNTVIGIVQEIRAKKILSKLNVMNATDIGALRNGKEEQVPIEKLVKGDIVLLKTGDQIPADGQV
IKGNIRVNESLLTGESDEITKEVGDELMSGSFVVSGNAYMQLEKVGKESYISKLTIKAKAMGNSEQSEMV
RSINKLIKWVGIIIIPLGIALFSMSFFVNKMSLYRSIVSMEAAIIGMIPEGLYLLTTIALALSAVRLARK
QVMLHDMKSVETLARVNVLCVDKTGTITEPKMSVEKAVPSKNYQGDLDKVIGDFAQNMPADNATMKAVHS
FFTQNTGQKASSILPFTSVNKYSGVVFNDHTLLIGAPEMVLRDQFDEYQAEFEKYAKTGYRVLIIADYPG
VLTEDDSKLTKPVEVYGYILLTNPIRKEAKATFEYFAKQGVAIKVISGDNPVTVSRVAQQAGIQNSDAYI
DASEIPENGYEEAVQKYSVFGRVKPEQKRKFVKALQKQGNTVAMTGDGVNDILAMKKADCSIAMASGNSA
AVQASQVVLLDSNFARMPMVVNEGRRVVNNIQRSASLFLVKNIFSFLMAIFSLVMVINYPLQPSQITLIS
AFTIGLPSFLLALESNHNRIRGQFIPNILSRAIPGGLTDMLAVSILVVAGGYIALDHNDVGTTATLLLVA
VGMMVLYHISAPLNRFRLLVMLGSFLGLILAIIFLHDLFSLKMISDKAIFILVVLFCAATTIFRWLSRIL
DGIREVLVIFDQKGKNMTFGEFKEAYRRGRENKIE

>27507_ABC_transporter_subs...faa
MRKRRRRNTIIWSIIGVLIIIAGWFSFGPGLNFNNQAQNKVVTVGVVGQSKQDAAIWKSVAKTAKEKYGI
TIKIKNFTDYNQPNKALKSGDVDLNAFQHYAFLDAWNKSNGGGVVPIGKTYIAPIRLYSKKYHKLADLPD
GATIAIPNDATNESRALFVLKNAGLIDLRKGKTLVTVADITKNPHNLKLKEISAEQTGRVINSVDASVVN
NDYAVPAGLGDKQTIYIEPVNKDSKQWINIICARKGEENNKLYKDVVKAFQTKKTKQLTKHFYGNSQITA
WDIKIK

>27508_methionine_ABC_trans...faa
MSIIQLDHIDVDFPQKKGKVVKAVQDVTLHVEKGDIYGVVGFSGAGKSTLVRTINLLQYPSAGDIQVNGV
DFVKDGKQVISNKKLQLERRKIGMIFQGFNLLNETTVLENVAFALKHSKLSDEELEKRSLELLDLVDLKD
KANFYPIELSGGQQQRVAIARALANHPDILISDEATSALDPQNTQQILDLLKRLNKELGLTVVLITHEMD
VVKKICNKVAVIEHGKMIENGNLREIFLHPKKELTKRFVGGSLEAIQTLDSLNLGKLSENEEVYQLVYSI
ANVTKSIIIELYRQIGVEVSMLYGNVELLNGEAIGTLVVLVKGDSEKQKQAREFLEKQNVTLTRLDEKGD
LND

>27509_methionine_ABC_trans...faa
MISWFEKICPNVVQLGWGGDAGWGTSIFQTLFMTFWAAIFGGILGIIFGVLLVITKDDGIRPNKFWYNVC
DKLVSIFRAIPFVILLAFVAPVTQKIVGTQIGMKAALVPLTLGVFPFYARQVQVALESVDAGKVEAAQSI
GATVSDIIFDVYLRESRSELIRVSTVTIISLIGLTAMAGAIGAGGLGNTAISYGYNRFNNDVTWVATILV
IILIFIVQIVGDFFAKRMNHQNR

>27510_hypothetical_protein.faa
MENEILDMDILRMPTPEETIVAKILDWVVSAKPDQNKVATIVFKKDTPAEIFRLYKKNFNLIPFPSHFEY
VVEK

>27512_flavocytochrome_c.faa
MPNNKELKNKYDAIIVGSGGTGLTAALQARKLGLNVVILEKNEKTGGNTSRASSGMNASESLVQLQEGII
DNNRDFYEETLKGGGLLNDRAMLKYFVNHSALAISWLMKYGVNLTDLTITGGMSKKRAHRPGSMEPVGFY
LTSRLTTQVKKAGVDIFTSAKVSKLLQDKNGRVNGVEVETEDGVKTIKAKAVLLATGGFGASKDIIKKYR
PDLVDYKTTNQPGATGDGLKLAENVGAQLIQMNFIQVHPTADTDNPHVYLIGEGLRGEGAILVNKAGERF
VNELSTRKIVSNAITDLHEDGAYLIFDYGVRAHFAAVEFYDQIGLVVHGDSLDQLAEKIGVDPYNLNETV
SNWNKAVETHKDKAFGRTTGMDRLLDRGPYFAIHIHPAIHYTMGGIHINTDTEVLDTNGNVIKGLYAAGE
ASGGLHGNNRIGGNSIAETVIFGRQAGIQMNKYARTIK

>27515_L-lactate_dehydrogen...faa
MSRKVFLVGDGAVGSNFANDLLQNAKVDELAIFEVAKDRPVGDAMDLEDITPFMGQTDIHPADYSDAKDA
DVCVITAGVPRKPGETRLDLVAKNVKILKSIVQPVVESGFKGVFVVSSNPVDILTTLTQKLSGFPKNRVI
GTGTSLDSMRLRVELAKKLNVPVAKVNSMVLGEHGDTSFENFDESTVDGKPLRDYAEINDDVLSEIETDV
RKKGGKIIAKKGATFYGVAMMLTQIVSAVLDNRSICLPLSAPINGEYGIKHDLYLGTPTVINGEGIEQVI
ETKLSDAEKAKMINSADKMQEVLGGIEL

>27516_alpha-glucosidase.faa
MTQNQIERHQLGQLIGANKRDHYYELHYSTGEVARLYILADGIFRYFLDPAKEFDENHSSFVDLSQFNNS
YFEKSKAKATSDSLIIQTSNYQLIFQQKPAVMTIFDETLHRSRLSQLSPIELSSNQTTEILKQHKNEFYF
GGGMQNGYFSHKGKIIQIERDHITGKGGVLTQVPFFWANSGFGELRNTDTTGSYDFGKTNQDAAILTHNS
KLFDTFYLLGNSPKDILAKYYLLTGKPLMPPKYALGLGHVGNFLTTMWQPGEAKERNATMFEDGNYYTRT
TNPEDANGKASLNGEEEYQFSARAMVDRYQKEHFKLSWIVPNYQVQDFNAEAMTSFSDYAASRDVNAGLW
SENQTPKVTPNTTFIQTNTSDPKILKNDALILRDNLKLKRPLIFSNTGIAGSQSRTMLAFGDIGGNWENI
PTQVAGFLGASLSGQPLIGSAVDGTAGGGNAQISIRDFEWKAFTPLLFNLDDQGKFSKTPFAYNNKMTQI
NRAYLQLREQLQTYMYTLIYRAQVGEPIMRPLFLEFPHEQVNYTPQVSHEFMLGPNLLISPIVNGREDGN
GNSRKDNLYLPNHRTMWVDLFDGKKYLGGRVYNKLSYPSWHLPVFVRGGSIFDLGERNYVLYPQGRSKMV
TYDDNGYNDYSRNHVATQITSELEASKLKITIYPTQGDFNTFQTESTTNLNIMCDGYPDGLTVKINDQVI
DMQEYGTVDTFAHAKEGFFFNTNYSWMPEFDQYQEKKQTALQIKLAKRDITDSKIEIVIRNFNYGNETLV
HAITDSLLRSPKQPTVDPEKISSHSLTVVWPQLTDQVQIEVNGILHDGIDGSSFTFHGLAPNTRYSMRLR
YVAKNKVSEWSDPFGAITKPDPMNFAIRDIHTTSNMTSQKDHPLKYLTDLKLASEWETVNGVSEDQPLEL
TFKFNQLEHLSRMVWVPRKIDHQGDPVEVSVETSVDGTNFKPYGERLTWKSDSKNKVVGLRGVEAKAMKI
RVYKSSGPIVAAEEVIFYKEKKNND

>27517_nucleoside_deoxyribo...faa
MNKKKTLYFGAGWFNEKQNKAYKEAMAALKENPTVDLENSYVPLENQYKGIRIDEHPEYLHNIEWASATY
HNDLVGIKTSDVMLGVYLPEEEDVGLGMELGYALSQGKYILLVIPDEDYGKPINLMSWGVCDNAIKISEL
KDFDFNKPRYNFYDGAVY

>27518_PTS_sugar_transporte...faa
MTNTENFFAPDAVFVTDQIKQDLVLKEVYDKLLERGCVKGNFLSHIVEREHNFPTGLDTKTLGQNIPNIA
VPHTEGEFVNTRLIVPVALKNPVLFHNMIKPKETLEVKFLFMLLDNDPDGQAKLLASVMDFFADTPANEL
REVFNFTDPQAIYAFLKQKFMKKED

>27527_prepilin_peptidase.faa
MNLIYLFTNFVIGTCIASHMAVIFDRWENKNFIFSRSYCKYCHFELSLLDEIPIISYLLLRGRCRYCKQP
IPSELFLFELVEGFAFSLIDFSSINGITNSVFLSSLLLTAISDFYENEFDLLFLFPAMFIATFENKLSAF
TTLDFISFVSIISIFCWNIIKHKMGLGDLLIYLAIASYLTPSTANIIFLFACFLLLLFFAIENNDANYHY
PFIPFIFLGLIFTQFLN

>27528_30S_ribosomal_protei...faa
MPTINQLVRKGRHSKVTKSKSPALNYSYNSIKKESVFNPAPQMRGVATRVGTMTPKKPNSALRKYARVRL
SNLIEVTAYIPGEGHNLQEHSVVLIRGGRVKDLPGVRYHIIRGALDTAGVDGRKQSRSKYGTKKD

>27529_30S_ribosomal_protei...faa
MPRKGHVTKRAVLADPVYNSKLVTKLINHLMIDGKRAKASSILYDAFNIVQDKTGKEPLDVFEEAMNNVM
PVLEVRARRIGGSNYQIPVEVRPERRTTLGLRWLVSYARLRNEHTMDERLANEIIDASNNTGSAVKKRED
VHRMAEANRAFAHYRF

>27530_fusA.faa
MANKREFPLAKTRNIGIMAHIDAGKTTTTERILYYTGKIHKIGETHEGDSQMDWMDEEKERGITITSAAT
TAQWKDHRINIIDTPGHVDFTIEVERSLRVLDGAVTVLDAQAGVEPQTENVWRQAETYGVPRIVFVNKMD
KIGADFDKSVKSLHERLNANAHAVQMPIGSADTFEGVIDLINMVADIYDEDKLGSKWATVPIPDQYKEEA
EKRRGELIEAVADVDDGIMEKYLGGEEISNDELKAAIRKATLNLEFFPVYAGSAFKNKGVQMMLDGVIDY
LPSPLDVKPYVAHDPKTGDEVELMADDKKPFAALAFKIATDPFVGRLTFIRVYTGSLESGSYVLNASKNS
RERVGRLLQMHANSRTEIPEVFSGDIAGAIGLKNTTTGDSLTDPDHPLILESLKVPDPVIQVSVEPKSKA
DRDKMDVALQKLTEEDPTFRAETNPETGQTLISGMGELHLDIMVERMRREFNVDAKIGEPQVAYRETFTK
EAKAQGKFVRQSGGKGQYGDVWIDFTPNEEGKGYEFEDAIVGGVVPREFIPSVDQGLQEAMKNGVLAGYP
LIDVKAKLYDGSYHEVDSSEAAFKVAASLALKNAASKAGAVILEPIMKVQVTTPEEYLGDVMGSITARRG
TMEGMEDRAGAKVINSFVPLSEMFGYATTLRSSTQGRGTFTMVFDHYSPTPKSIQADIIKKRGGEAE

>27531_N-acetylglucosamine-...faa
MTYFIHADKFFLENKTEIGGYLEVDDHGKFGFYYPEDEKPEGRIVDYTGKWIAPGLVDTHIHGLVNEDSM
KSDWEGINKISEGLLQAGVTSWLPTTITDSDEHLIETCEKYAAHKGEETGAKIQGLHFEGPYFTPKHAGA
ENPKYMRDPSIEELRRYEKASDGMLIKMSMAPERKGSKEFVRQAVKDGIIIALGHSASDYKDAIACVEAG
ATMFCHTYNGMEPMSQHAPNLLGAAYSARLVTDELICDGHHVLEPTVRALVRAKGPEHICLITDCMQAGL
MPDGDYMLGELPVYVKDGMARLKDGDNLAGSILLLKQAVKNIVDWNVVTPEDAIMMASYVPARSINKLDK
CGSIKPDKPADFIVLNPDMTLSETYLDGVSRYKA

>27533_homoserine_O-succiny...faa
MPDADLTFFYPRMHYQNRPVPPEVAKTSQPLDLNQIKEFDGFIITGAPLDHLDFDQVTYIEEVRCLLQLL
DKYKLQQLYFCWGAMAALDYFYNIQKRILSKKIFGVFPHLIIEPHPLLNGLSKGFIAPHARYAEMDKTQI
MQDPRLTINSVDDNGHLFMVSSLEKPEQNFIFSHIEYGRKGLKKEYEREIAAHPERHYKKPENYSLSNLL
FQWKDTQKTFFNNWLTQVKKSKLVLLDK

>27534_adenine_phosphoribos...faa
MAIDFSKYIASVKDFPNKGIVFRDITPILQDGELYRIATHELAEYAKSRKADVIVGPEARGFIVGCPVAT
ELGLGFVPARKPHKLPREVERASYDLEYGSNSLEMHKDAIKPGQRVVLCDDLMATAGTLRASKELIENLG
GKLVGAAFYIELPDLKGREKLPDVDIYSLVQYHGA

>27535_single-stranded-DNA-...faa
MKWQQRTAEELAPDLVEKYQLSPISARLFALRGINTDEKLDFWFNATEENLTDPSLMHDMDKAVDRINQA
IDNGEKITIYGDYDADGITATTIMTEALSILGADVHYFIPDRFKDGYGPNLDRYKDIVADGTKLIITVDN
GVTGIEEVEYAKEHGVDTIITDHHTFQENKPDAYAIVHCNYPGQEYPFDDYCGAGVAYTICRELMQDPVP
ELLDLAMIGTIGDMVKVTGEGHIIVKRGLDVLNQTERPGLRALIKNAGLTLETINETDVGFNIAPRLNAV
GRLANANLAVELLLSDDDLEAQKIADQIEDLNNKRKELTTEVYDRCMELVRENSWQKQNTLVLYDPDFHE
GVLGLVANKIVEKLHKPTIVLTKNDEGEIKGSGRSLSGFNLFDALNPLKESLLTKFGGHDFACGLSMEED
KVNDLREKFEADFHVDGGLETKEYDMELPMHDLSPQTLAQINQVGPFGTGDPQPIFSISDPTITHFFKIG
KDKNHVKLIANKKDGNLAIVGFNKDYLNNNLLPFISKIFVTLSLNTYRKQVSLQGIMEGIAFASPKLAVP
TSVIDLRQEKFVMGLADRYLLFDKKNIPIVKNSLQIDDDKISLVKDYDQSGETVALLDVPRNQVELNAAL
KKDYQQIYLCFLLDQLPVEQIPAKSYFGKVLKYIYAHPALKPEDYRTVAPYLGLDYDSVLFILRVFFELG
FVKLDDQKLVGESNPKKQPLTASKYLMATSSQIKFINQLRTMPTQKLITYVNNLVKR

>27536_class_A_sortase.faa
MAKNKRKTSVSTIVIRILAVILLIVGVVLIFNKQISNHMISHNQQSTLTSLTKTEVEKNQRKKGMYDFSK
VKSMDMAQATRLQIKKTSGAIGALAIPDVNTHLPVMLGMSDDAMSTGGGTMRADQKMGEGNYPLAGHYMT
AKGILFSPLEDVKKGELIYLTNLKKVYVYRIYMKKVVDPSAVWLVNNTKKKIVTLITCADGGANRWAIRG
NLIKTEKATADNLRVFKMK

>27537_elongation_factor_4.faa
MDLEKLKDYQKHIRNFAIVAHIDHGKSTIADRILELTDTVSQRQLKNQMLDDMPLERQRGITIKMNSVEV
KYHARDGEDYIFHLIDTPGHVDFSYEVSRSLAACEGALMVVDASQGVQAQTLANTYVAIDDDLEILPVIN
KIDLPSADIPKTKEEIEEMLGLDASEAAEVSGKTGQGIEDMLEKVVKDIPAPSGNITAPLKALIFDSKYD
DYRGVVMSVKIEDGVVKPGDRIKIMNTGKEYEVTEVGVSNPHPVKKDLLIAGDVGYITANIKSVRETRVG
DTITDATNPTEEPLEGYRQIPPMVYSGMYPVDNRDYDDLKEALQKLQLNDAALEFEPETSTALGFGFRCG
FLGLLHMDVVQERLEQEFDLGLIMTAPSVDYHAIMNDGSTKVIDNPSDLPDAGEYQEVQEPYVKAEIMVL
NDFVGPVMELCQRKRGEFVTMDYLDKYRVNVIYNMPLAEIIFDFFDDLKSSTKGYASLDYEITGYRSTDL
VKIDILLNKEPIDALSFIAHRSEAQERARQMTSMLKKLIPRQNFEVDIQGAIGAKIISRATIKPYRKDVT
WKIHTGDPDRRAKLLEKQKRGKKRMKAVGRVEVPQDAFMAVLKMNDDDIKGK

>27539_chaperone_DnaJ.faa
MAQEDYYKVLGVDRNASDQEISNAYRKLAKKYHPDLNHEPGAEEKYKKVNEAYEVLHDKQKRAQYDQFGS
AGVNGQGGFGGAGQGFGGAGFDTSGFGDFSDIFGDIFGQGRQQRVDPTAPQRGQDLDYTLTIDFMDAIKG
KKTQVNYTRSETCGTCGGNGCEKGTHPITCDKCHGTGYMTVTQQSMLGMIRRQTICDKCHGRGVIIEHPC
KTCGGKGTVEGKNTIEVYIPAGIDNGQQLRYQGQGEAGVNGGPYGDLYINYRIKPSKVFQRRGQNIYTDV
PISFAQATLGDEITVKTVHGDQKLTIPAGTQPNTKFTLRGQGVPYLRGNGNGDQIITVNIVIPKHINEKQ
KQDLIDFVHDGGGDITPKEKGFFERLKDKLSGED

>27540_dnaK.faa
MSKVIGIDLGTTNSAVAVLEGKEPKIITNPEGNRTTPSVVAFKDGEIQIGEVAKRQAITNPNTIVSIKRH
MGEADYKVKVGDKEYTPQEISAFILQYIKKFSEDYLGEKVTDAVITVPAYFNDAQRQATKDAGKIAGLNV
QRIINEPTASALAFGLNKDQDEKVLVYDLGGGTFDVSVLQLGDGVFQVLSTNGDTHLGGDDFDNRIMDWL
IKNFKDENGVDLSKDKMAMQRLKDAAEKAKKDLSGVSSTHISLPFISAGEAGPLHLEADLTRAKFDELTS
DLVEKTKVPFDNALKDAGLTVNDIDKVILNGGSTRIPAVQKAVKEWAGKEPDHSINPDEAVALGAAIQGG
VISGDVKDIVLLDVTPLSLGIETMGGVFTKLIDRNTTIPTSKSQIFSTAADNQPAVDIHVLQGERPMAAD
DKTLGRFELTDIPPAPRGVPQIQVTFDIDKNGIVNVSAKDMGTGKEQKITIKSSSGLSDEEIKRMQKDAE
EHAEEDKKRKEEADLRNEVDQLIFTTDKTLKDTKDKLSDSDRKPVEDALEALKKAQKDNNLDEMKEKKDA
LSKAAQDLAVKLYQQNGGAQGAAGQAGPQGGNNGGAQDGEFHKVDPNK

>27541_nucleotide_exchange_...faa
MSKEKFPSEKNLDEKETASTPEAAKKKVTEDKEAKKDKEEKKDNHDEKLAKEIADLKDKNKELEDKYLRS
EAEIQNMQNRYSKERAQLIKYESQSLAKDILPAVDNLERALSVEADDDVSKQLKKGVKMTLDSLTKALKD
HGIVEIEAEDVKFDPTLHQAVQTVVAENDDQKDHVVQVLQKGYQYKDRTLRPAMVVVAQ

>27542_heat-inducible_trans...faa
MLTERQELILKTIITDFAQSHEPVGSKTVMKQLPIKVSSATIRNEMAVLEERRLIEKTHSSSGRIPSSDG
YRYYLDNLVEPLQLPESVYNTIGTQLNRPFHQVNEIVQEAARILSDLTNYTAFAEGPGSRDVKITGFRIV
PLSSSQVMAILVTSDGNVQNQVYALPHNINGEEIEKAVRMINDQLVGKSLKEINVSLLSGLAKNELGSDH
ASELFSLVEDVLKYAASEQMYVDGQINLLNNTSENNINDIRSLYELIDRNNLFSSLMDIKADPKTEKYPV
KVKLGSELPNDLLKNYSLLTAEYSVGSHGKGTIALLGPTHMPYSQMIGLLEYFRNELAKKLLDYYGKFQ

>27543_riboflavin_biosynthe...faa
MKGLVVKIIHLTYPVSKNIISSKTILALGFFDGVHLGHQRLINKAKEIADQKRLPLVVLTFDRHPKEIYA
DKKDFKYLKTLDEKADKMAELGVDYLAVMPFTKKFSEIDAQSFVDNVIIKLNADTVVAGFDYTYGPKETA
NMKNLPKFAKGRFEIVVIPKQIFNGKKIGSTEIRQAIREGKMDLAFQLMGHRYVMSGTVGHGKRNGHKLG
FPTANLVWASHKVIPKIGVYATKTQVNGKWYESMTSVGYNVTIGQPEKLFIESHIFDFKEDIYGQPIKIK
WYKYTRGEIKFSGLDELKKQLEKDQIEIKHYFAQEAQSNV

>27544_tRNA_pseudouridine-5...faa
MLNGILVIDKDKGMTSADVVYHLRKALYIRKIGHAGTLDPEVTGVLPIAIGQATKLIELMHTRPKEYIGS
GLFGYATDSYDSTGTVLKKTKLTQAFTSDDIQSHMNEFLGEIEQVPPIYSAVKVNGKHLYEYAREGIAVE
RPKRKVDILQYDLTDKPVFNETEGQEKFDFRIKCSKGTYVRSLVNDLGEKMNCPAVMTYLRRVASSGFDI
SQAVKLSEIEANPEKAVELIQPIDTFFKDYPQIDLSEEKWVKAKNGAGISLEIDAKKVALRYNKKVKAIY
EKKGKLYRPSLMLLQNE

>27545_ribosome-binding_fac...faa
MKHRIGRVEGEILRELTKILQKNIRDPRLSEVTITAVECVNDLSYATVYYSLLTEDANKEKEVQEGLEKA
KGMMRHLLGQTLTVYKVPELIFKRDNSVKYGSKIDRLIAEVKKQDAERASK

>27546_translation_initiati...faa
MAKKRIYEVAKEVGVDNKVVVQKAKELGFDVKNHMSSIDDAQVAKLKGSFQNSAPAEKNNKIKISVSSIR
KNEKKQEDNAGSKKPRRRNNKRRQNNDRNHKNRNDRDHSANSGSGKPKAAALLQQFKQKQRAEEGQLNRQ
AQKAKKEYHEQLKYPKKEQPVNNKKKTNKESNNKKSEEVEKKVIGPKILKPSPARLNKNQPSTNERPAVK
VSIPEPPKEEKRNNGRGKNMGKPGHKGKNQFFNNHSEHSDRSERKRRKNKNKKRKQEQKPKKQITKRKER
PLPETLVYEKGMNAQDIGKLIHREPAEIVKKLFMLGVMTNQNQSLDKDTIELLAAEYGINAKQKVHEDIS
DIDTLYNKRMEASKKSKNQVKRPPVVTIMGHVDHGKTTLLDRLRHTHVSAHEAGGITQKIGAYQVRLDDR
LITFLDTPGHAAFSNMRARGAEITDIVVLVVAADDGVMPQTVEAIDHAKSANVPIIVAINKMDKPGANPQ
HVTEELMKYNLIPEDYGGDTIFVNISARTGQNVDDLLQMILLQADMMELKANPTEMAIGTVIEARLSRGR
GPVADVLIQQGTLNIGDPIVVGDTFGRVRTMTNDRGRQVKKATPSEPVEITGLNDVPESADKLVEFKDEK
TARSVGEARAQQALQKSRENVQHVTLDNLFDTMKKENMKEVDIVLKADVQGSVEALQQSLEKIEVEGVRV
NIIHSGVGAINESDVTLAGASNAFIIGFNVRPTATAKSQAETEGVDIRLYSIIYKAIDDVTAAMKGMLEP
TYEEKVIGNLTVRETWKVSKVGTIAGSFVDKGLVKNDAKIRIIRDGIVKYDGEIASLKRFKDDVKEVKQG
NDCGLTIKDYNDIKVGDEFEVYEMQQVEPK

>27547_50S_ribosomal_protei...faa
MQNSQKAINLLGLAQRAGKLITGTETVITELNKGKIQAVIMASDIQSNTAEKVDRAARKVNVPIINLFTA
DELSHAISKKRKVLGLTDVGFTKALIKKINEGV

>27548_cytosolic_protein_Yl...faa
MRKDLLTDTMQPKKELVRIVIDKEKNIAVDPTGKKPGRGAYVSLDPTKIEAAKEKHILDRSLGAKVPDSF
YDELYSYVDHQKARKELFGDK

>27550_ribosome_maturation_...faa
MSKVVDLVRPVIETIIDEHGDMLVDMEYVKEKGQNYLRIYVDRQPNGIDIDEIAALSELVSEKLDTIDPD
PLPDPYVLELSSPGAERPITTEADWKRALNDYVHIGLYQKIDDKKVYEGTLKYYNNDEIVLEVKDKTRRK
KLTIPRKLIAKIRFAIEF

>27551_polC.faa
MANKNDLFLKLLKQVHFPNSFEDNDLLQKGKVENVDVYAKEHRWDIHVFFDTPLKYDTYVALRKAIEETF
SAFVNVRFFVGTGDGSDKYLPDYWHYAVQNSNILSPVAREFLAGQKPKKENGRWVIPVDNNVIDGLIEQK
TLDDLAEEMRDFGFFNLKFITEVDQTNLQNSLESLQELQQEHEKSMQEAFNNTPEKPKPKPKQQYQTKRT
SHGSRKLDEKAPITQIQDVEDGTRNVVIKGNIFNIESRELKNGSVIFTGEITDYTDSIAFKMFASNKEQI
EQMAAIKPGTWAKMQGSAMDDQWVHDVVFNISSFETVEHIGRTEKYEGEQKRVELHLHTNMSQLDATNAP
SDFIKTAKKFGQKAIAITDHGDVQSFPEAYSTGKATGTKILYGVEANMIDDHALLVINPAPMTYEDREFV
IFDVETTGLSSVYDTIIEIGAVKMKNGEVIERFDKFINPHHPLSEQTINLTSITDEMVSAADDEDVVIKQ
FQDFYGDRPLCGHNVQFDVGFVNAALRRAGLSEITQPVVDTLEVSRLLHPEQNRHTLDSLAKKYNVSLEH
HHRANQDAEATGYLMYKLLDAFKKKYNEDNLNNLNGYAAHGEVYKRARPSHMTVLAKDQKGLKNLYKLVS
IASTKNFYRIPRTPKSDLARLHEGLFYGSGCWQGDVFIAMIQKGYDEAREKAKFYDFLEVQPPANYSQLI
EDGLIKDEAQLEDIIRNIYKLGKELNKPVVATGDAHYVEPHDAIYRTILISAQRSNPNRNKPQPDLHFYS
TQEMLDAFSFLGEDIAKEIVIDNTNKIADEISEIQPIKDGLYPPHIAHADEEMKKLTYDKAYELYGKPLP
KIVKDRIDLELNSIISNGYAVIYLISQRLVAKSNKDGYLVGSRGSVGSSLVATMSGITEVNPLAPHYRCP
KCKYSQFFENGEYGSGFDLPDKACPKCGTQLVKDGQDIPFATFLGFHGDKVPDIDLNFSGDYQPVAHNFI
RVMFGPDNSYRAGTIATVADKTAYGYAKHFDEERDLKARNAELDRLASGIRGVKRTTGQHPAGIVVVPDD
MDIYDFTPVSYPADDVNAAWLITHYDFHSIHDNILKFDILGHDDPTMIRHLQDLSGIDPLTIPPDDPGVM
SLFSSPKILGVTPEQIQSETGTLGVPEFGTRFVRGMLEETKPTTFAELLQISGLSHGTDVWLGNAEDLVN
NGTCKLKDVIGCRDNIMMDLIHWGVKPEVAFSTMESVRHGRGISDENMAILKKNKNIPDWYIPSCLKIKY
MFPKAHATAYILMALRIAWFKVYYPEIYYTAYFSVRADLFDLVAMSHGKNTVKAAMKEIQDKGNDASAKD
KSLLTVLEIANECLERGIKIKMVDIDQSEATDFKILDKHTILAPFNAVPGLGDNAAKQIVAARAEKKFLS
KEDLAKRGKVSQTIMNYFEDNGVLEGMPDENQLSLF

>27552_proline--tRNA_ligase.faa
MRQSKFFMPTLKEAPSDAVAESHKLMIRGGYIRQVTAGVYAYLPLGYRVLRKAEGIIEDEMEKINVPEMI
MPHLLPATLWQESGRYKKYGAEMFKLKDRHGRESLLGPTHEETFTEIIAKNLKSYKQMPLALYQIQTKFR
DENRPRFGLLRGREFVMLDGYSFAATRDQLDEQFDDQKSAYKRIFKRAGVTVHPVIADSGTMGGKNSTEF
QAPAAIGEDTIATNEKGTYAANLEMAKSIDTFKQEPEDAKELTKVATPGCDTIEKLAKFLNVPATRIVKS
ILYIADDQKVLVLIRGDKQINEVKLGHVLDADEVHEADTADLKEITGSEKGGVGPVNADWADKIIADETV
KDLYNVVVGAGETDYQFENANLDRDFKVDEFVDIRTANEGEPDPVDHLPLKFTTSIEVGHIFKLGTYYTK
TMGADFLDQNGKAKPVIMGSYGIGVTRMLSAAVEQHLTEHGVAWPKEIAPFAIHIVQMKMNKEDQTELAE
KLEKKFSEKYDVLYDDRKERAGVKFADADLVGAPIRITVGKKAADGIVEVKRPIDDKATEMSIDELDKFV
NQELG

>27553_RIP_metalloprotease_...faa
MKGILIFLIVFGLLVFVHEFGHFIVAKKSGILVQEFSIGMGPKLFQIRRNPTIYTIRWLPLGGYVRLAGS
DDESKLDPGMTVILQLNDQDEVVRIDASESDMPIEGIPVQVTKADLVDDLIIEGYENGDENKPVTYHVNH
DATIIEKNGTELIIAPRDTQFNEAKVWQKLATNFAGPFMNILLGFVVFLIWTFTVPGPATTTIQSTTNGS
PAQIAKIKSGDRIVVINGQKINNFEQVTEKVNQSKGKSLKFELSKDGSTRTVVIKPKAHLVQKQKVYQIG
IVAKSNENAGVKLKRGWDTAVSTTGLIFNTVGNLFRHFSLNKLSGPVGIYSQTSQVSQMGFTYVLAFLAM
ISINLGIVNLIPIPGLDGGKLLLNLIELVRGKPISEEHEAIVELIGFGLLLVLIIAVTGNDIYRYFIK

>27554_phosphatidate_cytidy...faa
MKQRVITAVIALILFIPIVLAGGLWMDWLTVLFAAVGISEIFLMKKQILVSFDFLLALLATLTWTVPDSF
FKAFPPNITKFGVFFGIIMLFLTWRVLSKNKTTFDDVGVYILASLYIGIGFHYMAAIRAYPQNGLALLGY
VFVVVWSTDIGAYMIGRKIGKHKLWPVISPNKTWEGSIGAVICALICSAIYLAILSHFNIVFGVSELTMV
ILAFFLSIVGQMGDLVESAYKRFYGVKDSGKILPGHGGILDRFDSMLFVLPVVAAILGIVH

>27555_isoprenyl_transferas...faa
MSKTDNELNHLAIIMDGNGRWAKKRHKPRFVGHREGMDNVERITLAADKLGIKVLTLYAFSTENWARPKE
EVAYLMNLPVRFFDKYMPTLMENNVKVNIMGYLDELPEKTYQIVQRAMSETANNTGLILNFAFNYGSRRE
ITTAMQELGGMIEAGALKSEDITEKMISQYLMTKNFGKYQDPDLLIRTSGEQRISNFLLWQLAYSELAFS
DKNWPDFDEDDLRKFVDDYKHRNRRFGKVDESDS

>27556_ribosome_recycling_f...faa
MNNETIKKAQDNMDKSIKVYQKRLASIRAGVANAALLDNVQVEYYGAPTPLTQMSSITIPEPRVLLITPY
DQNSLDDIEHALLASNLGLTPANDGKVIRLVIPQLTGERREEIAKEVGKYAEDAKIAVRNVRREAMDALK
KEQKDGNITEDEQRNLEKQVQKITDDSTKKIDQLADEKRKEIIQG

>27557_pyrH.faa
MSQVKYKRIILKISGEALAGDKGNGINPTVIGHLAKEIKSVYDLCVGIGIVCGGGNMWRGETGAKLGMER
AQADYMGMLATIMNGLALQDGLEKVGVPTRMQTSIEMRQIAEPYIRRRALRHLEKGRVVIFGGGTGNPYF
STDTTAALRAAEIGADVILMAKNGVDGVYSADPKTDPTATKFTELTQLDLISKNLKVMDRTASSLSMDTE
IPLIVFNVNTPGNIKKVVMGENIGTVIRGDK

>27558_elongation_factor_Ts.faa
MAQITAKLVKELRERTGAGVMDAKKALVEVDGDMDKAIQYLRDKGMAKAAKKADRVAAEGLTGVYVNGNV
AAITEVNSETDFVSSNDKFVNLVKDATKTIAEGQPADMEAAKKLKMDDGSTLDQAFVNATATIGEKIVLR
RFALEKKNDDQEFGAYQHNGGQIGVITVLEGADAATAKHLAMHIAAMKPKVISPEELDDQFITDQLAVMN
HKIDQDNESRALVHKKPLPHLVYGSEKQLTDDVLAKAKEDIKAELKEEGKPEKIWDRIIPGKMQRFIDDN
TQVDKHFAVLSQDYIMDDSKTVGEFLKEKGAKLVAFQRFEVGEGIEKKQEDFAAEVREQMK

>27559_30S_ribosomal_protei...faa
MADVVTMKQLLEAGVHFGHQTRRWNPKMAPYIFTQRNGIYIIDLQKTIKMLDDAYNFMKTVAEDGGVFLF
VGTKKQAQDSIAEEATRAGQYYVNQRWLGGTLTNWTTIQSRVKRLKQLKEMSQDGTFDVLPKKEVALLTK
EMDKLERFLGGIEDMPRIPDVLFVVDPKKEKIAVHEANILGIPVVAMVDTNTDPDPIDVVIPSNDDAIRA
IRLIAGAMADAIVEGKQGQDDESVEVDFKKNADGSEEIVSAEENPED

>27560_methyltransferase.faa
MVELKDNERIDYMYSDDLRIIQDKTAFSFSMDTLLLAYWAKNQIHDRDKVADLCAGNCAATIYMAYFNRA
HYDAIEIQDEIYSQAKRSIELNRMENRIAVHKDNVLNAAKFLRKDSYDVVTVNPPYFKVPEGHEVNPDRK
KAIARHELLINLEQIIEVASGLLKMKGKMFMVHRPERLGEICYYCMKHDLSVKLVQPFVSHRGDDANLII
VEAVKHTGTDGTELRDAIEVHYKNDEFKPLIQRIVRETPEDKAKHDAYGKYYFYVLLCNDGSFYGGFTND
LDHRLKMHNSGKGAKYTKSRRPVRMIYHEQFDDKRLALKREYWFKHHSRSWKEKFLREHNIDF

>27561_1-acyl-sn-glycerol-3...faa
MFYKIIRPIARFIVWVLNGHLHIHHKNRLPKGSYILVAPHRTWWEPILFALGASPMEFMSMAKIELFKNP
VLRFILDHVHAFPVDRKKPGPSALKIPVKGLRKGELSLIIFPSGTRHSAELKGGALLISKMSQKPMVPVV
YQGPLSFKGLLKRKGLEVNFGDPITIDRKTKLTHENEKIIYQQLEDAWKKLDDELDPNFHYVAK

>27562_cyclopropane-fatty-a...faa
MLEKAFYKMMLSKSFPFPVKVTYWDGKSEVYGNGTPEIEIVFNEKIPMGDITRNASLALGEAYMDKKIEI
HGSIQKLIDGVYESADSFMRSSKFRKFLPKTKHTEKQSEEDVQSHYDIGNDFYEQWLDPTLTYSCAYFTD
DNKDDLEQAQIAKVHHILNKLHPQKGKTLLDIGCGWGTLMLTAAKEYGLKVTGVTLSEEQYKLVQKKIYA
ENLQDVAEVKLADYRKLGDQQWDYVTSVGMFEHVGSENLGEYFNDVAKYLKTDGVALIHGITRQQGGATN
AWINKYIFPGGYIPGLVEIISRIEEAHLQISDVEMLRRHYQRTLEIWDKNFNNARPEIEKKMGERFCRMW
DMYLQACAASFESGNIDVVQYLLTKGLSGKNLPMTRDYMLNNK

>27566_hypothetical_protein.faa
MNLGLAIFLIIIALLVGAVAGFYGARAYMKNYFKENPPISEDMIVAMMSQMGQKPSNKKVHQVMNMMKHQ
QK

>27567_hypothetical_protein.faa
MSKEEEKKVTDRINELYHKKEKEGLTPEEEQERKELHKKFLANFRATFKQDVENMVIIDKNGKEVTSERA
KRAQRKKGLRKD

>27568_repressor_LexA.faa
MSKKNSDTKQLEILRYIYDTVDHRGFPPTVREICAAVKLSSTSTVHGHLARLERKGLLIKDATKPRALEI
TDEGKKELGIKPKRIPVVGVVAAGHPILAVQDIDEYFPLPPDLENDAGELFMLKIHGESMINAGILNGDN
VIVKKQNTANNGEIVVAMTDENEATVKRFYKEKDHYRLQPENDTMAPIILPEVTILGKVVGLYRNNID

>27569_acyl-CoA_thioesteras...faa
MSNETFLIPIRQNNDLSDIALNELRMDLDEHPLHQRAYTELAYLTGNSRKYSLNNVKTIDSPLRNKKILF
LGSSVTFGFGALGESFVDYLWKKDGIAAIKDAENGTTLVDQETSYHGDSCVARFKENLKTPIDMLVLQLS
TNDARTNQKLGKVSDDDHFDTQTIIGAMEYIISQAQATWHCPIMIYTNPYFENKLYEQMVKAAHQLAQKW
NIEVLVLYNNPDFKDQPALYMADEIHPTRAGYLEKWLPVFEDELTKILAKKINPSH

>27571_rplS.faa
MDPLIQELTKEQIRDDIPAFRAGDTVTVHVRVVEGTHERIQLFEGVVIKKKGTGIGATYTVRKIASGVGV
ERTFPVNDPRVAKVEVKRHGRVRRAKLYYLRERHGKSARIAEARR

>27572_tRNA_-guanosine-37--...faa
MKINVLTLFPDMFTPLQVSMLGRGLEDGKWDLNLVNFRDFTTDVHHHVDDTPYGGGAGMVLQIMPIKKAL
DSLPSTGKVIITAPQGKTFNEQMAQDWAKEDELTFICGHYEGFDQRVYDLADETVSIGDYVLTGGELPTM
SMIDATVRLLPGILGNAASPVEESFSHGLLEYPQYTRPADFEGQKVPEVLTSGNHQKIAEWRHKEALKAT
YLHRPDMLEDRQLTNEEKKMLEEIKSELD

>27573_ribosome_maturation_...faa
MEYFDVARILTTHGLNGEVKVNVITDFPEERFAEGMHLSLRSDTNRTLTVEKSRPFKQFWLIQFKEITDI
DQAEKLRGQILVVSEEDRGELPDGVYYYKDIFDCDVIDEETGKRIGKIVDIQSPGANDIWLVREDDGKEY
WIPNIADVVKKVDVAAKKVYVELMEGLRDED

>27574_rpsP.faa
MSVKIRMHRAGAKRKPFYRIVVADSRMPRDGRFIEQVGYYNPVSQPKELKLDEDKIFDWLQKGAQPSDTV
RSLLSGAGLMTKLHDAKYNK

>27575_signal_recognition_p...faa
MAFENLSERIQKALKNLTGKGKVSEEDINKASREIRLALLEADVNFKVVKDFIKTIKKEALGKEVQESLN
PGQQVIKIVNEELTKMMGEEAVPLNKSKHIPTIIMMVGLQGTGKTTTVGKLAYHLQKTQKARPLLIAGDI
YRPAAVDQLKQIGEQLKVPVFSEDGEKDVAKIVQDGLAEADKNKNDYVLIDTAGRLEIDEPLMEELERVK
KVAQPDNILLVVDAMTGQAATDVAKGFDERLDVTGVILTKLDGDTRGGAALSIRAVTGKPILFTGQGEKL
SDLDIFHPDRMASRILGMGDMLSLIEKAQQDYDAKEAEKVAEKMRENTFDFNDFVDQMKQVQKMGPLDQI
MKMIPGMANNPQLKNLNVDQKQIDHTIAIVYSMTEAEREDPDLLNPSRRRRIAAGSGRPVVEVNRMIKQF
KQMRDMMSKMTKGNMKGLSNLPGMDSPMAKMAMRRLNKNFKKNKKKRMRKIKRFHS

>27576_transcriptional_regu...faa
MDELTKNEELGDLYAYYGSLLTKGQQSYFEDYYYNDLSLGEIAVNHDVSRQAIYDNLKRSSKILQNYEAK
LHMRRDNNHIEDVLADALLSIDNNDSKTAKKEITNLLNQLRGE

>27577_amino_acid_permease.faa
MNLWQRMNKKEDPRVYENKDGHLVRSLKVKDFLALGVGTIVSASIFTLPGEVAALHTGPAVAISFILAAI
AAGLVAFAYAEMAAAMPFAGSAYSWINVVFGEFWGWIAGWALLAEYFIASAFVGSGLSANFRALIAPMGL
KLPASLSNAFGTNGGIIDAISLISILLVALLISHGVSRAARVENGLVVLKVLAILLFIVVGLTALKGANF
TPFIPKYRPTAHGPFGGWQGIYAGVSMIFLSYIGFDSIAANSAEAINPQKTMPRGILGSLAIAVALFVGV
SLVLIGMMPYKMYANSAEPVGLALRYAGHPIVAVVVQTIAVLGMFTALIGMGMAGSRLIYSFGRDGMLPK
WLGKLNSDRRPNNALWTLTIGGILLSAFFPFSMLSQLVSAGTLIAFMFVSLGIYRLRPREGKDIDDPSFK
MPFYPILPALGFLAALIVFLGLDYQAKLYAGIWFILGLIIYFCYGIHHSVLDKKK

>27579_peptidase_C69.faa
MKEYSACTTILVGKNASIDGTTMIARNDDTFRPITPQKFIIEPARHGEKKHIKSWLNEFEMDLPEDAQRV
PAVPNVDYKHRGYYDESGINEENVAMSCTESTYGNERTLAFDPLVKDGLDEDCMQTSVLPYIHSARDGVR
YLGKLIAKYGSPAGNSVLFSDKDEIWYMEIVTGHHWVAERIPDDCYAATGNRVAIEQVDFDNPDYFMWSE
GIQEFVEEHHLNPDHEGWNFRHIFGTYTEQDRHYNTNRQWYIQKLFNPEIEQDPQDGDIPFIRKAAKKIT
KEDIQFALGSHYQDTPYDPFGKGTEEEKHRYRPIGLNRTQNAHILQIRSDVPADRAAIMWLCIGGPTFTP
FVPFFTNMNDTDPSYNNTSMDYNMNDAWWYYKSFAALVESHYPQFVQLDTTYLTELNRYFRGRVEEIIKG
ADGKSGEELTDYLTKENQKTVAHTRKETEKLWGQMMIDSINMSKLTFNMDENL

>27581_chromosome_segregati...faa
MPLTELVLDGFKSFADRTTIHFNDGITGIVGPNGSGKSNITEAIRWVMGEASAKSLRGMNMKDVIFAGSQ
YRKPLNKAEVTLIFDNQKRELAFDADEVSITRKILRSGDSEFLINGQQVRMRDVRTLFLDSGISQNSLAI
ISQGRVDQILNSRPEQRRVIFEEAAGVLHFKQQKEAAQGQLKKTQDNLIRINDLVKELEGRLEPLHEQSS
LAKEYKFQKAGLDKELKSLLAFEIEDINKQKEDVQKSADKNKILLSKLDAEVKESQDAVSKKRAEYQEIR
DEREKVQNELLKLGQQLSDLNANLQMAEQSRQFDDATKIEYQNQVETLKKSLVELNAQLDNLQKDQASLK
KQQAVLQKKRDKLTGELSENPEELNKKLEDCRNDYIQLLQDQAAVNNQVINLNTELKRSKADTTYQSNDV
AKQLTEAKAELEKLRTEGKNLTAKRKDKNTAFAEINDQSKELNEQIRRLQETVNDERNKLEKIEARHEAL
INIQKRHEGYYYGVRNVLNHLSDFPGVIGVVGELLTFPAELEAAMTTALGGGVQDLITDSRNSAKNAINQ
LKRSRAGRATFLPLDGLRQYTIPQSTVTILKSFNGFKGIASDLVESKTDHNITAAINYLLGSVVIVDSIE
NAMAISQRIGRYRIVTLDGDVVSPGGSMTGGQKNLRNNSPLQTATEINQLEQQIKSLTSSFKEDQAQLKA
LVDQSVEVDKKLQELHDSLQEINQTINETAISFQNQEKEVKRLQDANTLYESRVKERNDHIVELQKQIAD
ANDKQTLLSKQGKEKKSRMNELQSRIKNFNNLSQRVQSELSKLDPQIAVFANKLENLAVQEKDMRNQIDN
NQKQAADLKEKLASLNQNGELSAKKNADLKNQKTEIKQKHEELQNRLNELSSQLGQLDAQINQLDQVASR
NYDLRKDAAIEQEDYSVKIAKFNSLIDQRLETLRDDYALTFEAAIAQAEGKNDQETRDKLAKSVKLHRMS
IEDIGPVNLDSIQEYEDVKKRYDFLNGQQNDLLKARDDLEKSMNELDEEVNSRFKATFEAVAESFKKIFP
LVFGGGKAKLELTEPNNLLETGIEIIAQPPGKKLQRLSLLSGGERALTAITLLFAMLQVNPVPFCLLDEV
EAALDDANVTRFAQFLLKYDLKTQFIVITHRRGTMKQADQLYGVVMQESGVSQVLSVSLKEMKNKNGVK

>27582_ribonuclease_III.faa
MVSTKFLKKLKDEYSIEFNNEKLLEEAFTHSSYSNEHPNDGIRDYEKLEFLGDAVLELAVSDYLYRHYPK
LNEGELTRLRSNIVRTEGFSEFAIECGFQNEIHLGNGEEKAGARKRKTLLEDVFEAFNGALFLDQGMPAV
QHFLHLTVYPLIDKGEFDDSRDYKTDLQELLQQNGPVNIEYSVISESQLPPHFVVELKINDQVQTQGEGH
NKKAAEQQAAKAALQKLE

>27585_hypothetical_protein.faa
MQKRLTKSPDKILAGVFGGIANYFGFDPAWVRIIGAAIILFTGIFPGIALYIIAAMVMPEPGASSPKAEK
HDTDYHTGRPNSMDGDFTKTNDEKESDSKDNE

>27588_hypothetical_protein.faa
MTQVELTRFRIKKGKEAEAQEWMDFLNSHHEDTVATMSGEKMYIETVFKDENEDGYTYFYWYSVQGENGS
AVEESESYIDKKHLKYWDECIDPDYKPVDLVLEQSLIAPNVMEIIKNNK

>27596_Sir2_family_NAD-depe...faa
MADFTKVKEWIKDADAVIVTAGNGMAKEEGLDILSEENFDDQFGKIADKYDVHTIGDALDKKFDSWSEQW
SFWSELVNEYSLQYEPCETMQALKQILQDKDYFIATSTFAHFFENAGFKENRIFDAFGDWTKMQCSSGIN
HGQKDDREVVKRFLKAIEENNVTEDLVPKCEDCNSPMELHMPLNANFFPDTDANTRFRWFLTGNEDKKVV
VLELGVDETSPQLLDPMVKLVEQFPNWKYVAADLADEDMPDDLKKRAAGFATNSHDVLMNLTK

>27597_DNA_polymerase_III_s...faa
MSIYVKNGILHVDGAQDKLRQKGQEKPDFLSNYTMLDVETTGLSPFRDRITELGGVKVRNGQIVDQYTNL
VKFPKNNKVPAFITKLNGITEEQLTNEGIPAEQAIKEFREFIGDDTIIGYNVNFDLNFLYDLSQKYNLPV
LNNDYVDVLRLARVYYPRQHNRLIDCMQRAGIAQVEQHHGLADSLDTIKVYNDFNQHFTEDLLEQAIGKI
KNVDLTGDEVDYYQLGFRNPVQDKNIVLSGNLHMDQRDAGKMINNMGGQLDQNVEKTTNYLIMGDHDFFR
KNNEDLNRAHLLIKDGAKIKRLSESFFLSMLDDWARS

>27598_DNA_nuclease.faa
MARRRRKKQGTVLSSVIVLVAIAWGLFTKAGSDPSGSQFLKDFTGNHDEHVTNTIGDATKANKTYGGLSD
ADYKKLANLNFKNGGKAFTEVNHNQSTLVKNSWKVNRVIYSNLDSLNRTSRPNTAFLEKRNVANDSLRVR
QFVEPTGWHYNRRNGTQIYNRGHLIAYSVSAGIDQSGNYDPRNQSGDQNNPKNLFTQSAFSNQKIQTIFE
AKVRKALRQNKRVIYQATAIFRGNELMARGVNLQAVSTDGTLNFNVYLYNVQPGYEFNYNNGRAKVNHQI
QVNE

>27599_peptidase_C69.faa
MKKDNCTAMLVGKDASIDGSTMIARDEDGYGGINEKLFVVNKARHYDEDYVSKYNGFKMHLEGDGCKWTA
VPTADDSEGRWDEQGINEYNVAMSATETEATNARCLGHDPLVEDGINEDSMLYITLPFVKTAREGVLRLG
RLIEKYGTGETNGIAFSDNKEVWYLETGAGHQWVAARVPDDSYAICPNIMVIQQVNFDDPDNFMYSEGIQ
EFVEKNHLNNSTDGSFSFRDIFGTKDEADAFYNTPRTWYGQKLFNPSIEQDPTSQEMPFTRVPEKKIGVE
DVQKFLSSHYNGTPYDPMDTFSSGSEKEQKMFRSIALDRNQESSILQIRNDVSAKMAAIQWINMGFYAYS
PYVPFYTNIEDTPLNYKVAEHTVDPDSSAYWLYKTLQVIVEPRYHQYIYEVNAYRDDCQSYAISRVDAID
EKAKDLDDVELIKYLTNANDETAGVITKRTKNLMSNLVRQALNSSKYQFERGDNL

>27600_sugar_ABC_transporte...faa
MNDERFVEVKNLKKVYDNGHEAIKDVSFSVKKGDLVCLLGPSGCGKTTILNMLAGLLNPTSGDILFDGKS
VVNVAPKDRQIGYVFQNYALYPHMTVLQNVMFPLTVGKQKMPKDKAKEIAEKYMKTTQIMELADQKPGDL
SGGQQQRVAIARALVQQPKILLMDEPLSNLDARLRLKIREEIRALVKKVGITTLFVTHDQEEASSIGDKI
ILFNNGVIQQDDLGQNFYLEPNNYFVANFVGNPVIDNFKVQVNNGKIVGSDFEINVDDLDKSRFKRDLTD
GEYILSVRPENILLGDHGEVSAKVDDVELIGRERILKFTHDGVQARSLVDLETPIKPGDNINLKMRLNRI
FLFTKEGERIY

>27601_sugar_ABC_transporte...faa
MKTNQKKAWLFLAPTIIFVTFFSIYPILRAFVMSFQSGSLINMNWTGLSNYQYIFHDPEFWRAIRNTILY
ALISVPVALAISIMLAWFMFSKVKHKSFFETTFFMPYVTSTIAIGIVFRYIFNGEYGLLNFLLRALHLPA
PNWIDDPAMSLTTIIIFGVWTSLAFNIVILMGALRNIDPNYYTIADMYGASGTEKFWRITMPQLVPTIAF
LLTMNIIAAFKIYTSVYALFNGQAGVGNSATTAVFYIYNKFQIVGTPGVAMAATVVLFIIIMFVTFLQRK
MMKKIGGR

>27602_sugar_ABC_transporte...faa
MKKIRWGTLIAYIVLAIFAIITVFPFIYMILGGLMSFRETTTIPPTIIPKHFEWANYTKVFAQAPFGRYF
LNTFITASVTTIVSLFNALLGAFAMVNLKFKGKGVVQIVLLSLLMVPGEAIIFTNYNTIAQMGLLNTYIG
LVLPFLTSIFYMYYLQSYFGSISQIIYKTAMINGASDWEYIWRILVPMSKGGLFTVALLSFISGWNSFLW
PLLVTNEDSMRLLNNGLTSFASDAGSETQLQLAAATLTVLPILILYFIFRKQIIRGVVRNDLKG

>27603_MBL_fold_metallo-hyd...faa
MTLKDKTTVTFYNGLTTIGGPMIEVAYNKSHVLFDLGEVYRPELKLPDESYQTLIKNELIGDVPNFYDPK
ITGKAIDTDRWEHAAAYISHLHLDHSKAMNLLAPEIPLYAGSITAHLLPALNEKGDFLLPAAGHDKSYTR
PIIAAEYKKPIQVGDITLEIYPSDHDAYGATGLIVRTPDKQIAYTGDIRLHGYHPDRVREFMKASRGSDM
LIIEGTGVSWPEEKHDENSEEFTGPKNEVELTEEIVRLQNENPERQITFNTYPTNVERMLRIIADSPRKV
VLHAERAHLIKESLDEDYPYYYLPQDKKYSDLNPELEVSYDELLKDNHKYLWQVVTDYDKLREGGLYIHS
NAEPLGDFDPAYKPFVEQFAKNNIEFKALRCSGHADEKELKEIIAGIQPAILVPVHTLHPELEENPFGER
ILPKRGQTVTL

>27604_magnesium_transporte...faa
MIRQQNFPVPTKYKWYDINNLSEEDSEKLQKDFNFTPDIISYISDRHERPHYDYDLHTHSHLLVYDVPIW
PTNTIKHFTSQPITFLVVGENVFTFHTESTSYVFDEFNDEYMRERLSEAKDVTELLVLFFLYSSQYFQRA
VTQLDVERNSLDQKLSDDINNKDLVELSNIEKSLVYLSSSIQTDLIMLHSLDHSKLDFTKDARERLDDVL
IESSQSAEMVQISQQVTKTLSATSNNMMNNNLNDTMRFLTGWSLVLTIPTILTGFYGMNVSLPILKNSFD
WILITVLMVVLMVWLVVLMKKHHFF

>27605_serine_hydrolase.faa
MKHKILIGSIISTLLAFILYTSNMRRVENAQLKIVGPTTSKVKKSKKKVKEPKIKKVKEPKVNSIEYSNH
VKAKSGSNKQLVKMIKKVMGLDDSYQVAVQDLNNSSRYAVVSNTAKAHDAKDVMKLFLLIALYEQEQKGK
IGSKTAIKIKKADKAKGDGMFQVNMAYGVAYLREAMLKNNKTASNALIRKIGIKSIESVAKIMGADQTTI
AKRFTGDAYGKTTANDLAKTMIGLYQGRVLNRQYASKVLSALAKSKERIKMVKGINGGVYATGDDDFATA
IVQGKGNYCIAVWSSNNKNFNKLAKNVNTWFDKKHK

>27606_TetR_family_transcri...faa
MAQKRNLDLDKIIDQATKMISEKGLSATTLPALAKALNVRSQSLYHYVSGRKQLLSLVGAREIRILRHQL
MDDLIGLSGRNALLKFADTVRDFLLGDQALSSILYHLNEYPKDAAISQEILNLIKLGERLNFRKDRAISF
HALIGAVLGYVFLDNSSSFVDETKDESNRNYHEMILRLVEPVPDLQIGRK

>27607_hypothetical_protein.faa
MHKFLKNHVFSLIAWILILIISIFALPNIKELTNAHSDITLPSNVQSNVAQYIKNNWGAKKKNTYEVALV
FNKKHGKLTEADKAAINNTLDKFTNDKHKYGIKDSLLPDSNIATRKKLQSKDGTTWVAQFNIAKSHGTIE
EVYNQMNRDAKTQGLRTYVTGADILQHDFSTSIQEGIKKTEAITVVFIFIVLVIVFKSPIVPLISLLTVG
VSFLTSFSIVTNLVEHANFPFSNFTQVFMVIVLFGIGTDYNILLYDKFKENLGKGMDKYEALHDALFKAG
KTILYSGLSILIGFTALSLAKFSVYQSTVGVAVGVAVLLVVLLTLNPFFMAVLGKKMFWPVKKFTGESDD
KLWHGISASTLKHPIIYLVVLAVVTIPFMLMYSGHLNYDDTDEIADSVPSKQGLLVVQKHFSEGMAEPSY
LYIKSKHRLDNEENLKLIDQLTKQLQNSKDVSFATSVTEPYGEPIDMLYVNNQLNTVNDGVDQARSGLGK
LSKGSNKVANGANSLKDGADQLQDGTSRLQSGAQQLVGGTSRLQNGAQQLQSGAVRLQNGSNQLVSGAAR
LETGAGRLASGTHALQSGASSLQSGANKLQNGANSLQAGTKTLQNGTQQMANQLQQLSSQLSNQLSGSNK
QQLAALQTALPQINSGIQQLNAALGNSVDVSSATSGLAAVQKQAAQLESSLKELQSAAGSVGSSVSQADV
QSAISAAVQSAVKDVPNDQKQAAQQAATAAATQAVQSVVQKAQAGANTDKLKLAMQNATQAAQGLQGSMA
AMQQSDLMTQLQSLKTQVNTLAQASNQALPGAATALNQLSSGLSQVQSAASAGVAGANKLNSGAAALNSG
AGRLSTGLGSLASGAGRLNAGVGQLNSGAGQLQSGLGTLANGAGTLNTGLGTLANGAGQLNSGVGQLAGQ
APALISGIGQLNSGAGQLSMGAGKLAAKVPELTTGIDTVNSGLGQGETYLKGLGSSAAADTFYIPKDFLK
NEMFKKSMDVYLSPDKKSAQIIIVFDSNPSATEATNESQELSAMAKKTFQGTALKNATVAMGGQSSKIKD
TKTVASGDFLRTAAIMLIGIGIALMFVTRSLLQPVYILGTLLIAYLCSLSINQWIVKAVLGRSMLSWNTP
FFSFIMLIALGVDYSIFLMTRYRELETEGYTTPSSRILKACAIIGTVVVSAAIILDGTFAALIPSGIPTL
IEVALTVDVGLLILVFILPITLSAAVKLTYEGVNFGRLFKKNNK

>27608_succinate-semialdehy...faa
MSKYQSINPYTNEEFASYNNPTSQQIDEAINLAHMLYKKWRHEDPSSRAELLHKIADAFREHEDELAKMM
TLEMGKLLRESKEEVELCASICDYYAENGAAMLKPTPIKSKLGDAYYLKQSTGVIMACEPWNFPLYQVVR
VFAPNFIVGNPVLLKHAHNVPGSAALIAKIIKRSGAPEGCLLNLYLNYDQLADVIADPRIQGVALTGSER
GGSAVAEAAGKNLKKSTMELGGNDAFIVLDDADPQLLRNVLNDARTYNGGQVCTSSKRIIVKKSRYDEVL
HELRNVFSELKAGDPLEADTTLPPMNSERAKEKLEKQVQAATEAGAKVFYQYPEIDSKGAFFRPTVLTNI
DKNNPIFDEELFGPVAEVYVVQDDDEAIQLANDSSYGLGSSVISRNIDRAKKVAAQIETGMTVINGRWIT
SGELPFGGVKKSGYGRELSDLGMMAFVNEHLVIDVTKNNQ

>27609_XRE_family_transcrip...faa
MHIEVGDIINRSDEQRIAQLLFDADFSFINYAYTKILNLLSEVNEDTLKRKTDQVHYQFLRGQYALKSDR
NEMSALFYFNNILTTKDLPKNDIYRLLALNGCSQIYAKQGETKKAEHYYSQVLKNIKDVEINNPLTTLHA
LAILCDASEFYGQREMYKESNSLLRYAYKISTEKHVIFYMARILLQQGINDIAQNKDKTIISQHLHDAIA
FARINRNRITLNKARKLLKQLNE

>27611_esterase.faa
MVVIKNNIIYDENKELGADIYYPNDTTSDTKILIFWHGGGWLRGDKKDVKKVGVDFANAGFMTFIPNYSL
APANHFPAAHDDALHFVEWLLNSDYTDHDDIKNIVQIGASVGGTMALYVAGKYGFPTVTWSGPVEYANWI
KQHQDVKASPQAKQDFGITDPAQIRASFYKYFTLAYAGSDKADVLQKLDAQSYDFSKLGKLMMLNSTDEL
TPLSTTLDFIKFLAKENHGVQLLVIPGHGHAMDYSQDYIDESLDFLYQTIKRQKQ

>27612_arylesterase.faa
MKKIILFGDSIFNGFRNGQDTDLATNLFQKGLKDYAQVKNISKSGATTVEALDYLHLIPQKRDLVVVEYG
NNDAATGWGIRPERYEQNLNEILTKIGKAIVVGLCYPDPTNSEINQFYGDKRLDLFNDIAKRVAAKHSAQ
FVDILPAFRKLTDISTYYQKDGQHLTDKGNEFLVNQILPAIKKELD

>27613_pantothenate_kinase.faa
MKNYTSFKRNEWAKLAPKNKANITKEELAQIKSLGDVVDLTDVHEIYTSLISYLHLVYQDKQQVRQAQIK
FLHKSFEPAPFIIGISGSVAVGKSTTARLLQLLLQRTYPDLKVHLMTTDGFIYPNKELERKGLMSRKGFP
ESYNMALLSDFLRDVLSGKKDIVYPLYSQELSDIVPGKYGHVKNPDILIIEGINTLQLPESGQVVTSDFF
DFSIYIDAEEDLIEKWYMQRFQKILKLNKNKPDNFYYQMANGPLDQAMQFAEEVWQMVNLVNLREYIAPT
KERASLILHKTDGHLIDKIYLRHI

>27614_elongation_factor_P.faa
MQAINLKKGMIFSQDGKLIKVLKANHHKPGKGNTVMQMDLRDVKSGAVVHKTMRPTEKVDLVDVNKRTAQ
YLYGEGDVYTFMDTETYDQYEVSADQLGDDVKFLMPNIMVDMEFTGDNKIIGIELPTTVEMTVKETQPEI
KGATVAGGGKPATMETGLVVQVPDFIKEGEKLIIGTENGDYKSRADSQPR

>27617_adenosine_deaminase.faa
MRKLIDLHLHLDGSVPFTTIKKLMNIHGLPTIDDQILRQKLSVGPDCRDLNEFLEKFAFPVHLMQTAADL
QLIVFSLLKNLKKQGLVYVEIRFAPQLHTEQGLTQEEVVRAAIAGLNQFFNWQKDNPTDQPELHANLLLC
LMRLKDNYEQNLETVETAKHFLNRGVSGLDLAGAETPAFSISNYASLFSLASRESIPFTIHAGEAMGPES
IYQALDLGAKRIGHGIRCVEDKQLVADIIQNRITLECCATSNLNTKAFSQIDHYPVKKLLHQGVNVTLNT
DDMTISNIDLPHEYKLLEDKTGLTSSDEKQLYLNAVNAAFCSEQEKSRLLSLI

>27618_prolyl_aminopeptidas...faa
MKTGTKIITLDNGYHLWTNTQGEGDIHLLALHGGPGGNHEYWEDTAEQLKKQGLNVQVTMYDQLGSLYSD
QPDYSDPEIAKKYLTYEYFLDEVDEVREKLGLDNFYLIGQSWGGLLVQEYAVKYGQHLKGAIISSMVDEI
DEYVASVNRRRQEVLPQTEIDFMHECEKNNDYDNQRYQDDVQILNINFVDRKQPSKLYHLKDIGGSAVYH
AFQGDNEFVITGKLKDWHFRDQLKNIKVPTLLTFGENETMPISTAKIMQKEIPNSRLVTTPDGGHHHMVD
NPDVYYKHLADFIREVENGTFKGE

>27620_hypothetical_protein.faa
MKEKTRTVLFWFILIQPFLDLYWFYHGKLADVLPFTLPTIIRILAVFVIFCMFFSQKQNWQKLGKNKWLL
FYLALLIIYSALHLLHVKHFNSVNPNDYNYSTVSEIFYLIRMILPLLVIFFTTELDFTRDQFRHVIEGIS
GLFSFTIVISNLFVISLRSYETGPISANIFEWFFNPNIGYSHMASKGFFNFANMVSAVLFMLVPLMLYFM
FSHFNWKTVTLNTVQALAMIELGTKVALIGLIGGIIIGILLYVFHLFIVKDVTKNGKAILVALLIEIGAM
AIIPFGPAIQRYNYEKFLAQQSDNSLTVAKKELTAGLKKYPSGKKRKQFLTEFIEEHYQDYALSKKFVTK
SYPYKYDPKFWLKIMNEPGTARMQNRHVEKAMLDQVVKTNNNKLDMFLGISYTRETNIFNLERDFTSQIY
SLGWIGMLLFVGPYVAIMLYAFVKWLMNKKKRTYLISSMLLSIAFMLFAAFSSGNVMDFLTASFILAFVE
GGLLVEIKAKN

>27621_hypothetical_protein.faa
MKKADVKVGAIVDAKSEEEIKKPFQGKVEKIYENSALLAIASYDPVDATAISDLNNKIVVNFKNLKAASA
AKNSKTASTNEVKVEKIAKTKKADKDSKK

>27622_guanylate_kinase.faa
MKKIILIAGPSGAGKTTISDYLNEKYGIPRVLTHTTRPMRPGEKQNFSYHFETDESFKTLHFFEHIRYGS
YQYGSSREALNLAWKKSDLVSLIVDIKGVYTYLKQLGNKVYFLYVTTSTKEELKERLLKRGDDPEKIKER
LSGIELNLLPKDLKEYAHILVNDNLSETKSKLDSIVSRLKK

>27623_glycosidase.faa
MNFKRTLVKYTAALSIFFTGISAINVPATVHADEVSTSTVNNDNSMSDIETSTPAATTVKKTSAVTKKRN
AIVKLAKDQIGKPYVYGASGPSAFDCSGLISYVYKNAANKTLPRTTYGQITLGKTVSVSTKKLKKGDLLF
WGNYHVGIYIGSGKFVHAPAPGQNVKTQTLASFFPSSAKRVID

>27624_LytR_family_transcri...faa
MDQNPKRREEYRTRHSSLNLHRNRAFAAESTVYKSGNMFARFIGVVALVVICFGVAWAAHMYFTIHSAVD
GKSDSSVPASAKIANRQPISVLVLGVDQGIEGRHDRGNSDTMILATANPQKNSATMTSIPRDTLADIKGD
PGDKYFMFRVNSAYEIGGSQASMKTVSSMLNVPIDYYLEVNMKALRSLVNAVGGVDVNVPFDFSYDWCDF
HKGKQHLNGRHAVAYVRMRKEDPRGDYGRQLRQRQVIEAIMTKARSVNTISNYRKLIDIFNKYVKTNLTF
NDMLSLVLNYRGCAKNLKSGYIQGHDAWIDGSSIQVASTKELQKISNRIRKNLGLETETLDNEEIRQNDL
NDQNSHIKWDDPQAFTNYRIYDQNSDKPASGSSSGYGKNPDASSSSSSSSSSSSSSGGWKFQW

>27627_hypothetical_protein.faa
MQKKESIFPVIYGIISAIIAFIAVFFICLHTFRLNLQLAIILAGIFAIFFFGLSYFRGHASVEIKRIVYK
YKLTNQEVANITGMKPSDFPIYHDRLQLILPKRYWPRVLDALQKYEKEQESTNNS

>27628_multidrug_ABC_transp...faa
MSLLTVKDLSQSFIDKTLYEDANFVLNKEDHMGVTGQNGVGKSTLIKILTGEIIPDEGQVKWQNKIDVGY
LDQYAKLAPGVTIRGFLRTAFDDLFKKEQELNELYTKYAENSDDKLLEKAGKIQTYLEENHFYDIDTEIE
QVAAGLGLADLGYDHDVSKLSGGQRSKIILAKLLLQSPDVLVLDEPTNYLDVSHIDWLVDYLNNFSGAFI
VVSHDYDFLGRITNCIIDIDFGTITRYTGTLKQALRQKAANRETYLKAYANQQRKIAKTEAYIRKNKAGT
RAKSAKSREKQLARIDVLTPPKNNRRAKFEFPYVATASNLLLQTQDLVIGYDHALVKSAFNFSVGRDEKV
AITGFNGIGKTTLLKTLLGQLEPIYGSYELSVTAKLAYFKQDLAWPNNNMTPLQYLQEEFERKKPKELRQ
ALARMGLTAQQAMSPLKELSGGEQEKAKSAKMQFEPANLLFLDEPTNHLDNDTKDALRKAIVNFPGGVII
VSHERDFFRGDWVDKTIDIETMN

>27629_membrane_protein.faa
MSDKHDGQFYQEILDICLTAGRLMIEGGSEMYRVEDTMLRIARNAGAEDPRVFATPTCVFMSLNHGNLSQ
MKQVRDRNIDLELVDRVNALSRQFAVKQIDLPQLKEKIAKVADAPFFPMWMQIIGAAVLSATLMVLFMDN
YDWVDFPGAAIVGGLGFWAYCEFKKYTKVRFLSELIAAMVMGFLARGLNWLDSQMIVDNILVGALMTLVP
GLALTNALRDLFMGDLLSGIVRMCEAVLSALALGGGVAIVLKFMGV

>27630_hypothetical_protein.faa
MPFWLEIVINVAFSYIASVVFAIMINVPHRALNSLGISGAVGWMAYWFCFHLGMGRMVSNLTGAFLIGIL
GLFFARRKKCPATVFNIPALVPLVPGMPAYQAVRALVAGNYTLGQELILRVAIVTAAIGLGFLFSTMCIE
AFYRIKYLHLKKIMLYMKRKR

>27631_hypothetical_protein.faa
MTEKTISINIKPEAKELIEKKMDKDHQIVILALDDGSNKYSKKGGTCTIGDSFQFVTLEKLDPKYNIKIE
NNAGLDLYTAEPETTYFEPGLVLNARASTLSLSSDSGIIDGGVTVSQYEPEEVTADDLKNGGQC

>27633_MFS_transporter.faa
MKFAHGRTQGDEIKLRWLIVGVLATWIGASFIWPLTSVYLNKQLHISLSMIGVVLFCNCAGNILGSIISG
RLYDKYNPYPLILWGVGLNVAVLFLMAIFHGWPEYWVWLTITGFLGGWNGTLINSIATSLRHYQGRYVFN
VLYFSQNLGVVTGTLIVGYLYDYSVTLLFVIAALLFVIAFINALFNYRPIIGFHKERVAKGQSGDTQKAV
PMPKRNFIMTMAFFTTLGVTWLMYMNWESNLSVYMVSLGIPFHLYSLLWTLNASVIVIMQGILARFPNMF
KNLFHQIIFGICMFSLSFITLVFAKDFAHFALSMFILTLGESTAFPAIPAYVNDLSPKTSKGKYQGATMA
ASGIGRAFGPLFGGLVIDQAGYIPFFWVAAIVIALMIVMMIPIYLKLAKKLTLYK

>27634_histidine_kinase.faa
MTDKKRQDAILKILHYIQNGGDFKTAKKMFQEEFDQVDVAEITAAERELIKQGLNPADIQYLCNVHADVF
KGNIKQNEENPDFAIPGHPVHTIKLENTVLKSLVNDALLPDLAKYEQGKDTLKKIRQELKDLATIDKHYR
RKETSLFPILNKYGITAPPEVMWGVDDDIRALIRDAQKAASQDKVNVDELDETIKKACHEVLEMIFKEEE
IMIPMIDEVASQEDWYNVKNEEKQIGYTLIREPMNWQPQLPKKSSPVDVKNLSSFFINFKEGALNLEQLN
AIFDLLPFALTFIDENDKVAYFGGGAAIYPHSKNAIGNSVFSCHTAKSRPLIEKMFKQMHEGEFDKYEFH
FTPHMMGRCLYLRYYAVHNQEGKYLGCLEVAQDVTDIRNWTSEKRTI

>27635_hypothetical_protein.faa
MREENIKQVDQIMTALTQVIDPELQVDVVNLGLIYGIDIEEEKATIKMTLTIMGCPLSDYLQNSIQKAVL
QVDGINECEIQLVWYPVWSPERMSRAAKEQLGMQEEKKAESQNEDKIIDFNLPIKKMADKYPDFVQIMYD
CGFTRIKIPGLLNTVGRVMTIPLGAQAMKIDLTKVKKVFEEKGYKVIND

>27636_anaerobic_ribonucleo...faa
MPEKDKNPQKGPDIRSNLIKVNMGGDTMFVDPDQYKPQIEHQKKLKRLHRKPKNPKPGEWVSKDYSKHKV
ADYKPFNFVDGEGVRCSLYVSGCLFDCPGCYNLAAQNFNYGFPYTQELEDRIINDLSQSYVQGLTLLGGE
PFLNTDVCLKIINRIRKEFGHKKDIWSWSGYTWDELQKETPDKKEMLSKIDILVDGRFMNDLKDLTLQFR
GSSNQRIIDVPKSMKAGKVVIWDKLQR

>27637_anaerobic_ribonucleo...faa
MLKREFDYQKETELNLPTTFIKRDGAKYPFEIFKLKMVLHNLDLDDEADAVIEKIAAKLTGATVKAEDVA
HAFKESLNELGYLDEAKAYVDYRKQDEKNWLKQTDTRTRLERMVNGDPTIVNENANKDSEIFSTQRDLTA
GTVGKTVGLTMMPQHIAKAHLRGDIHWHDLDYTPLSPMTNCCLIDFKDMLTNGFKIGNAYMTSPNSINVA
THQVTQIITNVASSQYGGCSFDRADEVLAPFAEKNYQKHLKDAAEFIDDSEKVEQYAKKQTKKDIYDAMQ
GLEYEINTMFSSQGQTPFTTLGFGLGTSWIEKEIQKDILRIRIKGLGRERRTAIFPKLVFTIKKGLNLHP
GDPNYDVKELAIQCSTKRMYPDVLMYDMIKKITGSFKAPMGCRSFLQGWKDKNGHEVNSGRMNLGVVTVN
LPRIAMESHGDKELFWKIFNTRMRTCHQALAFKGRRAIQAKPENAPIMYQYGVFGKRLKPGDDVNEFFKN
GRATISLGYIGLYEVGTVFYGPDWEHNEEAHDFTIEIVKRMHDLCAKWEKEDPYHWHYSLYSTPSESLTD
RFCRLDTEKFGKIKDITDKEYYTNSFHYDVRKHPTPFEKLTFEAPYPYYAAGGFIHYCEYPNLKQNPAAL
EAVWDWAYDKVGYLGTNTPIDKCYKCGFAGEFEATAKGFQCPECGNHDPATCDCVKRTCGYLGNPLKRPM
VHGRHEEIIHRVKHMDSGMEDSLATEEEVKKLRMVNINA

>27638_carboxylate--amine_l...faa
MTKKFTPILLGSDINVYGMARSFNEAYGIKVKALADVQLAATRYSSIVDVELHHGFSSDPTFMDVMHKKM
EEYKNHEEPVILIACGDGYAELLAKHKEELSKVFIVPYIDYDLLEVLISKEGFYKTAEEYGLPYPKTKII
TMDDYKSEKYLDVPFDFPVELKPEDPVSWLKCQFEGRKKTFAIQDKAEFKDIVTKIYTHGYKADLILQDF
IPGDDSNMRTLNAYVDKNHQVKMMCLGHPLLEDPTPQSIGNYMAILPEYNEKLYEQVQQFLEKLNYTGMA
NFDIKYDPRDGEFKFFEINLRQGRSSFYVTLNGYNLAKWYIDDYVEDALKDKETIYGNKLESKYKLWLGV
PKKIFNEYAFENEYKDKADELIREGRYGTTVFYDKDKSFKRWLLMKYMFHNYYKRYKTYYEVNKGKIFKE
ENAKLDKE

>27639_asparagine_synthase_...faa
MCGIVAFYDPKINEKQAVIGKMMATIKHRGPGSDGYYTNDEVALGFRRLSIIDLRGGSQPIYNEDKTRAI
IFNGEIYNFKPLREELIKAGHVFSTKADTEVLLHGYEEWGMDGLLKRVRGMFAFLIWDDNNKTLYGARDF
FGIKPMYYSNQNGHLLVGSELKSFLEFPKFKRELNVEAVKPYLMNQYNDLEETFFKGVYRFPAGHWFEYK
DGEMKTHQYWDAEYKENSLSFEETLKRINDDLKETVDLYRNADVKVGAFLSEGIDSSYLTTLLNPDDVFS
VSFDDSTYDEASKAKALADINHWTFFSDKVDADEAMHDFPEMQYHMDEPDANPSIIPLWYLCKLARKHVT
VALSGEGADELFAGYVNYGMHTHNDIIKVFTSELKKLPKKKQVKLAHKIKKMPNFPGKVHMYTNLAEPSE
FYVGQSVIYDMDYPTIFTSKDANSILQPTYRNKLTVNGIYQKDFKKVKNIDNVKQMQYIDLHHFMLNDIE
QKADKISMAHSLEVRVPYLDKKIAELANSIPTKYLVNRHDTKYALRKASEKVLPDEWAKRPKLGFPTPIK
QWLKEPRFYKQVRSLFEEEFVNDIFDQKKIIKLLDDNYEGDGSHRRQIWVIYTFLVWYKLFFVDYENTVK
KYQHVQPEVANLISQGKLL

>27642_transporter.faa
MEEENNSDSKDTQSTFLKGSAWMTFGSIASRILGALYIIPWYAWMGDYGNIANALTARSYNIYTIFILIS
TAGIPGAIAKQVAKYNALNEYGIGRKLFHKGLILMAFLGVISAAIMYFASPLLASNGSQSDPRQIAVMRS
LSYAILIIPILSIMRGYFQGYADMMPSAMSQFVEQFARVVWMLLTAFVIMQVQHGSYVHAVIQSNLAAAI
GAAFGIGLLVWFLFSRRKQLDDLVANSNNRLKVSTTELFAEIIEQAIPFIIIDSGITLFSLVDQYTFHPM
IAGLVHASSDTIEDWYALFGLNANKLIMIIVSLASAMAVTAIPLLSAAHTRGDFKSISKQIANTMDLFLF
VMIPAAFGMAAISKPIYTVFYGPDPLGSNVLYLSSFTAISLGLFTVLMAVLQGLSENGLAIKYLVLGLIL
KGILQYPMIFLFKVYGPLVATNLGLLVIVLLALKHLEVQYDFNLNRTSRRLVGITAFSIGMFLIVKLVEM
GLGRFLNPDHRISALILVILSVGVGIIFYGFATIKTDLAQKVMGSKIERILVKLHIQS

>27643_leucine--tRNA_ligase.faa
MYNHKVVEKKWQDYWAKHDTFKTGTDPKKKNYYALDMFPFPSGKGLHVGHPEGYTATDIVSRMKRAQGYN
VLHPMGWDAFGLPTEQYALKTGEDPAVVTKNNIANFKRQLNKLGFSYDWDREITTSDPNYYKWTQWVFEQ
MYKKGLAYEAEVPVNWSPDLGTVVANEEVIDGKTERGGYPVYRRNMRQWMLKMTAYADRLLEDLDDLDWP
EPVKEMQRNWIGRSVGAQVTFKIKDSDKTFDIFTTRPDTLFGCSYTVLAPENKLVQEITTDGHRDEVNAY
IKKIESKSDLERTDLNKDKTGVFTGAYAINPVNGKEVPIWISDYVLASYGTGAVMAVPAHDDRDYAFAKK
FDLPINQVLEGGDLSKAAFTEDGPHINSEFLNGLNIKDAKKKMVDWLEEHNCGEKKVNYKLRDWDFSRQR
YWGEPIPVIHWEDGTTSLVPEDQLPLRLPHATDIKPSGTPESPLANLTDWVNVVDEMGRKGKRETNTMPN
WAGSSWYYLRYVDPHNDKELADYDLLKQWLPVDLYIGGAEHAVRHLLYARFWHKVLYDLGVVPTKEPFQR
LYNQGLILKNHEKMSKSKGNVVNPDEVIDEYGADSLRMYEMFMGPLDASIDWDDNGPASTKKFLDRVWRL
FVNDLDLKAIPQERIVDKNDGELDKVYAETVKKVTEDFDALHFNTAISQMMVFINAAQKAKTIPREYVEG
FVKLLAPVAPHMMEEIWQVFGHDESITYAKWPTYDPAKLVESTVEIMVQVNGKLRGKFEAAKDADRDDVQ
KQAMALPHVQKFLEGKDVKKVIVVPNKIVNIVAK

>27644_phospholipid_phospha...faa
MINTKNPPRDTLIPGIIFVVIYAAWAMLVSSGSQFIHSFDNAVIGIVCNNNPANVAFAKTFTNLGNTSTI
TIETIILFIILITFKQYAYAWFTAGVMICANCYNWIIKHAVERHRPTVHHLVYADGYSFPSGHSVGSAAL
FGVLIILTILLIKSKFWKTLLIMILALFPILIGYTRIFVHVHYPSDVFGGWIEGITFVLLGYSFLYHFYI
EPKMLEKSQK

>27645_multidrug_MFS_transp...faa
MKKTNVSLVTLAIFMTTFMSGVEGTIVSTAMPTIVSDLNGLEIMNWVVSIFLLMTAVSTPLYGKLADSIG
RKPVFLFGIALFVIGSSLCGLAQNMVELIVFRAIQGLGSGAVQPVAITLIADLYTLQKRAKLVGLNSGFW
GVASVIAPLLGGFIVQHLSWHWVFYINVPIGIIAFLLVIFYLKEPKHNAKSKLDLQGTTWLVILLLALMF
FLQDLGENTNIAIMAVLALLVAVSVIAFFKTEKRATDPMMPLSMLKNREFLALNLITLLICGVVIGFEFY
IPTWMQGINGTNASLAGFAVTPSSLMWIVGSFILGWMLGRWGIKRTYDYMLGVLVITDLVLLLVPIYTPF
WVFCIVAAFNGTAFGVITTASQVRSQVLVPKSDIGVATSFNTLMKYLGQTMMISIYGIAFNTSVAHGLAK
HPGLTQGMMNKIVSAENAKTLAADTIPQLRQVLLVGLKAVYVVSLIVIIVSIILNRTYREQKINTK

>27646_methionine_adenosylt...faa
MERRLFTSESVSEGHPDKVADQISDAILDAMLEKDPNSHVACETIVTTGMVFVFGEISTSAYVDIQDVVR
KTILRIGYDRPELGFDGNNCAVMVDIDEQSPDIAGGVDHSLETRENESDQDELNQIGAGDQGLMFGFAIK
ETPELMPLPISLAHRLMRRVASLRKDHTLDWLRPDAKAQVTVEYDENNNPLRVDTVVISTQTDAEVSNEE
IRRAMIDLVIKEVIPARYLDEKTKFLINPSGRFVIGGPKGDSGLTGRKIIVDTYGGYARHGGGAFSGKDS
TKVDRSASYAARYVAKNIVAAGLAYRCEVQLAYAIGVAHPVSIMIDTAGTGKVDDDLLTEAVRHVFDLRP
AGIIKMLDLRRPIYEQTAAYGHFGRTDVDLSWEKTDKTQDLLDYIKNNK

>27647_metal_ABC_transporte...faa
MKNKKTFIFSSLLIVVLLFCLSACSTKKDENTRKHQVDIVTSTNIYANIAKNIVGKHGKVEAVINNGDTD
PHDFEPTTGSAKKVANANIVIANGLGYDSWMTNLANANDIHVTKVGEQLMGLKQGDNPHIWYNLDMPQKY
VAYLVKKASQIDPKHAPYFKNNAKMYLNKINTIKKLADKIDGQKAKPVYVSEPVFDYALERCHFKIGNHA
FEEAVENETDPNAKVVHKMQMDIKQRKIAFFVNNIQASSSTVNNMVNLAKRSDVPVLDVRETMPNGVSYY
HWMKSNYQKLFQIFQNTPCINDGCLVV

>27648_NAD-P--dependent_oxi...faa
MKLGIIGSGMIVHDFLTTADQIKNLELTAISSTKRSAGIAQELAQKYGIPQSYTDNEELMSDSNVDTVYI
GVPNSLHYSLAKLALEHGKNVICEKPFVLSTDEAEELKRLADKKDLIIVEAITNVYLENYKKIKEELNKI
APIHIVSLNYTQYSSRYDAFLEGKIAPVFDPKKDGGALMDLNIYNIHLAAGLFGLPDKVKYYANMQKGID
TSGILHLSYPDKQVTLIGSKDSYVTPRSFIEGEKGSIYFDGSTGTLDNFTVEMRGQKPKRYNLNKYSHRM
VSEFTAFAEMIDQHGIRRADEAFVNTLETMKILTAAKNSVE

>27649_amidase.faa
MKLKKILATLIAVLGLITVANVQSENVHAESINTLAQKYKYSGVTYLYKMLKLEGIKYNKFPGVEYENGK
PEGIVVHETDDPGATAHDEAIYFNREWMNINAYVHAFVDSKQIIQMRSPDMGTWGAGPKANNRFIQIELC
EENSRDAFAKSVNNDAIYIAKLLHRYDLKPDNACDDGEGTIWSHHAVSTYLGGTDHVDPDGYFAKWGYDM
DQFYSLIEYYYNLQKKNEHTYTKDPNKTKEEVPAVQGAVTLGHDAYIYTEKGKKTKTLKEAGSPVVVMGY
KTINKKKYYKIGKDQYVDASNIDATVRTVKNETYLHTRSGRVEKQNKVKEGSRVLTYGSKITIKGQKYYA
LNATQYILAKDIE

>27650_N-acetylmuramidase.faa
MKKRLLTSIAAAVVLTSTIAPASNISAITDLRSQKVSAATDAQTEFLNKAAKEAVKAAKKYGTYPSVMIA
QAIIESGWGQSGLAVNSNNLFGMKADDSWSGESYLARTREEKDGKSYYINARFRKYNSLKESFEDNGKKL
REGVSWQPLRYKGAWLENANTYAEATKALTGTYATDSKYDIALNSRITSHNLNQYDPVISKTTKHYTVEK
SGSVYNWPTDHSVAKAVGSVKSGEKVTVTKTITFHDGSSRMYIEGKGWINGTSLTKGKTTTSEPSTQAPK
GATKVEKNLMHNAYVYDAKGKKIKGKMYKISDEEGSKLIATYGTKTIKKKTYYRVGENEYIAAGNIDGTL
RFLKHNTYVYNQYGNRDNTLKRKKNEQVATYGSAVKINGKKYYRIGIRQYIKKSNFM

>27651_hypothetical_protein.faa
MKKNLRIVSAAAAALLAVAPIAATAMPVNAATTINADSAINANTNAKYDVDVTPSISAIAAVAKSDTMPA
IPGSLTGSISASYNGKSYTANLPKDSGNATITDSNNNTVKPAELEADKAYTVTVPDVSFNFGSENAGKEI
TIGSANPNVTFTEKTGDQPASTVKVTLDQDGVAKLSSVQIKNVYAIDTTYNSNVNFYDVTTGATVTTGAV
SIDADNQGQLNITSVVAAINSKYFAAQYDKKQLTNVTFDTETAVKDALKAQKIEVSSVGYFKAPHTFTVN
VKATSNKNGKSATLPVTVTVPNVADPVVPSQSKTIMHNAYFYDKDAKRVGTDKVTRYNTVTVAMNTTKLA
NGISYYEVIENGKATGKYINADNIDGTKRTLKHNAYVYKTSKKRANKVVLKKGTEVTTYGGSYKFKNGQR
YYKIGANTEKTYVKVANFE

>27654_hypothetical_protein.faa
MTEEEKNAQAQADKETEENDDLKVVMPEANKTTMPKEEFKEQPDYLKVFANFYIVQFDEDDLEIINLYDE
KHNMVDINSYLLNNIHFPRKKLLDHVLQYHDYNFKNLLDVMIEKTGVKPEDMLTYEAWDKWYEEQRAKIS
SSLS

>27657_peptide-methionine_-...faa
MFNKEEALKKLSEEEYNVTQKAATEYPFTGKYDDFYEKGIYVDVVSGEPLFSSQDKYDAGCGWPSFTKPI
KKLTYHRDQSHGMERTEVKSPEADSHLGHVFTDGPVDKGGLRYCINSAALKFIPYDKLDQTGYGEYKKLF
E

>27658_hypothetical_protein.faa
MNDNVVYVICAQRYAKNGEVIEQNVHVYSSYQNVIAAFKPFLDMPHKEMHMNDKNEMLQVRIYDPANEFL
TKYRFDIYEKKIDNFFPGGTEHV

>27660_DNA_mismatch_repair_...faa
MQELSIQLSDTEWPLTYTDHDRQIVRAIVVDDQQDFYFVRAKRDDDFGKATLIETSGGGVETGEDLETAL
KRELKEELGAEVEIITKIGVVSDYYNVIHRHNINNYYLCKVTYFGEKHLTKDEIEDFHLSTLRLSYRDAE
KEYQKCVETRIGKLIAARELPVLRRVKVLLGE

>27661_hypothetical_protein.faa
MREIPVKQVKSLMKQLLKSKESKYVVLLTKKKDRSLTIESDGEQIKLTEQGYENSVNTFAIADNVAKHAF
TAAFKHEFPRSHQVYVSEK

>27663_glutamine_ABC_transp...faa
METFIHAYSWVDIRFLLQGLWVTIYVSLISIALSFVVGLILGLIRYTKIKYVSAIVGFIIDIIRNLPLLL
IIFFTYFGLPQLGIVTNPTTASIAALVIFEGAMLAEIVRSGIGSVDPGQMEGARSNGMSYGQAMYHVVMP
QALNHMIPALLAQFVSLVKDTSLATIIVLPELLYNAQIIYSQNTTYLIPMYVIIAIMYFVVCFCLSTIAN
YLQKKYN

>27664_glutamine_ABC_transp...faa
MWQIITNNWGSFLTGFWNTILCSIIALIFSLILGVFFALLEVAPTKFGKIVAKVYIAIFRNIPLLVIVMI
FYLIVPRYIVKLSGFQAGTIGLTLYTSAFIAETVRAGISSISTGQMEGARSNGMTYTQAMRYVILPQAMK
IVIPPLGNQFVNLVKNSSVLAFVAGFDLMYQAQLIAFSTFRTIDTYVVVGLFYLILTLPLSYYMRHLEKK
LAQ

>27665_glutamine_ABC_transp...faa
MKKAKRFLLIPLLFFLCFALTACGKRNNQNVYQKVKESKHIIWGVRADTRLFGLTNVKTGKIEGFEIDLA
HALTKQMLGKDATASFVTTTANTRIPLLKNGNIDAVLATMTITPERAKQVDFSKPYFPAGSSLLVPDNSK
IKNVKDLNGETVLAVKGTTAVNDVHKFEPKARVLQYDDYGQAMSALKANQGVALTTDNGLLAGIAQENPG
YKLVGGVYNNAPYGIAVNKGQKDMVDHINKALDQLKKNGTYDRLIKKWFAGIPGFSLKGVLK

>27666_amino_acid_ABC_trans...faa
MAAIIEFKHVDKYYGKLHALKDINLKIDEGQVVSIIGPSGSGKSTLIRTINGLEPINSGQLIVTGYDLAD
KKTDINKIRKNVGMVFQHFNLYNNHTVLENVMLAPKIVLKRPDDENRKVAMEYLEKVGMADKINSYPRQL
SGGQKQRVAIARSLAMHPKVILFDEPTSALDPEMIEDVLDVMKYVAEQGITMVVITHEMGFAKKVSNRLI
FFDKGQILEDRNPKEFFAHPGTERARQFLSKVISKY

>27668_penicillin-binding_p...faa
MRQAIDRLGIKGSVLVTSNRKPLLEYATNNSTDTSYLINSVQKSMTAAMVMREVQKGKLKLDDPLSKFYP
NVDGADNVKISNLLTMTSGLDLETDQQLGTPKFISDEANIAHDAKYTVFDGRKLGKWHYTAVNYIYLCGI
LSKLEHKSYEELFRETYIKPLKLKQTEFLWSSMAKLKSAGWVPGYERSSGQFMRVDHDQAVKDAHNELGA
GSIVMSNADLAKTIEYILHGKLLTKESRKVLFKGKAPSYYNGGFYNLKKYKAANGAGEGYYTFLRTTKGA
KDMIIIQDNHTTHGEFGKIKKKVNRIMSIMLHFN

>27669_D-alanyl-lipoteichoi...faa
MSNKRRLWQIFGPVICAFILLLVVFLIPWERTFSKQTIYEAAVSQNTTVFKGSTMKQEAFNDGYVPFYGS
SELSRFDPLHPSVITEKYHRNYRPFLLGGPGSQSLAQFLGMQGTAKQLKNKKAVVIISPQWFTKKGQDPN
AFALYYSPLQACNFLLSAKNNKTDRYAAKRLLEMPDVKGEIKNSLQQIAEGKKLTTFQKFYLNNRRRMLS
NEDNFFSAFQLRDRVNKIQKKAKVLPSAYSVKALNKVAAEQAAMHTNSNNLGIDNTFYRTRLPKKVLKRL
KGSQRHFDYVHSVEYGDFQLMLEQFAKQHTNVLFIIPPINGKWMKYTGLSEKMYQESVAKIEHQLVNQGF
ENVVDLSKRGNEKYFMEDTIHLGWKGWVAVDQAVKPFMELPNRRYNYYMSNYYYSKKWQNKDDVKSVDLT
NKNSLKAK

>27670_D-alanine--poly-phos...faa
MDTKQGVLDILNDLTGEDLSDQMDENIFDNGLMDSMASVQMLLSLQEKFDIDVPVSEFNRAEWDTPNKIV
AKVESLENE

>27671_D-alanyl-lipoteichoi...faa
MNFNFINLQPYSNPQYFVYLMIALIPIILGLYFGHRFKTYEAIFSIVFLFLIFDGSHWQQGVNLLIWLVY
EFILTFAYQYYRHHGKNKTWVFSLAVILAIIPLAAVKYLTAFPDNSIGFVIGFLGISYVTFKNVQVIMEM
RDGAIKKVDPVTYARFLLFFPTISSGPIDRYRRFKKDYEKVPTRDAYITDLQYAVRYLFQGFLYKFVIGW
FFGTYWLPKITAAALAVGNANGGLKLSWWVLAYMYCYSMYLFFDFAGYSLFAVSISYFMGIHTPMNFNKP
FISKNIKDFWNRWHMTLSFWFRDYIYMRFTFLAIKKKLFKNRNRLSQVSYFLLFLIMGFWHGLTWYYIVY
GIFHAAAICINDAWLRFKIKHKKQIPHNKFTEWFAIFLTFNVVCFSFLIFSGFLSQLWFGWK

>27672_D-alanine--poly-phos...faa
MIQDVIKRIDEIAEQEPDRVVYDYLGKTNTYGELKQRSNAWAHKIAAMDIPDHAPIMIWGGQTFEVIASF
LGCVKSGHAYIPIASYSNAERLTMIQDVSKSPMVLEIDPLPDVDLSDVQVLKASEVEDGDFTVNEDDFVE
GDDNYYIIFTSGTTGKPKGVQISHDNLLSFVNWELSDFNLPENPSFLAQAPYSFDLSVMSLYPALVSAGK
LVVLPHDVTQNFGQLFQTLPKMQFNVWVSTPSFAQMCFLDKTFDSEHHPDLTHFLFCGEELPHSEADMLK
KKFPASHIFNTYGPTETTVAVTQVEITDEVLEKYDRLPIGKVKEDTEITIDTSKGDKPGEGEIIISGPSV
SKGYMNNPEKTEAAFFHEDGKKYASYRSGDAGFFNGDMLFYRGRIDFQIKFNGYRIELEEINFYLTKNKY
VRYGVAVPKYSKDHTVKQIVAEIELKQGVAHQHSEAALTKEIREDLAKNVMPYMIPQRFVYQDKLPISQN
GKVDIKAVIKEVNK

>27673_cytochrome_c554.faa
MDKKTKIDSRGKRVGMFVLKTIIYFGILMALIYLYEYSGLTSVHYIYNEF

>27674_hypothetical_protein.faa
MNLNYHQKEIFWLRFAGWFCLLPATTYLYLYQNLHSWFCLGELIIIVLFAVYVLTTAKSNRWTDPKNMMR
LLIFAIIFVAVIIAIPLYLAYRNCKKIQ

>27675_hypothetical_protein.faa
MKKFGKFVLQLIIAVLILVGVGTGGYFGYQWLQKQEMLRERPKVVKAKDGTNTNAAWHNFKNYQKALREN
YPFINKVSTYVPPRTWDGKDFIIPGLISTKAYNLKTKKYDVATAMTPQGIAVASKYILITAYDGDHVHAS
VIYVLDKKTGKYIKTIQVPGRPHLGGIAYDPVAKNIWVTGSLGKSSALAAFSLKEMKEYKPGSRIPIKYD
HQIAITAVEKASAVTYYDSQLFVGFFNMYGRGKVAAYRIARNGKNKGSITNNEVKSVTGTLQWSDPTGET
SMDKRIQGIAIYQNKIFLSQSYGSGNSKLYVFPTSALNALDEKNAELELEMPPYLEQITAYKGQLLCLFE
SASQQYARPNIVVMDRVLSININALFGN

>129_hypothetical_protein.faa
MAKTASGWQRQIRYNPNWNQLKEKAKEVLQSPEWSKDQSSLFKNKKNKKKTVKQLKLRVGLIVFWYLRVS
YFPDTSVLCSLRTYGW

>324_transposase.faa
MESIIADIVKIIKSENNVIAREKALMCCFFDLIRELIKLALEEVDAGLVEETKKQ

>326_cell_division_protei...faa
LGGGAYIKAANVDGKAGNIDKPTIITLKKNAYIYNGEGKTKKKLVKKGKTVKTTEARYIGTKLYYKIGDD
QFVKATNVGKVKGTELDPVNEPDGAATVKVPDTEDVNSTNVTTKRVVSLYDIKGQKYANRTFDAGISQQV
SELRYIATSVNSTPQLFFKLASGRGYLKYDDVTMDGKILNPVNTPEQAKADVTVATAADKAKLTQSINEA
ASVKASELYKLSSSSAKAAYDKAITDGAIVNNNASATIGQVNEAEGAIVAAKAKLNGAKIAVANFNSLTP
DEVTAIVKAAANANNVPESAIQFSNNNTTLSIVTNGYTQPLNINDYAVQNSAINR

>490_transposase.faa
MIRRFIPKGDCINNYSLQQIIDIETWCNSLPRKILAYHTPDEIFERELDQIYQAA

>590_transcriptional_regu...faa
MAVKLTDVEQKAGVSVTTVSLVINNHGYLSDKTKHKVFAAMKELNYQPNSLARSLQGKKMKLIGLIFPEI
TNLFLPPIVKLT

>724_hypothetical_protein.faa
MKEKEVQINLKWVLSVLPVNLIVIIIILAITSSFEGVINGYVLGQMTNIAFHNFANVGTFLLLVKKQFNI

>797_hypothetical_protein.faa
MFKLILQSASNIRLYNQEITDDQIKKAAQTVQADQFIEKMPGKYHAKIIEGGAELSQGQKQLISFARTLV
TDPKILVLDEATANVDTETETLIQEGLKRLRKGRTTLAIAHWLSTSQMLIKLLCLIKFELLKEVITKNCL
PRKAIITIYIPCKKMKAKINAEERLANPQTFFLL

>885_hypothetical_protein.faa
TLLIAGIICSCFLLLQALPSFPNLVTKADVILKILVVLEAILLIVLPILSWFPQLRMTTIVLAVVLIIML
IFKWFPVLSIIY

>988_hypothetical_protein.faa
MDYKRVSSHENININQNFLVSAGPGSGKTEFLVNHIHHIIKESGKINTLRKVLAITYTNVAADNLSRRIG
YTSGLTQVSTIHSFLSEFILLPYSWLLEGKYSLPKKLTITPHQLASFSDFKELCQKYKCQYMTYYDNIRD
RISSSIYFKKLNDHYSLTIDQKDTRVPNKRYPIKNDPKFFMEYKQSCWKNGIINYDDVLLLSLIILENNP
FVAKLISNSFPFIFIDEFQDTSIIQAEIISILADNGSKVGVIGDENQSIYGFAHSSLETFRKFSLPKLNK
YCININHRSSDPIIKLLNGITENSGKDPQILQNIPGPKPTIVVGDPRLVVNWFLKNHPQNSACSKMIISY
SNDYIEQIKPNYSAPSKKIKDNINKMRTDDRGRFIYSIIKSLKLASEGQINASISSFFRSYEKTNADEKY
VISKFYYAYNKINNYLNRDISTWFNEILLDKNIHEANSDNISKIMKKITGRNKCFLGLKVKYLLSDVPLE
GTNSEFRTIHQSKGDEADAVLIMIDDSGKKRESNFSFLLKPSLSGSNEDDRVYYVAMSRARHELFFSIPS
LNKNIRKQIEATGLVKIQDILDILNSEV

>994_hypothetical_protein.faa
MSKKIWIVIFRYLLAIGLFAIYYAVLENQNHDLVETVFAVAVGLGIATFPVKNEGKDKK

>995_integrase.faa
MQQVVLPIKDSNVLKEVQDTLLNNFKAGRRNYTIFQVGKATLLRVSDVMGLKQADIFNPDGSIKQNAFIH
DRKTGKPNTLYLKPVQTELLLYRQWLLDHKLDSEWLFPSIQHPERHITEKQFYKIMSKVGDLLGINYLGT
HTMRKTGAYRVYTQSNYNIGLVMHLLNHSSESMTLAYLGLDQASTENMLNQIDFG

>998_transcriptional_regu...faa
MILGQRIKEEREKRQWTQDYLAETLNVSRQAISKWEVGSTYPDIDRLVQISNLFDITLDSLIKGDDSLKK
SIVITKNAKAQTNVWEFMRSTGWMMVIAIIYLVTKMIIAVFS

>1010_Short_chain_dehydrog...faa
MFPETRHFSAGVVHAGTKAAIKNTMFGLAKQLAQRGIRVNSVAPGPIWTPLQVVGGQLAEIYLRLVRILP

>1224_transposase.faa
YQIEKKNQRSINMAFGKATYVRRRYVKAGQESRYPLDKFMGFDKYKHYSVLEVRNILEVSSVAAYRNTAL
AVNYLSGFNISHAQIGNLVKTAGQKIKEQQEADSRYDAQLQRSKCQFFVLKAMAS

>1536_hypothetical_protein.faa
MLSLILAILLIWLFFKLGIGLIKIFFFLITAGLIFVFFAYLLVPFLVLLLIGGLAWAVIR

>1624_hypothetical_protein.faa
MSIFYYFGQEKMIKKFSAAKLTPKNKQRVFNVSYLFLQEIFTQLELKKTCQDTQAKTNTHYDLYEIPA

>1627_hypothetical_protein.faa
MTIKDDEHYEQEDLDLWGVDYQTNKNLPEKVESKLMVESNLLMRFRSQLNKVVWKGLNSAQTKILTVVFS
KIGDQLYAYQKKVIDDYIDEQHSMGKRISSKEINEKLKNLEIPSTVSAHITYNELRKEIGRLVHSAEDKH
QSLVKMPCSSFEYKELIKLNQFNLSTNGANRPMRKNYYDEIQVMMIEDKIAAEIQDGYRVSEVAANLNIS
RKWVRKTIKERDLIIIKPFKYLITDSETFYLYSTSKRGILRYFAQLKHSDTLMQYINNYELKESWYRWSQ
VPVGAHTGYKGDYILKVK

>1636_hypothetical_protein.faa
MNNSNSSISRHYHQLNSEQRGQIQALLDSGITSCSAIAREVGCHKSTISREIRRGSVRQRDHNYLLYEHY
YADTA

>1637_hypothetical_protein.faa
MDEFAGEFKQTMPGYPCPSTPTVYRYIDRGLLDISNIDLPMKLKRRRNKRHHSHGGHALHKKNLGNSIEQ

>1643_hypothetical_protein.faa
MAAIDDLINQISDRVLRDRIRKETNRLQHNKKFGLVFEEHLPECTPLYDVKIKVGSKVAVKEKTIDNIFV
VKKINNQIAVCNQLGTAKIKNIPLANLVAIAEFGDPIYPYLKKVDSISTAPKSNLWHELIEADNYHALQL
LEYTYIEKMDCIYIDPPYNTGAKDWKYNNNYVDSSDSYRHSKWLSFMEKRLRLAKKLLKKETGTLIVAID
DYEINHLRDLLEEIFPSFEINTVIINHHPQGGSANNVSRTHEYALFVTPKGKQLLFGKKSIVKDEKWSLM
RGGTDRRNLRIGRPNSFYAIFVNKKNGKVVGVGPHLDVNDTYELDTAPNNCKAFYPIGRDGTERVWRYER
SSMLNKIKAGRIVCTKNETLQVVKHRDNAKYSPITSVWTGSQYNASQYGTSLLYDIFSKENRFAYPKSLY
TVRDCINAVVQNRPNAKILDFFAGSATTLHAVNLLNAQDGGNRQCILVTNNEVSNSEEKKLKEKGVNPED
REWERWGIAHYIAWPRIKQTILGKDIKGNALKGDYNPKILAYISVGKQSIKVDEKNLKRTAYVKKNIPIY
PNVREIKKSDGFKSNVIYFKLGFLDKNSVALGLQFKKLLPVLWMKAGNIGECPEIKDDKLESSYIFEKNN
FAILLDEKNYSAFEEKVNNNEKINTVFIVTDSDNGYHEMISHLNVKNTYQLYKDYLDNFRINTKG

>1644_restriction_endonucl...faa
MKVELFPFQEKALKELRTKVAQSLGDYQSSHTPQIISFTSPTGSGKTIIMSALIEDIYYGDEDYTDQSNA
IFVWVSDSPELNKQSKDKIDRQADKINLNQCITVSDDSFDQDVLDDGHIYFLNTQKLSKTSNLTSHSDTR
QYTIWETLQNTIEQKSDRLYLIIDEAHRGMRGREAGRATTIMQKFIKGSKEINPFPVVIGMSATTKRFRT
LVTDDTTSTLRKVVITPGEVRTSGLLKDRIIVTYPEKDVVNRDMAILQAAADAWKDKCVHWDQYCREQHH
AYVNPIFVVQVQNGTTDNISDTDLSDCLRRIENRTGFKFKEGEVVHTFGQTTSDININGLKVKYEEPSRI
NDNKEIKVVLFKENLSTGWDCPRAETMISFRRAVDATYIAQLLGRMIRTPTQGRIQVDETLNDVRLFLPH
FDVKTVKDVVDELQNSEGAEIPTDVVGEELGNQAFDVWSVYPLNRSNNRPSTKVVEGQMFIFDNPEIGKK
SQNIISKDEVPVSHNQVTTVTSKKTINDKNSEDDFSESGSTNVALNRSKIIKAINDMGLLTYNVRSTVIT
NYLVSLYRLAHLLTQSGLDPDAVQNVLNDIVEKIHAYINKLKKEGRYDDLAQKARQFKLSTQAFDVFGKS
IKGSQSQNLFTTTDTDIDRQFRQADTKLGKEGVGNAYGKEYYDENEPDSYEIDIILYASDKTSYAELLEY
AKNKFHALDDQYRRYTNNLDEKFIKQYNKVVSDGDIISKHNFRLPETINVKHVSNGKKYYNHLFVNNEGY
AKIELNGWESGVIEEEEQRDDFVCWLRNPPRKPWSLSIPYKLNGIIKPAYPDFLIVRKDDKSKFGYVVDI
LEPHNQSFDDNLGKAQGFAEYARENTGVGRIELIRKEKNEVNEDKFKRLDLSKREIREKVLQAINVEELN
HIFNEYGKFDF

>1646_hypothetical_protein.faa
MRKFADNDKRSKYKEQTNEAKKKGTSNCPLCVTDKEYQHTDHIWKYKEMQGDHIIPWSKGGRTELANLQM
LCKHHNAMKSNN

>1648_zinc_finger_domain_p...faa
MPDKTIVCKDCHKEFVFTEGEQEFYKEKGFENEPQRCPECRKARKQKRRNFNNNNYR

>1675_hypothetical_protein.faa
MLATVEYDGTGHFILYDADVINNELDKVAAGKGYVDLRNVSFEDSFTIPGLTLNKGGILNSVQGYDLDNQ
GNIYISSQKSPDLEKKSIIIRRF

>1688_hypothetical_protein.faa
MLHKKMKVLQLNIRLQFFRFSGLVLKTSAYSQERHHFKSEFKFTAKVFKCLTSATLDMIVSMPAVISQSW
PLHI

>1697_antibiotic_ABC_trans...faa
MAVLFCNDDRAGIISVILDAIVQTKYSRQVQDYIGLLRQKIVSHFYQQNDQSVNEMQNELGNNFDMLTDN
YATPVQTLISNSFTLIFTIGALVQLNWTLVILTAVLAVLNLLTPRIMEKATSKANQQVSIENSKLLKTID
HWMGGMQELRRYSSFTELFRTMNKTDSDFEGSNIRNAKVQSFSLFISSLANTISQVVISLWAGALFFQGK
MTIGAALVVGDFASQIFNTVWIYEQAMTQLKSVRSVNEETKKLEKAVPENTDKLSDDLAELEINDLSVKY
EHGEKINYPDIKINQGEKVLLTGDSGTGKSTLFKAILGQLKPKSGTIIFKNSNGNVVNPDLGKIGYIAQD
SVLFPDSIKNNITMFNSSLDSRVEEFIEKVQLQKDVLKFPNGLETAIDLDADNLSGGQKQKIVLARSQIH
HSKFVLMDEATSAIDREATEKILQELLKSDVTLILIAHNFDQNLRKMFDREIHLKGGEE

>1706_hypothetical_protein.faa
MIYFLEVLFYVILGVIEFFTINQLSSISFIILFYVLPILCTLVVSSVKSGKLLTKNLLSSILALVEYFVM
GNLFNNLGLWSKFVARNSMKINNGEIQISNNMLSPLQIVFVIVLYFGVGYLIYYFAKKMKNRG

>1707_multidrug_ABC_transp...faa
MLEVDHLSKKFKGNNFYSLEDVNFTVNKGDIVGLVGKNGAGKSTLLKSIAKSYIPTSGTIKYKGTDIRSK
DNMLDDFGILIYTVFYPQLSVVDNLKLYLQVHHKEQYLKNIPEILKLVDLYDAKDRKPDGFSFGMKQRVG
VAIALIAEPSFLLLDEPFVGLDQVGVNRLINILQTWAKNREISMLVSSHQLANLEAVCNRYLFIDSGQLV
NYSNTSERGDIIVFLQKDVQLPADLLEVKINDKPLITQIDDRINISKNTSAQLLNELMKFLSARDAIKSI
STEQNSLKSYFNKKG

>1708_sugar_ABC_transporte...faa
MFSLLKASLKTNFARKETYIFLAFSLFPLMIILVSLFKTNFMQLSATKGSMDCITFFEAMTYSQFQLTLP
LIVIIYLAATSVHDEIKEGIVYIYKDISRDKVINSKILSLLLIYALYVGLTFVFSVITYYVNIIRMPYAS
KTFLPTTTSNLVYALFTIIAVVLTVILIIVLSVALATKFNNGVTILVSVIFTLVNFITPQLQSIKYIFQI
SYANFYEKMGSVNALLIMLVLFAIYAFVFSYLAHYWFKRVEY

>1709_transcriptional_regu...faa
MAEDKPKESVIDMIPTPKISEILKEEYMMPLNLSAYELAKKINVPTSRIQDLLHDRRKVTVDTLVRLGKV
FGVSSKYFLNLQNDIDLRDAEMKKAD

>1714_transposase.faa
MSRKSIYSFKQKKWAVEQYLSENMSAVEIARRLNMPGKYGRDQVTVWVHQYQSNQDAFLSNAKHNAHYSK
EFKEKVVQEYLNGNSSLFSLANKYGIRSRNTVFRWVSKYNSHIDNRDYDPHPEVHMTKARRKTPQSERIK
IVQYCINHNKNYTETAAKFNCSYQQVYSWTQKYLADGEAGLTDKRGRRKQPEELSELDLANRRIKELERK
LKEEQAKNEFLKKLDQLERMYLPNNQNIDKPQ

>1719_glycerophosphodieste...faa
MSIFKELKAYTREFTRHWLQYLMLFLSLNLINQFIVIPLFRYVTTFVLQASAIPFVSYQNVVTIITTHTL
VFVILIIELLLLLVVIYAQFAYLLHGVRAIYSENFTFKGSFKETWANVKKIRFGSLLLLGLYFLLVVPFA
DIVFRTPLLAKIQIPEFILDYMTRTPILLTILIVFYAVVLLFGIRLIFTLPLMVFGQKKTRTAMKKSWQL
TKNAKWWAIILRLIIIGIFVSAILAIFYLAVYGLQLGWDLLPGKYPVLVLAIINLSLIQIGSELVFIWAS
VISLLIIFAPLKITPINEATEKMPAGKILKTFTAVVFGLIVVTSVVTNILYLVGVNSHAPVVISHRGVDD
KNGVQNTLESLRKTAKEKPDYVEIDLHETRDKQFIVVHDDNLQKLTGVNKTPSELTLKQLTKLTAKEDGH
EAKLVSFDNYLKEAQRLNQKLLIEIKTTPQDSKTMLERFNQKYGQTIIKNKYQVQSLDYRVIEGLHEINP
RLFVLYIQPYNFTYPRSVADGYSMEYSTLNSDFIWQAHLQDHPVYAWTINDEKLMMKMMYEQVDGLITDK
VSLAKKTIKQFQDDSSYANRILNYIIVARMPNDLEA

>1772_hypothetical_protein.faa
MKKLIFWGAIFAMFLICGGGAGAYVSHYNSVQHNNQSSSSVKSNNKEKNSNSSDDDANKESNSSSDNSSS
SGSDKDKDKNKDHQDKQSSSASSSSSDKDADTQSSSSSSREQSSSQSSQSSSSAQSSNTQSSDDSGNK

>1777_RNA_polymerase_subun...faa
MISQNSFRKAWENRKLVAGALKAAHVRPDYHLYEDLFQEGLIVYAEMLEELATNKARTEIDKLSFKKVLW
QTLNRLKRKQRVCERSTNMDEAYDLGEEADWNNLVVLKQEVNKLSKMEQVIFYDHLLSNKKITELAAEYG
TSRRNLTRLKHDLLVKLRKMLVK

>1837_hypothetical_protein.faa
MLIILIENNDLKDTKLYIKVLEENIDNPDFLFYRSVYLFLINFIEYKNLGEEKYLSKCKKVIEAFENFEM
NAYADELANFLKEHK

>1930_hypothetical_protein.faa
MFKLILQSAIIFNLYDAATGLIESTKKPAAINATGGFMQSDLIRQTCADIFDVPIVTMKEQQSGSLAAMF
LARQALGLNKNVDEIGRFVEKGKVYYPNQKEAAIYQKLFPLYREIKNDLAASYQKFRDINTI

>1941_hypothetical_protein.faa
MILFFDLFLILDLLFRLLPAILNNCKFYLRLGWHDASKSRRGQKIMKIFMLHVFRHGVFALKGLIEFINV
IMEVK

>2028_dihydroxyacetone_kin...faa
MTLTVDTLTVWMNKFADKIETNKQYLSDLDTPIGDGDHGFNMDRGMKAVEEKLSTKPSDLTNGLKTIAMA
LISTVGGASGPLYGTAFLEMAKKSSSTDNIGELLDAALAGIEKRGGAKPGDKTMVDVWSALVPSVKAGNL
TKDKIRSAVDATKDMVAKKGRASYLGERSKGHIDPGSESSGYLFETLLETEGLL

>2029_PTS-dependent_dihydr...faa
MSLGLTLVSHVPEIANGLPKLLNQVAKDVPITTAGGTNDNDIGTSMEKIMQAFDNNSADEILAFYDLGSA
KMNLEMAMEMSDKKVHLYDAAFIEGAYTAASLIQAGVGLDDVEKQLKPLIVKD

>2032_hypothetical_protein.faa
MKGKSNYNSIDYSYVFSAKKKLELEHSKKSATNFGRMKNKWTAAAAIALASGSVVLFVPTGNAQAAEADA
SVKTEKVETNKQADQNVAAEGDANKADGAVADQEQQKQAQQPLQDEDDDDQTDQDTPDQPVGQDDLDEDY
YKSQDQPVNTPDHIKGNVQDAWDQGYKGEGIAVAVIDSGVDPSHKDFQTAPTNPKFSKEDMEKIIKKLGH
GRYVSPKFPYVHDVDTGDDDGIKENTEKANTEGSHGQHVAGIIGHADNQNDKYVVGIAPEAQLIFFKDIG
INGDNQIAAGIYDAVKVGADVISISLDNNLYVQDLGDADQKAIQYATDHGVVVSIAASNDGNSASVDGVW
GKKRIYSPGSDAGNYQPFNSGTIPTPALSKNAITVAAENSAIGEHNEIGWFTSWGPLPDFTLKPDVLAPG
VGVISTANNNRYAMMNGTSMAAPFTSGVAALVVQRLKETNPNLKGAALVQAVKGLITSTATPWGQGDNII
SPRQQGAGEINSGAATKSQVYITTEDGTSVLSLHNIQNTTKLNLIFHNLSDQAQTYTFDDMGGAYTEQHD
SEAGKFSDTPLTDAQISGDNVITIAPNTTKITYTLNLNNIKKNQIVEGYLHFSDSNQQADLVVPYLGYYG
DMTNEDVLDRDANDKEDPDIAGNYFTNEDGYVRGVADEYSMDQLSDENQQQVTKLYESGRVAFSPNDDST
SDIVMPFAFLKQNIKDLKVEILNDKGEVIRIVADAHDVAKSFHSDEDNETSSSTKDEKYEWDGKIYNKKT
GEMEVAPDGQYTYRFVATLYNKGEHQVQTHDTPIIIDTTKPVIDKIAYNKQTNTISGTYHDTGAGFTDYS
YGTVTINDKTFGFKLNDGNQNNFDNSDKIRAIL

>2035_hypothetical_protein.faa
MKHGTVTYNPHDNPAKPGEPINPNDPNSPKVTDNDVDYSKSVKETIHYVGAGDQTPSDNVQNVTLTRSIT
VDRVTGNIISSTKWQPSQIDYK

>2046_sodium-dicarboxylate...faa
MYKRYKDVSLILKIVIGIVVGAVLGVLVPSWSFIDILGKLFVGALKAIVPLLVFLLIMSAISKYRSSSKN
HFGTVIVLYLSATLLSSIAAVAVSYYQKGPSTFGMEILSNTKNSRPKKRRSNRYVLRPSFLE

>2049_acetyl-CoA_carboxyla...faa
MNSDIEIIKGRLTLLFKRRPKTRYWLMLTNDTYDQTYNLFFNSQRANERLQSVPLHKLAHYDLADLEKLL
KALRQDIKLTIEFVGFTGERWPASQKLIQRKRVLLE

>2081_hypothetical_protein.faa
MAKHGFNIGKQEIKPDDVVLIDATEVKIQRQKKTSSLLFRQEKAARFKSPGDYRHYRQNYSFRQLPGIPA

>2082_hypothetical_protein.faa
MKYETAKNLNNTRFKRLIGVAKPVFDEMVKALKAEYQVKHARGGRKPKLAIEDLLLATLQYLK

>2142_hypothetical_protein.faa
MLKVDTAKIEIPLLANNCAILAKIPINEKSNCPSILNARQPSSRLIVLLGAFLVSQTKDNSSSVLAKK

>2157_hypothetical_protein.faa
MDLTKTDLTDKEFKAELTQCFKNINYLFEKEIILFGDVQLLLDTTTVYRLARELASKMYGRDLVTMSVSI
TLLNAVFVLIKRKATDEARKVLNATCQLNFQPMIY

>2200_hypothetical_protein.faa
MNIGVYSSKLSANSGQQLNLFETPRNQIRRSRLNQVIDEIHRQFGFTKLVYATSLLKGGTAIKRASLVGG
HNGGNSYE

>2201_hypothetical_protein.faa
MATLHFAAPVNGKFIDLTKVADEVFSKKMMGEGFGVEPEDGNVYSPVTGTVESIFKTKHAIGIKTAEGLE
VLLHLGLDTVELEGKPFTMHVKEDDQVTPDTLLATADVEQIKDAGKDPVVLTLITNTNDYVANAKNLVKS
GDQVEVHHNVFEITTK

>2216_hypothetical_protein.faa
MYATMYKSPHNTRAHIVAYKLKNVPNRYIMQKLPWLPWGQFTRLASKIKISPYIKLGHGQAFSATHKYIY
AIANDHLLRHSSQSEEIMQISKKDLQIKRIWTFKIWNKSAKDGRYMHNATFLNDNKFVAVYHSSTKHRFE
YWEVTAMVIVGNQ

>2217_hypothetical_protein.faa
MRNNSPVQGIAYDKKRAHIYLAFNDYLFKVNRDGMVLANGRFHTGREFEGICVNNSHLYAELAQRPELLH
QKIK

>2226_hypothetical_protein.faa
MTPEQALKLKKVKNKMEASQLEIEEQLLKKNSPKENSIRGEDIRKIRDELFENELAGKGKTWQ

>2230_hypothetical_protein.faa
MCTRYVKVIKPIRVYKVRTGTCEAKNKFHKYGKIKKGAKIWISHYLMSTGGGWVVISAHKYYSTRRTFFF
ASNGHARANWYKRIA

>2240_hypothetical_protein.faa
MNFGWSDSAYFLNFEKNQIHFLAYYFAAAYYCWSTALIIRLAGLRLISFISFNCSRKASEQEAGNNTNEY
NFCFHNKP

>2242_hypothetical_protein.faa
MDFYFLQSVQVNFTIGEILVFIKLKWLNDKGSFSVFSTYVEVILGLQIIINQTLGILHVCGGDPNSGART
SNPTTYSPRMWR

>2243_hypothetical_protein.faa
MARTEPEKKAQKKYYLKNKNMYKINSYRSRAKNFILKYATTDELIWLRGLIDERLSKKKFEVAITD

>2270_DDE_endonuclease.faa
MKYETAKNLNNTRFKRLIGVAKPVFDEMVKVLKAECQVKHARGGRKPKLAIEDLLLATLQYLKEYRTYEQ
IAADYGVHDSNLIRRSHWAEETLAKHGFNIGKQEIKPDDVVLIDATEVKIQRPKKDKQLIIPARKSSTF

>2279_hypothetical_protein.faa
MNEKATQIYRVEFNGKYFWFSSLIGEFTKAFKMQISLISRYEQQGKDLTEIQGLIAAGKVKVDQVHFINV
GADICQMKLAQMLIDDMKKFDSSQIYGQKIPLLMFYLKNYQIVGDEIKSDFSVNELLQLMNDYCQVDFGY
PNNETEYQHLLGASENSNEYFKQRSLVLNYWLKDDHYLRIILQNAINHSNSSVLSQQARSNYKKAYYQLE
NSEVNSLWYEDIESRTTGLTWYLTSADQAIKILSNFRIGSEDQNRNMSEDHHLTFSLRPKTPEQYQNEGI
LNKAAGNCNSFAPVPVPVFICFSLKRILERGGLLINSELNNKEEMSFNLQEDVDWDLFSFNKNIRSIYAD
HDSTNLMQTKCIIKDYLEFIAKDIIKIYVRTEAEKVSLLTALIEYQAKQSFSKKHLQLIDLSQYAARIQV
EPDLFFGDRGKVIYGDNRIEFSEIGKTNIQSHDEPFSIVKEMKTVSKMITIGGLMRQEFKLEDSKGNLKT
VAVYHKPDWILKVVKWASAFTGEVRYYLDLYYHSEFLSVYRIEGENEWINNQDKTRMNFTEDEQRILKKV
EESFKLETVRKNRR

>2280_hypothetical_protein.faa
MFKKRGDNMATATFKVNNDILNWVLQIAGTQLNSEWINKINTWIKGEKTPTINQLKNLSKKSQIPFGNFF
LSQPPRVEMPLLQFRTIDNSGIIDASHELLSTIDAIQLRAAWLEDYRIKEGYSKIAFIGMGNKKKYRSAS
YKEIAEEILKYFDLVKGWNSTLKSNQNAFNFLRKKLSQKGIVTETGSFVGNKTRDSLNINEFRAFVLINK
YAPFIFINTKDSKNARLFSLVHELVHLWYEKTEIFNYNFQTNPQYLNKKLEQQVNKISECILFDKDIFVK
AWIESNDLALDKIYEIAKKFKTSPIATAITAKNYGLITQRVVDEVKGETTKNVANRKNKGGPNFYDTLAY
RIDINFATSVINSTEAGDTTYLDAFSLLNVKNMKGYDSLKQRVEEKM

>2281_hypothetical_protein.faa
MVKYLLDSNCFIEPMKRYYSFKAFPSYWKWLNEELNKENSLLVISKCVADEINVDPRLEKWTQEHFSNLV
YDENRDPFVWSKYAEIINYVQNCGAYQTGSVNEWKKPGKADPLLIAIASQYNYQIVTFERESGQFGYDVN
NEWNWKHNGGPIRHEPKIPDIAKHFGVSCITLFDLEEKLKLCI

>2289_phosphate_transporte...faa
MREKNVSFKIAVLFLAFTVVFTLFRSSMSGIFSLFYAKNGIESASISSIKSFQNIGIMVGLLPAGYLADK
IGRLKVLTLSSLIIATSFLILILFRSFLVFSLAELLYGIGLALNSGTLVSYITDLQEQNKIAPDSKLMGI
QVIVLNLTTLVGGNIGTWLFEIKDTAPIWFAMVGLAIYPLFIFITVKYLSFSDNKAIDQVQKQRGYNLRS
IISFFWKKNFSQIAIIN

>2291_multidrug_transporte...faa
MGYDCGTQFILIYWSIIYVEKLGFNLSLIYTLFMCALILGSVIYSRVSTLLNVKNITLINTVCMIFMFVL
SGIVDNKFLLLVLFLAIELLMGMMSGQISATSNEAIYGERNKSTMLSTVSFITEILVSLSLFISNSIMNL
FGNLKVMFFVSAIQFAVILLIIPLIKKKEQ

>2398_cardiolipin_synthase.faa
MLVLTVLPGIGFILYLFFGRQLSHDEIFAIQEEQKKVQRHYLAEQRDMLKEHDLLPEKERLPRVRMLSEL
NLNNDDAILTFDNQVKVFISGLELFDQMITDIKNAKKSVSLEFYTFYSNQLGHRVLKALEEAAANGAKVR
VIYDASGSRGTKASFFDHLRELGGEAQPFISTSKKHWFTTPRLNYHLHRKLVIIDHHIGYIGGFNIGDQY
VNKSPKFGHWRDTHLRVIGQSPILMEVRFAMDWNTSIRRTNLPKFELKELKPFTVNRKDINDNKNVAMQI
VSSGPDNQHYGIRRGYEGIIAGAKKYIYIQTPYLIPEESILEALIIAANSGIDVRIMVPCMPDHPFVYRA
TEYYAKYLVAHGVKVYKYNDGFIHAKTMVSGSNISSVGSANQDFRSYTLNFEVNSFNYNPALTQELKKIF
EKDLDKCTLLTNDYFAQQSSWLKFKQYFSRLLSPIF

>2407_hypothetical_protein.faa
MVNGGYGTPIVFKNLVFCLNSFDSIAAYNKNNGKYLFNRKFDDRIRSSMNVIDGYIWFSHTSHLIALDEN
GKIIHDFHVPNAFLYGTVSKYQDELIIIGTKYIQDENTSNKFIWAIDKKNGNKLFEVNLGVGSIISTDTS
GFWLQKGYIYASNNDKIFKISAQNGKIVWQRKVNGNVHCHTVIADSQAVYYTTLKGEFGSLKLKNGTVNW
KVNIEEGIITPPTVINGSLLIIGDSSIYVVDKKEGLIYQKIPTGHSPYSAATIFRNRVFLGAGEPPINGL
LFCFEFNQGVNNNLEISQDFYVGNTLNSKKLQLTIETKNNWDEAIIDPSVLSDAAEIKGQKIGNNIFVFQ
IPLKNTNINSWYTLSIKLKEKRQIKIVTTAIKIRRTDQLPRKVTLSNFNKIANESTPFNSGSALTQMIEE
EYGKKISQEDFRDIIDYLKKTSKWKDADFQTWRLLLKRALSSPAKDLNEFIKLEDENDGHPE

>2408_hypothetical_protein.faa
MDIQNKQKNIFFRNVINRIGKLRVLILILLVFLGYLLYYCQPYFISNLFYNKDTNKNILNFIGLGITLLV
TPMINILNNNYVQAIRVYSKKELWEKVSNEEYSYFLDSTIGKIQSYINEVSFACREIEQNSLLQMIKLFA
MLFLYTIMLIKLNIMLGIIYLVIFVCYMILSTKMANINRMRIAQSLSKTSKINENMQDYYQNIEVILSSN
SQKFEDKKIDHTLNDEKEVYYHVQQVTNFNTLVQQFIVIALAAIICIFGMYTLHAKNLFSVILILLYSVL
NLASFGMQYLAFRELSDRISSGLKVLKYDVNLKKKKENFVYNDSQNSIQLQNLSFKYSNKKKVFSNLSGS
FPKAKMSAIIGENGRGKSTLLKIIMNFYPLRYGTIIFPYKDPLIVYIPQNAPLFNRSIYENISYPGKKIS
VDFIMKLVTEIGLDSLIKSKKDLKNKKPGDFKNSISGGERQKILFLRAIVSKPDILLLDEITSNLDEKTV
TLLYRLIRKYLKNTTIIGITHRQEELKYYDYIFRL

>2411_homoserine_dehydroge...faa
MGTVGSGVLNIIKKNNGKIEQTSGQTIVVKKALVRNLQKYQEFAEKVSLTTDFNEILSDPEIKIVTEVMG
GLHPAKEYISGALSAGKNVVTANKDLMAVFGSELIKLAQDNHCDLMYDASVAGGIPILRTLSDSYVGDHI
LEIQGIVNGTTNYILLQMDEKGLSYAAALKRAQELGFAEADPTNDVTGDVTGKDAAYKMILLCQFAFGVH
IKLSDFSVQGINHLQGFDLQQAKKLGYTIKLIGIAKKIADQLFIEVAPCLLSNDALMANIKNEIMLCKL

>2412_homoserine_kinase.faa
MIIKVPASTANLGPGFDSLGMAVSLYLEVEVLNISDRFQVDHVMPDIPHDENNLIVKTALTVYPGLPPLH
LQVKSNIPLAHGLGSSSSAIAAGIELANHFGKLNLSDKEKVKIGAKIEGHSDNSAPTILGGLIVGTEIDN
HFDTIKAPLPDFSLVAYVSEYNLTTKKSRNVLPAQLDFKTATHGSAIANTLVASLFAKNYQMAGELVEKD
AFHEKYREQLVPELLLVREVAHQKHGLKDQTLILKPDNNGVQIIED

>2483_hypothetical_protein.faa
MLVRKIVKSTLFCSLGIIVGKTISEQKHKNTIKKILSADYMDDHTKVKLMQDLNNIKVNEKKRSKQVNTH
QLKRNLKMITTQSASLVKKISKNVH

>2484_hypothetical_protein.faa
MQKVIRILTIYRQWLLSQASLDFDELYHNFWNQYEMNITAVSLLLLPRSHSKDQEISRIDATLELMQQ

>2485_Putative_uncharacter...faa
MINDLGTSYIFNDVQTNSVGFAVKNTIYPVLRKSLEELYRYSKERENIEYCKNIKEYLNQHSELYPNADV
LADFFDNGSNEEDINLNNKKIVLTFLLIWYNAW

>2497_transposase.faa
MSRKSKFSYEVKLAAVQQYLNSGLSYAQIAKSIGVSGRTVNQWMDSFKLKGPDALKVHKHNQSYTKEFKL
KCIKAYLNGQGSYEQLANKYGLRGSTQLKNWVSKYNSHRRLENYYPTPEVYKMTRKKTNQQEREEIVKYC
RYHDLNYKETAKKYGCSYAQVYNWCKKYEHKGNEGLKDNRGRKRSQSELSELEKMQLQVKELQRQLEISQ
RENMLLKKVRDLEREWLLDQNKGK

>2504_transferase.faa
MKEAIIMTKTEHEKLLAGEEYDYRDPELRKMIAKAHRLMPVINDLSDLEKRQTAINDLFGHVGEGLTING
KIDVLYGNHISFGDNDFINDNVRFQDSNLITLGDRVIIAPDVKFYCGEHAIDATKRWGTYENGQKYLISF
TEPISVGNDVWIGGNVTIICGVHIGNNVIIGAGAVVTKDVPDNTVVGSVPAKKIKDLKPLN

>2505_4-oxalomesaconate_hy...faa
MKIDAFAHILPPHFYQKMLELEPTIPQKFPFIRIKSLVDLDERLNTWPDDNMKQVISFANINPEDFVGPD
QAAKLADKGNKELAEIVKEHADKFEVGVGMLAMNNIPASLHILDKVKADPNLVGAQIFTRHLGKSIADPE
FDPIFKKAAKLNLPLWLHPVFDQRKPDNNLVFSWEYELSQAMLQLVQSSIFKKYPHLKILVHHAGAMVPF
FSGRIDHILDAEHAAMFKKFYVDTAILGNSPALQLAIDYYDIDHVLFGTDAPFAVMPAGANAIIVEAIDD
LHLSNKDSQKIFSENYQQLVN

>2507_RNA_2-phosphotransf...faa
MINQRSNTFISKKMSYCLRHNPAKYGLKLDEYGFVDLQDFINAMNHMHHFQPKLNEMKIREIIHSSNKKR
FEIKNGRICALYGHSVPGIIKRREAVPPKILYHGTAHRFLPSIQKEGLLPMGRQYVHLSADIPMAESVGK
RRDDNPAILQVNASPAYKDGIQFYIGNEEVWLCDHVPVKYLKQIK

>2525_hypothetical_protein.faa
MLAKTFKVAKEDYEISADVLLENKDLLVSLTGGDIPHLGGVVTFDFKSKKISKTFFESHDGRKHKDIFLA
EQFAEKIKDHLNGNLCVTAGVHIDGITEKQIDASLVMVDELAQAVLNWQNEKIKQARTPQYTTHLKRDRE
GHLI

>2526_LysR_family_transcri...faa
MEIDKLRAFVDLSKTLSFSKTAQNLYTNQSTVSKKIKSLEKELGTNLFNRTNKHVELSDYGKMILSDAAK
IVELEDSILDQTNNYNAQKRITINLGILPTFSNYPIFKKIMRYQSSHPNINIVFHELETNQLLPLLDEDK
LDIVFLRSINTHFSQYDECLVQKEEFKACLSSSHPLAKNNKIQIQDLKNENFIMLSKSSLLYQPVINLCE
EAGFKPHVSFVSDRISSIIQMVKNKQGIAILMHPSTRNDNVVFKKIPIILLPSMTFGHF

>2533_hypothetical_protein.faa
MVAVKKKKKHQFPTAYTVIIIVLLLVQLLTFVIPAGNYAALAYDTTDKDFVITKPNGEKDKAPATQATLK
KYKVNIAVKKFKDGTIYKPVAIPNSYERINLKKSNLWQAIVQFFTSQVQGIGQSVDIIAFVLILGGCIGV
VHANGAINSGMQALSKRIKGKQVLLIVLVMGLISLGGTTFGLAEETMAMYPILIPVFLIAGYDTMTVLGT
IFLGTSIGTMVSTINPFSTIIASNTAGVNFARALPLRITMWVICTVVGMLYVIFYAEKVRKDPTKSVVYD
QYEQNREKYLSGADIEKTGKFTWKQKLTLIIFAVAFIVMIWGVQQKGWYFTEISVVFLAAGYLMAIFSGL
TEHKVVQAFVDGASDLLGVALTIGLARAVSIVMDTSHTSDTIMHFFSQQVSGMSPLIFVWFLFIVYIILG
FFIQSSSGLAVLSMPIMAPLANVIGIDRASVIDAYNWGLGFISLVAPTGLILMSLMMVNIDFNKWFKWCW
KLLVIEFVLCLVFLGIGLLIY

>2536_amino_acid_permease.faa
MAHQTHLQRKMTTRHIRMISLGGVIGTGLFLSSGYTIHEAGPLGTVIAYLVGGLIVFAVMLCLGELSVAM
PYTGAFHVYAKKYIGPSTGFVVAILYWLTWTIALGSEFTAAGLIMQKWFPQVSVWIWSLTCMILIFLSNF
FSVKAFAESEFWFAAIKVFAIVAFIVLGGLVIAGFLPVKGYHAAPGLANFYRNGWFPNGFSGVFTTMLTV
NFAFSGTELIGVTAGEAENPQKAIPSAIKTTLWRLLIFFIGSIAVMSALIPYKVAGVTQSPFVYVLDSIH
VPFAANIMNFVVLTAIISAANSGLYASTRMLWSLSNEGTIPAIFKKTNKNGIPVLALIFSMLGGVFALVS
SKIAADTVYLVLVSISGLAVVFVWMAIAWAELNFRKQFLKDGHQLSELKYKTPWYPVVPYFAFIASLLSC
VLIWFDPTQRVALYYTIPFVLVCYLGHRFWLRRKDNEVVKEAE

>2543_hypothetical_protein.faa
MDNKDIELIQQMENKYDTFMPVLTNLIDSVEKFNSIYNNYIELKNFYGSEKWKLSNLLCK

>2544_hypothetical_protein.faa
MQIADRIAATQGKTIFYFSLETSKDELTEKNLSRLSFELANESSRNPQTARSINNGYWLDHKPEFKLVMK
AINTYSKYYSLIHIFDGTLNRPTANTIYKKMKAYRRKHPDIKPVVIVDYLQILKPIDDKDTDKEKVTKSI
AAFKSIASELEIRVIVISSFNRSSYQSPVAMESFKESGEIEYYADTLLGLQYRAIHDDVDNTRDNIREAC
KKNHVILN

>2545_transcriptional_regu...faa
MKQTSCCKEGDSIKNLIKMKRKAAGLTQREVSERVALKIIRLILLKEAKTLTKRSPVIEQSLLTKLRLES
KTQTTISPV

>2547_GNAT_family_acetyltr...faa
MTVYKIDHETYQVRKDNELLGTIKTYRNLYHDTCIYLKIKLKVYPANFPFDAILQQESKPLELLTDSKNK
NLIEFLIHNGFQCKRHCFTPTVSKNYLKHSLTSDLTIQPFTQVDPKYLECCDLLYRYYKKTHATVAPLTA
NYATFIDEVPTKTGFYNLNQKNEIENVVFTENNEIAYICSINHKNCEAFIQATLRKIFSKYNEIFFEADD
TDWAATLLLDQFNFNKNESFNTYIYD

>2550_ATP-dependent_exonuc...faa
MATANELNNQIRKKYDNDAKKQALLIEYPTVYIINNTSVKNKDYTVYVGETNDIQRRTLQHLDSDPKERE
DFFDLKNSKNVQMYVIGHEHFNKSMTLDIENRLMQYLSSVPAVKHLNNRRHNDQNKYYDSDEFDDLFNKV
WKKLGKYDHTLFPAQSILESSALFKASPFNKLTNEQLEAKAEIIEKINLALYEQKNKEQEDGQLILVEGD
AGSGKTVLMSNIFYDVVHENQLTSKEEKTKSDNKRLTVSMLVNQKEQLKVYGEISKKIFGKDDNVNVEKP
VTFIKKTDPKQKVDIVLVDEAHLLLTQRSQSYSNDKRHLEIQVGTNMLKDILKRAKVVMAVFDPKQFLST
NTIWTKSQFEQLEDKTGKENIIHLHNQMRIDASMATITWIRNLIDKGIVGKIPKDEKYQIKIFSDPAKMQ
KAIKSKNQDQGNGISRMVATFDWEYSGGKRKLPMGQDYWEVSEDNWRMPWNYEINRRDSYEKSHRTQGHV
KYSDQSWAEKDYTINEIGSTYTVQGFDLNYVGVELGPSVKYRNGKIVHDASLSKNTNATQKRDSNKSYAD
ELLKNEFNVLLTRGVHGLYIHAVDPVLQKALENAAK

>2551_hypothetical_protein.faa
MINTILNKYMTEQTLQIKFDKEKLEQIIKSPGISVKLDNKHLTILQELLNRLNLILTKYKKPLSIEKIIK
NSKNHIIGLIAIQFENMIIDLDYINRGGVQVKMASNLRQCAKYLDCKNIGIYNVATDSLYFIK

>2552_hypothetical_protein.faa
MLAEYTSYYDMLTAHKKNIQNDNTKLLCNNEYKLELPTNSDDVFLKISSQVKDKKKEDYYDVDMYKKSRI
MKRIQSVFTFHTVCLWNDSVLKFTPKMKLYDTKKIHEEKIQTQKKKELIEYKKDREIIPKLKKQFSNQNY
KRTSSRKKIYKIEHLLDNAKKLRTDHISIYMIFAA

>2553_hypothetical_protein.faa
MDENRVINSLRALIDKRVYNLLFQPVTRYIKYFTVKFPKKLDIQQVVLSNDNYGNIMPEQESISFSLMGT
MIDYLTRIVINKDLDAFDFLAFSPQAESIFSRTNHQKISDQIKQCKNI

>2554_Piso0_004748_protein.faa
MKDIDFDPITKEELVRKTLIYTKEKLKIINPIAIYLSGSRLRRWNTEKSDFDLFVIIKEDPERILYGKFA
SQEKRFSIDNINVDLNVKGFSPLYKMIISGDPNVIELFSEKPLWASEDLYQNEQSLKIIDWLNDPQGHNS
VLQANFIGFIKVGGGMLKSARKKLQHHKTIRASKDIATAAL

>2555_prophage_related_pro...faa
MEGKNKINVRRLVGASLLTIFALGTLIYAQALFEIAWVGIIRQYQHFLYFYAAWAVGLAIWYFVTIKSKP
IKKAEIIVKIIFFFVIALNAIYAALLGDSNATFLAVLLMICYAAGCPWGKLGYKKHPYNESTSEPTDSQH
SSSLPWYKTWWAWLVIVATIIFVSGAFIIMTDGSFRNSDNSTDPFEESHKSAANTINVDYKKYKIKAVKT
YNINYTDKSWDGGSIKINKIKIYQTAKPYKFDSANDGNFKVNGFARIYMTIKAQEDINIYPTQGTYNYSN
GEQHEVDSSENWDGKINADVIKSGTVTLPIEHLSSTSSIKNIRMKFEGYDQDEDDDSLDKDFDFTVDLK

>2556_hypothetical_protein.faa
MYDYKYEPHRIIFMIDNKNFFASCEALRLGLNPMTVCLAVISRQEGSNWGSGLIMAASPLAKKKYGLHNV
MRARDLPSKKEAPDLILVDPHMNLYSQLPQNKF

>2560_hypothetical_protein.faa
MVENYRLAKQTFDNWLRQGIASREILWAIRQLQVVGISLKEGEDDPQIIFESINSTGVALTNSDLIRNFL
LMSDHDQERLFEDYWLPIEDKLRRDNSNHAMDAFFRQFIIMKKNSVVAERKVYQTFVDTFKNENLSHEQA
LKEIKDYAELYASFMYPAESSYNDDIKTDLASLNRINQSTSYPFFLHVFHDYENNEIDEETLTKVIHLIT
IYLIRRTICDVPSNSLLGFFASYYARTFKLTKNNKKYYEAINKYLFVQQNQNEVPDDNQLKNALIHSKLY
LNKGLCDLIMLDIENGNSKEKLNSEDLTIEHIMPQTMSKSWRKNISDEEHDEFVHTLGNLSITGYNSEMS
NKSFAEKKHILEENSKAIILNKDVVDKDEWTIADIKARAERLADILLNRYELNPIEDSRIEFEAVDKIGL
DNLDATTGRKLVSFTLEGSKYPVKYFKDVPLQVIQILDQDNPDLLKSLVGLTWKGTLNNANQNNSFIICQ
EKDIDDKLKWSYSKVRDDIYVMTGGSAHRNMHVLKQIIEAYKIPKDEFYLSVKVKEN

>2562_hypothetical_protein.faa
MVYLESTNSDIGLPEYLIIDGQQRLTTITLMLQALKDATVDGDAFTTGTIESFLINTQSPSQEYKTLSNL
LCK

>2563_hypothetical_protein.faa
MDSSSRFVKVAFTLAHALKSDDETESVTNFFHILHSVEQAKGLDEIEPGKFEYTMYSDCMNLDKGIRYFT
TYDNNQIDAVDMNS

>2582_hypothetical_protein.faa
MDLIFQPRQKMDQGGSWNALFWNNHDQPWTLNRFGNTGKYREKSAEMLATATHLMRGTPYIYMGEEIGMM
DPDYSSMNDYVDVEAKNAFKELTAKGRSEKDAFEIIKTKVRDNSRVPMHWDDSQYAGFSDVKPWLMPTDQ
NQVNVEKELASGEIFDYYQKLIKLRKNEKLISDGHIKMFLKDHPQVFAYERFLDNSDKKLLVFTNFYGKE
CQAKLPKEYVNKNYQVLISNYEHNSNQFKQEIILKPYEALAVVI

>2609_carboxymethylenebute...faa
MKKIKKILIWLVSIILVILIAGAAYLHFSAYQPSSSANQAVHIAKQDNKEMVFKAKHSKLTVVFYPGALV
APNSYSIWAKKVAQAGYTVKIAHFPLNMALFKIKAADQLIGSNEKYVVGGHSLGGAMAARYANQTKNKNM
QGIFFLAAYPDEKGRLDHKDLAALSITATCDGVLNWKKYREGKKYLPANTTYDSIAGGNHGGFGSYGQQK
GDKKATISNAKQQEIIADDLIKWLKKIE

>2648_ATP_synthase_subunit...faa
MDTSFHRRITFSLALTIGFLILIIIGSILLSLPFADKAGQATNYSDALFTATSAVCVTGLSTVTTATHWS
FFDQLIIMILVEIGGLGFMTFAVMLSNFAHQRMTLGARMLTGEALNLNHPSQLRIVQLIIRLSLIIQLMG
AILLFIVLKPRLRIGKGIWYSIFHSVTAYCNAGFDLFGPSLEQFANNPYFLTIIMLLISAGSAGSFGFLV
WRDLLTYHIHHKLSLHTRFALTVGIIILILSIVGFLISEQNLKQFDGSLNGVQRFFNTLFLAVTPRTAGF
ASIPYTKISAAGIVITIILMFIGGTPGSTAGSFKTSTIGILFLQSIGTFTGKEAAFSHRRFTHNNINRAL
TLFCSAILLIIFATLLLTMSQPLSSHNGIVEAVFEAVSAFGTVGLTLGLTPHLNLFGKIIIIALMFIGRV
GIYTFMYSIFKSHPAKQSYRYPEEEIIIG

>2720_hypothetical_protein.faa
METPQTENPIPSDPGDKPSISDEPVTPHVVEPSKSAIVKQVKKETSNKSVSDLKTIRPAVSVTATETSVK
NSKTNQNDLPQAGEDKTHLTLAGLTLSLLALIAGIFTKSKRN

>2731_hypothetical_protein.faa
MKRIKQVDEAENNKTTFSPGTSNSVNANTGEDIIQYGLLPLHPVKGYTIVAKDGDQLLTVNSKDQLQIQS
AFNDQGEPINRTITVTYVKSGSTADPTQDPNTIYSRQITYVSSENKDEVVGTQTIKGKLGEHIPVKLEIP
AGWKLAKGVDAPTSVVITQDDDTPITIALDKIVKPDSGKPTGGDKHEGGKPGTGQQGGNHNEGGTGSQGS
GNSDQGNISGGTTGTVAGGSASGAQSTTGSTSSTTSSTTAATGTDTKTATAASQSDTSSDDSDLTVT

>2732_hypothetical_protein.faa
MSKFTDMFNKSIRAEIEFIDLDNGEDGKQIDGIKEVKVTPDTKSSVIDVNYVPVEQKFVLNYVDKNDPKH
VVGHQDILGKIGETVVIDKMNIPKGWTEVPGQPDYNNYHYKFGSKLPEPKNILVEHKIDEISGLQDKNNP
ELYREVTRTVNITYPDGQTGTGKQQIVFYRIKQIDEEN

>2833_hypothetical_protein.faa
MYRLALKANVDEVITILLALIYLQFGIVAGVLRFNFMAWGAALAPYAMMQVLYMINDERKPIHWLSLALI
MSLIAQVHLLSTVYIACTFVPFAIYALVKTSAKKQMIIDFFKALGTTLVLTANVWGGLLVLYSHNKISLP
NQYNLYYHVVKYKKLINLHGFSLISMVLLLVFQLIYVLTHLRESVLNTMVTIIALVILLLASSLMPWAQI
QAHFPSLKSSLQIPYRLAVGASPLILLGVGISMTN

>2928_alpha-amylase.faa
MKIKYNAWDTEYKSPFGAIKARTTVTWRVKIDEPVDYINLWLTKAEETPVPYPMKKTDEQTYQVQVTIGT
SGLYHYYFEIKQSNQISYYQEALGGEGELVTSNQNLAQYQLTCYDEEVPQVDWYQDGIVYQIFPDRFNNG
NPHGEILGKKKNSFIYATEEDTPFYVKDEKGHVVRWDFFGGNLKGIEQKIPYLKKLGVTIVYLNPIFWAE
SSHRYDTNDFMKIDPMLGTEVDFISLVHALHKNGMHLILDGVFNHVGDHSHYFQEAIKSKASPYYSWFHF
TNYPTEYDSWWGITNLPKVNKANPGYQNLIYGEDGVLVKWTSLGVDGWRLDIADELPMEFLRQIRRRLSA
LDCQVLIGEVWEDASHKYVNNELRTYTSGDNLTGTMNYPVRNFILEILRSQDHEEAMRIIDRYLRIVEDY
PAAFLKNCLNNIGTHDTARIKNELGENEDLVALALAIMMMLPGVPCIYYGDEAGLSGGKDPQNRAYFPWN
RESAKLEQITQLWCRRRRKNRLLVDGRIGIISTTQNLTAIVRYDTKEVNLFWFNKTESEHQLNFGQAIFY
AVPDQVRQIIVKNDLGKKLAARQGLFEKFNL

>2929_glucan_phosphorylase.faa
MQITKEEFKKELEQKLDSQFAVDVEHASLGELYSALSNVLRDGYAPNWRETRIKEAHEGKKQVYYFSIEF
LPGTLLRSNLLNLGWMDTVKSALKDLGLNLDDIAAKEPDMALGNGGLGRLAAAFMDSLASTGYVGNGNGI
RYKYGLFKQKFVNGYQVELPNDWLQKHNHWEVMRDNKSVLVHFGGQVNLVQKDNWMTPEYNDGYSIKAVP
YDIPVVGYHTGIVNTMRLWDAEIPESEEINYPTIDDRRKVEDLTSILYPDDSSYSGRLLRLKQEYFFVSA
GLQSILRYYTKDLKQNDMHNLPKYVAVHINDTHPAMAVAELMRLLVDEYHIDWDEAWKITVQVMSYTNHT
IMAEAMEKWDINMMTQLLPRIMQIITEIDRRYVISLTGKVAESVINDTRIVNNGNVQMAHLAIIGSHSVN
GVAPLHTHLLETEVLKEFYELYPERFNNKTNGITLRRWLQIANPKLSKLLDQTVGRDWRTDSAKMLLLQD
SYKNAKVLKQINEIKLENKEKLAKFIKKTTGITVDPTAIFDVQIKRLHAYKRQTLKLLHIIKLYHDLKNG
IDHPKRVVIFGAKAAPSYTYAKDVIKVINEVANVINNDASIHGKLKVIFLENYDVTLAEKIIPAADVSEQ
ISTTTKEASGTSNMKLMANGALTVATMDGANVDIAKAVGQDNIFIFGLNKDQVYDYYNKHDYKPRDMYNS
DQVMKETVDALIDGSFSKAANEGRVLYDSFLQENEEFLVLADFESYLQAQKKIEENWHDQRSWAQKALVN
IAHSEEFNADNTVARYAKDIWGLKKLN

>2930_starch_synthase.faa
MRILFAGAECAPFVKTGGLGDVLGALPNELAERGDDVGVVLPLYQDIPDKYRQKMQYQGNFIVPVGWRNQ
YCGIFTYKHHGVTYFFIDNEYYFKRPGIYGYYDDGERFAYFQQAVIMMMERFNFIPSILHCNDYHTAFIP
FLLHEKWGFVDAYRGIKTVLTIHNLEFQGKYNAKTLPGFFNMGYDWFDSGIVRQSGDVNWMKTGILYADR
VTTVSPSYAREIQTPEFGQGLDGILRMCSHKVTGILNGIDFKRYNPETDPDIKANYNVRKLRKKVQNKIA
LQKELGLKRAAHIPLIGMVTRLTAQKGCQLLVDELDNILQFNVQVAILGNGDPFYEHALSEIAKRHPGKM
SLTLAFDTKLAQRIYAGADSFLMPSAFEPCGLSQLIALHYGTLPVVHQIGGLADTVWVYDKTKNEGTGFG
FKEFSGYQMVQAIKKMLAAYGEKDIWFKMQRTAMKSDFSWHKSASDYQWIYGELVD

>2931_glucose-1-phosphate_...faa
MKNNKMSAIFSNQHEYKELKPLTDERSLSTLAFAGKYRLMDFPLSSIVNAGINNVYALINQEKVRSYFDH
LGGGKEWGLDTIGSYEYIDFYQKIIQRQVSGEPYFADIIEFLKTTSYPYAVFIGNKMVSNFDLQSVLHYH
QENGNKITGVFKKVKHDSLAFDDQVFVLDNNNNILANQQMMDTQKQFEYNLSLNIYIANTDWILKQLEKA
QMSDSTADISKLLAALAAKYRSTAYEYTGYLRNIRDIKSYFDANMDMLDQKQFASLLQGNQKVITRIRNE
VGNYYSAGSIVKNSIFGTGCRVFGEVKHSVISRRVEIDKNSWVLNSIVMSSVNIKKGAHVEYAILDKDVT
IEAGVTIKGTLEKPIVIRKYDDVNDDWIRNRG

>2932_glgC.faa
MKNKMLGMILAGGKGTRLGKLTQNQAKPAVPFGGRYRIIDFTLSNCVNSGVRDVGIITQYQPLTLNNHIG
NGASWGLDGLNSSATILQPYTDSRGSKWFQGTAHAIYQNIDFIDRQDPEYLLILSGDHIYKMDYELMLED
HIKNNASLTVAVIDVSMKEAHRFGIMNTDVSDRIIEFCEKPEHPQSNHASMGIYIFNWKRLREVLTTAFS
TNDDMIDFGKDVIPYYLKSDERVFAYPFSGYWKDVGTIDSLWAANMEFLDTDNALDLYDRSWRIYSKDPI
APPQVITDNAEIDNSMVVDGCFVDGTVKHSILSTNVDVKKGAQIIDSVIMPGVKIGKNAVIKHAIIGENA
EIGTGAVVEDEKGKIAVVGNSERVGVLQNEE

>2933_1-4-alpha-glucan_bra...faa
MEILEERYRKFGAGTELKLQDILGCHQIDRNFRFSVWAPKARQVWLVGDFNDWQKTLPMSENEQGIWTVI
TDQPQIGQLYKFLVKQADGTEVMKIDPMATQFEHRPGDAAVVANLPEKHWHDAAWIGRNKQMNHFARPIN
IYEVHASSWKRHADGSLYTLKDLQKELIPYVQKQGFNYIEFLPLTEHPLDASWGYQATGYFALCSTYGTP
SELQDFVEACHQHNIGVFCDWVPGHFCINNDALAYYDGTPCYEFAEKWRAENKGWGALNFDLGKPQVQSF
LLSSALFWLEYYHLDGLRVDAVSNMLYRDYDRGPGQWQPDKYGGNRNLEGIEFLHKLNRTVKGLHPEDLM
IAEESSAQVKITGRIEDGGLGFDFKWNMGWMNDVLRFYEMDPLFRKFNFNLATFSFMYRMSENFVLPLSH
DEVVHGKRSLMNKMWGKRDQQFAQLRNLYTMLMTYPGKKLLFMGSEFGQYLEWRFNEGLEWSELQDPLNN
KMRRFDRVLNQFYLDEPSLWQLEQKETALKVIDADNKDESVLSFIRQGKRRKDFLVIILNFTPVERKKFA
IGVPYSGEYKEVLNTARVEFGGHWNQAAQICTTVKKQFKNMEYQVELDVPGFSALILKPKEVNIKRHLRR
KHSQRGGK

>2983_family_S9_peptidase.faa
MAGFAKMFYDLGYNVLLPDARAHGRSSGEYIGYGWVEKDDILRWIKKAIGYTGDETQIVVMGQSMGGATA
MMVSGLKLPEQVKAFIEDCGYSSVKEEVEYQAGNLFDLPKVIRKPLIKTMSGINRIENGFFLKRASSDKQ
LRKNTRPFLFIHGGKDHFVPTEMVHQNYAATNAPKFLWIAPLAGHAMSYPMYKNKYRQVIKDFLKKYIRY
AWC

>2985_hypothetical_protein.faa
MPKNLRHIFRSGLIKQRKNGIKTSSQQIKKAHNGKMADYRHIFSDNSYKKHWARAQKFADFCRENNVKKL
EDITPNFAQKYLLYERDQHVNGYQGYSASTIGSDALMINHLMIGSEHWKTNQKLQKSKLPGMPKRSTLLA
KQRQKPMNSREWINTHPHTYAQYKNQIDTIRAFGLRRRELTGGTSQNGRDGLGDQSLYQTKDGRLFTIVQ
GKGGKIRWTECRQDLQKKMKQIYHGKIRPISERPKSKAEFRHNLKINQPFYRSFDHNVPTHIHRANYAQH
MIKQLNQHQFNGTRQKTIYYCNGLKANGKNRYSKGVKTINLHQNYQIGAY

>2987_ABC_transporter.faa
MTIKELYRVNPLRFILATISYVLIPLSAIGQSYLLMYEVTALSNRNLKLWLWLTAGELLILLVTNLTQSS
SNYLATKQIQNYNHQVRANTIKHYYFDGQDHTVAAMQNRLTTDLKNTNENYLLNFFRSVQMACYILFAVI
VLLLIHWSLLLVTLVLVGISIYLPQLIAKPIQAAFSKISDSNKKYLDVAEKWLNGLNTLQRYMAGGHLFK
VMDEAAQEVQESKVQQTRINQRLAVMNGLVSSLLMLALFAFTAVLIANKLVVFGTITTVGNLQFYMATGL
QYLGNYRGQIKSTKPLNAKIAEDSNAIEQQKENELGTAVAFSGKNLSVAFPNGEKIAFPDFSVKAGEKIL
LTGDSGTGKSTLFKLILGELKPATGTITYFDKDNNKINPNLAKIGYIAQTPRLFPVTIADNVTMFDSKLN
QKVDQVLSEVDLTDDVKKFKNGDQQKVDLDHLNVSGGQRQKIVLARAKIHDSDIILIDEGTSAIDQKATI
EILKKLMQSKATIVFIAHNFSEEMHQMFNREIHLG

>3024_transposase.faa
MTLLIWQAKTGIESQRRFCECFGCLSHSRFNRRSRQLLQLIYQIRQKMNQKVDLSGQFLIIDSFPVPVCQ
PVRNYRVRIFRGSANIGYKATKKIYYYGFKVHAIVSDDGYVLDYAVARASVHDAKETVELMKNTHPANRY
LLGDEGYLGKRLHDRLKQTGYELWTPYRKNMAGAKKHDDRQLMAIRRTIESDFSLLTHYNAENNRARSLT
GFQARLEIAILTYNLAYCLERFSVY

>3027_AAC-3-_family_N-acet...faa
MGIPIKFMIKIVQKEFYSFVKRESKNAISRKIIKTVMSAKKLKKILAEHLKPTDSIEVHTSLSAFGYIPG
GEQSVVKVLKEVVNQGNIIMAAQTADIGDPIDWEDPPATPEAEKEIIENMPAYDKETTPIHYIGKTPEYF
RTSKDVKRSDHPLYSMCAWGKRCR

>3028_transcriptional_regu...faa
MKNKSIGAELKRLRKSLGLMQAEMTLDGKIISVGQYSKVENGIHEIGVDTLLELLTVHDGINIKDFFLDL
EKDYSKTMKKANKDYASEILSEKLMFAFYRNDLSKAKKLKKKINGLKENNELKLRATITVAILSGTILDL
DEKTKEDISKNMFINDNWTRERDSLRLFSNSMIIIDRNILPTLIK

>3036_bacteriocin_helvetic...faa
MIGLNTTILDSPRFTFENDYPRVVQKGNVGSKYVYALQLYKGHTYVLRGLRDDSSSTVYLDTSKKVDLTS
TAGGHTQTWEYAGGSDKNNYNSGWFIGTKGQYNGGYDWDIQLARISFPTVASSNTHLVRLSHLNNAGAGL
DGAYLYRTEAAVTPDYSKLMVVAIEKEPSGKQNAYFDLYNLSEVNEALNGKQTSGTSQGHVPLGTLNCTH
SFIIYGITNTIPSLQGFDIDNNYNVYVSSQLSPTASGPRGSRQIIKIPWGINDSSNWYVANYDGYGELDV
TDHYSEFENIQVIDDNSLYLTVAYHNFTQDMVTGVNKIFKIEGFRTY

>3037_cell_surface_protein.faa
MFPYLGMNYIKRINDDLISVSFEEIIQGKYLYRREDHMNLKKVLIGLVALMSAGLTFSFSEINAHQAQAA
TSDGTITMRSGGALVYDKNGKPLSSYPGAGTYLEKAHLEEGATVDYYGKPKYMNWYHRNTNKKAVFYNIG
KGGYVLGYNVASLDDKGTLSVYCNSYVYDKNGKRLKKYQGSKSNTLIRKGTAVNYVGKLNKMPNADTNLP
KFYYFNTGNQPTADKMLWPSYRTVKGKQYYNIGNGGYIKAINIGYINGKNLKASEATVVIGKPWRKDTGK
YYVWKKNGDGMKLTKNTFSFKPGQKVVVDREYQVGRTYWRVKGTENYIFGPDIKTFPLQYPRY

>3038_hypothetical_protein.faa
MTAAKGITSKSSLDRWEKGNDNLSFSKVIDLLYRIHIQPDEFLGSNTPSQLANLYKQSMIAYYYSDISAL
KKLAQRYLELYKDSPEEKVCILQASVASNFYEDLTIENIFPSYLQIKLNQYFSNLETWTYENILYFSCTQ
LLIKPQLLFRLSKSLINFSIENHINRQNWHSLLLEAILNAIFALLKMKQLDKAKELVDVFYTMKFNENFI
VEQIRINFMTSLIQYTSTKDKSEIQSQLLSIKNLGLDHLYNDLKFAANQIFSLY

>3044_transposase.faa
MNKKRDKIKDAGYEKHYVYNAHYHLIWCTKYRNQIFTNPDLAQEMRDLLKQTAEDNQIKIEKMEVMPEHI
HLLISFRPSKSGSSVVKALKGRSGFLFFKNHPEIKQNKMWGGHLWSPSYYFGSVGNMSKEIVEKYINDQI
YNAVRDGKPYPSPH

>3058_hypothetical_protein.faa
MTNFLLVSHGDYAKATKASVEMIAGQFKNVKAIAFRQTMNQDDLLEEITKAASEFDEAPTILVDIAGGTP
ANTAQR

>3066_hypothetical_protein.faa
METIQLIKDIILNELQDRVKYILSFKNKLEILEENDIQQGVTVARALQSFINAEDKEVTKTRYDRLMKSN
NYLSNYKGFILEFRQFNGQITKRNLHSFIFEITSAHESTVLNALFPNGNVQFKDLSV

>3067_SNF2_family_helicase.faa
MWDKQTATVEKENSSSGEAYKKYDLTKIEAPKFEMGIDLIDKLVSQGKKVLVWGMFVGTMQKITDTLNGM
GIKTTLVYGATPKQDREGMINNFRTDNAQVLVSNPNTLGESISLHQTVHDAVYFEYNFNLTFMLQSRDRI
NRLGLPANQYTRYYYLMTKGDVAHMGFIDRIVYKKLKDKEKVMLDAIDGQLLVSEYTDDYLQEVKDIVMG
RYK

>3093_Surface_layer_protei...faa
MKKNRKMLGVAAAALLAVAPVVASTVPVNADVAVNIGSAAGTAVNTTNTSTQKPVNKPYFTYNNEIIGEA
SQSNPLGNVARTTVSIKKGDKVSYLIDTISKAVLFHEANQDAGQKITINKDNFITQLKANHVSVKTINVD
KDGKPTKNNKVDKKGSSYEEIESVPNTSFNITLSASANNQTVSVQIPIVPEGVSTPVDTLQNPQINWSFN
GQAQKDKSLNGQVFQVAVNSSFNPLNFTNSNGESIIISAQQSPANTTFASVEATSNPVNTSEAGRYYNVT
ITATGYTGKKTTATYTVLITSSHKQTLYANGASSITTYNFYGNNPLSGSTTFKDGDQVYVADQTKTYNKE
SYSQVSTKSKSDANSSNIWVKTSSLVKPAATEKGESHVVMVASRAYDKNGNFLGHMYDTYTNIDIVPTVV
TIKGKTYYKVANKDEYVRVTNITGTQRKLRHNAYIYWSSYRRTPGTGKYYKGQTVTTYGASYRFKNGKKY
YRIEGCRNNNKRYIKAVNFY

>3104_Putative_uncharacter...faa
MKPGYLWLGSYPFLKVNLNGERFFNESSPYQFDMNSALKQPGYLEATIWNEESMDDEHLKQYHTLGCSRL
GFSGIFNAEQAREQVKINVEAGLVKKADTIEELAKQLHLPVDNLKKTIKRYSDLAHQGQDEDFGKESFRL
VPLDKGPYYGAILGGRLLATFDGLRINSNMQVIRENGSAIKGLYAAGNCSGDLTQLAFQAWQLVMRILLD
V

>3105_hypothetical_protein.faa
MGEWLLDKLKELGVDISWQTKLQHLIVKDGRVVGVQLEDLLTTKVNEIMANKGVILCTGGYGANKALMQK
WNPTLLKSVVYSDSQRDDGSGIMILVITIL

>3106_Protein_of_unknown_f...faa
MEKYDVIVIGASNSGAMAAAAAAEKGAKVLLVDKSKSTKFLFRNTIASVGSNAQKKKNLHINKSDLVNFI
AAFAQGNVDQRLLWTWVNNSAETVNWIDDNVLRPHGAYMDATTDAKYESIQNTAFPTGNEVTNAEGTYWQ
MGWANGYSTSLKN

>3107_hypothetical_protein.faa
MQNDYFANENQIVSTCFFKKGFSVLINRTDSLAQQEEITLSDLTNRKLLIWDSAFISPIIENLKLQLSKI
QTPFSIESCADYFQLITQVRVESYTGIIPSIMFDRCNQDLSYVPLVYSQKIEYCANYLQKNCDNDSIQKS
LQVIKKAIAITQAKW

>3130_sucrase.faa
MENIHKNILHLEPSRGLLNDPNGLVQFNGKYYVFHQWNRFGLDHSYKEWGLFTSSDLLHWHHEGSAILPD
SMLDKDGIYSGSATVANDQLHVFFTGNSKQNGQRKSYQRQAVSNGNFKLIKKEKGLETPDEFTEHFCDPY
IIKNNGEWQMLLGAQTKKYQGAIAIYTSPDLYSWDYRGIYFGNPILDQMCECPNLVDFGEEKVLLVCPQK
RQIKPDKDISSYSGYFIGRQNKYRFLPENRIQKLDQGFDFYAPQVFTDEKGRKIMFAWMSRMNESQEQQC
LTREYGYIHCLTLPRKLVLKKGQLYQKPLEEYRNAAKLERHFREREHEFQMSTDFEIYEMEPADNDFKVE
LCNKNIIIEYKDGQPWLKRKDWSSNNYEQKKIKISAINNLSIYCDCSAIEIFINDGQIVMSARYFCF

>3154_hypothetical_protein.faa
MSKNNRVFVIFFSILLFLTVGMSEKAYAEQISGTVHNELVGTFDKSQTSNRTIEEIKKLQEMITT

>3155_hypothetical_protein.faa
MKKRKLLVFAIIAVHLFFWGIYLNSDVYVTHQVNTKVNRVIQARNTKELKRISNDKTTYKFLISLSNSTR
CKDTSDFQGGTNKNAYYVTTLNKQKIGVHMYKASLFNWRIKNVEKQ

>3158_membrane_protein.faa
MHWLWVLIIGAIIGAIAGAITSKGKSMGWIANIVAGLVGSSIGEAILGSWGPQLAGMAIIPSIIGAVIVV
AVVSFFVGKSKN

>3159_phage_head_morphogen...faa
MLANASPSDKLSKRLQAIFAQASISRRDMLGAMIGAGMNIATAKSESFAVIELKQQYIDGYNNSSPNKLS
TVPDKVANQAEYSQQIWVHGDVMTTRMKETLNKGLSRRMKKSDINKMTRSIPQSGDRIDDNLATPMNQML
SRIHTLTTNESIRNSNGGKNRAYDEQNVQYVMWLTEEDDRVCDICEPLDRQTFAYGQAPIPVTDTHPRCR
CQLVACDEDGNLLSGELDRVFKEQKKPT

>3160_transposase.faa
MQLAARALDQVRIQALKQLDDKHSRPYKIMKTNWRLFHQTAPDTEPKLKQTYETYLALHDALMVKKHPAE
LANLLATYEPNGTAMDMTIATLKRHKVAVLAAVTSPYSNGPIEGVNRLIKSLKRSCFGFKNQLNFFKRIY
QITA

>3161_lactate_dehydrogenas...faa
MKIVCYGVRPIEEPYFRKLNKHHYDLKLVNAYLDHDNVTEAEGCDAVLVRANCACDEQNLKKFKSYGINW
VFTRTVGFNHYDLKAAKELDIKIARVPNYSPYAVANLAFTLGAALTRHVVAAVDAVHQGNFTVSPYYFST
EFNRLTVGIYGAGKLGAIEGKMWKSIGAKVLAYDPYPSDFARQYVKFVSEDDLLQSSDIVSVHVPYFPGK
NDNLINSDFLKKMKETAFLINTARGQLADTNAVAKAIEDNEIAGYGADVVIDETRINGHKFNSLAEVPNS
SVQSLMKLYPKVLITPHMGSFTEPALEDMISISYDNFHEMQETGDVKNKVEYKG

>3162_transposase.faa
MKQRILRIFAEFKQRYGVMKIHHELNLELQPLQLRCSPRRISRLMKELDIHSVTVNKWKAASASKTKVEQ
RPNLLKQDFSTTGLNQKWTADMTYIQTKRNGWCYLSTIMDLHSRLIIGYSFSKKMDTDLVLKTLESAVKN
RTITGDLIIHTDLGSQYTSDDYNQRLTELHIRHSYSRKGCPYDNAPMESFHASLKKECVYPVPVFEDYET
TAAVLFEYVHAFYNRKRIHSSLGYQTPLQVEIATLTSQMAA

>3163_hypothetical_protein.faa
MSSFFNAIKNLLTAYHIDKSSTGKIIEPFFITGDYVLLFYAIKKLLTAYHIDKSSTGKIIEPY

>3169_hypothetical_protein.faa
MFKSTKSQFAIRKLTQGAVAVLLTFGIFANTTSGIVSAAVNQLPRNKFRGL

>3176_hypothetical_protein.faa
MRMNKLTKLTAGAALIGALAIGTVACSNDDHSESTQSSKVEKSKKSTKKAVKQNETKLKRAKIDLSQKDA
LDKFDAKYPNKQIKSIDLKQENGTYVYEIDGFDKTNEYTATIDADNGKVLHSHSEKLDVDDRHQKALDLN
SVISRDEATKIAEKHADGVSKEWNLELDEDDGKAYWDVEVSDGTKSAEVKINATNKDVVRTDRDHDNDDD
[truncated: 567,297 more chars]
