# Supplementary material for: Clustering of Pan- and Core-genome of Lactobacillus provides Novel Evolutionary Insights for Differentiation
Source: BMC Genomics. 2018 Apr 24;19:284. doi: 10.1186/s12864-018-4601-5 (PMC5937832; doi:10.1186/s12864-018-4601-5)
Supplement: Supplementary file 12 — Potential HGT in Lactobacillus delbrueckii. Clade B = bulgaricus clade, clade D = diverse clade, Number indicates copies of gene within the genome, presence = possibility of occurrence within the clade in percent. (TXT 2464 kb) [file 12864_2018_4601_MOESM12_ESM.txt]

%% Script to produce Fasta files from get_homologues cloud list output
clc %clear command window
clear %clear workspace
cd('path'); %go to get_homologues intersection output folder

% Import of Cloud Files
[filename, pathnameaa, filterindexaa] = uigetfile('*cloud_list.txt','Pick the Cloud-TXT-files','MultiSelect', 'on'); %Select cloud list file
cloud = table2cell(readtable(filename,'ReadVariableNames',false)); %Import cloud file as table without headers
cloudfasta=struct('ID',0,'Data',0); %Primery structure with ID of protein and a structure 'DATA' with all proteins for all strains with header and sequence
for i=1:size(cloud,1) % For loop for size of cloud protein
    [Header,Sequence]=fastaread(strcat(pathnameaa,cloud{i,1})); %Read fasta and exclude header and sequence
    clouddata=struct('ID',cloud(i,1),'Header',Header,'Sequence',Sequence); %Create struct for each protein in the core genome: Each contains the ID, the header of each subprotein in each strand and each subsequence in each strand
    cloudfasta(1,i).ID=cloud(i,1); %Add ID to Primary structure
    cloudfasta(1,i).Data=clouddata; %Add coregenome data to primary structure
    clear Header Sequence clouddata %Delete variable
end

cloudcore=struct('Header',0,'Sequence',0); %Create structure for cloud entrys
for i=1:size(cloudfasta,2) %Loop for each entry in cloud fasta
    x=cloudfasta(i).ID; %Export ID
    cloudcore(i).Header=x{1}; % Export Header
    cloudcore(i).Sequence=cloudfasta(i).Data(1).Sequence; %Export Sequence
end
cd('Path'); %Go to final folder

fastawrite('cloud_delbr.fasta',cloudcore); % Write FASTA-Files%% Script to produce Fasta files from get_homologues core list output
clc %clear command window
clear %clear workspace
cd('path'); %go to get_homologues intersection output folder

% Import of Cloud Files
[filename, pathnameaa, filterindexaa] = uigetfile('*core_list.txt','Pick the Soft-Core-TXT-files','MultiSelect', 'on'); %Select core file
core = table2cell(readtable(filename,'ReadVariableNames',false)); %Import core file as table without headers
corefasta=struct('ID',0,'Data',0); %Primery structure with ID of protein and a structure 'DATA' with all proteins for all strains with header and sequence
for i=1:size(core,1); % For loop for size of core protein
    [Header,Sequence]=fastaread(strcat(pathnament,core{i,1})); %Read fasta and exclude header and sequence
    coredata=struct('ID',core(i,1),'Header',Header,'Sequence',Sequence); %Create struct for each protein in the core genome: Each contains the ID, the header of each subprotein in each strand and each subsequence in each strand
    corefasta(1,i).ID=core(i,1); %Add ID to Primary structure
    corefasta(1,i).Data=coredata; %Add coregenome data to primary structure
    clear Header Sequence coredata %Delete variable
end

% Create core genome based on the type strain genome

for i=1:size(core,1) %Loop for each entry in the core file
    for x=1:300 %Loop for each entry in a gene list. Value has to be higher than the max entry in a gene since some genes can be multiplied
        if isempty(findstr(corefasta(i).Data(x).Header,'type strain'))==0 %Seatch for the tag type strain in the gene list
            WCFS1(1,i).ID=core(i,1); %ID in Struktur
            WCFS1(1,i).Header=corefasta(i).Data(x).Header; %Write header into struct
            WCFS1(1,i).Sequence=corefasta(i).Data(x).Sequence; %Write sequence into struct
            fastaexport(1,i).Header=corefasta(i).Data(x).ID; %Write header into struct
            fastaexport(1,i).Sequence=corefasta(i).Data(x).Sequence; %Write sequence into struct
            delbr_core(1,i).Header=core(i,1); %Write header into struct
            delbr_core(1,i).Sequence=corefasta(i).Data(x).Sequence; %Write sequence into struct        
            break %Stop the loop after successfull finding the type strain gene
        end
    end
end


delbr_core=struct('Header',0,'Sequence',0); %Create structure for core gene


% clear ans i WCFS1 x
fastawrite('delbr_core.fasta',WCFS1);% Write FASTA Files{\rtf1\ansi\ansicpg1252\cocoartf1404\cocoasubrtf470
{\fonttbl\f0\fnil\fcharset0 Menlo-Regular;\f1\fnil\fcharset0 AndaleMono;}
{\colortbl;\red255\green255\blue255;\red47\green255\blue18;\red254\green244\blue139;}
\paperw11900\paperh16840\margl1440\margr1440\vieww20580\viewh11840\viewkind0
\pard\tx560\tx1120\tx1680\tx2240\tx2800\tx3360\tx3920\tx4480\tx5040\tx5600\tx6160\tx6720\pardirnatural\partightenfactor0

\f0\fs22 \cf0 \CocoaLigature0 # lines can be commented out with a leading '#'\
\pard\tx560\tx1120\tx1680\tx2240\tx2800\tx3360\tx3920\tx4480\tx5040\tx5600\tx6160\tx6720\pardirnatural\partightenfactor0

\f1\fs24 \cf2 \cb0 # Initial run
\f0\fs22 \cf0 \cb1 \
\pard\tx560\tx1120\tx1680\tx2240\tx2800\tx3360\tx3920\tx4480\tx5040\tx5600\tx6160\tx6720\pardirnatural\partightenfactor0
\cf0 \cb3 # Adjusted run\cb1 \
\
cd get_homologues-x86_64-20160623/\
\
\
# 1.1) run BLAST jobs with 4 CPU cores and optionally HMMER \
./get_homologues.pl -d test_Ref_corr_new -n 32 -o\
./get_homologues.pl -d test_Ref_corr_new -n 32 -o -I /Users/ringlin/Applications/get_homologues-macosx-20160623/test_Ref_corr_new/include.txt\
	# parsing blast result! (/Users/ringlin/Applications/get_homologues-macosx-20160527/test_Ref_homologues/tmp/all.blast , 26MB)\
	# Creating _strain.gbk.fasta.pfam files with all Pfam domains present in each strain\
\
\pard\tx560\tx1120\tx1680\tx2240\tx2800\tx3360\tx3920\tx4480\tx5040\tx5600\tx6160\tx6720\pardirnatural\partightenfactor0

\f1\fs24 \cf2 \cb0 # parsing blast result! (/home/ringlin/get_homologues-x86_64-20160623/test_Ref_corr_new_homologues/tmp/all.blast , 4.3e+03MB)\
# parsing file finished
\f0\fs22 \cf0 \cb1 \
\pard\tx560\tx1120\tx1680\tx2240\tx2800\tx3360\tx3920\tx4480\tx5040\tx5600\tx6160\tx6720\pardirnatural\partightenfactor0
\cf0 \cb3 # parsing blast result! (/Users/ringlin/Applications/get_homologues-macosx-20160623/test_Ref_corr_new_homologues/tmp/all.blast , 4.2e+03MB)\
# parsing file finished\
\
# terminating after BLAST (-o)\
\
# runtime: 1883 wallclock secs (1199.74 usr 34.98 sys + 283.38 cusr 34.04 csys = 1552.14 CPU)\
# RAM use: 49.5 MB\cb1 \
\
\
\
\
./get_homologues.pl -d test_Ref_corr_new -n 32 -D -o\
./get_homologues.pl -d test_Ref_corr_new -n 32 -D -o -I /Users/ringlin/Applications/get_homologues-macosx-20160623/test_Ref_corr_new/include.txt\
	# General list with all present PFAM Domains  (generating /Users/ringlin/Applications/get_homologues-macosx-20160527/test_Ref_homologues/tmp/all.pfam)\
\
\pard\tx560\tx1120\tx1680\tx2240\tx2800\tx3360\tx3920\tx4480\tx5040\tx5600\tx6160\tx6720\pardirnatural\partightenfactor0

\f1\fs24 \cf2 \cb0 # runtime: 12580 wallclock secs (23.81 usr  1.31 sys + 65868.68 cusr 38214.37 csys = 104108.17 CPU)\
# RAM use: 38.5 MB
\f0\fs22 \cf0 \cb1 \
\pard\tx560\tx1120\tx1680\tx2240\tx2800\tx3360\tx3920\tx4480\tx5040\tx5600\tx6160\tx6720\pardirnatural\partightenfactor0
\cf0 \cb3 # terminating after BLAST (-o)\
\
# runtime: 17 wallclock secs ( 9.83 usr  0.56 sys +  0.74 cusr  0.14 csys = 11.27 CPU)\
# RAM use: 42.2 MB\cb1 \
\
# 1.2) calculate core-genomes with all BDBH, OMCL & COG algorithms\
./get_homologues.pl -d test_Ref_corr_new -n 32\
./get_homologues.pl -d test_Ref_corr_new -n 32 -I /Users/ringlin/Applications/get_homologues-macosx-20160623/test_Ref_corr_new/include.txt\
	#sanfranciscensisTMW11304_f0_alltaxa_algBDBH_e0_ / A folder with .faa and .fna files for each PFAM domain with the alignments of the genes present in the core-genome\
	#fermentumCECT5716_f0_alltaxa_algBDBH_e0_.cluster_list / A list with all PHAM domains and their presence in the strains.\
\
\pard\tx560\tx1120\tx1680\tx2240\tx2800\tx3360\tx3920\tx4480\tx5040\tx5600\tx6160\tx6720\pardirnatural\partightenfactor0

\f1\fs24 \cf2 \cb0 # number_of_clusters = 247\
# cluster_list = test_Ref_corr_new_homologues/sanfranciscensisTMW11304_f0_alltaxa_algBDBH_e0_.cluster_list\
# cluster_directory = test_Ref_corr_new_homologues/sanfranciscensisTMW11304_f0_alltaxa_algBDBH_e0_
\f0\fs22 \cf0 \cb1 \
\
./get_homologues.pl -d test_Ref_corr_new -n 32 -M\
./get_homologues.pl -d test_Ref_corr_new -n 32 -M -I /Users/ringlin/Applications/get_homologues-macosx-20160623/test_Ref_corr_new/include.txt\
	#plantarumZhang-LL_f0_alltaxa_algOMCL_e0_ / A folder with .faa and .fna files for each PFAM domain with the alignments of the genes present in the core-genome\
	#plantarumZhang-LL_f0_alltaxa_algOMCL_e0_.cluster_list / A list with all PHAM domains and their presence in the strains.\
	#temp/all_ortho.mcl / Datei mit Clustern\
\

\f1\fs24 \cf2 \cb0 # number_of_clusters = 266\
# cluster_list = test_Ref_corr_new_homologues/sanfranciscensisTMW11304_f0_alltaxa_algOMCL_e0_.cluster_list\
# cluster_directory = test_Ref_corr_new_homologues/sanfranciscensisTMW11304_f0_alltaxa_algOMCL_e0_\
\
\pard\tx560\tx1120\tx1680\tx2240\tx2800\tx3360\tx3920\tx4480\tx5040\tx5600\tx6160\tx6720\pardirnatural\partightenfactor0

\f0\fs22 \cf0 \cb3 # looking for valid ORF clusters (n_of_taxa=98)...\
\
\
# number_of_clusters = 266\
# cluster_list = test_Ref_corr_new_homologues/sanfranciscensisTMW11304_f0_alltaxa_include.txt_algOMCL_e0_.cluster_list\
# cluster_directory = test_Ref_corr_new_homologues/sanfranciscensisTMW11304_f0_alltaxa_include.txt_algOMCL_e0_\
\
# runtime: 664 wallclock secs (522.35 usr 10.98 sys + 64.20 cusr 178.75 csys = 776.28 CPU)\
# RAM use: 1371.7 MB\cb1 \
\
\
./get_homologues.pl -d test_Ref_corr_new -n 32 -G -s\
./get_homologues.pl -d test_Ref_corr_new -n 32 -G -s\
	#plantarumZhang-LL_f0_alltaxa_algCOG_e0_ / A folder with .faa and .fna files for each PFAM domain with the alignments of the genes present in the core-genome\
	#plantarumZhang-LL_f0_alltaxa_algCOG_e0_.cluster_list / A list with all PHAM domains and their presence in the strains.\
\
\pard\tx560\tx1120\tx1680\tx2240\tx2800\tx3360\tx3920\tx4480\tx5040\tx5600\tx6160\tx6720\pardirnatural\partightenfactor0

\f1\fs24 \cf2 \cb0 # number_of_clusters = 305\
# cluster_list = test_Ref_corr_new_homologues/sanfranciscensisTMW11304_f0_alltaxa_algCOG_e0_.cluster_list\
# cluster_directory = test_Ref_corr_new_homologues/sanfranciscensisTMW11304_f0_alltaxa_algCOG_e0_
\f0\fs22 \cf0 \cb1 \
\
./get_homologues.pl -d test_Ref_corr_new -n 32 -M -D\
	#plantarumZhang-LL_f0_alltaxa_algOMCL_Pfam_e0_ #Wird diese Option sp\'e4ter noch gebraucht?\
\

\f1\fs24 \cf2 \cb0 # number_of_clusters = 192\
# cluster_list = test_Ref_corr_new_homologues/sanfranciscensisTMW11304_f0_alltaxa_algOMCL_Pfam_e0_.cluster_list\
# cluster_directory = test_Ref_corr_new_homologues/sanfranciscensisTMW11304_f0_alltaxa_algOMCL_Pfam_e0_
\f0\fs22 \cf0 \cb1 \
\
# 1.3) calculate consensus core-genome with syntenic genes\
./compare_clusters.pl -s -n -o test_Ref_corr_new_intersection -d \\test_Ref_corr_new_homologues/sanfranciscensisTMW11304_f0_alltaxa_algCOG_e0_,\\test_Ref_corr_new_homologues/sanfranciscensisTMW11304_f0_alltaxa_algOMCL_e0_,\\test_Ref_corr_new_homologues/sanfranciscensisTMW11304_f0_alltaxa_algBDBH_e0_\
./compare_clusters.pl -s -n -o test_Ref_corr_new_intersection -d \\test_Ref_corr_new_homologues/sanfranciscensisTMW11304_f0_alltaxa_include.txt_algOMCL_e0_,\
\
\
	# -s = use only cluster with synthetic genes\
	# -n = use nucleotide sequences\
	# -o = output directory\
	# parsing clusters in test_Ref_homologues/sanfranciscensisTMW11304_f0_alltaxa_algCOG_e0_\
	# cluster_list in place, will parse it (test_Ref_homologues/sanfranciscensisTMW11304_f0_alltaxa_algCOG_e0_.cluster_list)\
\

\f1\fs24 \cf2 \cb0 # intersection list = test_Ref_corr_new_intersection/intersection_t0_s.cluster_list\
\
# input set: test_Ref_corr_new_intersection/sanfranciscensisTMW11304_f0_alltaxa_algCOG_e0_.venn_t0_s.txt\
# input set: test_Ref_corr_new_intersection/sanfranciscensisTMW11304_f0_alltaxa_algOMCL_e0_.venn_t0_s.txt\
# input set: test_Ref_corr_new_intersection/sanfranciscensisTMW11304_f0_alltaxa_algBDBH_e0_.venn_t0_s.txt\
\
# Venn diagram = test_Ref_corr_new_intersection/venn_t0_s.pdf\
# Venn region file: test_Ref_corr_new_intersection/unique_sanfranciscensisTMW11304_f0_alltaxa_algCOG_e0_.venn_t0_s.txt (4)\
# Venn region file: test_Ref_corr_new_intersection/unique_sanfranciscensisTMW11304_f0_alltaxa_algOMCL_e0_.venn_t0_s.txt (5)\
# Venn region file: test_Ref_corr_new_intersection/unique_sanfranciscensisTMW11304_f0_alltaxa_algBDBH_e0_.venn_t0_s.txt (8)\
\pard\tx560\tx1120\tx1680\tx2240\tx2800\tx3360\tx3920\tx4480\tx5040\tx5600\tx6160\tx6720\pardirnatural\partightenfactor0

\f0\fs22 \cf0 \cb3 # number of input cluster directories = 1\
\
# parsing clusters in test_Ref_corr_new_homologues/sanfranciscensisTMW11304_f0_alltaxa_include.txt_algOMCL_e0_ ...\
# cluster_list in place, will parse it (test_Ref_corr_new_homologues/sanfranciscensisTMW11304_f0_alltaxa_include.txt_algOMCL_e0_.cluster_list)\
# number of clusters = 266\
\
# intersection output directory: test_Ref_corr_new_intersection\
# WARNING: output directory test_Ref_corr_new_intersection already exists, note that you might be mixing clusters from previous runs\
\
# intersection size = 56 clusters (syntenic)\
\
# intersection list = test_Ref_corr_new_intersection/intersection_t0_s.cluster_list\
\
\
# WARNING: Venn diagrams are only available for 2 or 3 input cluster directories\cb1 \
\
\
\
\
# 1.4) calculate core-genome with coverage and identity as in the Tettelin paper (cover=50%,%ID=50)\
./get_homologues.pl -d test_Ref_corr_new -M -C 50 -S 50 -n 32\
	# -M = OMCL\
	# -C = min % Coverage in BLAST pairwise alignments\
	# -S = min % Sequence in BLAST query/subj pairs\
	#test_Ref_homologues/sanfranciscensisTMW11304_f0_alltaxa_algOMCL_e0_C50_S50_\
\
\pard\tx560\tx1120\tx1680\tx2240\tx2800\tx3360\tx3920\tx4480\tx5040\tx5600\tx6160\tx6720\pardirnatural\partightenfactor0

\f1\fs24 \cf2 \cb0 # looking for valid ORF clusters (n_of_taxa=99)...\
\
\
# number_of_clusters = 178\
# cluster_list = test_Ref_corr_new_homologues/sanfranciscensisTMW11304_f0_alltaxa_algOMCL_e0_C50_S50_.cluster_list\
# cluster_directory = test_Ref_corr_new_homologues/sanfranciscensisTMW11304_f0_alltaxa_algOMCL_e0_C50_S50_\
\pard\tx560\tx1120\tx1680\tx2240\tx2800\tx3360\tx3920\tx4480\tx5040\tx5600\tx6160\tx6720\pardirnatural\partightenfactor0

\f0\fs22 \cf0 \cb1 \
# 1.4.1) calculate core-genome with coverage and identity as in the Tettelin paper (cover=60%,%ID=60)\
./get_homologues.pl -d test_Ref_corr_new -M -C 60 -S 60 -n 32\
\
\pard\tx560\tx1120\tx1680\tx2240\tx2800\tx3360\tx3920\tx4480\tx5040\tx5600\tx6160\tx6720\pardirnatural\partightenfactor0

\f1\fs24 \cf2 \cb0 # number_of_clusters = 96\
# cluster_list = test_Ref_corr_new_homologues/sanfranciscensisTMW11304_f0_alltaxa_algOMCL_e0_C60_S60_.cluster_list\
# cluster_directory = test_Ref_corr_new_homologues/sanfranciscensisTMW11304_f0_alltaxa_algOMCL_e0_C60_S60_\
\pard\tx560\tx1120\tx1680\tx2240\tx2800\tx3360\tx3920\tx4480\tx5040\tx5600\tx6160\tx6720\pardirnatural\partightenfactor0

\f0\fs22 \cf0 \cb1 \
# 1.4.2) calculate core-genome with coverage and identity as in the Tettelin paper (cover=70%,%ID=70)\
./get_homologues.pl -d test_Ref_corr_new -M -C 70 -S 70 -n 25\
\
\pard\tx560\tx1120\tx1680\tx2240\tx2800\tx3360\tx3920\tx4480\tx5040\tx5600\tx6160\tx6720\pardirnatural\partightenfactor0

\f1\fs24 \cf2 \cb0 # number_of_clusters = 41\
# cluster_list = test_Ref_corr_new_homologues/sanfranciscensisTMW11304_f0_alltaxa_algOMCL_e0_C70_S70_.cluster_list\
# cluster_directory = test_Ref_corr_new_homologues/sanfranciscensisTMW11304_f0_alltaxa_algOMCL_e0_C70_S70_\
\pard\tx560\tx1120\tx1680\tx2240\tx2800\tx3360\tx3920\tx4480\tx5040\tx5600\tx6160\tx6720\pardirnatural\partightenfactor0

\f0\fs22 \cf0 \cb1 \
# 1.6) calculate core intergenic clusters\
./get_homologues.pl -d test_Ref_corr_new -n 32 -g\
	#test_Ref_homologues/plantarumZhang-LL_f0_alltaxa_algBDBH_e0_intergenic200_700_180_\
 \
\pard\tx560\tx1120\tx1680\tx2240\tx2800\tx3360\tx3920\tx4480\tx5040\tx5600\tx6160\tx6720\pardirnatural\partightenfactor0

\f1\fs24 \cf2 \cb0 # number_of_clusters = 247\
# cluster_list = test_Ref_corr_new_homologues/sanfranciscensisTMW11304_f0_alltaxa_algBDBH_e0_.cluster_list\
# cluster_directory = test_Ref_corr_new_homologues/sanfranciscensisTMW11304_f0_alltaxa_algBDBH_e0_\
\
# looking for valid clusters of intergenic regions (n_of_taxa=99)...\
# parameters: MININTERGENESIZE=200 MAXINTERGENESIZE=700 INTERGENEFLANKORF=180\
\
\
# number_of_intergenic_clusters = 0
\f0\fs22 \cf0 \cb1 \
\
\
# 1.7) estimate and plot core- and pangenome sizes with all BDBH, OMCL & COG algorithms\
./get_homologues.pl -d test_Ref_corr_new \'97n 32 -c\
	#test_Ref_homologues/core_genome_algBDBH.tab\
	#test_Ref_homologues/pan_genome_algBDBH.tab\
./plot_pancore_matrix.pl -i \\test_Ref_homologues/pan_genome_algBDBH.tab # Plot of a Pangenome Matrix Graph\
./plot_pancore_matrix.pl -i \\test_Ref_homologues/core_genome_algBDBH.tab # Plot of Coregenome Matrix Graph\
\

\f1\fs24 \cf2 \cb0 # number_of_clusters = 247\
# cluster_list = test_Ref_corr_new_homologues/sanfranciscensisTMW11304_f0_alltaxa_algBDBH_e0_.cluster_list\
# cluster_directory = test_Ref_corr_new_homologues/sanfranciscensisTMW11304_f0_alltaxa_algBDBH_e0_
\f0\fs22 \cf0 \cb1 \
\
\
./get_homologues.pl -d test_Ref_corr_new -n 50 -M -c\
./get_homologues.pl -d test_Ref_corr_new -n 50 -M -c -I /Users/ringlin/Applications/get_homologues-macosx-20160623/test_Ref_corr_new/include.txt\
	#test_Ref_homologues/pan_genome_algOMCL.tab\
	#test_Ref_homologues/core_genome_algOMCL.tab\
./plot_pancore_matrix.pl -i \\test_Ref_homologues/pan_genome_algOMCL.tab # Plot of a Pangenome Matrix Graph\
./plot_pancore_matrix.pl -i \\test_Ref_homologues/core_genome_algOMCL.tab # Plot of Coregenome Matrix Graph\
\

\f1\fs24 \cf2 \cb0 # number_of_clusters = 41\
# cluster_list = test_Ref_corr_new_homologues/sanfranciscensisTMW11304_f0_alltaxa_algOMCL_e0_.cluster_list\
# cluster_directory = test_Ref_corr_new_homologues/sanfranciscensisTMW11304_f0_alltaxa_algOMCL_e0_
\f0\fs22 \cf0 \cb1 \
\
\
\
\
\
./get_homologues.pl -d test_Ref_corr_new \'97n 50 -G -c\
	#test_Ref_homologues/pan_genome_algCOG.tab\
	#test_Ref_homologues/core_genome_algCOG.tab\
./plot_pancore_matrix.pl -i \\test_Ref_homologues/pan_genome_algCOG.tab # Plot of a Pangenome Matrix Graph\
./plot_pancore_matrix.pl -i \\test_Ref_homologues/core_genome_algCOG.tab # Plot of Coregenome Matrix Graph\
\

\f1\fs24 \cf2 \cb0 # number_of_clusters = 247\
# cluster_list = test_Ref_corr_new_homologues/sanfranciscensisTMW11304_f0_alltaxa_algBDBH_e0_.cluster_list\
# cluster_directory = test_Ref_corr_new_homologues/sanfranciscensisTMW11304_f0_alltaxa_algBDBH_e0_
\f0\fs22 \cf0 \cb1 \
\
\
# 1.8) calculate core-genome of genomic features based on nucleotide similarity (BLASTN)\
./get_homologues.pl -d test_Ref_corr_new -n 50 -a CDS,rRNA,tRNA\
	# cluster_directory = test_Ref_homologues/plantarum5-2_f0_alltaxa_CDSrRNAtRNA_algBDBH_e0_\
\

\f1\fs24 \cf2 \cb0 # looking for valid sequence clusters (n_of_taxa=99)...\
# considered GenBank features: CDS,rRNA,tRNA\
\
\
# number_of_clusters = 0\
\
# runtime: 25397 wallclock secs (1033.57 usr 78.76 sys + 16940.71 cusr 7328.68 csys = 25381.72 CPU)\
# RAM use: 412.2 MB
\f0\fs22 \cf0 \cb1 \
\
# 2.1) calculate pan-genome with OMCL & COG algorithms\
./get_homologues.pl -d test_Ref_corr_new -n 50 -M -t 0\
./get_homologues.pl -d test_Ref_corr_new -n 50 -M -t 0 -I /Users/ringlin/Applications/get_homologues-macosx-20160623/test_Ref_corr_new/include.txt\
\
	# cluster_directory = test_Ref_homologues/plantarumZhang-LL_f0_0taxa_algOMCL_e0_\
	# t=0 / All clusters will be executed even if a cluster appears only in a single strain (Pangenome)\

\f1\fs24 \cf2 \cb0 # number_of_clusters = 20800\
# cluster_list = test_Ref_corr_new_homologues/sanfranciscensisTMW11304_f0_0taxa_algOMCL_e0_.cluster_list\
# cluster_directory = test_Ref_corr_new_homologues/sanfranciscensisTMW11304_f0_0taxa_algOMCL_e0_
\f0\fs22 \cf0 \cb1 \
\

\f1\fs24 \cf2 \cb0 # running MCL (inflation=1.5) ...\
# running MCL finished\
\
# find_OMCL_clusters: parsing clusters (/Users/ringlin/Applications/get_homologues-macosx-20160623/test_Ref_corr_new_homologues/tmp/all_ortho.mcl)\
\
\
# add_unmatched_singletons : 10236 sequences, 98 taxa\
\
\
# looking for valid ORF clusters (n_of_taxa=0)...\
\
\
# number_of_clusters = 20800\
# cluster_list = test_Ref_corr_new_homologues/sanfranciscensisTMW11304_f0_0taxa_algOMCL_e0_.cluster_list\
# cluster_directory = test_Ref_corr_new_homologues/sanfranciscensisTMW11304_f0_0taxa_algOMCL_e0_\
\
# runtime: 41487 wallclock secs (40497.25 usr 319.88 sys + 342.39 cusr 302.38 csys = 41461.90 CPU)\
# RAM use: 1449.7 MB
\f0\fs22 \cf0 \cb1 \
\pard\tx560\tx1120\tx1680\tx2240\tx2800\tx3360\tx3920\tx4480\tx5040\tx5600\tx6160\tx6720\pardirnatural\partightenfactor0
\cf0 \cb3 # add_unmatched_singletons : 10283 sequences, 97 taxa\
\
\
# looking for valid ORF clusters (n_of_taxa=0)...\
\
\
# number_of_clusters = 20776\
# cluster_list = test_Ref_corr_new_homologues/sanfranciscensisTMW11304_f0_0taxa_include.txt_algOMCL_e0_.cluster_list\
# cluster_directory = test_Ref_corr_new_homologues/sanfranciscensisTMW11304_f0_0taxa_include.txt_algOMCL_e0_\
\
# runtime: 43826 wallclock secs (42620.70 usr 435.73 sys + 328.42 cusr 276.53 csys = 43661.38 CPU)\
# RAM use: 1611.1 MB\cb1 \
\
\
./get_homologues.pl -d test_Ref_corr_new -n 50 -G -t 0\
	# cluster_directory = test_Ref_homologues/plantarumZhang-LL_f0_0taxa_algCOG_e0_\
	# t=0 / All clusters will be executed even if a cluster appears only in a single strain (Pangenome)\
\pard\tx560\tx1120\tx1680\tx2240\tx2800\tx3360\tx3920\tx4480\tx5040\tx5600\tx6160\tx6720\pardirnatural\partightenfactor0

\f1\fs24 \cf2 \cb0 # parsing file (COG)\
# parsing file (COG) finished\
\
# creating indexes, this might take some time (lines=7.65e+07) ...\
\
# construct_taxa_indexes: number of taxa found = 99\
# number of file addresses/BLAST queries = 2.2e+05\
\
# clustering orthologous sequences\
# checking lineage-specific expansions\
# making COGs\
# prunning COGs\
# done\
\
# add_unmatched_singletons : 331 sequences, 84 taxa\
\
\
# looking for valid ORF clusters (n_of_taxa=0)...\
\
\
# number_of_clusters = 20497\
# cluster_list = test_Ref_corr_new_homologues/sanfranciscensisTMW11304_f0_0taxa_algCOG_e0_.cluster_list\
# cluster_directory = test_Ref_corr_new_homologues/sanfranciscensisTMW11304_f0_0taxa_algCOG_e0_
\f0\fs22 \cf0 \cb1 \
\

\f1\fs24 \cf2 \cb0 # 99 genomes, 224509 sequences\
\
# taxa considered = 99 sequences = 224509 residues = 67133858 MIN_BITSCORE_SIM = 20.4\
\
# mask=sanfranciscensisTMW11304_f0_0taxa_algCOG_e0_ (_algCOG)\
\
# skipped genome parsing (test_Ref_corr_new_homologues/tmp/selected.genomes)\
\
\
# running BLAST searches ...\
# done\
\
\
# parsing file (COG)\
# parsing file (COG) finished\
\
# creating indexes, this might take some time (lines=7.65e+07) ...\
\
# construct_taxa_indexes: number of taxa found = 99\
# number of file addresses/BLAST queries = 2.2e+05\
\
# clustering orthologous sequences\
# checking lineage-specific expansions\
# making COGs\
# prunning COGs\
# done\
\
# add_unmatched_singletons : 331 sequences, 84 taxa\
\
\
# looking for valid ORF clusters (n_of_taxa=0)...\
\
\
# number_of_clusters = 20497\
# cluster_list = test_Ref_corr_new_homologues/sanfranciscensisTMW11304_f0_0taxa_algCOG_e0_.cluster_list\
# cluster_directory = test_Ref_corr_new_homologues/sanfranciscensisTMW11304_f0_0taxa_algCOG_e0_\
\
# runtime: 4250 wallclock secs (1070.12 usr 33.58 sys + 2432.38 cusr 656.22 csys = 4192.30 CPU)\
# RAM use: 615.0 MB
\f0\fs22 \cf0 \cb1 \
\
\
\
\
\
# 2.2) build consensus pangenomic matrix\
./compare_clusters.pl -d \\test_Ref_corr_new_homologues/sanfranciscensisTMW11304_f0_0taxa_algCOG_e0_,\\test_Ref_corr_new_homologues/sanfranciscensisTMW11304_f0_0taxa_algOMCL_e0_ -m -T -o test_Ref_corr_new_intersection_new\
./compare_clusters.pl -d \\test_Ref_corr_new_homologues/sanfranciscensisTMW11304_f0_0taxa_include.txt_algOMCL_e0_ -m -T -o test_Ref_corr_new_intersection_OMCL_single\
	# -m = produce intersection pangenome matrices\
	# -T = produce parsimony-based pangenomic tree\
	# -0 = Output directory	\
	# intersection list = test_Ref_intersection/intersection_t0.cluster_list\
	# pangenome_file = test_Ref_intersection/pangenome_matrix_t0.tab\
	# pangenome_phylip file = test_Ref_intersection/pangenome_matrix_t0.phylip\
	# parsimony results by PARS (PHYLIP suite, http://evolution.genetics.washington.edu/phylip/doc/pars.html):\
	# pangenome_phylip tree = test_Ref_intersection/pangenome_matrix_t0.phylip.ph\
	# pangenome_phylip log = test_Ref_intersection/pangenome_matrix_t0.phylip.log\
	# input set: test_Ref_intersection/plantarumZhang-LL_f0_0taxa_algCOG_e0_.venn_t0.txt\
	# input set: test_Ref_intersection/plantarumZhang-LL_f0_0taxa_algOMCL_e0_.venn_t0.txt\
	# Venn diagram = test_Ref_intersection/venn_t0.pdf\
	# Venn region file: test_Ref_intersection/unique_plantarumZhang-LL_f0_0taxa_algCOG_e0_.venn_t0.txt (90)\
	# Venn region file: test_Ref_intersection/unique_plantarumZhang-LL_f0_0taxa_algOMCL_e0_.venn_t0.txt (58)\

\f1\fs24 \cf2 \cb0 # intersection size = 17264 clusters\
\
# intersection list = test_Ref_corr_new_intersection/intersection_t0.cluster_list\
\
# pangenome_file = test_Ref_corr_new_intersection/pangenome_matrix_t0.tab\
# pangenome_phylip file = test_Ref_corr_new_intersection/pangenome_matrix_t0.phylip\
\
# parsimony results by PARS (PHYLIP suite, http://evolution.genetics.washington.edu/phylip/doc/pars.html):\
# pangenome_phylip tree = test_Ref_corr_new_intersection/pangenome_matrix_t0.phylip.ph\
# pangenome_phylip log = test_Ref_corr_new_intersection/pangenome_matrix_t0.phylip.log\
\
# input set: test_Ref_corr_new_intersection/sanfranciscensisTMW11304_f0_0taxa_algCOG_e0_.venn_t0.txt\
# input set: test_Ref_corr_new_intersection/sanfranciscensisTMW11304_f0_0taxa_algOMCL_e0_.venn_t0.txt\
\
# Venn diagram = test_Ref_corr_new_intersection/venn_t0.pdf\
# Venn region file: test_Ref_corr_new_intersection/unique_sanfranciscensisTMW11304_f0_0taxa_algCOG_e0_.venn_t0.txt (3201)\
# Venn region file: test_Ref_corr_new_intersection/unique_sanfranciscensisTMW11304_f0_0taxa_algOMCL_e0_.venn_t0.txt (3518)
\f0\fs22 \cf0 \cb1 \
\
\

\f1\fs24 \cf2 \cb0 # number of input cluster directories = 1\
\
# parsing clusters in test_Ref_corr_new_homologues/sanfranciscensisTMW11304_f0_0taxa_algOMCL_e0_ ...\
# cluster_list in place, will parse it (test_Ref_corr_new_homologues/sanfranciscensisTMW11304_f0_0taxa_algOMCL_e0_.cluster_list)\
# number of clusters = 20800\
\
# intersection output directory: test_Ref_corr_new_intersection_OMCL_single\
# intersection size = 20800 clusters\
\
# intersection list = test_Ref_corr_new_intersection_OMCL_single/intersection_t0.cluster_list\
\
# pangenome_file = test_Ref_corr_new_intersection_OMCL_single/pangenome_matrix_t0.tab\
# pangenome_phylip file = test_Ref_corr_new_intersection_OMCL_single/pangenome_matrix_t0.phylip\
\
# parsimony results by PARS (PHYLIP suite, http://evolution.genetics.washington.edu/phylip/doc/pars.html):\
# pangenome_phylip tree = test_Ref_corr_new_intersection_OMCL_single/pangenome_matrix_t0.phylip.ph\
# pangenome_phylip log = test_Ref_corr_new_intersection_OMCL_single/pangenome_matrix_t0.phylip.log\
\
\
# WARNING: Venn diagrams are only available for 2 or 3 input cluster directories
\f0\fs22 \cf0 \cb1 \
\pard\tx560\tx1120\tx1680\tx2240\tx2800\tx3360\tx3920\tx4480\tx5040\tx5600\tx6160\tx6720\pardirnatural\partightenfactor0
\cf0 \cb3 # intersection size = 20776 clusters\
\
# intersection list = test_Ref_corr_new_intersection_OMCL_single/intersection_t0.cluster_list\
\
# pangenome_file = test_Ref_corr_new_intersection_OMCL_single/pangenome_matrix_t0.tab\
# pangenome_phylip file = test_Ref_corr_new_intersection_OMCL_single/pangenome_matrix_t0.phylip\
\
# parsimony results by PARS (PHYLIP suite, http://evolution.genetics.washington.edu/phylip/doc/pars.html):\
# pangenome_phylip tree = test_Ref_corr_new_intersection_OMCL_single/pangenome_matrix_t0.phylip.ph\
# pangenome_phylip log = test_Ref_corr_new_intersection_OMCL_single/pangenome_matrix_t0.phylip.log\
\
\
# WARNING: Venn diagrams are only available for 2 or 3 input cluster directories\cb1 \
\
./compare_clusters.pl -d \\test_Ref_corr_new_homologues/sanfranciscensisTMW11304_f0_0taxa_include.txt_algOMCL_e0_ -m -T \'97n -o test_Ref_corr_new_intersection_OMCL_single_Aug2017\
\
\
# 2.3) plot pangenomic compartments and estimate core- and pan-genome size with mixture models\
\
./parse_pangenome_matrix.pl -m test_Ref_corr_new_intersection_OMCL_single/pangenome_matrix_t0.tab -s\
	# -m = input\
	# -s = report cloud,shell,soft core and core clusters\
	# shell bar plots: test_Ref_intersection/pangenome_matrix_t0__shell.png , test_Ref_intersection/pangenome_matrix_t0__shell.pdf\
	# shell circle plots: test_Ref_intersection/pangenome_matrix_t0__shell_circle.png , test_Ref_intersection/pangenome_matrix_t0__shell_circle.pdf\
	# pan-genome size estimates (Snipen mixture model PMID:19691844): test_Ref_intersection/pangenome_matrix_t0__shell_estimates.tab\
\
\
\pard\tx560\tx1120\tx1680\tx2240\tx2800\tx3360\tx3920\tx4480\tx5040\tx5600\tx6160\tx6720\pardirnatural\partightenfactor0

\f1\fs24 \cf2 \cb0 # matrix contains 20800 clusters and 99 taxa\
\
# cloud size: 12957 list: test_Ref_corr_new_intersection_OMCL_single/pangenome_matrix_t0__cloud_list.txt\
# shell size: 7249 list: test_Ref_corr_new_intersection_OMCL_single/pangenome_matrix_t0__shell_list.txt\
# soft core size: 594 list: test_Ref_corr_new_intersection_OMCL_single/pangenome_matrix_t0__softcore_list.txt\
# core size: 266 (included in soft core) list: test_Ref_corr_new_intersection_OMCL_single/pangenome_matrix_t0__core_list.txt\
\
# using default colors, defined in %COLORS\
\
# globals controlling R plots: $YLIMRATIO=1.2\
\
# shell bar plots: test_Ref_corr_new_intersection_OMCL_single/pangenome_matrix_t0__shell.png , test_Ref_corr_new_intersection_OMCL_single/pangenome_matrix_t0__shell.pdf\
# shell circle plots: test_Ref_corr_new_intersection_OMCL_single/pangenome_matrix_t0__shell_circle.png , test_Ref_corr_new_intersection_OMCL_single/pangenome_matrix_t0__shell_circle.pdf\
\
# pan-genome size estimates (Snipen mixture model PMID:19691844): test_Ref_corr_new_intersection_OMCL_single/pangenome_matrix_t0__shell_estimates.tab\
Core.size Pan.size BIC LogLikelihood\
2 components 272 20802 597943.288698893 -298956.730287048\
3 components 264 22004 220713.578326536 -110331.932392604\
4 components 265 25863 131886.154201518 -65908.277621829\
5 components 264 27005 112081.833778364 -55996.1747019863\
6 components 268 39358 104052.817337916 -51971.7237734967\
7 components 255 39577 100047.093972571 -49958.9193825583\
8 components 225 41847 98760.2836605479 -49305.5715182813\
9 components 145 40767 98391.8112535321 -49111.3926065077\
10 components 4 41107 98368.9167433487 -49090.0026431503\
Sample 266 20800 NA NA
\f0\fs22 \cf0 \cb1 \
\pard\tx560\tx1120\tx1680\tx2240\tx2800\tx3360\tx3920\tx4480\tx5040\tx5600\tx6160\tx6720\pardirnatural\partightenfactor0
\cf0 \cb3 # matrix contains 20776 clusters and 98 taxa\
\
# cloud size: 13029 list: test_Ref_corr_new_intersection_OMCL_single/pangenome_matrix_t0__cloud_list.txt\
# shell size: 7148 list: test_Ref_corr_new_intersection_OMCL_single/pangenome_matrix_t0__shell_list.txt\
# soft core size: 599 list: test_Ref_corr_new_intersection_OMCL_single/pangenome_matrix_t0__softcore_list.txt\
# core size: 266 (included in soft core) list: test_Ref_corr_new_intersection_OMCL_single/pangenome_matrix_t0__core_list.txt\
\
# using default colors, defined in %COLORS\
\
# globals controlling R plots: $YLIMRATIO=1.2\
\
# shell bar plots: test_Ref_corr_new_intersection_OMCL_single/pangenome_matrix_t0__shell.png , test_Ref_corr_new_intersection_OMCL_single/pangenome_matrix_t0__shell.pdf\
# shell circle plots: test_Ref_corr_new_intersection_OMCL_single/pangenome_matrix_t0__shell_circle.png , test_Ref_corr_new_intersection_OMCL_single/pangenome_matrix_t0__shell_circle.pdf\
\
# pan-genome size estimates (Snipen mixture model PMID:19691844): test_Ref_corr_new_intersection_OMCL_single/pangenome_matrix_t0__shell_estimates.tab\
Core.size Pan.size BIC LogLikelihood\
2 components 264 20778 593595.592392383 -296782.883865561\
3 components 263 22085 219278.93724493 -109614.614738082\
4 components 263 26069 130688.012115877 -65309.2106198018\
5 components 268 27239 111078.848611731 -55494.6873139755\
6 components 255 28559 105738.562665533 -52814.6027871233\
7 components 255 40894 99308.284035235 -49589.5219182208\
8 components 208 41186 98175.1239930587 -49013.0003433793\
9 components 0 41408 97858.3075053061 -48844.6505457497\
10 components 1 40685 97866.1714440627 -48838.6409613746\
Sample 266 20776 NA NA\cb1 \
\
# 2.4) check accesory genes present in A genomes and absent in B\
./parse_pangenome_matrix.pl -m test_Ref_corr_new_intersection_OMCL_single/pangenome_matrix_t0.tab \\-A test_Ref_corr_new/1_casei_ATCC393.txt -B test_Ref_corr_new/1_casei.txt -g -e\
\pard\tx560\tx1120\tx1680\tx2240\tx2800\tx3360\tx3920\tx4480\tx5040\tx5600\tx6160\tx6720\pardirnatural\partightenfactor0

\f1\fs24 \cf2 \cb0 # ./parse_pangenome_matrix.pl -m test_Ref_corr_new_intersection_OMCL_single/pangenome_matrix_t0.tab -A test_Ref_corr_new/1_casei_ATCC393.txt -B test_Ref_corr_new/1_casei.txt -a 0 -g 1 -e 0 -p  -s 0 -l 0 -P 100 -S 0\
\
# matrix contains 20800 clusters and 99 taxa\
\
# taxa included in group A = 1\
\
# taxa included in group B = 21\
\
\
# finding genes present in A which are absent in B ...\
# file with genes present in set A and absent in B (213): test_Ref_corr_new_intersection_OMCL_single/pangenome_matrix_t0__pangenes_list.txt\
\
\pard\tx560\tx1120\tx1680\tx2240\tx2800\tx3360\tx3920\tx4480\tx5040\tx5600\tx6160\tx6720\pardirnatural\partightenfactor0

\f0\fs22 \cf0 \cb1 ./parse_pangenome_matrix.pl -m test_Ref_corr_new_intersection_OMCL_single/pangenome_matrix_t0.tab \\-A test_Ref_corr_new/1_casei.txt -B test_Ref_corr_new/1_casei_ATCC393.txt -g -e\
./parse_pangenome_matrix.pl -m test_Ref_corr_new_intersection_OMCL_single/pangenome_matrix_t0.tab \\-A test_Ref_corr_new/1_galinarium.txt -B test_Ref_corr_new/1_helveticus.txt -g -e\
./parse_pangenome_matrix.pl -m test_Ref_corr_new_intersection_OMCL_single/pangenome_matrix_t0.tab \\-A test_Ref_corr_new/1_acido.txt -B test_Ref_corr_new/1_delbr.txt -g -e\
\
\
\
\
\
\
\
\pard\tx560\tx1120\tx1680\tx2240\tx2800\tx3360\tx3920\tx4480\tx5040\tx5600\tx6160\tx6720\pardirnatural\partightenfactor0

\f1\fs24 \cf2 \cb0 # ./parse_pangenome_matrix.pl -m test_Ref_corr_new_intersection_OMCL_single/pangenome_matrix_t0.tab -A test_Ref_corr_new/1_acido.txt -B test_Ref_corr_new/1_delbr.txt -a 0 -g 1 -e 0 -p  -s 0 -l 0 -P 100 -S 0\
\
# matrix contains 20800 clusters and 99 taxa\
\
# taxa included in group A = 1\
\
# taxa included in group B = 5\
\
\
# finding genes present in A which are absent in B ...\
# file with genes present in set A and absent in B (26): test_Ref_corr_new_intersection_OMCL_single/pangenome_matrix_t0__pangenes_list.txt
\f0\fs22 \cf0 \cb1 \
\
./parse_pangenome_matrix.pl -m test_Ref_corr_new_intersection_OMCL_single/pangenome_matrix_t0.tab \\-A test_Ref_corr_new/1_casei.txt -B test_Ref_corr_new/1_casei_ATCC393_leer.txt -g -e -P 0\
#Produziert ein Pan genome aller casei, paralisei und rhamnosus st\'e4mme ausser ATCC393\
\
\
	# -A = Input list A\
	# -B = Input list B\
	# -g = find genes/clusters present in A which are absent in B\
	# -e = find gene family expansions in A with respect to B\
	# finding genes present in A which are absent in B ...\
	# file with genes present in set A and absent in B (257): test_Ref_intersection/pangenome_matrix_t0__pangenes_list.txt\
\
\
\
\
\
\
\
./get_homologues.pl -d test_Ref_corr_new -n 7 -A -t 0 -M -I /Users/ringlin/Applications/get_homologues-macosx-20160623/test_Ref_corr_new/include.txt\
./get_homologues.pl -d test_Ref_corr_new -n 7 -A -M -I /Users/ringlin/Applications/get_homologues-macosx-20160623/test_Ref_corr_new/include.txt\
./get_homologues.pl -d test_Ref_corr_new -n 7 -A -t 93 -M -I /Users/ringlin/Applications/get_homologues-macosx-20160623/test_Ref_corr_new/include.txt\
\
	# -a = \'91CDS\'92 / Alle coding DNA wird verwendet\
	# -A = calculate average identity of clustered sequences\
	# -t = 0 / Pangenome\
	# -M = OMCL Algorithmus\
	# cluster_list = test_Ref_homologues/plantarum5-2_f0_0taxa_\'92CDS\'92_algOMCL_e0_.cluster_list\
	# cluster_directory = test_Ref_homologues/plantarum5-2_f0_0taxa_\'92CDS\'92_algOMCL_e0_\
	# average_identity_matrix_file = test_Ref_homologues/plantarum5-2_f0_0taxa_\'92CDS\'92_algOMCL_e0_Avg_identity.tab\
	# NOTE: matrix computed on blastn results\

\f1\fs24 \cf2 \cb0 # 99 genomes, 224509 sequences\
\
# taxa considered = 99 sequences = 224509 residues = 67133858 MIN_BITSCORE_SIM = 20.4\
\
# mask=sanfranciscensisTMW11304_f0_0taxa_algOMCL_e0_ (_algOMCL)\
\
# skipped genome parsing (test_Ref_corr_new_homologues/tmp/selected.genomes)\
\
# skip BLAST searches and parsing\
\
# WARNING: please remove/rename results directory:\
# '/Users/ringlin/Applications/get_homologues-macosx-20160623/test_Ref_corr_new_homologues/'\
# if you change the sequences in your .gbk/.faa files or want to re-run\
\
# creating indexes, this might take some time (lines=7.65e+07) ...\
\
# construct_taxa_indexes: number of taxa found = 99\
# number of file addresses/BLAST queries = 2.2e+05\
\
# clustering orthologous sequences\
# find_OMCL_clusters: re-using previous results (same parameters)\
\
# find_OMCL_clusters: parsing clusters (/Users/ringlin/Applications/get_homologues-macosx-20160623/test_Ref_corr_new_homologues/tmp/all_ortho.mcl)\
\
\
# add_unmatched_singletons : 10236 sequences, 98 taxa\
\
\
# looking for valid ORF clusters (n_of_taxa=0)...\
\
\
# number_of_clusters = 20800\
# cluster_list = test_Ref_corr_new_homologues/sanfranciscensisTMW11304_f0_0taxa_algOMCL_e0_.cluster_list\
# cluster_directory = test_Ref_corr_new_homologues/sanfranciscensisTMW11304_f0_0taxa_algOMCL_e0_\
\
# average_identity_matrix_file = test_Ref_corr_new_homologues/sanfranciscensisTMW11304_f0_0taxa_algOMCL_e0_Avg_identity.tab\
# NOTE: matrix computed on blastp results\
\
# runtime: 14862 wallclock secs (14646.58 usr 148.83 sys +  0.84 cusr  0.14 csys = 14796.39 CPU)\
# RAM use: 1187.9 MB\
\pard\tx560\tx1120\tx1680\tx2240\tx2800\tx3360\tx3920\tx4480\tx5040\tx5600\tx6160\tx6720\pardirnatural\partightenfactor0

\f0\fs22 \cf0 \cb3 # looking for valid ORF clusters (n_of_taxa=0)...\
\
\
# number_of_clusters = 20776\
# cluster_list = test_Ref_corr_new_homologues/sanfranciscensisTMW11304_f0_0taxa_include.txt_algOMCL_e0_.cluster_list\
# cluster_directory = test_Ref_corr_new_homologues/sanfranciscensisTMW11304_f0_0taxa_include.txt_algOMCL_e0_\
\
# average_identity_matrix_file = test_Ref_corr_new_homologues/sanfranciscensisTMW11304_f0_0taxa_include.txt_algOMCL_e0_Avg_identity.tab\
# NOTE: matrix computed on blastp results\
\
# runtime: 57410 wallclock secs (56227.01 usr 434.77 sys + 329.99 cusr 128.05 csys = 57119.82 CPU)\
# RAM use: 1737.5 MB\cb1 \
\
\pard\tx560\tx1120\tx1680\tx2240\tx2800\tx3360\tx3920\tx4480\tx5040\tx5600\tx6160\tx6720\pardirnatural\partightenfactor0

\f1\fs24 \cf2 \cb0 # find_OMCL_clusters: parsing clusters (/Users/ringlin/Applications/get_homologues-macosx-20160623/test_Ref_corr_new_homologues/tmp/all_ortho.mcl)\
\
\
# looking for valid ORF clusters (n_of_taxa=99)...\
\
\
# number_of_clusters = 266\
# cluster_list = test_Ref_corr_new_homologues/sanfranciscensisTMW11304_f0_alltaxa_algOMCL_e0_.cluster_list\
# cluster_directory = test_Ref_corr_new_homologues/sanfranciscensisTMW11304_f0_alltaxa_algOMCL_e0_\
\
# average_identity_matrix_file = test_Ref_corr_new_homologues/sanfranciscensisTMW11304_f0_alltaxa_algOMCL_e0_Avg_identity.tab\
# NOTE: matrix computed on blastp results\
\
# runtime: 53635 wallclock secs (52138.13 usr 583.31 sys + 324.69 cusr 144.27 csys = 53190.40 CPU)\
# RAM use: 1305.3 MB
\f0\fs22 \cf0 \cb1 \
\pard\tx560\tx1120\tx1680\tx2240\tx2800\tx3360\tx3920\tx4480\tx5040\tx5600\tx6160\tx6720\pardirnatural\partightenfactor0
\cf0 \cb3 # number_of_clusters = 266\
# cluster_list = test_Ref_corr_new_homologues/sanfranciscensisTMW11304_f0_alltaxa_include.txt_algOMCL_e0_.cluster_list\
# cluster_directory = test_Ref_corr_new_homologues/sanfranciscensisTMW11304_f0_alltaxa_include.txt_algOMCL_e0_\
\
# average_identity_matrix_file = test_Ref_corr_new_homologues/sanfranciscensisTMW11304_f0_alltaxa_include.txt_algOMCL_e0_Avg_identity.tab\
# NOTE: matrix computed on blastp results\
\
# runtime: 2562 wallclock secs (2518.65 usr 25.89 sys +  0.80 cusr  0.15 csys = 2545.49 CPU)\
# RAM use: 675.9 MB\cb1 \
\pard\tx560\tx1120\tx1680\tx2240\tx2800\tx3360\tx3920\tx4480\tx5040\tx5600\tx6160\tx6720\pardirnatural\partightenfactor0

\f1\fs24 \cf2 \cb0 # 99 genomes, 224509 sequences\
\
# taxa considered = 99 sequences = 224509 residues = 67133858 MIN_BITSCORE_SIM = 20.4\
\
# mask=sanfranciscensisTMW11304_f0_94taxa_algOMCL_e0_ (_algOMCL)\
\
# skipped genome parsing (test_Ref_corr_new_homologues/tmp/selected.genomes)\
\
# skip BLAST searches and parsing\
\
# WARNING: please remove/rename results directory:\
# '/Users/ringlin/Applications/get_homologues-macosx-20160623/test_Ref_corr_new_homologues/'\
# if you change the sequences in your .gbk/.faa files or want to re-run\
\
# creating indexes, this might take some time (lines=7.65e+07) ...\
\
# construct_taxa_indexes: number of taxa found = 99\
# number of file addresses/BLAST queries = 2.2e+05\
\
# clustering orthologous sequences\
# find_OMCL_clusters: re-using previous results (same parameters)\
\
# find_OMCL_clusters: parsing clusters (/Users/ringlin/Applications/get_homologues-macosx-20160623/test_Ref_corr_new_homologues/tmp/all_ortho.mcl)\
\
\
# looking for valid ORF clusters (n_of_taxa=94)...\
\
\
# number_of_clusters = 594\
# cluster_list = test_Ref_corr_new_homologues/sanfranciscensisTMW11304_f0_94taxa_algOMCL_e0_.cluster_list\
# cluster_directory = test_Ref_corr_new_homologues/sanfranciscensisTMW11304_f0_94taxa_algOMCL_e0_\
\
# average_identity_matrix_file = test_Ref_corr_new_homologues/sanfranciscensisTMW11304_f0_94taxa_algOMCL_e0_Avg_identity.tab\
# NOTE: matrix computed on blastp results\
\
# runtime: 5194 wallclock secs (5114.87 usr 52.89 sys +  0.73 cusr  0.14 csys = 5168.63 CPU)\
# RAM use: 836.3 MB
\f0\fs22 \cf0 \cb1 \
\pard\tx560\tx1120\tx1680\tx2240\tx2800\tx3360\tx3920\tx4480\tx5040\tx5600\tx6160\tx6720\pardirnatural\partightenfactor0
\cf0 \cb3 # looking for valid ORF clusters (n_of_taxa=93)...\
\
\
# number_of_clusters = 599\
# cluster_list = test_Ref_corr_new_homologues/sanfranciscensisTMW11304_f0_93taxa_include.txt_algOMCL_e0_.cluster_list\
# cluster_directory = test_Ref_corr_new_homologues/sanfranciscensisTMW11304_f0_93taxa_include.txt_algOMCL_e0_\
\
# average_identity_matrix_file = test_Ref_corr_new_homologues/sanfranciscensisTMW11304_f0_93taxa_include.txt_algOMCL_e0_Avg_identity.tab\
# NOTE: matrix computed on blastp results\
\
# runtime: 5390 wallclock secs (5314.62 usr 52.37 sys +  0.79 cusr  0.15 csys = 5367.93 CPU)\
# RAM use: 846.2 MB\
\
\
\pard\tx560\tx1120\tx1680\tx2240\tx2800\tx3360\tx3920\tx4480\tx5040\tx5600\tx6160\tx6720\pardirnatural\partightenfactor0
\cf0 \cb1 \
./get_homologues.pl -d test_Ref_corr_new -a -n 7 -A -t 0 -G\
./get_homologues.pl -d test_Ref_corr_new -a -n 7 -A -F\
./get_homologues.pl -d test_Ref_corr_new -a -n 7 -A -t 94 -G\
	# -a = \'91CDS\'92 / Alle coding DNA wird verwendet\
	# -A = calculate average identity of clustered sequences\
	# -t = 0 / Pangenome\
	# -M = OMCL Algorithmus\
	# cluster_list = test_Ref_homologues/plantarum5-2_f0_0taxa_\'92CDS\'92_algOMCL_e0_.cluster_list\
	# cluster_directory = test_Ref_homologues/plantarum5-2_f0_0taxa_\'92CDS\'92_algOMCL_e0_\
	# average_identity_matrix_file = test_Ref_homologues/plantarum5-2_f0_0taxa_\'92CDS\'92_algOMCL_e0_Avg_identity.tab\
	# NOTE: matrix computed on blastn results\
\
\pard\tx560\tx1120\tx1680\tx2240\tx2800\tx3360\tx3920\tx4480\tx5040\tx5600\tx6160\tx6720\pardirnatural\partightenfactor0

\f1\fs24 \cf2 \cb0 # 99 genomes, 224509 sequences\
\
# taxa considered = 99 sequences = 224509 residues = 67133858 MIN_BITSCORE_SIM = 20.4\
\
# mask=sanfranciscensisTMW11304_f0_0taxa_algCOG_e0_ (_algCOG)\
\
# skipped genome parsing (test_Ref_corr_new_homologues/tmp/selected.genomes)\
\
\
# running BLAST searches ...\
# done\
\
\
# parsing file (COG)\
# parsing file (COG) finished\
\
# creating indexes, this might take some time (lines=7.65e+07) ...\
\
# construct_taxa_indexes: number of taxa found = 99\
# number of file addresses/BLAST queries = 2.2e+05\
\
# clustering orthologous sequences\
# checking lineage-specific expansions\
# making COGs\
# prunning COGs\
# done\
\
# add_unmatched_singletons : 331 sequences, 84 taxa\
\
\
# looking for valid ORF clusters (n_of_taxa=0)...\
\
\
# number_of_clusters = 20497\
# cluster_list = test_Ref_corr_new_homologues/sanfranciscensisTMW11304_f0_0taxa_algCOG_e0_.cluster_list\
# cluster_directory = test_Ref_corr_new_homologues/sanfranciscensisTMW11304_f0_0taxa_algCOG_e0_\
\
# average_identity_matrix_file = test_Ref_corr_new_homologues/sanfranciscensisTMW11304_f0_0taxa_algCOG_e0_Avg_identity.tab\
# NOTE: matrix computed on blastp results\
\
# runtime: 48055 wallclock secs (44611.80 usr 305.15 sys + 2360.86 cusr 660.48 csys = 47938.29 CPU)\
# RAM use: 1623.7 MB
\f0\fs22 \cf0 \cb1 \
\
\

\f1\fs24 \cf2 \cb0 # 99 genomes, 224509 sequences\
\
# taxa considered = 99 sequences = 224509 residues = 67133858 MIN_BITSCORE_SIM = 20.4\
\
# mask=sanfranciscensisTMW11304_f0_94taxa_algCOG_e0_ (_algCOG)\
\
# skipped genome parsing (test_Ref_corr_new_homologues/tmp/selected.genomes)\
\
# skip BLAST searches and parsing\
\
# WARNING: please remove/rename results directory:\
# '/Users/ringlin/Applications/get_homologues-macosx-20160623/test_Ref_corr_new_homologues/'\
# if you change the sequences in your .gbk/.faa files or want to re-run\
\
# creating indexes, this might take some time (lines=7.65e+07) ...\
\
# construct_taxa_indexes: number of taxa found = 99\
# number of file addresses/BLAST queries = 2.2e+05\
\
# clustering orthologous sequences\
# prunning COGs\
# done\
\
# looking for valid ORF clusters (n_of_taxa=94)...\
\
\
# number_of_clusters = 642\
# cluster_list = test_Ref_corr_new_homologues/sanfranciscensisTMW11304_f0_94taxa_algCOG_e0_.cluster_list\
# cluster_directory = test_Ref_corr_new_homologues/sanfranciscensisTMW11304_f0_94taxa_algCOG_e0_\
\
# average_identity_matrix_file = test_Ref_corr_new_homologues/sanfranciscensisTMW11304_f0_94taxa_algCOG_e0_Avg_identity.tab\
# NOTE: matrix computed on blastp results\
\
# runtime: 33831 wallclock secs (33531.48 usr 234.97 sys +  0.79 cusr  0.15 csys = 33767.39 CPU)\
# RAM use: 1032.9 MB
\f0\fs22 \cf0 \cb1 \
\
\
\
\
\
\
\
\
\
\
\
\
\
./hcluster_matrix.sh -i /Users/ringlin/Applications/get_homologues-macosx-20160623/test_Ref_corr_new_homologues/sanfranciscensisTMW11304_f0_alltaxa_include.txt_algOMCL_e0_Avg_identity.tab -H 15 -W 17 -v 15 -m 15 -t Core-genome -o pdf\
./hcluster_matrix.sh -i /Users/ringlin/Applications/get_homologues-macosx-20160623/test_Ref_corr_new_homologues/sanfranciscensisTMW11304_f0_93taxa_include.txt_algOMCL_e0_Avg_identity.tab -H 15 -W 17 -v 15 -m 15 -t Softcore-genome -o pdf\
./hcluster_matrix.sh -i /Users/ringlin/Applications/get_homologues-macosx-20160623/test_Ref_corr_new_homologues/sanfranciscensisTMW11304_f0_0taxa_include.txt_algOMCL_e0_Avg_identity.tab -H 15 -W 17 -v 15 -m 15 -t Pan-genome -o pdf\
\
./hcluster_matrix.sh -i /Users/ringlin/Applications/get_homologues-macosx-20160623/test_Ref_corr_new_homologues/sanfranciscensisTMW11304_f0_alltaxa_algCOG_e0_Avg_identity.tab -H 15 -W 17 -v 15 -m 15 -t Core-genome_COG -o pdf\
./hcluster_matrix.sh -i /Users/ringlin/Applications/get_homologues-macosx-20160623/test_Ref_corr_new_homologues/sanfranciscensisTMW11304_f0_94taxa_algCOG_e0_Avg_identity.tab -H 15 -W 17 -v 15 -m 15 -t Softcore-genome_COG -o pdf\
./hcluster_matrix.sh -i /Users/ringlin/Applications/get_homologues-macosx-20160623/test_Ref_corr_new_homologues/sanfranciscensisTMW11304_f0_0taxa_algCOG_e0_Avg_identity.tab -H 15 -W 17 -v 15 -m 15 -t Pan-genome_COG -o pdf\
\
./hcluster_matrix.sh -i /Users/ringlin/Applications/get_homologues-macosx-20160623/test_Ref_corr_new_homologues/sanfranciscensisTMW11304_f0_alltaxa_algOMCL_e0_Avg_identity_mod.tab -H 15 -W 17 -v 15 -m 15 -t Core-genome -o pdf\
./hcluster_matrix.sh -i /Users/ringlin/Applications/get_homologues-macosx-20160623/test_Ref_corr_new_homologues/sanfranciscensisTMW11304_f0_94taxa_algOMCL_e0_Avg_identity_mod.tab -H 15 -W 17 -v 15 -m 15 -t Softcore-genome -o pdf\
./hcluster_matrix.sh -i /Users/ringlin/Applications/get_homologues-macosx-20160623/test_Ref_corr_new_homologues/sanfranciscensisTMW11304_f0_0taxa_algOMCL_e0_Avg_identity_mod.tab -H 15 -W 17 -v 15 -m 15 -t Pan-genome -o pdf\
\
\
\
\
\
# Calculation of Pan genome for 21 casei/paracasei/rhamnosus strains\
./get_homologues.pl -d test_Ref_corr_new -n 7 -M -t 0 -I /Users/ringlin/Applications/get_homologues-macosx-20160623/test_Ref_corr_new/1_casei.txt\
\
# Calculation of Pan genome for 8 helveticus strains\
./get_homologues.pl -d test_Ref_corr_new -n 7 -M -t 0 -I /Users/ringlin/Applications/get_homologues-macosx-20160623/test_Ref_corr_new/1_helveticus.txt\

\f1\fs24 \cf2 \cb0 # running MCL (inflation=1.5) ...\
# running MCL finished\
\
# find_OMCL_clusters: parsing clusters (/Users/ringlin/Applications/get_homologues-macosx-20160623/test_Ref_corr_new_homologues/tmp/all_ortho.mcl)\
\
\
# add_unmatched_singletons : 1128 sequences, 8 taxa\
\
\
# looking for valid ORF clusters (n_of_taxa=0)...\
\
\
# number_of_clusters = 3229\
# cluster_list = test_Ref_corr_new_homologues/helveticusH9_f0_0taxa_1_helveticus.txt_algOMCL_e0_.cluster_list\
# cluster_directory = test_Ref_corr_new_homologues/helveticusH9_f0_0taxa_1_helveticus.txt_algOMCL_e0_\
\
# runtime: 84 wallclock secs (41.08 usr  2.78 sys + 29.41 cusr 34.15 csys = 107.42 CPU)\
# RAM use: 481.5 MB
\f0\fs22 \cf0 \cb1 \
\
\
\
# Calculation of Pan genome for 5 delbrueckii strains\
./get_homologues.pl -d test_Ref_corr_new -n 7 -M -t 0 -I /Users/ringlin/Applications/get_homologues-macosx-20160623/test_Ref_corr_new/1_delbr.txt}%% Stat analyse of GhostKOALA data with Fisher test
% Create manually a ghost matrix with all output values of GhostKOALA in a
% [n,3] format for example 
% ghost=[237 471 1650; 180 320 1093; 165 292 458;27 73 484];

clc
clearvars -except ghost

stat=[]; %Create Stat Matrix
sumcore=sum(ghost,1); %Calculate the sum of each column

for i=1:size(ghost,1)
   x=[ghost(i,1) ghost(i,3);sumcore(1,1)-ghost(i,1) sumcore(1,3)-ghost(i,3)]; %2x2 Matrix from core and pan
   y=[ghost(i,2) ghost(i,3);sumcore(1,2)-ghost(i,2) sumcore(1,3)-ghost(i,3)]; %2x2 Matrix from softcore and pan
   [stat(i,1),stat(i,2)]=fishertest(x,'Alpha',0.01); %Fishertest
   [stat(i,3),stat(i,4)]=fishertest(y,'Alpha',0.01); %Fishertest
end%% Script zum modify Nexus files to phylip
clc
clear
cd('/Users/ringlin/Desktop/rhamnosus_topd/4_Trees');

%% Import of Core Files from CLC Workbench
[filename, pathnameaa, filterindexaa] = uigetfile('*.nex','Pick the NEX-files','MultiSelect', 'on'); %Select core file
treeexport={};

for i=1:size(filename,2)
    filelocation=strcat(pathnameaa,filename(1,i));
    [Tree,Boot]=phytreeread(filename{1,i}); %Read Nexus-File
    A=get(Tree);
    
    treelocation=strrep(filename{1,i},'.nex','.txt'); %Repalce .nex with .txt
    treelocation=strrep(treelocation,'..',''); %Delete ..
    phytreewrite(treelocation,Tree,'Distances','false','BranchNames','false') %Import without distance and names
    
    phystr=fileread(treelocation); %Import txt file
    
    %% Replace symbols with ''
    phystr = strrep(phystr,'/',''); %Replace / with _
    phystr = strrep(phystr,'.',''); %Replace / with _
    phystr = strrep(phystr,'-',''); %Replace / with _
    phystr = regexprep(phystr,'\n',''); %Replace all (newline) with ''
    treelocation = strrep(treelocation,' ','_');
    treelocation = strrep(treelocation,'.txt','');
    phystr=sprintf([treelocation,'\t',phystr]);

    treeexport{i,1}=phystr;
end

cd('/Users/ringlin/Desktop/rhamnosus_topd/4_Trees');

dlmcell('rhamnosus811.txt',treeexport)
%% Script to produce Fasta files from get_homologues pan list output
clc %clear command window
clear %clear workspace
cd('path'); %go to get_homologues intersection output folder


% Import von Cloud Files
[filename, pathnameaa, filterindexaa] = uigetfile('list.txt','Pick the Pan-TXT-files','MultiSelect', 'on'); %Select pan file
pan = table2cell(readtable(filename,'ReadVariableNames',false)); %Import cloud file as table without headers
panfasta=struct('ID',0,'Data',0,'Function',0); %Primery structure with ID of protein and a structure 'DATA' with all proteins for all strains with header and sequence

for i=1:size(pan,1) % For loop for size of cloud protein
    [Header,Sequence]=fastaread(strcat(pathnameaa,pan{i,1})); %Read fasta and exclude header and sequence
    pandata=struct('ID',pan(i,1),'Header',Header,'Sequence',Sequence); %Create struct for each protein in the core genome: Each contains the ID, the header of each subprotein in each strand and each subsequence in each strand
    panfasta(1,i).ID=pan(i,1); %Add ID to Primary structure
    panfasta(1,i).Data=pandata; %Add coregenome data to primary structure
    a=pan{i,1}; %Convert cell to string
    [GOnum,GOfunc]=strtok(a,'_'); %Select first part of string until '_'
    GOfunc=GOfunc(2:end-4); %Cut the initial '_' off to remain the function ans remove the .faa tag
    panfasta(1,i).Function=GOfunc; %Add function to struct
    clear Header Sequence pandata %Delete variable
end

pangenome=struct('Header',0,'Sequence',0); %Create structure for pan entrys
for i=1:size(panfasta,2) %Loop for each entry in pan fasta
    x=panfasta(i).ID; %Export ID
    pangenome(i).Header=x{1}; % Export Header
    pangenome(i).Sequence=panfasta(i).Data(1).Sequence; %Export Sequence
end
cd('Path'); %Go to final folder
fastawrite('pan_delbr.fasta',pangenome); % Schreiben des FASTA-Files%% Script for detection of SNP in Core Genome

clc %Clear command window
clear %Clear workspace

%% Load Core Genome Alignment Files
cd ('Path')SNPtot=0;
[filename, pathnameaa, filterindexaa] = uigetfile('*.aln','Pick the Core-TXT-files','MultiSelect', 'on'); %Select alignment core file
SNPmatrix=[NaN]; %Create empty SNPscore Matrix
for i=1:size(filename,2) % Counter for number of Fasta files
   [Headers, Sequences] = multialignread(filename{1,i}); %Open Fasta-Alignment
   CSeq = seqconsensus(Sequences); %Calculate Consensus Sequence
   for j=1:size(Sequences,1) %Counter for number of entrys per alignment
       SNPcounter=0; %SNP counter
       for k=1:size(CSeq,2) %Counter for number of nucleotide per entry
           seqcomp=Sequences{j,1}; %Save comparing sequence as seqcomp
            if seqcomp(k)==CSeq(k); %if nucleaotide(k) is identical with Consencus(K) nothing happens
            else
                SNPcounter=SNPcounter+1; %if not the counter is increasing +1
            end
       end
       SNPtot=SNPtot+SNPcounter;
       SNPmatrix(i,j)=SNPcounter; %Save SNP counter in Matrix
   end
   SNPmatrix(i,70)=mean(SNPmatrix(i,1:j)); %Calculate average of all SNPs
   SNPmatrix(i,71)=std(SNPmatrix(i,1:j)); %Calculate Std iof all SNPs
   SNPmatrix(i,72)=mean(SNPmatrix(i,1:j))/size(CSeq,2)*1000; %calculate SNP/kb
   SNPmatrix(i,73)=j/29; %calculate copy/genome
   
   %% Berechne Vertrauensrate pro Base
   ntscoringmatrix=[];
   sequencesmatrix={};
   for m=1:29
       used_sequence=Sequences{m,1};
       for n=1:size(CSeq,2)
           sequencesmatrix{m,n}=used_sequence(n);
       end
   end
   
   for o=1:size(CSeq,2)
       nt_position=vertcat(sequencesmatrix{1:end,o})'; %Summarize the distribution of all base at the same position
       ntscoringmatrix(1,o)=length(strfind(nt_position,'A'))/29; %Relative distribution of adenine
       ntscoringmatrix(2,o)=length(strfind(nt_position,'C'))/29; %Relative distribution of cytosine
       ntscoringmatrix(3,o)=length(strfind(nt_position,'G'))/29; %Relative distribution of guanine
       ntscoringmatrix(4,o)=length(strfind(nt_position,'T'))/29; %Relative distribution of tymine
       ntscoringmatrix(9,o)=length(strfind(nt_position,'-'))/29; %Relative distribution of gaps
       ntscoringmatrix(5,o)=1-sum(ntscoringmatrix(1:4,o)); %Relative distribution of all nucleotides except ACGT inclusive gaps
       ntscoringmatrix(6,o)=max(ntscoringmatrix(1:5,o)); %confidence per base
       if max(ntscoringmatrix(1:5,o))<1; % If a SNP is occuring display here
          ntscoringmatrix(7,o)=max(ntscoringmatrix(1:5,o));
       else
          ntscoringmatrix(7,o)=0;
       end
       if nnz(ntscoringmatrix(1:4,o))>=3 % If more then 3 bases occur create a 1 otherwise a 0
          ntscoringmatrix(8,o)=1;
       else
           ntscoringmatrix(8,o)=0;
       end
       
   end
   
   SNP_ZF_Gen=[];
   SNP_ZF_Gen(1,1)=sum(ntscoringmatrix(6,1:end))/size(CSeq,2); %Average Confidence per Base
   SNP_ZF_Gen(2,1)=nnz(ntscoringmatrix(7,1:end)); %Sum of all SNPs
   SNP_ZF_Gen(3,1)=nnz(ntscoringmatrix(7,1:end))/size(CSeq,2); %SNPs/base
   SNP_ZF_Gen(4,1)=sum(ntscoringmatrix(7,1:end))/nnz(ntscoringmatrix(7,1:end)); %MAverage Confidence per Base
   SNP_ZF_Gen(5,1)=nnz(ntscoringmatrix(8,1:end)); %Sum of all polyvariable positionen  
   SNP_ZF_Gen(6,1)=size(CSeq,2);
   SNPmatrix(i,74:79)=SNP_ZF_Gen(1:6,1)';
   
   
end

Summary=[filename' num2cell(SNPmatrix(1:end,70:73))]; %Save in summary

%% Script to produce Fasta files from get_homologues shell list output
clc %clear command window
clear %clear workspace
cd('path'); %go to get_homologues intersection output folder

% Import of shell Files
[filename, pathnameaa, filterindexaa] = uigetfile('*shell_list.txt','Pick the Shell-TXT-files','MultiSelect', 'on'); %Select core file
shell = table2cell(readtable(filename,'ReadVariableNames',false)); %Import shell file as table without headers
shellfasta=struct('ID',0,'Data',0); %Primery structure with ID of protein and a structure 'DATA' with all proteins for all strains with header and sequence
for i=1:size(shell,1); % For loop for size of shell protein
    [Header,Sequence]=fastaread(strcat(pathnameaa,shell{i,1})); %Read fasta and exclude header and sequence
    shelldata=struct('ID',shell(i,1),'Header',Header,'Sequence',Sequence); %Create struct for each protein in the core genome: Each contains the ID, the header of each subprotein in each strand and each subsequence in each strand
    shellfasta(1,i).ID=shell(i,1); %Add ID to Primary structure
    shellfasta(1,i).Data=shelldata; %Add coregenome data to primary structure
    clear Header Sequence shelldata %Delete variable
end

shellcore=struct('Header',0,'Sequence',0); %Create structure for shell entrys
for i=1:size(shellfasta,2) %Loop for each entry in shell fasta
    x=shellfasta(i).ID; %Export ID
    shellcore(i).Header=x{1}; % Export Header
    shellcore(i).Sequence=shellfasta(i).Data(1).Sequence; %Export Sequence
end
cd('Path'); %Go to final folder
fastawrite('shell_delbr.fasta',shellcore); % Write FASTA-Files%% Script to produce Fasta files from get_homologues softcore list output
clc %clear command window
clear %clear workspace
cd('path'); %go to get_homologues intersection output folder


%% Import von Softcore Files

[filename, pathnameaa, filterindexaa] = uigetfile('*softcore_list.txt','Pick the Soft-Core-TXT-files','MultiSelect', 'on'); %Select core file
softcore = table2cell(readtable(filename,'ReadVariableNames',false)); %Import softcore file as table without headers
softcorefasta=struct('ID',0,'Data',0); %Primery structure with ID of protein and a structure 'DATA' with all proteins for all strains with header and sequence
for i=1:size(softcore,1); % For loop for size of core protein
    [Header,Sequence]=fastaread(strcat(pathnameaa,softcore{i,1})); %Read fasta and exclude header and sequence
    softcoredata=struct('ID',softcore(i,1),'Header',Header,'Sequence',Sequence); %Create struct for each protein in the core genome: Each contains the ID, the header of each subprotein in each strand and each subsequence in each strand
    softcorefasta(1,i).ID=softcore(i,1); %Add ID to Primary structure
    softcorefasta(1,i).Data=softcoredata; %Add coregenome data to primary structure
    clear Header Sequence softcoredata %Delete variable
end
%Comment: The softcore genome contains also Strucs with more than 101
%entrys. This happens when a specific protein is in the softcore proteom
%but present as several non-identical copies in an isolate. Example is
%protein 386 with 151 entrys


%% Export der Softcore Genome Liste als FASTA
delbr_softcore=struct('Header',0,'Sequence',0); %Create structure for softcore entrys
for i=1:size(softcorefasta,2) %Loop for each entry in softcore fasta
    delbr_softcore(i).Header=softcore{i}; %Export Header
    x=size(softcorefasta(i).Data,2)-4;
    delbr_softcore(i).Sequence=softcorefasta(i).Data(x).Sequence; %Export ID
end
cd('Path'); %Go to final folder

fastawrite('delbr_softcore.fasta',delbr_softcore);% Schreiben des Files# Input Script for topD program for the species L. rhamnosus

perl topd_v3.3.pl -f /Users/ringlin/Desktop/rhamnosus_topd/core_tree.txt -n 10 -m nodal -c reference

perl topd_v3.3.pl -f /Users/ringlin/Desktop/rhamnosus_topd/soft_tree.txt -n 10 -m nodal -c reference

perl topd_v3.3.pl -f /Users/ringlin/Desktop/rhamnosus_topd/pan_tree.txt -n 10 -m nodal -c referencecore	((((((((((rhamnosus_R0011,rhamnosus_CLS17),rhamnosus_ATCC21052),rhamnosus_LOCK900),(((rhamnosus_784_LRHA,rhamnosus_319_LRHA),rhamnosus_893_LRHA),rhamnosus_116)),((((rhamnosus_L35,rhamnosus_L34),rhamnosus_LR108),rhamnosus_699_LRHA),((rhamnosus_LRHMDP2,rhamnosus_LRHMDP3),rhamnosus_708_LRHA))),(((((((rhamnosus_ATCC53103,rhamnosus_GG),rhamnosus_PEL5),rhamnosus_313),rhamnosus_PEL6),(((rhamnosus_390_LRHA,rhamnosus_214_LRHA),rhamnosus_HN001),rhamnosus_E800)),rhamnosus_186_LRHA),(rhamnosus_24,rhamnosus_979_LRHA))),rhamnosus_K32),(rhamnosus_LR071,rhamnosus_LR138)),(((((((rhamnosus_LOCK908,rhamnosus_ASCC),rhamnosus_DSM20021),(rhamnosus_906_LRHA,rhamnosus_51B)),(rhamnosus_LMS2-1,rhamnosus_ATCC8530)),(rhamnosus_R19-3,rhamnosus_40f)),(((((rhamnosus_943_LRHA,rhamnosus_988_LRHA),rhamnosus_526_LRHA),(rhamnosus_541_LRHA,rhamnosus_769_LRHA)),rhamnosus_LC705),rhamnosus_870_LRHA)),((rhamnosus_BPL15,rhamnosus_BPL5),(rhamnosus_308,rhamnosus_CNCM_I-3698)))),rhamnosus_LR073);
116280_aminoacyl-tRNA_deacy_alignment_tree	(rhamnosus_51B,((((((((((((((((((((((rhamnosus_R0011,rhamnosus_LOCK900),rhamnosus_CLS17),rhamnosus_ATCC21052),((rhamnosus_R193,rhamnosus_308),rhamnosus_40f)),rhamnosus_LR108),(((((rhamnosus_893_LRHA,rhamnosus_784_LRHA),rhamnosus_319_LRHA),rhamnosus_116),rhamnosus_CNCM_I3698),(rhamnosus_L35,rhamnosus_L34))),((((((((((((rhamnosus_PEL6,rhamnosus_PEL5),rhamnosus_LR071),rhamnosus_HN001),rhamnosus_GG),rhamnosus_E800),rhamnosus_ATCC53103),rhamnosus_979_LRHA),rhamnosus_390_LRHA),rhamnosus_313),rhamnosus_214_LRHA),rhamnosus_186_LRHA),(((rhamnosus_LRHMDP2,rhamnosus_LRHMDP3),rhamnosus_708_LRHA),rhamnosus_699_LRHA))),((rhamnosus_LR138,rhamnosus_K32),((rhamnosus_BPL15,rhamnosus_BPL5),rhamnosus_24))),rhamnosus_LR073),rhamnosus_LOCK908),rhamnosus_LMS21),rhamnosus_LC705),rhamnosus_DSM20021),rhamnosus_ATCC8530),rhamnosus_ASCC),rhamnosus_988_LRHA),rhamnosus_943_LRHA),rhamnosus_906_LRHA),rhamnosus_870_LRHA),rhamnosus_769_LRHA),rhamnosus_541_LRHA),rhamnosus_526_LRHA));
116281_rpmI_alignment_tree	(rhamnosus_24,((((((((((((((((((((rhamnosus_R0011,rhamnosus_LOCK900),rhamnosus_CLS17),rhamnosus_ATCC21052),rhamnosus_R193),rhamnosus_LR138),rhamnosus_LR108),rhamnosus_LC705),rhamnosus_L35),rhamnosus_E800),rhamnosus_DSM20021),rhamnosus_979_LRHA),rhamnosus_943_LRHA),rhamnosus_769_LRHA),rhamnosus_708_LRHA),rhamnosus_319_LRHA),rhamnosus_313),rhamnosus_51B),rhamnosus_40f),(((((((((((((((rhamnosus_BPL15,rhamnosus_BPL5),rhamnosus_PEL6),rhamnosus_LRHMDP3),rhamnosus_LR073),rhamnosus_LMS21),rhamnosus_L34),rhamnosus_GG),rhamnosus_ATCC53103),rhamnosus_988_LRHA),rhamnosus_906_LRHA),rhamnosus_784_LRHA),rhamnosus_699_LRHA),rhamnosus_390_LRHA),rhamnosus_308),rhamnosus_116)),((((((((((((((rhamnosus_PEL5,rhamnosus_CNCM_I3698),rhamnosus_LRHMDP2),rhamnosus_LR071),rhamnosus_LOCK908),rhamnosus_K32),rhamnosus_HN001),rhamnosus_ATCC8530),rhamnosus_ASCC),rhamnosus_893_LRHA),rhamnosus_870_LRHA),rhamnosus_541_LRHA),rhamnosus_526_LRHA),rhamnosus_214_LRHA),rhamnosus_186_LRHA)));
116282_50S_ribosomal_protei_alignment_tree	(rhamnosus_51B,((((((((((((((((((rhamnosus_LRHMDP2,rhamnosus_LRHMDP3),rhamnosus_708_LRHA),rhamnosus_699_LRHA),(rhamnosus_LR138,rhamnosus_K32)),((((((((((rhamnosus_PEL6,rhamnosus_PEL5),rhamnosus_LR071),rhamnosus_GG),rhamnosus_ATCC53103),rhamnosus_893_LRHA),rhamnosus_784_LRHA),rhamnosus_319_LRHA),rhamnosus_313),rhamnosus_116),(((((((((rhamnosus_HN001,rhamnosus_E800),rhamnosus_979_LRHA),rhamnosus_390_LRHA),rhamnosus_214_LRHA),rhamnosus_186_LRHA),rhamnosus_24),rhamnosus_LR108),((rhamnosus_BPL15,rhamnosus_BPL5),(((rhamnosus_R0011,rhamnosus_LOCK900),rhamnosus_CLS17),rhamnosus_ATCC21052))),((((rhamnosus_R193,rhamnosus_308),rhamnosus_40f),rhamnosus_CNCM_I3698),(rhamnosus_L35,rhamnosus_L34))))),rhamnosus_LOCK908),rhamnosus_LMS21),rhamnosus_LC705),rhamnosus_ATCC8530),rhamnosus_ASCC),rhamnosus_988_LRHA),rhamnosus_943_LRHA),rhamnosus_906_LRHA),rhamnosus_870_LRHA),rhamnosus_769_LRHA),rhamnosus_541_LRHA),rhamnosus_526_LRHA),(rhamnosus_DSM20021,rhamnosus_LR073)));
116288_haloacid_dehalogenas_alignment_tree	(rhamnosus_51B,(((((((((((((((((((((rhamnosus_LR071,rhamnosus_PEL6),rhamnosus_PEL5),rhamnosus_HN001),rhamnosus_GG),rhamnosus_E800),rhamnosus_ATCC53103),rhamnosus_979_LRHA),rhamnosus_390_LRHA),rhamnosus_313),rhamnosus_214_LRHA),rhamnosus_186_LRHA),rhamnosus_24),(((((rhamnosus_R0011,rhamnosus_LOCK900),rhamnosus_CLS17),rhamnosus_ATCC21052),(rhamnosus_LR138,rhamnosus_K32)),(((((rhamnosus_BPL15,rhamnosus_BPL5),rhamnosus_LR108),((rhamnosus_R193,rhamnosus_40f),rhamnosus_308)),((rhamnosus_L35,rhamnosus_L34),(((rhamnosus_LRHMDP2,rhamnosus_LRHMDP3),rhamnosus_708_LRHA),rhamnosus_699_LRHA))),(((rhamnosus_893_LRHA,rhamnosus_784_LRHA),rhamnosus_319_LRHA),rhamnosus_116)))),rhamnosus_CNCM_I3698),rhamnosus_943_LRHA),rhamnosus_906_LRHA),rhamnosus_870_LRHA),rhamnosus_769_LRHA),rhamnosus_541_LRHA),rhamnosus_526_LRHA),(((((((rhamnosus_DSM20021,rhamnosus_LR073),rhamnosus_LOCK908),rhamnosus_LMS21),rhamnosus_LC705),rhamnosus_ATCC8530),rhamnosus_ASCC),rhamnosus_988_LRHA)));
116289_ribosome_biogenesis__alignment_tree	(rhamnosus_51B,(((((((((((((((((((((((((((((rhamnosus_PEL6,rhamnosus_PEL5),rhamnosus_LR071),rhamnosus_HN001),rhamnosus_GG),rhamnosus_E800),rhamnosus_ATCC53103),rhamnosus_979_LRHA),rhamnosus_390_LRHA),rhamnosus_313),rhamnosus_214_LRHA),rhamnosus_186_LRHA),rhamnosus_24),((((rhamnosus_893_LRHA,rhamnosus_784_LRHA),rhamnosus_319_LRHA),rhamnosus_116),rhamnosus_CNCM_I3698)),(((rhamnosus_LR138,rhamnosus_K32),(((rhamnosus_LRHMDP2,rhamnosus_LRHMDP3),rhamnosus_708_LRHA),rhamnosus_699_LRHA)),(((rhamnosus_R0011,rhamnosus_LOCK900),rhamnosus_CLS17),rhamnosus_ATCC21052))),((((rhamnosus_R193,rhamnosus_308),rhamnosus_40f),(rhamnosus_L35,rhamnosus_L34)),((rhamnosus_BPL15,rhamnosus_BPL5),rhamnosus_LR108))),rhamnosus_LR073),rhamnosus_LOCK908),rhamnosus_LMS21),rhamnosus_LC705),rhamnosus_DSM20021),rhamnosus_ATCC8530),rhamnosus_ASCC),rhamnosus_988_LRHA),rhamnosus_943_LRHA),rhamnosus_906_LRHA),rhamnosus_870_LRHA),rhamnosus_769_LRHA),rhamnosus_541_LRHA),rhamnosus_526_LRHA));
116290_thioesterase_alignment_tree	(rhamnosus_40f,(((((((((((((((((((rhamnosus_L35,rhamnosus_L34),rhamnosus_LR108),(((rhamnosus_LRHMDP2,rhamnosus_LRHMDP3),rhamnosus_708_LRHA),rhamnosus_699_LRHA)),(((((((((((((((rhamnosus_PEL6,rhamnosus_PEL5),rhamnosus_LR071),rhamnosus_K32),rhamnosus_HN001),rhamnosus_GG),rhamnosus_E800),rhamnosus_ATCC53103),rhamnosus_979_LRHA),rhamnosus_390_LRHA),rhamnosus_313),rhamnosus_214_LRHA),rhamnosus_186_LRHA),rhamnosus_24),(((rhamnosus_R0011,rhamnosus_LOCK900),rhamnosus_CLS17),rhamnosus_ATCC21052)),(((rhamnosus_893_LRHA,rhamnosus_784_LRHA),rhamnosus_319_LRHA),rhamnosus_116))),rhamnosus_LR138),rhamnosus_CNCM_I3698),rhamnosus_BPL15),rhamnosus_BPL5),rhamnosus_ASCC),rhamnosus_988_LRHA),rhamnosus_943_LRHA),rhamnosus_906_LRHA),rhamnosus_870_LRHA),rhamnosus_769_LRHA),rhamnosus_541_LRHA),rhamnosus_526_LRHA),rhamnosus_308),rhamnosus_51B),((((((rhamnosus_ATCC8530,rhamnosus_R193),rhamnosus_LR073),rhamnosus_LOCK908),rhamnosus_LMS21),rhamnosus_LC705),rhamnosus_DSM20021)));
116291_oligoribonuclease_alignment_tree	(rhamnosus_40f,(((((((((((((((((((rhamnosus_893_LRHA,rhamnosus_784_LRHA),rhamnosus_319_LRHA),rhamnosus_116),(((rhamnosus_R0011,rhamnosus_LOCK900),rhamnosus_CLS17),rhamnosus_ATCC21052)),rhamnosus_LR108),(rhamnosus_L35,rhamnosus_L34)),(((((((((((((((rhamnosus_PEL6,rhamnosus_PEL5),rhamnosus_LR071),rhamnosus_K32),rhamnosus_HN001),rhamnosus_GG),rhamnosus_E800),rhamnosus_ATCC53103),rhamnosus_979_LRHA),rhamnosus_390_LRHA),rhamnosus_313),rhamnosus_214_LRHA),rhamnosus_186_LRHA),rhamnosus_24),rhamnosus_LR138),(((rhamnosus_LRHMDP2,rhamnosus_LRHMDP3),rhamnosus_708_LRHA),rhamnosus_699_LRHA))),rhamnosus_LR073),rhamnosus_ASCC),rhamnosus_988_LRHA),rhamnosus_943_LRHA),rhamnosus_906_LRHA),rhamnosus_870_LRHA),rhamnosus_769_LRHA),rhamnosus_541_LRHA),rhamnosus_526_LRHA),rhamnosus_308),rhamnosus_51B),((((((((rhamnosus_BPL15,rhamnosus_BPL5),rhamnosus_R193),rhamnosus_LOCK908),rhamnosus_LMS21),rhamnosus_LC705),rhamnosus_DSM20021),rhamnosus_CNCM_I3698),rhamnosus_ATCC8530)));
116293_DNA_ligase_-NAD-+--__alignment_tree	(rhamnosus_40f,((((((((((((((((rhamnosus_DSM20021,rhamnosus_LC705),rhamnosus_CNCM_I3698),rhamnosus_BPL15),rhamnosus_BPL5),rhamnosus_ATCC8530),rhamnosus_ASCC),rhamnosus_988_LRHA),rhamnosus_943_LRHA),rhamnosus_906_LRHA),rhamnosus_870_LRHA),rhamnosus_769_LRHA),rhamnosus_541_LRHA),rhamnosus_526_LRHA),rhamnosus_308),rhamnosus_51B),(((((((((rhamnosus_ATCC21052,rhamnosus_R0011),rhamnosus_LR108),rhamnosus_LOCK900),rhamnosus_CLS17),((((((((((rhamnosus_HN001,rhamnosus_E800),rhamnosus_390_LRHA),rhamnosus_214_LRHA),rhamnosus_186_LRHA),rhamnosus_24),(rhamnosus_L35,rhamnosus_L34)),(((((rhamnosus_PEL6,rhamnosus_PEL5),rhamnosus_LR071),rhamnosus_GG),rhamnosus_ATCC53103),rhamnosus_313)),(rhamnosus_LR138,rhamnosus_K32)),rhamnosus_979_LRHA),((((rhamnosus_LRHMDP2,rhamnosus_LRHMDP3),rhamnosus_708_LRHA),rhamnosus_699_LRHA),(((rhamnosus_893_LRHA,rhamnosus_784_LRHA),rhamnosus_319_LRHA),rhamnosus_116)))),rhamnosus_R193),rhamnosus_LR073),rhamnosus_LOCK908),rhamnosus_LMS21)));
116295_transcriptional_regu_alignment_tree	(rhamnosus_526_LRHA,((((((((rhamnosus_LMS21,rhamnosus_ATCC8530),rhamnosus_906_LRHA),rhamnosus_51B),rhamnosus_BPL15),rhamnosus_BPL5),rhamnosus_769_LRHA),rhamnosus_541_LRHA),((((((((rhamnosus_893_LRHA,rhamnosus_784_LRHA),rhamnosus_319_LRHA),(((((((((rhamnosus_R0011,rhamnosus_LOCK900),rhamnosus_L35),rhamnosus_L34),rhamnosus_CLS17),rhamnosus_ATCC21052),rhamnosus_LR138),((((((((rhamnosus_HN001,rhamnosus_390_LRHA),rhamnosus_214_LRHA),rhamnosus_186_LRHA),(((((rhamnosus_PEL6,rhamnosus_PEL5),rhamnosus_LR071),rhamnosus_GG),rhamnosus_ATCC53103),rhamnosus_313)),((rhamnosus_LR108,rhamnosus_K32),(((rhamnosus_LRHMDP2,rhamnosus_LRHMDP3),rhamnosus_708_LRHA),rhamnosus_699_LRHA))),rhamnosus_308),((((rhamnosus_LR073,rhamnosus_LOCK908),rhamnosus_LC705),rhamnosus_DSM20021),rhamnosus_ASCC)),rhamnosus_24)),rhamnosus_116),rhamnosus_CNCM_I3698)),((rhamnosus_R193,rhamnosus_979_LRHA),rhamnosus_40f)),rhamnosus_E800),rhamnosus_988_LRHA),rhamnosus_943_LRHA),rhamnosus_870_LRHA)));
116296_hypothetical_protein_alignment_tree	(rhamnosus_ATCC21052,(((((rhamnosus_R0011,rhamnosus_LOCK900),rhamnosus_L35),((((((rhamnosus_PEL6,rhamnosus_PEL5),rhamnosus_LR071),rhamnosus_GG),rhamnosus_ATCC53103),rhamnosus_313),(((((((rhamnosus_893_LRHA,rhamnosus_784_LRHA),rhamnosus_319_LRHA),(rhamnosus_BPL15,rhamnosus_BPL5)),((((((rhamnosus_E800,rhamnosus_988_LRHA),rhamnosus_943_LRHA),rhamnosus_870_LRHA),rhamnosus_769_LRHA),rhamnosus_541_LRHA),rhamnosus_526_LRHA)),rhamnosus_24),rhamnosus_116),((((((rhamnosus_LMS21,rhamnosus_ATCC8530),rhamnosus_906_LRHA),rhamnosus_51B),(((rhamnosus_HN001,rhamnosus_390_LRHA),rhamnosus_214_LRHA),rhamnosus_186_LRHA)),(((((((rhamnosus_LRHMDP2,rhamnosus_LRHMDP3),rhamnosus_708_LRHA),rhamnosus_699_LRHA),rhamnosus_308),(rhamnosus_LR108,rhamnosus_K32)),rhamnosus_CNCM_I3698),(((rhamnosus_R193,rhamnosus_979_LRHA),rhamnosus_40f),rhamnosus_LR138))),((((rhamnosus_LR073,rhamnosus_LOCK908),rhamnosus_LC705),rhamnosus_DSM20021),rhamnosus_ASCC))))),rhamnosus_L34),rhamnosus_CLS17));
116297_esterase_alignment_tree	(rhamnosus_40f,((((((((((((((((((((rhamnosus_R193,rhamnosus_LR073),rhamnosus_LOCK908),rhamnosus_LMS21),rhamnosus_LC705),rhamnosus_DSM20021),rhamnosus_CNCM_I3698),rhamnosus_BPL15),rhamnosus_BPL5),rhamnosus_ATCC8530),rhamnosus_ASCC),rhamnosus_988_LRHA),rhamnosus_943_LRHA),rhamnosus_906_LRHA),rhamnosus_870_LRHA),rhamnosus_769_LRHA),rhamnosus_541_LRHA),rhamnosus_526_LRHA),(((((((((((rhamnosus_R0011,rhamnosus_LOCK900),rhamnosus_HN001),rhamnosus_E800),rhamnosus_CLS17),rhamnosus_ATCC21052),rhamnosus_979_LRHA),rhamnosus_390_LRHA),rhamnosus_214_LRHA),rhamnosus_186_LRHA),rhamnosus_24),(((((((rhamnosus_L35,rhamnosus_L34),rhamnosus_K32),(((((rhamnosus_PEL6,rhamnosus_PEL5),rhamnosus_LR071),rhamnosus_GG),rhamnosus_ATCC53103),rhamnosus_313)),rhamnosus_LR108),rhamnosus_LR138),(((rhamnosus_893_LRHA,rhamnosus_784_LRHA),rhamnosus_319_LRHA),rhamnosus_116)),(((rhamnosus_LRHMDP2,rhamnosus_LRHMDP3),rhamnosus_708_LRHA),rhamnosus_699_LRHA)))),rhamnosus_308),rhamnosus_51B));
116300_L-ascorbate-6-phosph_alignment_tree	(rhamnosus_40f,((((((((((((rhamnosus_LRHMDP2,rhamnosus_LRHMDP3),rhamnosus_708_LRHA),rhamnosus_699_LRHA),(((rhamnosus_L35,rhamnosus_L34),rhamnosus_LR108),(((rhamnosus_893_LRHA,rhamnosus_784_LRHA),rhamnosus_319_LRHA),rhamnosus_116))),((((((rhamnosus_PEL6,rhamnosus_PEL5),rhamnosus_LR071),rhamnosus_GG),rhamnosus_ATCC53103),rhamnosus_313),rhamnosus_979_LRHA)),(((((rhamnosus_R0011,rhamnosus_LOCK900),rhamnosus_K32),rhamnosus_CLS17),rhamnosus_ATCC21052),(((((rhamnosus_HN001,rhamnosus_390_LRHA),rhamnosus_214_LRHA),rhamnosus_186_LRHA),rhamnosus_24),rhamnosus_E800))),rhamnosus_769_LRHA),rhamnosus_541_LRHA),rhamnosus_526_LRHA),rhamnosus_308),rhamnosus_51B),(((((((((((((((rhamnosus_LR073,rhamnosus_906_LRHA),rhamnosus_R193),rhamnosus_LR138),rhamnosus_LOCK908),rhamnosus_LMS21),rhamnosus_LC705),rhamnosus_DSM20021),rhamnosus_CNCM_I3698),rhamnosus_BPL15),rhamnosus_BPL5),rhamnosus_ATCC8530),rhamnosus_ASCC),rhamnosus_988_LRHA),rhamnosus_943_LRHA),rhamnosus_870_LRHA)));
116301_hypothetical_protein_alignment_tree	(rhamnosus_40f,(((((((((((((((((((((((((((rhamnosus_L35,rhamnosus_L34),rhamnosus_LR108),(((rhamnosus_893_LRHA,rhamnosus_784_LRHA),rhamnosus_319_LRHA),rhamnosus_116)),(((((((((((rhamnosus_PEL6,rhamnosus_PEL5),rhamnosus_LR071),rhamnosus_HN001),rhamnosus_GG),rhamnosus_E800),rhamnosus_ATCC53103),rhamnosus_390_LRHA),rhamnosus_313),rhamnosus_214_LRHA),rhamnosus_186_LRHA),rhamnosus_24)),((((rhamnosus_LRHMDP2,rhamnosus_LRHMDP3),rhamnosus_979_LRHA),rhamnosus_708_LRHA),rhamnosus_699_LRHA)),((((rhamnosus_R0011,rhamnosus_LOCK900),rhamnosus_K32),rhamnosus_CLS17),rhamnosus_ATCC21052)),rhamnosus_R193),rhamnosus_LR138),rhamnosus_LR073),rhamnosus_LOCK908),rhamnosus_LMS21),rhamnosus_LC705),rhamnosus_DSM20021),rhamnosus_CNCM_I3698),rhamnosus_BPL15),rhamnosus_BPL5),rhamnosus_ATCC8530),rhamnosus_ASCC),rhamnosus_988_LRHA),rhamnosus_943_LRHA),rhamnosus_906_LRHA),rhamnosus_870_LRHA),rhamnosus_769_LRHA),rhamnosus_541_LRHA),rhamnosus_526_LRHA),rhamnosus_308),rhamnosus_51B));
116304_triphosphoribosyl-de_alignment_tree	(rhamnosus_51B,(((((((rhamnosus_988_LRHA,rhamnosus_541_LRHA),rhamnosus_943_LRHA),rhamnosus_906_LRHA),rhamnosus_870_LRHA),rhamnosus_769_LRHA),rhamnosus_526_LRHA),((((((((((((((((((((((((rhamnosus_PEL6,rhamnosus_PEL5),rhamnosus_LR071),rhamnosus_K32),rhamnosus_HN001),rhamnosus_GG),rhamnosus_E800),rhamnosus_ATCC53103),rhamnosus_390_LRHA),rhamnosus_313),rhamnosus_308),rhamnosus_214_LRHA),rhamnosus_186_LRHA),rhamnosus_24),rhamnosus_CNCM_I3698),(((((rhamnosus_R0011,rhamnosus_LOCK900),rhamnosus_CLS17),rhamnosus_ATCC21052),(((rhamnosus_LRHMDP2,rhamnosus_LRHMDP3),rhamnosus_708_LRHA),rhamnosus_699_LRHA)),(((rhamnosus_893_LRHA,rhamnosus_784_LRHA),rhamnosus_319_LRHA),rhamnosus_116))),(((((rhamnosus_R193,rhamnosus_40f),rhamnosus_LR108),(rhamnosus_L35,rhamnosus_L34)),(rhamnosus_BPL15,rhamnosus_BPL5)),rhamnosus_LR138)),rhamnosus_979_LRHA),rhamnosus_LR073),rhamnosus_LOCK908),rhamnosus_LMS21),rhamnosus_LC705),rhamnosus_DSM20021),rhamnosus_ATCC8530),rhamnosus_ASCC)));
116308_thiamine_phosphate_s_alignment_tree	(rhamnosus_40f,(((((((((((((((((((rhamnosus_LMS21,rhamnosus_CNCM_I3698),rhamnosus_ATCC8530),rhamnosus_LR073),rhamnosus_LOCK908),rhamnosus_LC705),rhamnosus_DSM20021),rhamnosus_BPL15),rhamnosus_BPL5),rhamnosus_ASCC),rhamnosus_988_LRHA),rhamnosus_943_LRHA),rhamnosus_906_LRHA),rhamnosus_870_LRHA),rhamnosus_769_LRHA),rhamnosus_541_LRHA),rhamnosus_526_LRHA),rhamnosus_308),rhamnosus_51B),((((((((((((rhamnosus_R0011,rhamnosus_LOCK900),rhamnosus_L35),rhamnosus_L34),rhamnosus_HN001),rhamnosus_E800),rhamnosus_CLS17),rhamnosus_ATCC21052),rhamnosus_390_LRHA),rhamnosus_214_LRHA),rhamnosus_186_LRHA),((((((((rhamnosus_PEL6,rhamnosus_PEL5),rhamnosus_LR071),rhamnosus_GG),rhamnosus_ATCC53103),rhamnosus_313),rhamnosus_24),((((rhamnosus_LRHMDP2,rhamnosus_LRHMDP3),rhamnosus_708_LRHA),rhamnosus_699_LRHA),((((rhamnosus_893_LRHA,rhamnosus_784_LRHA),rhamnosus_319_LRHA),rhamnosus_116),rhamnosus_979_LRHA))),((rhamnosus_LR138,rhamnosus_LR108),rhamnosus_K32))),rhamnosus_R193)));
116309_amino_acid_permease_alignment_tree	(rhamnosus_40f,(((((((((((((((((rhamnosus_K32,rhamnosus_LR138),rhamnosus_LR108),rhamnosus_24),(((((((((((((rhamnosus_R0011,rhamnosus_LOCK900),rhamnosus_L35),rhamnosus_L34),rhamnosus_HN001),rhamnosus_E800),rhamnosus_CLS17),rhamnosus_ATCC21052),rhamnosus_390_LRHA),rhamnosus_214_LRHA),rhamnosus_186_LRHA),rhamnosus_979_LRHA),(((rhamnosus_893_LRHA,rhamnosus_784_LRHA),rhamnosus_319_LRHA),rhamnosus_116)),(((((rhamnosus_PEL6,rhamnosus_PEL5),rhamnosus_LR071),rhamnosus_GG),rhamnosus_ATCC53103),rhamnosus_313))),(((rhamnosus_LRHMDP2,rhamnosus_LRHMDP3),rhamnosus_708_LRHA),rhamnosus_699_LRHA)),rhamnosus_BPL5),rhamnosus_ATCC8530),rhamnosus_988_LRHA),rhamnosus_943_LRHA),rhamnosus_906_LRHA),rhamnosus_870_LRHA),rhamnosus_769_LRHA),rhamnosus_541_LRHA),rhamnosus_526_LRHA),rhamnosus_308),rhamnosus_51B),((((((((rhamnosus_LR073,rhamnosus_LOCK908),rhamnosus_DSM20021),rhamnosus_ASCC),rhamnosus_R193),rhamnosus_LMS21),rhamnosus_LC705),rhamnosus_CNCM_I3698),rhamnosus_BPL15)));
116310_adenine_phosphoribos_alignment_tree	(rhamnosus_51B,((((((((((((((((((((rhamnosus_R193,rhamnosus_308),rhamnosus_40f),rhamnosus_LR108),((((((((rhamnosus_LRHMDP2,rhamnosus_LRHMDP3),rhamnosus_708_LRHA),rhamnosus_699_LRHA),rhamnosus_CNCM_I3698),(((rhamnosus_R0011,rhamnosus_LOCK900),rhamnosus_CLS17),rhamnosus_ATCC21052)),(((((((((((rhamnosus_PEL6,rhamnosus_PEL5),rhamnosus_LR071),rhamnosus_HN001),rhamnosus_GG),rhamnosus_E800),rhamnosus_ATCC53103),rhamnosus_979_LRHA),rhamnosus_390_LRHA),rhamnosus_313),rhamnosus_214_LRHA),rhamnosus_186_LRHA)),(rhamnosus_BPL15,rhamnosus_BPL5)),(((rhamnosus_116,rhamnosus_893_LRHA),rhamnosus_784_LRHA),rhamnosus_319_LRHA))),(rhamnosus_LR138,rhamnosus_K32)),((rhamnosus_L35,rhamnosus_L34),rhamnosus_24)),rhamnosus_LR073),rhamnosus_LOCK908),rhamnosus_LMS21),rhamnosus_LC705),rhamnosus_DSM20021),rhamnosus_ATCC8530),rhamnosus_ASCC),rhamnosus_988_LRHA),rhamnosus_943_LRHA),rhamnosus_906_LRHA),rhamnosus_870_LRHA),rhamnosus_769_LRHA),rhamnosus_541_LRHA),rhamnosus_526_LRHA));
116311_S26_family_signal_pe_alignment_tree	(rhamnosus_40f,(((((((((((((((((((((((((((rhamnosus_PEL6,rhamnosus_PEL5),rhamnosus_LR071),rhamnosus_HN001),rhamnosus_GG),rhamnosus_E800),rhamnosus_ATCC53103),rhamnosus_979_LRHA),rhamnosus_390_LRHA),rhamnosus_313),rhamnosus_214_LRHA),rhamnosus_186_LRHA),(rhamnosus_LR138,rhamnosus_K32)),(((rhamnosus_LR108,rhamnosus_24),(rhamnosus_L35,rhamnosus_L34)),(((rhamnosus_R0011,rhamnosus_LOCK900),rhamnosus_CLS17),rhamnosus_ATCC21052))),((((rhamnosus_893_LRHA,rhamnosus_784_LRHA),rhamnosus_319_LRHA),rhamnosus_116),(((rhamnosus_LRHMDP2,rhamnosus_LRHMDP3),rhamnosus_708_LRHA),rhamnosus_699_LRHA))),rhamnosus_LOCK908),rhamnosus_LMS21),rhamnosus_LC705),rhamnosus_DSM20021),rhamnosus_CNCM_I3698),rhamnosus_BPL15),rhamnosus_BPL5),rhamnosus_ATCC8530),rhamnosus_ASCC),rhamnosus_906_LRHA),rhamnosus_308),rhamnosus_51B),(((((((rhamnosus_988_LRHA,rhamnosus_943_LRHA),rhamnosus_870_LRHA),rhamnosus_769_LRHA),rhamnosus_541_LRHA),rhamnosus_526_LRHA),rhamnosus_R193),rhamnosus_LR073)));
116312_hypothetical_protein_alignment_tree	(rhamnosus_40f,(((((((((((((((((((((((rhamnosus_LR138,rhamnosus_K32),rhamnosus_24),((((((((((rhamnosus_R0011,rhamnosus_LOCK900),rhamnosus_CLS17),rhamnosus_ATCC21052),rhamnosus_LR108),rhamnosus_893_LRHA),rhamnosus_784_LRHA),rhamnosus_319_LRHA),rhamnosus_116),((((rhamnosus_LRHMDP2,rhamnosus_LRHMDP3),rhamnosus_708_LRHA),rhamnosus_699_LRHA),(rhamnosus_L35,rhamnosus_L34))),(((((((((((rhamnosus_PEL6,rhamnosus_PEL5),rhamnosus_LR071),rhamnosus_HN001),rhamnosus_GG),rhamnosus_E800),rhamnosus_ATCC53103),rhamnosus_979_LRHA),rhamnosus_390_LRHA),rhamnosus_313),rhamnosus_214_LRHA),rhamnosus_186_LRHA))),rhamnosus_R193),rhamnosus_LR073),rhamnosus_LOCK908),rhamnosus_LMS21),rhamnosus_LC705),rhamnosus_DSM20021),rhamnosus_CNCM_I3698),rhamnosus_BPL15),rhamnosus_BPL5),rhamnosus_ATCC8530),rhamnosus_ASCC),rhamnosus_988_LRHA),rhamnosus_943_LRHA),rhamnosus_906_LRHA),rhamnosus_870_LRHA),rhamnosus_769_LRHA),rhamnosus_541_LRHA),rhamnosus_526_LRHA),rhamnosus_308),rhamnosus_51B));
116313_membrane_protein_alignment_tree	(rhamnosus_40f,(((((((((((((((((rhamnosus_LR138,rhamnosus_K32),(((rhamnosus_L35,rhamnosus_L34),rhamnosus_LR108),(((((((rhamnosus_LRHMDP2,rhamnosus_LRHMDP3),rhamnosus_708_LRHA),rhamnosus_699_LRHA),(((rhamnosus_893_LRHA,rhamnosus_784_LRHA),rhamnosus_319_LRHA),rhamnosus_116)),(((rhamnosus_R0011,rhamnosus_LOCK900),rhamnosus_CLS17),rhamnosus_ATCC21052)),(((((((((((rhamnosus_PEL6,rhamnosus_PEL5),rhamnosus_LR071),rhamnosus_HN001),rhamnosus_GG),rhamnosus_E800),rhamnosus_ATCC53103),rhamnosus_979_LRHA),rhamnosus_390_LRHA),rhamnosus_313),rhamnosus_214_LRHA),rhamnosus_186_LRHA)),rhamnosus_24))),rhamnosus_CNCM_I3698),rhamnosus_BPL15),rhamnosus_BPL5),rhamnosus_ATCC8530),rhamnosus_ASCC),rhamnosus_988_LRHA),rhamnosus_943_LRHA),rhamnosus_906_LRHA),rhamnosus_870_LRHA),rhamnosus_769_LRHA),rhamnosus_541_LRHA),rhamnosus_526_LRHA),rhamnosus_308),rhamnosus_51B),(((((rhamnosus_LMS21,rhamnosus_R193),rhamnosus_LR073),rhamnosus_LOCK908),rhamnosus_LC705),rhamnosus_DSM20021)));
116315_DeoR_family_transcri_alignment_tree	(rhamnosus_40f,(((rhamnosus_BPL15,rhamnosus_BPL5),rhamnosus_51B),(((((((((((((((((((((((rhamnosus_LRHMDP2,rhamnosus_LRHMDP3),rhamnosus_708_LRHA),rhamnosus_699_LRHA),(((rhamnosus_893_LRHA,rhamnosus_784_LRHA),rhamnosus_319_LRHA),rhamnosus_116)),(((rhamnosus_R0011,rhamnosus_LOCK900),rhamnosus_CLS17),rhamnosus_ATCC21052)),(((rhamnosus_L35,rhamnosus_L34),rhamnosus_LR108),(((rhamnosus_LR138,rhamnosus_K32),(((((((((((rhamnosus_390_LRHA,rhamnosus_PEL6),rhamnosus_PEL5),rhamnosus_LR071),rhamnosus_HN001),rhamnosus_GG),rhamnosus_E800),rhamnosus_ATCC53103),rhamnosus_979_LRHA),rhamnosus_313),rhamnosus_214_LRHA),rhamnosus_186_LRHA)),rhamnosus_24))),rhamnosus_R193),rhamnosus_LR073),rhamnosus_LOCK908),rhamnosus_LMS21),rhamnosus_LC705),rhamnosus_DSM20021),rhamnosus_CNCM_I3698),rhamnosus_ATCC8530),rhamnosus_ASCC),rhamnosus_988_LRHA),rhamnosus_943_LRHA),rhamnosus_906_LRHA),rhamnosus_870_LRHA),rhamnosus_769_LRHA),rhamnosus_541_LRHA),rhamnosus_526_LRHA),rhamnosus_308)));
116316_hydrolase_alignment_tree	(rhamnosus_40f,((((((((((((((((((((((((((((((((((rhamnosus_L35,rhamnosus_L34),rhamnosus_24),rhamnosus_LR108),(rhamnosus_LR138,rhamnosus_K32)),(((((((((((rhamnosus_979_LRHA,rhamnosus_PEL6),rhamnosus_PEL5),rhamnosus_LR071),rhamnosus_HN001),rhamnosus_GG),rhamnosus_E800),rhamnosus_ATCC53103),rhamnosus_390_LRHA),rhamnosus_313),rhamnosus_214_LRHA),rhamnosus_186_LRHA)),rhamnosus_R0011),rhamnosus_LRHMDP2),rhamnosus_LRHMDP3),rhamnosus_LOCK900),rhamnosus_CLS17),rhamnosus_ATCC21052),rhamnosus_708_LRHA),rhamnosus_699_LRHA),(((rhamnosus_893_LRHA,rhamnosus_784_LRHA),rhamnosus_319_LRHA),rhamnosus_116)),rhamnosus_R193),rhamnosus_LR073),rhamnosus_LOCK908),rhamnosus_LMS21),rhamnosus_LC705),rhamnosus_DSM20021),rhamnosus_CNCM_I3698),rhamnosus_BPL15),rhamnosus_BPL5),rhamnosus_ATCC8530),rhamnosus_ASCC),rhamnosus_988_LRHA),rhamnosus_943_LRHA),rhamnosus_906_LRHA),rhamnosus_870_LRHA),rhamnosus_769_LRHA),rhamnosus_541_LRHA),rhamnosus_526_LRHA),rhamnosus_308),rhamnosus_51B));
116320_oxidoreductase_alignment_tree	(rhamnosus_40f,((((((((((((((((((((rhamnosus_R193,rhamnosus_LR073),rhamnosus_LOCK908),rhamnosus_LMS21),rhamnosus_LC705),rhamnosus_DSM20021),rhamnosus_CNCM_I3698),rhamnosus_BPL15),rhamnosus_BPL5),rhamnosus_ATCC8530),rhamnosus_ASCC),rhamnosus_988_LRHA),rhamnosus_943_LRHA),rhamnosus_906_LRHA),rhamnosus_870_LRHA),rhamnosus_769_LRHA),rhamnosus_541_LRHA),rhamnosus_526_LRHA),rhamnosus_308),((((((rhamnosus_LRHMDP2,rhamnosus_LRHMDP3),rhamnosus_708_LRHA),rhamnosus_699_LRHA),(rhamnosus_L35,rhamnosus_L34)),(((((rhamnosus_24,rhamnosus_R0011),rhamnosus_LOCK900),rhamnosus_CLS17),rhamnosus_ATCC21052),((((((((((((rhamnosus_PEL6,rhamnosus_PEL5),rhamnosus_LR071),rhamnosus_HN001),rhamnosus_GG),rhamnosus_E800),rhamnosus_ATCC53103),rhamnosus_390_LRHA),rhamnosus_313),rhamnosus_214_LRHA),rhamnosus_186_LRHA),(((rhamnosus_893_LRHA,rhamnosus_784_LRHA),rhamnosus_319_LRHA),rhamnosus_116)),rhamnosus_979_LRHA))),((rhamnosus_LR138,rhamnosus_K32),rhamnosus_LR108))),rhamnosus_51B));
116322_NADH_oxidase_alignment_tree	(rhamnosus_40f,((((((((((((((((((((rhamnosus_R193,rhamnosus_LR073),((((((rhamnosus_R0011,rhamnosus_LOCK900),rhamnosus_CLS17),rhamnosus_ATCC21052),((((((((((((rhamnosus_PEL6,rhamnosus_PEL5),rhamnosus_LR071),rhamnosus_HN001),rhamnosus_GG),rhamnosus_E800),rhamnosus_ATCC53103),rhamnosus_979_LRHA),rhamnosus_390_LRHA),rhamnosus_313),rhamnosus_214_LRHA),rhamnosus_186_LRHA),rhamnosus_24)),(((rhamnosus_319_LRHA,rhamnosus_893_LRHA),rhamnosus_784_LRHA),rhamnosus_116)),((rhamnosus_L35,rhamnosus_L34),((rhamnosus_LR138,rhamnosus_K32),((((rhamnosus_LRHMDP2,rhamnosus_LRHMDP3),rhamnosus_708_LRHA),rhamnosus_699_LRHA),rhamnosus_LR108))))),rhamnosus_LOCK908),rhamnosus_LMS21),rhamnosus_LC705),rhamnosus_DSM20021),rhamnosus_CNCM_I3698),rhamnosus_BPL15),rhamnosus_BPL5),rhamnosus_ATCC8530),rhamnosus_ASCC),rhamnosus_988_LRHA),rhamnosus_943_LRHA),rhamnosus_906_LRHA),rhamnosus_870_LRHA),rhamnosus_769_LRHA),rhamnosus_541_LRHA),rhamnosus_526_LRHA),rhamnosus_308),rhamnosus_51B));
116323_hypothetical_protein_alignment_tree	(rhamnosus_40f,((((((((((((((((((((((((((((((rhamnosus_LRHMDP2,rhamnosus_LRHMDP3),rhamnosus_708_LRHA),rhamnosus_699_LRHA),rhamnosus_LR108),(((rhamnosus_LR138,rhamnosus_K32),(rhamnosus_L35,rhamnosus_L34)),(((rhamnosus_R0011,rhamnosus_LOCK900),rhamnosus_CLS17),rhamnosus_ATCC21052))),rhamnosus_893_LRHA),rhamnosus_784_LRHA),rhamnosus_319_LRHA),((((((((((((rhamnosus_PEL6,rhamnosus_PEL5),rhamnosus_LR071),rhamnosus_HN001),rhamnosus_GG),rhamnosus_E800),rhamnosus_ATCC53103),rhamnosus_979_LRHA),rhamnosus_390_LRHA),rhamnosus_313),rhamnosus_214_LRHA),rhamnosus_186_LRHA),rhamnosus_24)),rhamnosus_116),rhamnosus_R193),rhamnosus_LR073),rhamnosus_LOCK908),rhamnosus_LMS21),rhamnosus_LC705),rhamnosus_DSM20021),rhamnosus_CNCM_I3698),rhamnosus_BPL15),rhamnosus_BPL5),rhamnosus_ATCC8530),rhamnosus_ASCC),rhamnosus_988_LRHA),rhamnosus_943_LRHA),rhamnosus_906_LRHA),rhamnosus_870_LRHA),rhamnosus_769_LRHA),rhamnosus_541_LRHA),rhamnosus_526_LRHA),rhamnosus_308),rhamnosus_51B));
116325_permease_alignment_tree	(rhamnosus_40f,((((((((((((((((((((((((((rhamnosus_LRHMDP2,rhamnosus_LRHMDP3),rhamnosus_708_LRHA),rhamnosus_699_LRHA),(((rhamnosus_893_LRHA,rhamnosus_784_LRHA),rhamnosus_319_LRHA),rhamnosus_116)),((((((((((((rhamnosus_PEL6,rhamnosus_PEL5),rhamnosus_LR071),rhamnosus_HN001),rhamnosus_GG),rhamnosus_E800),rhamnosus_ATCC53103),rhamnosus_979_LRHA),rhamnosus_390_LRHA),rhamnosus_313),rhamnosus_214_LRHA),rhamnosus_186_LRHA),rhamnosus_24)),((((rhamnosus_LR138,rhamnosus_K32),(rhamnosus_L35,rhamnosus_L34)),rhamnosus_LR108),(((rhamnosus_R0011,rhamnosus_LOCK900),rhamnosus_CLS17),rhamnosus_ATCC21052))),rhamnosus_R193),rhamnosus_LR073),rhamnosus_LOCK908),rhamnosus_LMS21),rhamnosus_LC705),rhamnosus_DSM20021),rhamnosus_CNCM_I3698),rhamnosus_BPL15),rhamnosus_BPL5),rhamnosus_ATCC8530),rhamnosus_ASCC),rhamnosus_988_LRHA),rhamnosus_943_LRHA),rhamnosus_906_LRHA),rhamnosus_870_LRHA),rhamnosus_769_LRHA),rhamnosus_541_LRHA),rhamnosus_526_LRHA),rhamnosus_308),rhamnosus_51B));
116326_membrane_protein_alignment_tree	(rhamnosus_40f,((((((((((((((((((((((((((((rhamnosus_LRHMDP2,rhamnosus_LRHMDP3),rhamnosus_708_LRHA),rhamnosus_699_LRHA),(((rhamnosus_R0011,rhamnosus_LOCK900),rhamnosus_CLS17),rhamnosus_ATCC21052)),(rhamnosus_K32,rhamnosus_LR138)),((rhamnosus_L35,rhamnosus_L34),rhamnosus_LR108)),(((rhamnosus_893_LRHA,rhamnosus_784_LRHA),rhamnosus_319_LRHA),rhamnosus_116)),((((((((((((rhamnosus_E800,rhamnosus_186_LRHA),rhamnosus_PEL6),rhamnosus_PEL5),rhamnosus_LR071),rhamnosus_HN001),rhamnosus_GG),rhamnosus_ATCC53103),rhamnosus_979_LRHA),rhamnosus_390_LRHA),rhamnosus_313),rhamnosus_214_LRHA),rhamnosus_24)),rhamnosus_R193),rhamnosus_LR073),rhamnosus_LOCK908),rhamnosus_LMS21),rhamnosus_LC705),rhamnosus_DSM20021),rhamnosus_CNCM_I3698),rhamnosus_BPL15),rhamnosus_BPL5),rhamnosus_ATCC8530),rhamnosus_ASCC),rhamnosus_988_LRHA),rhamnosus_943_LRHA),rhamnosus_906_LRHA),rhamnosus_870_LRHA),rhamnosus_769_LRHA),rhamnosus_541_LRHA),rhamnosus_526_LRHA),rhamnosus_308),rhamnosus_51B));
116327_hypothetical_protein_alignment_tree	(rhamnosus_24,((((((((((((((((((((((((((((((((((((((((rhamnosus_R193,rhamnosus_R0011),rhamnosus_PEL6),rhamnosus_PEL5),rhamnosus_LR138),rhamnosus_LR108),rhamnosus_LR073),rhamnosus_LR071),rhamnosus_LOCK908),rhamnosus_LOCK900),rhamnosus_LMS21),rhamnosus_LC705),((((rhamnosus_893_LRHA,rhamnosus_784_LRHA),rhamnosus_319_LRHA),rhamnosus_116),((rhamnosus_L35,rhamnosus_L34),(((rhamnosus_LRHMDP2,rhamnosus_LRHMDP3),rhamnosus_708_LRHA),rhamnosus_699_LRHA)))),rhamnosus_K32),rhamnosus_HN001),rhamnosus_GG),rhamnosus_E800),rhamnosus_DSM20021),rhamnosus_CNCM_I3698),rhamnosus_CLS17),rhamnosus_BPL15),rhamnosus_BPL5),rhamnosus_ATCC53103),rhamnosus_ATCC21052),rhamnosus_ATCC8530),rhamnosus_ASCC),rhamnosus_988_LRHA),rhamnosus_979_LRHA),rhamnosus_943_LRHA),rhamnosus_906_LRHA),rhamnosus_870_LRHA),rhamnosus_769_LRHA),rhamnosus_541_LRHA),rhamnosus_526_LRHA),rhamnosus_390_LRHA),rhamnosus_313),rhamnosus_308),rhamnosus_214_LRHA),rhamnosus_186_LRHA),rhamnosus_51B),rhamnosus_40f));
116328_hypothetical_protein_alignment_tree	(rhamnosus_40f,((((((((((((((((((((rhamnosus_R193,rhamnosus_LR073),rhamnosus_LOCK908),rhamnosus_LMS21),rhamnosus_LC705),rhamnosus_DSM20021),rhamnosus_CNCM_I3698),rhamnosus_BPL15),rhamnosus_BPL5),rhamnosus_ATCC8530),rhamnosus_ASCC),((((((((((((((rhamnosus_PEL6,rhamnosus_PEL5),rhamnosus_LR071),rhamnosus_HN001),rhamnosus_GG),rhamnosus_E800),rhamnosus_ATCC53103),rhamnosus_390_LRHA),rhamnosus_313),rhamnosus_214_LRHA),rhamnosus_186_LRHA),rhamnosus_24),rhamnosus_979_LRHA),((((rhamnosus_R0011,rhamnosus_LOCK900),rhamnosus_CLS17),rhamnosus_ATCC21052),(((rhamnosus_893_LRHA,rhamnosus_784_LRHA),rhamnosus_319_LRHA),rhamnosus_116))),((((((rhamnosus_LRHMDP2,rhamnosus_LRHMDP3),rhamnosus_708_LRHA),rhamnosus_699_LRHA),(rhamnosus_L35,rhamnosus_L34)),rhamnosus_LR108),(rhamnosus_LR138,rhamnosus_K32)))),rhamnosus_988_LRHA),rhamnosus_943_LRHA),rhamnosus_906_LRHA),rhamnosus_870_LRHA),rhamnosus_769_LRHA),rhamnosus_541_LRHA),rhamnosus_526_LRHA),rhamnosus_308),rhamnosus_51B));
116329_flavodoxin_alignment_tree	(rhamnosus_40f,((((((((((((((((((((rhamnosus_R193,rhamnosus_LR073),rhamnosus_LOCK908),rhamnosus_LMS21),rhamnosus_LC705),rhamnosus_DSM20021),rhamnosus_CNCM_I3698),rhamnosus_BPL15),rhamnosus_BPL5),rhamnosus_ATCC8530),rhamnosus_ASCC),rhamnosus_988_LRHA),rhamnosus_943_LRHA),rhamnosus_906_LRHA),(((((((((((((rhamnosus_PEL6,rhamnosus_PEL5),rhamnosus_LR071),rhamnosus_HN001),rhamnosus_GG),rhamnosus_E800),rhamnosus_ATCC53103),rhamnosus_390_LRHA),rhamnosus_313),rhamnosus_214_LRHA),rhamnosus_186_LRHA),rhamnosus_24),(((rhamnosus_893_LRHA,rhamnosus_784_LRHA),rhamnosus_319_LRHA),rhamnosus_116)),(((rhamnosus_L35,rhamnosus_L34),rhamnosus_979_LRHA),(((rhamnosus_LR138,rhamnosus_K32),rhamnosus_LR108),((((rhamnosus_R0011,rhamnosus_LOCK900),rhamnosus_CLS17),rhamnosus_ATCC21052),(((rhamnosus_LRHMDP2,rhamnosus_LRHMDP3),rhamnosus_708_LRHA),rhamnosus_699_LRHA)))))),rhamnosus_870_LRHA),rhamnosus_769_LRHA),rhamnosus_541_LRHA),rhamnosus_526_LRHA),rhamnosus_308),rhamnosus_51B));
116333_sugar_ABC_transporte_alignment_tree	(rhamnosus_40f,((((((((((((((((((((rhamnosus_R193,rhamnosus_LR073),rhamnosus_LOCK908),rhamnosus_LMS21),rhamnosus_LC705),rhamnosus_DSM20021),((((((((((((((((((rhamnosus_PEL6,rhamnosus_PEL5),rhamnosus_LR071),rhamnosus_HN001),rhamnosus_GG),rhamnosus_E800),rhamnosus_ATCC53103),rhamnosus_390_LRHA),rhamnosus_313),rhamnosus_214_LRHA),rhamnosus_186_LRHA),rhamnosus_24),(((rhamnosus_LRHMDP2,rhamnosus_LRHMDP3),rhamnosus_708_LRHA),rhamnosus_699_LRHA)),rhamnosus_979_LRHA),(((rhamnosus_R0011,rhamnosus_LOCK900),rhamnosus_CLS17),rhamnosus_ATCC21052)),(rhamnosus_LR138,rhamnosus_K32)),rhamnosus_LR108),(((rhamnosus_893_LRHA,rhamnosus_784_LRHA),rhamnosus_319_LRHA),rhamnosus_116)),(rhamnosus_L35,rhamnosus_L34))),rhamnosus_CNCM_I3698),rhamnosus_BPL15),rhamnosus_BPL5),rhamnosus_ATCC8530),rhamnosus_ASCC),rhamnosus_988_LRHA),rhamnosus_943_LRHA),rhamnosus_906_LRHA),rhamnosus_870_LRHA),rhamnosus_769_LRHA),rhamnosus_541_LRHA),rhamnosus_526_LRHA),rhamnosus_308),rhamnosus_51B));
116334_membrane_protein_alignment_tree	(((((((((((((((((rhamnosus_979_LRHA,rhamnosus_R0011),rhamnosus_LR138),rhamnosus_LOCK900),rhamnosus_K32),rhamnosus_CLS17),rhamnosus_ATCC21052),rhamnosus_893_LRHA),rhamnosus_784_LRHA),rhamnosus_319_LRHA),rhamnosus_116),((rhamnosus_L35,rhamnosus_L34),(((rhamnosus_LRHMDP2,rhamnosus_LRHMDP3),rhamnosus_708_LRHA),rhamnosus_699_LRHA))),rhamnosus_LR108),rhamnosus_LC705),rhamnosus_ATCC8530),rhamnosus_906_LRHA),rhamnosus_526_LRHA),((((((((((((((((((rhamnosus_PEL6,rhamnosus_PEL5),rhamnosus_LR071),rhamnosus_HN001),rhamnosus_GG),rhamnosus_E800),rhamnosus_ATCC53103),rhamnosus_390_LRHA),rhamnosus_313),rhamnosus_214_LRHA),rhamnosus_186_LRHA),rhamnosus_24),rhamnosus_LOCK908),rhamnosus_BPL5),rhamnosus_988_LRHA),rhamnosus_541_LRHA),rhamnosus_40f),((((rhamnosus_LMS21,rhamnosus_51B),rhamnosus_CNCM_I3698),rhamnosus_943_LRHA),rhamnosus_769_LRHA)),((((((rhamnosus_R193,rhamnosus_BPL15),rhamnosus_LR073),rhamnosus_DSM20021),rhamnosus_ASCC),rhamnosus_870_LRHA),rhamnosus_308)));
116335_hypothetical_protein_alignment_tree	(rhamnosus_40f,((((((((((((((((((((rhamnosus_R193,rhamnosus_LR073),rhamnosus_LOCK908),rhamnosus_LMS21),rhamnosus_LC705),rhamnosus_DSM20021),(((((rhamnosus_LR138,rhamnosus_K32),(rhamnosus_L35,rhamnosus_L34)),((((rhamnosus_893_LRHA,rhamnosus_784_LRHA),rhamnosus_319_LRHA),rhamnosus_116),((((rhamnosus_LRHMDP2,rhamnosus_LRHMDP3),rhamnosus_708_LRHA),rhamnosus_699_LRHA),rhamnosus_LR108))),(((rhamnosus_R0011,rhamnosus_LOCK900),rhamnosus_CLS17),rhamnosus_ATCC21052)),((((((((((((rhamnosus_24,rhamnosus_PEL6),rhamnosus_PEL5),rhamnosus_LR071),rhamnosus_HN001),rhamnosus_GG),rhamnosus_E800),rhamnosus_ATCC53103),rhamnosus_390_LRHA),rhamnosus_313),rhamnosus_214_LRHA),rhamnosus_186_LRHA),rhamnosus_979_LRHA))),rhamnosus_CNCM_I3698),rhamnosus_BPL15),rhamnosus_BPL5),rhamnosus_ATCC8530),rhamnosus_ASCC),rhamnosus_988_LRHA),rhamnosus_943_LRHA),rhamnosus_906_LRHA),rhamnosus_870_LRHA),rhamnosus_769_LRHA),rhamnosus_541_LRHA),rhamnosus_526_LRHA),rhamnosus_308),rhamnosus_51B));
116338_transporter_alignment_tree	(rhamnosus_40f,((((((((((((((((rhamnosus_L35,rhamnosus_L34),rhamnosus_LR108),(rhamnosus_LR138,rhamnosus_K32)),(((rhamnosus_893_LRHA,rhamnosus_784_LRHA),rhamnosus_319_LRHA),rhamnosus_116)),(((rhamnosus_R0011,rhamnosus_LOCK900),rhamnosus_CLS17),rhamnosus_ATCC21052)),(((((((((((((rhamnosus_PEL6,rhamnosus_PEL5),rhamnosus_LR071),rhamnosus_HN001),rhamnosus_GG),rhamnosus_E800),rhamnosus_ATCC53103),rhamnosus_979_LRHA),rhamnosus_390_LRHA),rhamnosus_313),rhamnosus_214_LRHA),rhamnosus_186_LRHA),rhamnosus_24),(((rhamnosus_LRHMDP2,rhamnosus_LRHMDP3),rhamnosus_708_LRHA),rhamnosus_699_LRHA))),rhamnosus_R193),rhamnosus_LOCK908),rhamnosus_DSM20021),rhamnosus_BPL5),rhamnosus_ASCC),rhamnosus_906_LRHA),rhamnosus_541_LRHA),rhamnosus_51B),(((((((rhamnosus_CNCM_I3698,rhamnosus_LR073),rhamnosus_LC705),rhamnosus_BPL15),rhamnosus_ATCC8530),rhamnosus_943_LRHA),rhamnosus_769_LRHA),rhamnosus_308)),(((rhamnosus_LMS21,rhamnosus_988_LRHA),rhamnosus_870_LRHA),rhamnosus_526_LRHA)));
116374_arginine_repressor_alignment_tree	(rhamnosus_51B,((((((((((((((rhamnosus_LR073,rhamnosus_LOCK908),rhamnosus_LMS21),rhamnosus_LC705),(((((((rhamnosus_24,rhamnosus_HN001),rhamnosus_E800),rhamnosus_390_LRHA),rhamnosus_214_LRHA),rhamnosus_186_LRHA),(((((rhamnosus_BPL15,rhamnosus_BPL5),rhamnosus_LR138),((rhamnosus_R193,rhamnosus_308),rhamnosus_40f)),((((((rhamnosus_PEL6,rhamnosus_PEL5),rhamnosus_LR071),rhamnosus_GG),rhamnosus_ATCC53103),rhamnosus_313),(((((rhamnosus_893_LRHA,rhamnosus_784_LRHA),rhamnosus_319_LRHA),rhamnosus_116),rhamnosus_K32),(((rhamnosus_L35,rhamnosus_L34),rhamnosus_LR108),((((rhamnosus_R0011,rhamnosus_LOCK900),rhamnosus_CLS17),rhamnosus_ATCC21052),rhamnosus_979_LRHA))))),(((rhamnosus_LRHMDP2,rhamnosus_LRHMDP3),rhamnosus_708_LRHA),rhamnosus_699_LRHA))),rhamnosus_CNCM_I3698)),rhamnosus_DSM20021),rhamnosus_ATCC8530),rhamnosus_ASCC),rhamnosus_988_LRHA),rhamnosus_943_LRHA),rhamnosus_906_LRHA),rhamnosus_870_LRHA),rhamnosus_769_LRHA),rhamnosus_541_LRHA),rhamnosus_526_LRHA));
116381_beta-hydroxyacyl-ACP_alignment_tree	(rhamnosus_40f,(((((((((((((((((((((((((((((((rhamnosus_K32,rhamnosus_LR138),rhamnosus_24),rhamnosus_LR108),rhamnosus_BPL15),(((((((rhamnosus_LRHMDP2,rhamnosus_LRHMDP3),rhamnosus_HN001),rhamnosus_708_LRHA),rhamnosus_699_LRHA),rhamnosus_390_LRHA),rhamnosus_214_LRHA),rhamnosus_186_LRHA)),rhamnosus_BPL5),(((rhamnosus_L35,rhamnosus_L34),((rhamnosus_979_LRHA,rhamnosus_906_LRHA),rhamnosus_51B)),((rhamnosus_893_LRHA,rhamnosus_784_LRHA),rhamnosus_319_LRHA))),((((rhamnosus_R0011,rhamnosus_LOCK900),rhamnosus_CLS17),rhamnosus_ATCC21052),rhamnosus_116)),rhamnosus_R193),rhamnosus_PEL6),rhamnosus_PEL5),rhamnosus_LR073),rhamnosus_LR071),rhamnosus_LOCK908),rhamnosus_LMS21),rhamnosus_LC705),rhamnosus_GG),rhamnosus_E800),rhamnosus_DSM20021),rhamnosus_CNCM_I3698),rhamnosus_ATCC53103),rhamnosus_ATCC8530),rhamnosus_ASCC),rhamnosus_988_LRHA),rhamnosus_943_LRHA),rhamnosus_870_LRHA),rhamnosus_769_LRHA),rhamnosus_541_LRHA),rhamnosus_526_LRHA),rhamnosus_313),rhamnosus_308));
116382_alpha-beta_hydrolase_alignment_tree	(rhamnosus_40f,(((((((((rhamnosus_L35,rhamnosus_L34),((rhamnosus_LR138,rhamnosus_K32),rhamnosus_24)),rhamnosus_LR108),(rhamnosus_BPL15,rhamnosus_BPL5)),((((rhamnosus_R0011,rhamnosus_LOCK900),rhamnosus_CLS17),rhamnosus_ATCC21052),rhamnosus_116)),((((((((rhamnosus_LRHMDP2,rhamnosus_LRHMDP3),rhamnosus_HN001),rhamnosus_708_LRHA),rhamnosus_699_LRHA),rhamnosus_390_LRHA),rhamnosus_214_LRHA),rhamnosus_186_LRHA),rhamnosus_CNCM_I3698)),((((((rhamnosus_PEL6,rhamnosus_PEL5),rhamnosus_LR071),rhamnosus_GG),rhamnosus_ATCC53103),rhamnosus_313),(((rhamnosus_906_LRHA,rhamnosus_51B),rhamnosus_979_LRHA),((rhamnosus_893_LRHA,rhamnosus_784_LRHA),rhamnosus_319_LRHA)))),rhamnosus_308),((((((((((((((rhamnosus_LR073,rhamnosus_LOCK908),rhamnosus_DSM20021),rhamnosus_ASCC),rhamnosus_R193),rhamnosus_LMS21),rhamnosus_LC705),rhamnosus_E800),rhamnosus_ATCC8530),rhamnosus_988_LRHA),rhamnosus_943_LRHA),rhamnosus_870_LRHA),rhamnosus_769_LRHA),rhamnosus_541_LRHA),rhamnosus_526_LRHA)));
116385_lysophospholipase_alignment_tree	(rhamnosus_40f,(((((((((rhamnosus_LR138,rhamnosus_K32),((((((rhamnosus_HN001,rhamnosus_E800),rhamnosus_979_LRHA),rhamnosus_390_LRHA),rhamnosus_214_LRHA),rhamnosus_186_LRHA),rhamnosus_24)),rhamnosus_LR108),(((rhamnosus_LRHMDP2,rhamnosus_LRHMDP3),rhamnosus_708_LRHA),rhamnosus_699_LRHA)),(((rhamnosus_893_LRHA,rhamnosus_784_LRHA),rhamnosus_319_LRHA),rhamnosus_116)),(rhamnosus_L35,rhamnosus_L34)),((((rhamnosus_R0011,rhamnosus_LOCK900),rhamnosus_CLS17),rhamnosus_ATCC21052),(((((rhamnosus_PEL6,rhamnosus_PEL5),rhamnosus_LR071),rhamnosus_GG),rhamnosus_ATCC53103),rhamnosus_313))),rhamnosus_51B),((((((((((((((((((rhamnosus_R193,rhamnosus_LMS21),rhamnosus_LR073),rhamnosus_LOCK908),rhamnosus_LC705),rhamnosus_DSM20021),rhamnosus_CNCM_I3698),rhamnosus_BPL15),rhamnosus_BPL5),rhamnosus_ATCC8530),rhamnosus_ASCC),rhamnosus_988_LRHA),rhamnosus_943_LRHA),rhamnosus_906_LRHA),rhamnosus_870_LRHA),rhamnosus_769_LRHA),rhamnosus_541_LRHA),rhamnosus_526_LRHA),rhamnosus_308)));
116386_membrane_protein_alignment_tree	(rhamnosus_40f,((((((((((((((((((((((((((rhamnosus_HN001,rhamnosus_E800),rhamnosus_390_LRHA),rhamnosus_214_LRHA),rhamnosus_186_LRHA),rhamnosus_24),(((rhamnosus_979_LRHA,rhamnosus_LR108),((((((((((((((((rhamnosus_LR138,rhamnosus_K32),rhamnosus_R0011),rhamnosus_PEL6),rhamnosus_PEL5),rhamnosus_LRHMDP2),rhamnosus_LRHMDP3),rhamnosus_LR071),rhamnosus_LOCK900),rhamnosus_GG),rhamnosus_CLS17),rhamnosus_ATCC53103),rhamnosus_ATCC21052),rhamnosus_708_LRHA),rhamnosus_699_LRHA),rhamnosus_313),(rhamnosus_L35,rhamnosus_L34))),(((rhamnosus_893_LRHA,rhamnosus_784_LRHA),rhamnosus_319_LRHA),rhamnosus_116))),rhamnosus_R193),rhamnosus_LR073),rhamnosus_LOCK908),rhamnosus_LMS21),rhamnosus_LC705),rhamnosus_CNCM_I3698),rhamnosus_BPL15),rhamnosus_BPL5),rhamnosus_ATCC8530),rhamnosus_ASCC),rhamnosus_988_LRHA),rhamnosus_943_LRHA),rhamnosus_906_LRHA),rhamnosus_870_LRHA),rhamnosus_769_LRHA),rhamnosus_541_LRHA),rhamnosus_526_LRHA),rhamnosus_308),rhamnosus_51B),rhamnosus_DSM20021));
116388_serine--tRNA_ligase_alignment_tree	(rhamnosus_51B,(((((rhamnosus_906_LRHA,rhamnosus_ASCC),rhamnosus_769_LRHA),rhamnosus_526_LRHA),((((((((((((rhamnosus_R193,rhamnosus_308),rhamnosus_40f),rhamnosus_LR138),((((((rhamnosus_CNCM_I3698,rhamnosus_979_LRHA),rhamnosus_LR108),rhamnosus_24),(((((((((((((rhamnosus_L35,rhamnosus_L34),rhamnosus_PEL6),rhamnosus_PEL5),rhamnosus_LR071),rhamnosus_HN001),rhamnosus_GG),rhamnosus_E800),rhamnosus_ATCC53103),rhamnosus_390_LRHA),rhamnosus_313),rhamnosus_214_LRHA),rhamnosus_186_LRHA),(rhamnosus_BPL15,rhamnosus_BPL5))),(((rhamnosus_699_LRHA,rhamnosus_LRHMDP2),rhamnosus_LRHMDP3),rhamnosus_708_LRHA)),rhamnosus_K32)),((((rhamnosus_893_LRHA,rhamnosus_784_LRHA),rhamnosus_319_LRHA),rhamnosus_116),(((rhamnosus_R0011,rhamnosus_LOCK900),rhamnosus_CLS17),rhamnosus_ATCC21052))),rhamnosus_LR073),rhamnosus_LOCK908),rhamnosus_LMS21),rhamnosus_DSM20021),rhamnosus_ATCC8530),rhamnosus_943_LRHA),rhamnosus_541_LRHA)),((rhamnosus_LC705,rhamnosus_988_LRHA),rhamnosus_870_LRHA)));
116398_sugar_fermentation_s_alignment_tree	(rhamnosus_40f,((((((((((((((((((((((rhamnosus_LR138,rhamnosus_24),rhamnosus_116),(((rhamnosus_893_LRHA,rhamnosus_784_LRHA),rhamnosus_319_LRHA),rhamnosus_CNCM_I3698)),((((((((((((rhamnosus_R0011,rhamnosus_LOCK900),rhamnosus_CLS17),rhamnosus_ATCC21052),rhamnosus_K32),rhamnosus_LRHMDP2),rhamnosus_LRHMDP3),rhamnosus_HN001),rhamnosus_708_LRHA),rhamnosus_699_LRHA),rhamnosus_390_LRHA),rhamnosus_214_LRHA),rhamnosus_186_LRHA)),(rhamnosus_L35,rhamnosus_L34)),((((((((rhamnosus_PEL6,rhamnosus_PEL5),rhamnosus_LR071),rhamnosus_GG),rhamnosus_ATCC53103),rhamnosus_979_LRHA),rhamnosus_906_LRHA),rhamnosus_313),rhamnosus_51B)),((rhamnosus_LR108,rhamnosus_BPL15),rhamnosus_BPL5)),rhamnosus_E800),rhamnosus_LR073),rhamnosus_LOCK908),rhamnosus_LMS21),rhamnosus_DSM20021),rhamnosus_ATCC8530),rhamnosus_ASCC),rhamnosus_988_LRHA),rhamnosus_943_LRHA),rhamnosus_870_LRHA),rhamnosus_769_LRHA),rhamnosus_541_LRHA),rhamnosus_526_LRHA),rhamnosus_308),(rhamnosus_R193,rhamnosus_LC705)));
116400_glycine-betaine_ABC__alignment_tree	(rhamnosus_40f,((((((((((((((((((((((rhamnosus_LR108,rhamnosus_BPL15),rhamnosus_BPL5),(rhamnosus_LR138,rhamnosus_24)),(rhamnosus_L35,rhamnosus_L34)),(((((((((rhamnosus_PEL6,rhamnosus_PEL5),rhamnosus_LR071),rhamnosus_GG),rhamnosus_ATCC53103),rhamnosus_906_LRHA),rhamnosus_313),rhamnosus_116),rhamnosus_51B),(((((((rhamnosus_K32,rhamnosus_R0011),rhamnosus_LOCK900),rhamnosus_CLS17),rhamnosus_ATCC21052),((rhamnosus_893_LRHA,rhamnosus_784_LRHA),rhamnosus_319_LRHA)),rhamnosus_CNCM_I3698),rhamnosus_979_LRHA))),(((((((rhamnosus_LRHMDP2,rhamnosus_LRHMDP3),rhamnosus_HN001),rhamnosus_708_LRHA),rhamnosus_699_LRHA),rhamnosus_390_LRHA),rhamnosus_214_LRHA),rhamnosus_186_LRHA)),rhamnosus_R193),rhamnosus_LR073),rhamnosus_LOCK908),rhamnosus_LMS21),rhamnosus_LC705),rhamnosus_E800),rhamnosus_DSM20021),rhamnosus_ATCC8530),rhamnosus_ASCC),rhamnosus_988_LRHA),rhamnosus_943_LRHA),rhamnosus_870_LRHA),rhamnosus_769_LRHA),rhamnosus_541_LRHA),rhamnosus_526_LRHA),rhamnosus_308));
116406_alkaline-shock_prote_alignment_tree	(rhamnosus_40f,(((((((((((((((((((rhamnosus_R193,rhamnosus_LOCK908),((((((((rhamnosus_116,rhamnosus_893_LRHA),rhamnosus_784_LRHA),rhamnosus_319_LRHA),(((rhamnosus_LRHMDP2,rhamnosus_LRHMDP3),rhamnosus_708_LRHA),rhamnosus_699_LRHA)),(((rhamnosus_L35,rhamnosus_L34),rhamnosus_979_LRHA),(rhamnosus_LR138,rhamnosus_K32))),((((((((((rhamnosus_R0011,rhamnosus_LOCK900),rhamnosus_CLS17),rhamnosus_ATCC21052),rhamnosus_PEL6),rhamnosus_PEL5),rhamnosus_LR071),rhamnosus_GG),rhamnosus_ATCC53103),rhamnosus_313),(((((rhamnosus_HN001,rhamnosus_E800),rhamnosus_390_LRHA),rhamnosus_214_LRHA),rhamnosus_186_LRHA),rhamnosus_24))),rhamnosus_LR108),rhamnosus_LR073)),rhamnosus_LMS21),rhamnosus_LC705),rhamnosus_DSM20021),rhamnosus_CNCM_I3698),rhamnosus_BPL15),rhamnosus_BPL5),rhamnosus_ATCC8530),rhamnosus_ASCC),rhamnosus_988_LRHA),rhamnosus_943_LRHA),rhamnosus_906_LRHA),rhamnosus_870_LRHA),rhamnosus_769_LRHA),rhamnosus_541_LRHA),rhamnosus_526_LRHA),rhamnosus_308),rhamnosus_51B));
116407_alkaline-shock_prote_alignment_tree	(rhamnosus_40f,((((((((((((((((((((rhamnosus_R193,rhamnosus_LR073),rhamnosus_LOCK908),rhamnosus_LMS21),rhamnosus_LC705),rhamnosus_DSM20021),rhamnosus_CNCM_I3698),rhamnosus_BPL15),rhamnosus_BPL5),(((((((rhamnosus_L35,rhamnosus_L34),(rhamnosus_LR138,rhamnosus_K32)),((((((rhamnosus_HN001,rhamnosus_E800),rhamnosus_390_LRHA),rhamnosus_214_LRHA),rhamnosus_186_LRHA),rhamnosus_24),rhamnosus_LR108)),(((rhamnosus_893_LRHA,rhamnosus_784_LRHA),rhamnosus_319_LRHA),rhamnosus_116)),(((rhamnosus_R0011,rhamnosus_LOCK900),rhamnosus_CLS17),rhamnosus_ATCC21052)),((((((rhamnosus_PEL6,rhamnosus_PEL5),rhamnosus_LR071),rhamnosus_GG),rhamnosus_ATCC53103),rhamnosus_979_LRHA),rhamnosus_313)),(((rhamnosus_LRHMDP2,rhamnosus_LRHMDP3),rhamnosus_708_LRHA),rhamnosus_699_LRHA))),rhamnosus_ATCC8530),rhamnosus_ASCC),rhamnosus_988_LRHA),rhamnosus_943_LRHA),rhamnosus_906_LRHA),rhamnosus_870_LRHA),rhamnosus_769_LRHA),rhamnosus_541_LRHA),rhamnosus_526_LRHA),rhamnosus_308),rhamnosus_51B));
116409_membrane_protein_alignment_tree	(rhamnosus_40f,(((((((((((((((((((((((((((rhamnosus_HN001,rhamnosus_E800),rhamnosus_390_LRHA),rhamnosus_214_LRHA),rhamnosus_186_LRHA),rhamnosus_24),((((((rhamnosus_L35,rhamnosus_L34),rhamnosus_LR108),(rhamnosus_LR138,rhamnosus_K32)),(((rhamnosus_LRHMDP2,rhamnosus_LRHMDP3),rhamnosus_708_LRHA),rhamnosus_699_LRHA)),((((((rhamnosus_PEL6,rhamnosus_PEL5),rhamnosus_LR071),rhamnosus_GG),rhamnosus_ATCC53103),rhamnosus_979_LRHA),rhamnosus_313)),(((rhamnosus_893_LRHA,rhamnosus_784_LRHA),rhamnosus_319_LRHA),rhamnosus_116))),(((rhamnosus_R0011,rhamnosus_LOCK900),rhamnosus_CLS17),rhamnosus_ATCC21052)),rhamnosus_R193),rhamnosus_LR073),rhamnosus_LOCK908),rhamnosus_LMS21),rhamnosus_LC705),rhamnosus_DSM20021),rhamnosus_CNCM_I3698),rhamnosus_BPL15),rhamnosus_BPL5),rhamnosus_ATCC8530),rhamnosus_ASCC),rhamnosus_988_LRHA),rhamnosus_943_LRHA),rhamnosus_906_LRHA),rhamnosus_870_LRHA),rhamnosus_769_LRHA),rhamnosus_541_LRHA),rhamnosus_526_LRHA),rhamnosus_308),rhamnosus_51B));
116412_cobalamin_biosynthes_alignment_tree	(rhamnosus_40f,(((((((((((((((((((((((((((((rhamnosus_PEL6,rhamnosus_PEL5),rhamnosus_LR071),rhamnosus_GG),rhamnosus_ATCC53103),rhamnosus_313),(((rhamnosus_R0011,rhamnosus_LOCK900),rhamnosus_CLS17),rhamnosus_ATCC21052)),((((((rhamnosus_HN001,rhamnosus_E800),rhamnosus_390_LRHA),rhamnosus_214_LRHA),rhamnosus_186_LRHA),rhamnosus_24),((rhamnosus_L35,rhamnosus_L34),rhamnosus_979_LRHA))),((((rhamnosus_893_LRHA,rhamnosus_784_LRHA),rhamnosus_319_LRHA),rhamnosus_116),(((rhamnosus_LRHMDP2,rhamnosus_LRHMDP3),rhamnosus_708_LRHA),rhamnosus_699_LRHA))),((rhamnosus_LR138,rhamnosus_K32),rhamnosus_LR108)),rhamnosus_R193),rhamnosus_LR073),rhamnosus_LOCK908),rhamnosus_LMS21),rhamnosus_LC705),rhamnosus_DSM20021),rhamnosus_CNCM_I3698),rhamnosus_BPL15),rhamnosus_BPL5),rhamnosus_ATCC8530),rhamnosus_ASCC),rhamnosus_988_LRHA),rhamnosus_943_LRHA),rhamnosus_906_LRHA),rhamnosus_870_LRHA),rhamnosus_769_LRHA),rhamnosus_541_LRHA),rhamnosus_526_LRHA),rhamnosus_308),rhamnosus_51B));
116413_hypothetical_protein_alignment_tree	(rhamnosus_40f,((((((rhamnosus_R193,rhamnosus_ASCC),rhamnosus_906_LRHA),rhamnosus_541_LRHA),rhamnosus_51B),((((((((((((((rhamnosus_HN001,rhamnosus_E800),rhamnosus_979_LRHA),rhamnosus_390_LRHA),rhamnosus_214_LRHA),rhamnosus_186_LRHA),rhamnosus_24),((((rhamnosus_LR138,rhamnosus_K32),rhamnosus_LR108),(((rhamnosus_116,rhamnosus_893_LRHA),rhamnosus_784_LRHA),rhamnosus_319_LRHA)),((((((((rhamnosus_LR071,rhamnosus_PEL6),rhamnosus_PEL5),rhamnosus_GG),rhamnosus_ATCC53103),rhamnosus_313),(rhamnosus_L35,rhamnosus_L34)),(((rhamnosus_LRHMDP2,rhamnosus_LRHMDP3),rhamnosus_708_LRHA),rhamnosus_699_LRHA)),(((rhamnosus_R0011,rhamnosus_LOCK900),rhamnosus_CLS17),rhamnosus_ATCC21052)))),rhamnosus_LMS21),rhamnosus_DSM20021),rhamnosus_BPL15),rhamnosus_ATCC8530),rhamnosus_943_LRHA),rhamnosus_769_LRHA),rhamnosus_308)),(((((((rhamnosus_LR073,rhamnosus_LOCK908),rhamnosus_LC705),rhamnosus_CNCM_I3698),rhamnosus_BPL5),rhamnosus_988_LRHA),rhamnosus_870_LRHA),rhamnosus_526_LRHA)));
116414_16S_rRNA_methyltrans_alignment_tree	(rhamnosus_40f,((((((((((((((((((((rhamnosus_R193,rhamnosus_LR073),(((((((rhamnosus_PEL6,rhamnosus_PEL5),rhamnosus_LR071),rhamnosus_GG),rhamnosus_ATCC53103),rhamnosus_979_LRHA),rhamnosus_313),((((rhamnosus_L35,rhamnosus_L34),(rhamnosus_LR138,rhamnosus_K32)),(((((rhamnosus_HN001,rhamnosus_E800),rhamnosus_214_LRHA),rhamnosus_186_LRHA),rhamnosus_24),rhamnosus_390_LRHA)),(((((rhamnosus_708_LRHA,rhamnosus_699_LRHA),rhamnosus_LRHMDP2),rhamnosus_LRHMDP3),rhamnosus_LR108),((((((rhamnosus_893_LRHA,rhamnosus_784_LRHA),rhamnosus_319_LRHA),rhamnosus_116),(rhamnosus_LOCK900,rhamnosus_ATCC21052)),rhamnosus_R0011),rhamnosus_CLS17))))),rhamnosus_LOCK908),rhamnosus_LMS21),rhamnosus_LC705),rhamnosus_DSM20021),rhamnosus_CNCM_I3698),rhamnosus_BPL15),rhamnosus_BPL5),rhamnosus_ATCC8530),rhamnosus_ASCC),rhamnosus_988_LRHA),rhamnosus_943_LRHA),rhamnosus_906_LRHA),rhamnosus_870_LRHA),rhamnosus_769_LRHA),rhamnosus_541_LRHA),rhamnosus_526_LRHA),rhamnosus_308),rhamnosus_51B));
116415_sporulation_initiati_alignment_tree	(rhamnosus_40f,(((((((((((((((rhamnosus_L35,rhamnosus_L34),rhamnosus_LR108),(rhamnosus_LR138,rhamnosus_K32)),(((rhamnosus_LRHMDP2,rhamnosus_LRHMDP3),rhamnosus_708_LRHA),rhamnosus_699_LRHA)),(((((rhamnosus_PEL6,rhamnosus_PEL5),rhamnosus_LR071),rhamnosus_GG),rhamnosus_ATCC53103),rhamnosus_313)),(((((((rhamnosus_HN001,rhamnosus_E800),rhamnosus_390_LRHA),rhamnosus_214_LRHA),rhamnosus_186_LRHA),rhamnosus_24),(((rhamnosus_893_LRHA,rhamnosus_784_LRHA),rhamnosus_319_LRHA),rhamnosus_116)),rhamnosus_979_LRHA)),(((rhamnosus_R0011,rhamnosus_LOCK900),rhamnosus_CLS17),rhamnosus_ATCC21052)),rhamnosus_906_LRHA),rhamnosus_870_LRHA),rhamnosus_769_LRHA),rhamnosus_541_LRHA),rhamnosus_526_LRHA),rhamnosus_308),rhamnosus_51B),((((((((((((rhamnosus_R193,rhamnosus_LR073),rhamnosus_LOCK908),rhamnosus_LMS21),rhamnosus_LC705),rhamnosus_DSM20021),rhamnosus_CNCM_I3698),rhamnosus_BPL15),rhamnosus_BPL5),rhamnosus_ATCC8530),rhamnosus_ASCC),rhamnosus_988_LRHA),rhamnosus_943_LRHA)));
116416_chromosome_partition_alignment_tree	(rhamnosus_40f,((((((((((((((rhamnosus_R0011,rhamnosus_LOCK900),rhamnosus_CLS17),rhamnosus_ATCC21052),(((((rhamnosus_HN001,rhamnosus_390_LRHA),rhamnosus_214_LRHA),rhamnosus_24),(rhamnosus_E800,rhamnosus_186_LRHA)),(((((rhamnosus_PEL6,rhamnosus_PEL5),rhamnosus_LR071),rhamnosus_GG),rhamnosus_ATCC53103),rhamnosus_313))),(rhamnosus_LR138,rhamnosus_K32)),(((rhamnosus_LRHMDP2,rhamnosus_LRHMDP3),rhamnosus_708_LRHA),rhamnosus_699_LRHA)),rhamnosus_979_LRHA),((((rhamnosus_893_LRHA,rhamnosus_116),rhamnosus_784_LRHA),rhamnosus_319_LRHA),(rhamnosus_L35,rhamnosus_L34))),rhamnosus_LR108),rhamnosus_769_LRHA),rhamnosus_541_LRHA),rhamnosus_526_LRHA),rhamnosus_51B),(((((((((((((((rhamnosus_308,rhamnosus_R193),rhamnosus_LR073),rhamnosus_LOCK908),rhamnosus_LMS21),rhamnosus_LC705),rhamnosus_DSM20021),rhamnosus_CNCM_I3698),rhamnosus_BPL15),rhamnosus_BPL5),rhamnosus_ATCC8530),rhamnosus_ASCC),rhamnosus_988_LRHA),rhamnosus_943_LRHA),rhamnosus_906_LRHA),rhamnosus_870_LRHA)));
116417_hypothetical_protein_alignment_tree	(rhamnosus_40f,(((((((((((((((((((((((((((((((rhamnosus_LR138,rhamnosus_K32),rhamnosus_HN001),rhamnosus_E800),rhamnosus_390_LRHA),rhamnosus_214_LRHA),rhamnosus_186_LRHA),rhamnosus_LMS21),rhamnosus_LC705),rhamnosus_L35),rhamnosus_L34),rhamnosus_DSM20021),rhamnosus_CNCM_I3698),rhamnosus_BPL15),rhamnosus_BPL5),rhamnosus_ATCC8530),rhamnosus_ASCC),rhamnosus_988_LRHA),rhamnosus_979_LRHA),rhamnosus_943_LRHA),rhamnosus_906_LRHA),rhamnosus_893_LRHA),rhamnosus_870_LRHA),rhamnosus_784_LRHA),rhamnosus_769_LRHA),rhamnosus_541_LRHA),rhamnosus_526_LRHA),rhamnosus_319_LRHA),rhamnosus_308),rhamnosus_116),rhamnosus_51B),((((((((rhamnosus_LRHMDP2,rhamnosus_LRHMDP3),rhamnosus_708_LRHA),rhamnosus_699_LRHA),((((((((((rhamnosus_R0011,rhamnosus_PEL6),rhamnosus_PEL5),rhamnosus_LR071),rhamnosus_LOCK900),rhamnosus_GG),rhamnosus_CLS17),rhamnosus_ATCC53103),rhamnosus_ATCC21052),rhamnosus_313),rhamnosus_24)),rhamnosus_R193),rhamnosus_LR108),rhamnosus_LR073),rhamnosus_LOCK908)));
116418_GTP-binding_protein__alignment_tree	(rhamnosus_40f,(((((((((((((((((rhamnosus_HN001,rhamnosus_E800),rhamnosus_390_LRHA),rhamnosus_214_LRHA),rhamnosus_186_LRHA),(((rhamnosus_116,rhamnosus_893_LRHA),rhamnosus_784_LRHA),rhamnosus_319_LRHA)),(((rhamnosus_LRHMDP2,rhamnosus_LRHMDP3),rhamnosus_708_LRHA),rhamnosus_699_LRHA)),(((((((rhamnosus_R0011,rhamnosus_LOCK900),rhamnosus_CLS17),rhamnosus_ATCC21052),rhamnosus_24),(((((rhamnosus_PEL6,rhamnosus_PEL5),rhamnosus_LR071),rhamnosus_GG),rhamnosus_ATCC53103),rhamnosus_313)),(((rhamnosus_L35,rhamnosus_L34),(rhamnosus_LR138,rhamnosus_K32)),rhamnosus_LR108)),rhamnosus_979_LRHA)),rhamnosus_R193),rhamnosus_LR073),rhamnosus_LOCK908),rhamnosus_LC705),rhamnosus_ATCC8530),rhamnosus_943_LRHA),rhamnosus_769_LRHA),rhamnosus_51B),((((rhamnosus_308,rhamnosus_CNCM_I3698),rhamnosus_988_LRHA),rhamnosus_870_LRHA),rhamnosus_526_LRHA)),((((((rhamnosus_BPL15,rhamnosus_BPL5),rhamnosus_LMS21),rhamnosus_DSM20021),rhamnosus_ASCC),rhamnosus_906_LRHA),rhamnosus_541_LRHA)));
116419_membrane_protein_alignment_tree	(rhamnosus_40f,((((((((((((((((((((rhamnosus_R193,rhamnosus_LR073),rhamnosus_LOCK908),rhamnosus_LMS21),((((((rhamnosus_PEL6,rhamnosus_PEL5),rhamnosus_LR071),rhamnosus_GG),rhamnosus_ATCC53103),rhamnosus_313),((((((((((rhamnosus_HN001,rhamnosus_E800),rhamnosus_390_LRHA),rhamnosus_214_LRHA),rhamnosus_186_LRHA),(rhamnosus_L35,rhamnosus_L34)),((((rhamnosus_LRHMDP2,rhamnosus_LRHMDP3),rhamnosus_708_LRHA),rhamnosus_699_LRHA),rhamnosus_LR108)),((((rhamnosus_R0011,rhamnosus_LOCK900),rhamnosus_CLS17),rhamnosus_ATCC21052),rhamnosus_24)),(((rhamnosus_893_LRHA,rhamnosus_784_LRHA),rhamnosus_319_LRHA),rhamnosus_116)),rhamnosus_979_LRHA),(rhamnosus_K32,rhamnosus_LR138)))),rhamnosus_LC705),rhamnosus_DSM20021),rhamnosus_CNCM_I3698),rhamnosus_BPL15),rhamnosus_BPL5),rhamnosus_ATCC8530),rhamnosus_ASCC),rhamnosus_988_LRHA),rhamnosus_943_LRHA),rhamnosus_906_LRHA),rhamnosus_870_LRHA),rhamnosus_769_LRHA),rhamnosus_541_LRHA),rhamnosus_526_LRHA),rhamnosus_308),rhamnosus_51B));
116420_IMP_dehydrogenase_alignment_tree	(rhamnosus_51B,(((((((((rhamnosus_R193,rhamnosus_308),rhamnosus_40f),rhamnosus_CNCM_I3698),rhamnosus_BPL5),rhamnosus_988_LRHA),rhamnosus_870_LRHA),rhamnosus_526_LRHA),(((((((((((((((((((rhamnosus_PEL6,rhamnosus_PEL5),rhamnosus_LR071),rhamnosus_GG),rhamnosus_ATCC53103),rhamnosus_313),(((rhamnosus_LRHMDP2,rhamnosus_LRHMDP3),rhamnosus_708_LRHA),rhamnosus_699_LRHA)),(((rhamnosus_893_LRHA,rhamnosus_784_LRHA),rhamnosus_319_LRHA),rhamnosus_116)),rhamnosus_979_LRHA),(rhamnosus_LR138,rhamnosus_K32)),((((((rhamnosus_HN001,rhamnosus_E800),rhamnosus_390_LRHA),rhamnosus_214_LRHA),rhamnosus_186_LRHA),rhamnosus_LR108),(rhamnosus_L35,rhamnosus_L34))),((((rhamnosus_R0011,rhamnosus_LOCK900),rhamnosus_CLS17),rhamnosus_ATCC21052),rhamnosus_24)),rhamnosus_LR073),rhamnosus_LOCK908),rhamnosus_LMS21),rhamnosus_DSM20021),rhamnosus_BPL15),rhamnosus_ASCC),rhamnosus_906_LRHA),rhamnosus_541_LRHA)),(((rhamnosus_ATCC8530,rhamnosus_LC705),rhamnosus_943_LRHA),rhamnosus_769_LRHA)));
116421_phosphoribosylformyl_alignment_tree	(rhamnosus_51B,(((((((((((((((rhamnosus_LR073,rhamnosus_LOCK908),rhamnosus_LMS21),rhamnosus_LC705),rhamnosus_DSM20021),rhamnosus_CNCM_I3698),((((((rhamnosus_LRHMDP2,rhamnosus_LRHMDP3),rhamnosus_708_LRHA),rhamnosus_699_LRHA),rhamnosus_LR138),((rhamnosus_BPL15,rhamnosus_BPL5),((rhamnosus_R193,rhamnosus_308),rhamnosus_40f))),(((((rhamnosus_R0011,rhamnosus_LOCK900),rhamnosus_CLS17),rhamnosus_ATCC21052),rhamnosus_979_LRHA),((((((((rhamnosus_HN001,rhamnosus_E800),rhamnosus_390_LRHA),rhamnosus_214_LRHA),rhamnosus_186_LRHA),rhamnosus_24),rhamnosus_LR108),(((rhamnosus_893_LRHA,rhamnosus_784_LRHA),rhamnosus_319_LRHA),rhamnosus_116)),(((((((rhamnosus_PEL6,rhamnosus_PEL5),rhamnosus_LR071),rhamnosus_GG),rhamnosus_ATCC53103),rhamnosus_313),rhamnosus_K32),(rhamnosus_L35,rhamnosus_L34)))))),rhamnosus_ATCC8530),rhamnosus_ASCC),rhamnosus_988_LRHA),rhamnosus_943_LRHA),rhamnosus_906_LRHA),rhamnosus_870_LRHA),rhamnosus_769_LRHA),rhamnosus_541_LRHA),rhamnosus_526_LRHA));
116422_phosphoribosylformyl_alignment_tree	(rhamnosus_51B,(((((((((((((((((((rhamnosus_HN001,rhamnosus_E800),rhamnosus_390_LRHA),rhamnosus_214_LRHA),rhamnosus_186_LRHA),rhamnosus_24),(((((rhamnosus_PEL6,rhamnosus_PEL5),rhamnosus_LR071),rhamnosus_GG),rhamnosus_ATCC53103),rhamnosus_313)),(((rhamnosus_LRHMDP2,rhamnosus_LRHMDP3),rhamnosus_708_LRHA),rhamnosus_699_LRHA)),((rhamnosus_L35,rhamnosus_L34),((rhamnosus_R193,rhamnosus_308),rhamnosus_40f))),rhamnosus_K32),((((((rhamnosus_893_LRHA,rhamnosus_784_LRHA),rhamnosus_319_LRHA),rhamnosus_116),rhamnosus_LR138),rhamnosus_BPL15),rhamnosus_BPL5)),rhamnosus_LR108),rhamnosus_LR073),rhamnosus_LMS21),rhamnosus_CNCM_I3698),rhamnosus_988_LRHA),rhamnosus_870_LRHA),rhamnosus_526_LRHA),(((((rhamnosus_LC705,rhamnosus_LOCK908),rhamnosus_DSM20021),rhamnosus_ASCC),rhamnosus_906_LRHA),rhamnosus_541_LRHA)),(((((((rhamnosus_R0011,rhamnosus_LOCK900),rhamnosus_CLS17),rhamnosus_ATCC21052),rhamnosus_979_LRHA),rhamnosus_ATCC8530),rhamnosus_943_LRHA),rhamnosus_769_LRHA)));
116424_5--carboxyamino-imid_alignment_tree	(rhamnosus_51B,((rhamnosus_CNCM_I3698,rhamnosus_116),(((((((((((((((((((((((((((rhamnosus_HN001,rhamnosus_E800),rhamnosus_390_LRHA),rhamnosus_214_LRHA),rhamnosus_186_LRHA),rhamnosus_24),rhamnosus_LR138),((((((rhamnosus_L35,rhamnosus_L34),rhamnosus_BPL15),rhamnosus_BPL5),rhamnosus_LR108),rhamnosus_K32),(((((rhamnosus_LRHMDP2,rhamnosus_LRHMDP3),rhamnosus_708_LRHA),rhamnosus_699_LRHA),rhamnosus_979_LRHA),(((((rhamnosus_PEL6,rhamnosus_PEL5),rhamnosus_LR071),rhamnosus_GG),rhamnosus_ATCC53103),rhamnosus_313)))),((rhamnosus_R193,rhamnosus_308),rhamnosus_40f)),((rhamnosus_893_LRHA,rhamnosus_784_LRHA),rhamnosus_319_LRHA)),rhamnosus_R0011),rhamnosus_LR073),rhamnosus_LOCK908),rhamnosus_LOCK900),rhamnosus_LMS21),rhamnosus_LC705),rhamnosus_DSM20021),rhamnosus_CLS17),rhamnosus_ATCC21052),rhamnosus_ATCC8530),rhamnosus_ASCC),rhamnosus_988_LRHA),rhamnosus_943_LRHA),rhamnosus_906_LRHA),rhamnosus_870_LRHA),rhamnosus_769_LRHA),rhamnosus_541_LRHA),rhamnosus_526_LRHA)));
116426_major_facilitator_tr_alignment_tree	(rhamnosus_51B,(((((((((((((((((rhamnosus_CLS17,rhamnosus_ATCC21052),((((((((rhamnosus_R0011,rhamnosus_LOCK900),rhamnosus_24),rhamnosus_LR108),((((((((rhamnosus_R193,rhamnosus_LOCK908),rhamnosus_LMS21),rhamnosus_LC705),rhamnosus_BPL15),rhamnosus_ATCC8530),rhamnosus_ASCC),rhamnosus_906_LRHA),rhamnosus_40f)),((((((((rhamnosus_PEL5,rhamnosus_LR071),rhamnosus_ATCC53103),rhamnosus_313),rhamnosus_GG),rhamnosus_HN001),rhamnosus_390_LRHA),rhamnosus_214_LRHA),rhamnosus_186_LRHA)),rhamnosus_893_LRHA),rhamnosus_K32),rhamnosus_LR138)),rhamnosus_E800),(((rhamnosus_PEL6,rhamnosus_979_LRHA),(((rhamnosus_LRHMDP2,rhamnosus_LRHMDP3),rhamnosus_708_LRHA),rhamnosus_699_LRHA)),rhamnosus_308)),((rhamnosus_L35,rhamnosus_L34),rhamnosus_BPL5)),rhamnosus_784_LRHA),rhamnosus_319_LRHA),rhamnosus_116),rhamnosus_LR073),rhamnosus_DSM20021),rhamnosus_CNCM_I3698),rhamnosus_988_LRHA),rhamnosus_943_LRHA),rhamnosus_870_LRHA),rhamnosus_769_LRHA),rhamnosus_541_LRHA),rhamnosus_526_LRHA));
116436_bifunctional_2-keto-_alignment_tree	(rhamnosus_40f,((((((((((((((((((((rhamnosus_R193,rhamnosus_LR073),((((((((((rhamnosus_R0011,rhamnosus_LOCK900),rhamnosus_CLS17),rhamnosus_ATCC21052),rhamnosus_893_LRHA),rhamnosus_784_LRHA),rhamnosus_319_LRHA),rhamnosus_116),((((((((((((rhamnosus_HN001,rhamnosus_E800),rhamnosus_979_LRHA),rhamnosus_390_LRHA),rhamnosus_214_LRHA),rhamnosus_186_LRHA),rhamnosus_24),rhamnosus_LRHMDP2),rhamnosus_LRHMDP3),rhamnosus_708_LRHA),rhamnosus_699_LRHA),(rhamnosus_L35,rhamnosus_L34)),(((((rhamnosus_PEL6,rhamnosus_PEL5),rhamnosus_LR071),rhamnosus_GG),rhamnosus_ATCC53103),rhamnosus_313))),rhamnosus_K32),(rhamnosus_LR138,rhamnosus_LR108))),rhamnosus_LOCK908),rhamnosus_LMS21),rhamnosus_LC705),rhamnosus_DSM20021),rhamnosus_CNCM_I3698),rhamnosus_BPL15),rhamnosus_BPL5),rhamnosus_ATCC8530),rhamnosus_ASCC),rhamnosus_988_LRHA),rhamnosus_943_LRHA),rhamnosus_906_LRHA),rhamnosus_870_LRHA),rhamnosus_769_LRHA),rhamnosus_541_LRHA),rhamnosus_526_LRHA),rhamnosus_308),rhamnosus_51B));
116437_2-dehydro-3-deoxyglu_alignment_tree	(rhamnosus_40f,((((((((((((((((((((rhamnosus_R193,rhamnosus_LR073),rhamnosus_LOCK908),rhamnosus_LMS21),rhamnosus_LC705),rhamnosus_DSM20021),rhamnosus_CNCM_I3698),rhamnosus_BPL15),rhamnosus_BPL5),rhamnosus_ATCC8530),rhamnosus_ASCC),rhamnosus_988_LRHA),rhamnosus_943_LRHA),rhamnosus_906_LRHA),rhamnosus_870_LRHA),rhamnosus_769_LRHA),rhamnosus_541_LRHA),rhamnosus_526_LRHA),(((((((rhamnosus_893_LRHA,rhamnosus_784_LRHA),rhamnosus_319_LRHA),rhamnosus_116),((((rhamnosus_R0011,rhamnosus_LOCK900),rhamnosus_CLS17),rhamnosus_ATCC21052),rhamnosus_979_LRHA)),(((rhamnosus_HN001,rhamnosus_390_LRHA),rhamnosus_214_LRHA),rhamnosus_24)),rhamnosus_K32),((((((rhamnosus_LRHMDP2,rhamnosus_LRHMDP3),rhamnosus_708_LRHA),rhamnosus_699_LRHA),rhamnosus_LR138),(rhamnosus_L35,rhamnosus_L34)),(((rhamnosus_E800,rhamnosus_186_LRHA),(((((rhamnosus_PEL6,rhamnosus_PEL5),rhamnosus_LR071),rhamnosus_GG),rhamnosus_ATCC53103),rhamnosus_313)),rhamnosus_LR108)))),rhamnosus_308),rhamnosus_51B));
116439_mannonate_dehydratas_alignment_tree	(rhamnosus_40f,((((((((((((((((rhamnosus_HN001,rhamnosus_390_LRHA),rhamnosus_214_LRHA),rhamnosus_24),rhamnosus_LR138),(((((((((rhamnosus_PEL6,rhamnosus_PEL5),rhamnosus_LR071),rhamnosus_GG),rhamnosus_E800),rhamnosus_ATCC53103),rhamnosus_313),rhamnosus_186_LRHA),((((((((((rhamnosus_R0011,rhamnosus_LOCK900),rhamnosus_L35),rhamnosus_L34),rhamnosus_CLS17),rhamnosus_ATCC21052),rhamnosus_979_LRHA),rhamnosus_893_LRHA),rhamnosus_784_LRHA),rhamnosus_319_LRHA),rhamnosus_116)),(((rhamnosus_LRHMDP2,rhamnosus_LRHMDP3),rhamnosus_708_LRHA),rhamnosus_699_LRHA))),(rhamnosus_LR108,rhamnosus_K32)),rhamnosus_988_LRHA),rhamnosus_943_LRHA),rhamnosus_906_LRHA),rhamnosus_870_LRHA),rhamnosus_769_LRHA),rhamnosus_541_LRHA),rhamnosus_526_LRHA),rhamnosus_308),rhamnosus_51B),((((((((((rhamnosus_ATCC8530,rhamnosus_R193),rhamnosus_LR073),rhamnosus_LOCK908),rhamnosus_LMS21),rhamnosus_LC705),rhamnosus_DSM20021),rhamnosus_CNCM_I3698),rhamnosus_BPL15),rhamnosus_BPL5),rhamnosus_ASCC)));
116440_dioxygenase_alignment_tree	(rhamnosus_40f,((((((((((((((((((((((((rhamnosus_LR108,rhamnosus_K32),(((rhamnosus_LRHMDP2,rhamnosus_LRHMDP3),rhamnosus_708_LRHA),rhamnosus_699_LRHA)),((((((((((((rhamnosus_R0011,rhamnosus_LOCK900),rhamnosus_L35),rhamnosus_L34),rhamnosus_CLS17),rhamnosus_ATCC21052),rhamnosus_979_LRHA),rhamnosus_893_LRHA),rhamnosus_784_LRHA),rhamnosus_319_LRHA),rhamnosus_116),rhamnosus_LR138),(((((((rhamnosus_PEL6,rhamnosus_PEL5),rhamnosus_LR071),rhamnosus_GG),rhamnosus_ATCC53103),rhamnosus_313),rhamnosus_E800),rhamnosus_186_LRHA))),(((rhamnosus_HN001,rhamnosus_390_LRHA),rhamnosus_214_LRHA),rhamnosus_24)),rhamnosus_R193),rhamnosus_LR073),rhamnosus_LOCK908),rhamnosus_LMS21),rhamnosus_LC705),rhamnosus_DSM20021),rhamnosus_CNCM_I3698),rhamnosus_BPL15),rhamnosus_BPL5),rhamnosus_ATCC8530),rhamnosus_ASCC),rhamnosus_988_LRHA),rhamnosus_943_LRHA),rhamnosus_906_LRHA),rhamnosus_870_LRHA),rhamnosus_769_LRHA),rhamnosus_541_LRHA),rhamnosus_526_LRHA),rhamnosus_308),rhamnosus_51B));
116442_transporter_alignment_tree	(rhamnosus_40f,(((((((rhamnosus_308,rhamnosus_CNCM_I3698),rhamnosus_BPL5),rhamnosus_943_LRHA),rhamnosus_870_LRHA),rhamnosus_51B),(((((rhamnosus_R193,rhamnosus_DSM20021),rhamnosus_ATCC8530),rhamnosus_988_LRHA),rhamnosus_769_LRHA),rhamnosus_526_LRHA)),(((((((((((((((((rhamnosus_LR138,rhamnosus_HN001),rhamnosus_979_LRHA),rhamnosus_390_LRHA),rhamnosus_214_LRHA),(((rhamnosus_LRHMDP2,rhamnosus_LRHMDP3),rhamnosus_708_LRHA),rhamnosus_699_LRHA)),rhamnosus_K32),(((((((rhamnosus_PEL6,rhamnosus_PEL5),rhamnosus_LR071),rhamnosus_GG),rhamnosus_E800),rhamnosus_ATCC53103),rhamnosus_313),rhamnosus_186_LRHA)),rhamnosus_LR108),((((((((((rhamnosus_R0011,rhamnosus_LOCK900),rhamnosus_L35),rhamnosus_L34),rhamnosus_CLS17),rhamnosus_ATCC21052),rhamnosus_893_LRHA),rhamnosus_784_LRHA),rhamnosus_319_LRHA),rhamnosus_116),rhamnosus_24)),rhamnosus_LR073),rhamnosus_LOCK908),rhamnosus_LMS21),rhamnosus_LC705),rhamnosus_BPL15),rhamnosus_ASCC),rhamnosus_906_LRHA),rhamnosus_541_LRHA)));
116443_GntR_family_transcri_alignment_tree	(rhamnosus_40f,((((((((((((((((((((rhamnosus_R193,rhamnosus_LR073),rhamnosus_LOCK908),rhamnosus_LMS21),rhamnosus_LC705),rhamnosus_DSM20021),rhamnosus_CNCM_I3698),rhamnosus_BPL15),rhamnosus_BPL5),rhamnosus_ATCC8530),rhamnosus_ASCC),rhamnosus_988_LRHA),rhamnosus_943_LRHA),rhamnosus_906_LRHA),rhamnosus_870_LRHA),rhamnosus_769_LRHA),rhamnosus_541_LRHA),rhamnosus_526_LRHA),rhamnosus_308),(((((rhamnosus_L35,rhamnosus_L34),rhamnosus_K32),rhamnosus_LR108),(((rhamnosus_LRHMDP2,rhamnosus_LRHMDP3),rhamnosus_708_LRHA),rhamnosus_699_LRHA)),(((((((((rhamnosus_PEL6,rhamnosus_PEL5),rhamnosus_LR071),rhamnosus_GG),rhamnosus_E800),rhamnosus_ATCC53103),rhamnosus_313),rhamnosus_186_LRHA),((((((((rhamnosus_893_LRHA,rhamnosus_784_LRHA),rhamnosus_319_LRHA),rhamnosus_116),rhamnosus_ATCC21052),rhamnosus_R0011),rhamnosus_LOCK900),rhamnosus_CLS17),rhamnosus_24)),((((rhamnosus_LR138,rhamnosus_HN001),rhamnosus_979_LRHA),rhamnosus_390_LRHA),rhamnosus_214_LRHA)))),rhamnosus_51B));
116444_2-dehydro-3-deoxyglu_alignment_tree	(rhamnosus_186_LRHA,(((((rhamnosus_E800,rhamnosus_LR071),rhamnosus_GG),rhamnosus_ATCC53103),rhamnosus_313),((((((((rhamnosus_LRHMDP2,rhamnosus_LRHMDP3),rhamnosus_708_LRHA),rhamnosus_LR108),(((((rhamnosus_LR138,rhamnosus_HN001),rhamnosus_390_LRHA),rhamnosus_214_LRHA),rhamnosus_979_LRHA),(rhamnosus_L35,rhamnosus_L34))),(((rhamnosus_24,rhamnosus_LOCK900),rhamnosus_893_LRHA),rhamnosus_116)),(((((((((((rhamnosus_51B,rhamnosus_LOCK908),rhamnosus_LMS21),rhamnosus_LC705),rhamnosus_BPL15),rhamnosus_BPL5),rhamnosus_ATCC8530),rhamnosus_988_LRHA),rhamnosus_769_LRHA),rhamnosus_541_LRHA),rhamnosus_40f),(((((rhamnosus_R0011,rhamnosus_K32),rhamnosus_CLS17),rhamnosus_ATCC21052),((((((((((rhamnosus_R193,rhamnosus_308),rhamnosus_LR073),rhamnosus_DSM20021),rhamnosus_CNCM_I3698),rhamnosus_ASCC),rhamnosus_943_LRHA),rhamnosus_906_LRHA),rhamnosus_870_LRHA),rhamnosus_526_LRHA),rhamnosus_699_LRHA)),(rhamnosus_784_LRHA,rhamnosus_319_LRHA)))),rhamnosus_PEL6),rhamnosus_PEL5)));
116445_galactosidase_alignment_tree	(((((rhamnosus_LR073,rhamnosus_LOCK908),rhamnosus_DSM20021),rhamnosus_ASCC),rhamnosus_906_LRHA),((((((rhamnosus_R193,rhamnosus_308),rhamnosus_40f),rhamnosus_870_LRHA),rhamnosus_51B),(((((((((((rhamnosus_K32,rhamnosus_LR108),(rhamnosus_L35,rhamnosus_L34)),(((((((((((rhamnosus_R0011,rhamnosus_24),rhamnosus_LOCK900),rhamnosus_CLS17),rhamnosus_ATCC21052),rhamnosus_893_LRHA),rhamnosus_784_LRHA),rhamnosus_319_LRHA),rhamnosus_116),(((rhamnosus_LRHMDP2,rhamnosus_LRHMDP3),rhamnosus_708_LRHA),rhamnosus_699_LRHA)),((((rhamnosus_LR138,rhamnosus_979_LRHA),rhamnosus_HN001),rhamnosus_390_LRHA),rhamnosus_214_LRHA)),(((((((rhamnosus_PEL6,rhamnosus_PEL5),rhamnosus_LR071),rhamnosus_GG),rhamnosus_E800),rhamnosus_ATCC53103),rhamnosus_313),rhamnosus_186_LRHA))),rhamnosus_LC705),rhamnosus_CNCM_I3698),rhamnosus_BPL15),rhamnosus_BPL5),rhamnosus_ATCC8530),rhamnosus_988_LRHA),rhamnosus_943_LRHA),rhamnosus_541_LRHA)),((rhamnosus_LMS21,rhamnosus_769_LRHA),rhamnosus_526_LRHA)));
116446_hypothetical_protein_alignment_tree	(rhamnosus_40f,((((((((((((((((((((rhamnosus_R193,rhamnosus_LR073),rhamnosus_LOCK908),rhamnosus_LMS21),rhamnosus_LC705),rhamnosus_DSM20021),rhamnosus_CNCM_I3698),rhamnosus_BPL15),rhamnosus_BPL5),rhamnosus_ATCC8530),rhamnosus_ASCC),rhamnosus_988_LRHA),rhamnosus_943_LRHA),rhamnosus_906_LRHA),(((((((((((rhamnosus_R0011,rhamnosus_24),rhamnosus_LOCK900),rhamnosus_CLS17),rhamnosus_ATCC21052),rhamnosus_893_LRHA),rhamnosus_784_LRHA),rhamnosus_319_LRHA),rhamnosus_116),(((rhamnosus_L35,rhamnosus_L34),rhamnosus_K32),((((((((rhamnosus_PEL6,rhamnosus_PEL5),rhamnosus_LR071),rhamnosus_GG),rhamnosus_E800),rhamnosus_ATCC53103),rhamnosus_313),rhamnosus_186_LRHA),rhamnosus_LR108))),((((rhamnosus_LR138,rhamnosus_HN001),rhamnosus_979_LRHA),rhamnosus_390_LRHA),rhamnosus_214_LRHA)),(((rhamnosus_LRHMDP2,rhamnosus_LRHMDP3),rhamnosus_708_LRHA),rhamnosus_699_LRHA))),rhamnosus_870_LRHA),rhamnosus_769_LRHA),rhamnosus_541_LRHA),rhamnosus_526_LRHA),rhamnosus_308),rhamnosus_51B));
116447_FMN-binding_protein_alignment_tree	(rhamnosus_40f,(((((rhamnosus_ATCC8530,rhamnosus_541_LRHA),rhamnosus_526_LRHA),rhamnosus_308),rhamnosus_51B),(((((((((((((((((((rhamnosus_L35,rhamnosus_L34),rhamnosus_LR108),((((((rhamnosus_HN001,rhamnosus_979_LRHA),rhamnosus_390_LRHA),rhamnosus_214_LRHA),rhamnosus_LR138),(((rhamnosus_LRHMDP2,rhamnosus_LRHMDP3),rhamnosus_708_LRHA),rhamnosus_699_LRHA)),((((((rhamnosus_R0011,rhamnosus_LOCK900),rhamnosus_CLS17),rhamnosus_ATCC21052),rhamnosus_116),rhamnosus_24),((rhamnosus_893_LRHA,rhamnosus_784_LRHA),rhamnosus_319_LRHA)))),((((((((rhamnosus_PEL6,rhamnosus_PEL5),rhamnosus_LR071),rhamnosus_GG),rhamnosus_E800),rhamnosus_ATCC53103),rhamnosus_313),rhamnosus_186_LRHA),rhamnosus_K32)),rhamnosus_DSM20021),rhamnosus_R193),rhamnosus_LR073),rhamnosus_LOCK908),rhamnosus_LMS21),rhamnosus_LC705),rhamnosus_CNCM_I3698),rhamnosus_BPL15),rhamnosus_BPL5),rhamnosus_ASCC),rhamnosus_988_LRHA),rhamnosus_943_LRHA),rhamnosus_906_LRHA),rhamnosus_870_LRHA),rhamnosus_769_LRHA)));
116451_hypothetical_protein_alignment_tree	(rhamnosus_40f,((((((((((((((((((((((((((((((rhamnosus_PEL6,rhamnosus_PEL5),rhamnosus_LR071),rhamnosus_GG),rhamnosus_E800),rhamnosus_ATCC53103),rhamnosus_313),rhamnosus_186_LRHA),(((((((((rhamnosus_R0011,rhamnosus_LOCK900),rhamnosus_CLS17),rhamnosus_ATCC21052),rhamnosus_893_LRHA),rhamnosus_784_LRHA),rhamnosus_319_LRHA),rhamnosus_116),rhamnosus_24),(((rhamnosus_L35,rhamnosus_L34),rhamnosus_K32),rhamnosus_LR108))),((((rhamnosus_LRHMDP2,rhamnosus_LRHMDP3),rhamnosus_708_LRHA),rhamnosus_699_LRHA),rhamnosus_LR138)),(((rhamnosus_HN001,rhamnosus_979_LRHA),rhamnosus_390_LRHA),rhamnosus_214_LRHA)),rhamnosus_R193),rhamnosus_LR073),rhamnosus_LOCK908),rhamnosus_LMS21),rhamnosus_LC705),rhamnosus_DSM20021),rhamnosus_CNCM_I3698),rhamnosus_BPL15),rhamnosus_BPL5),rhamnosus_ATCC8530),rhamnosus_ASCC),rhamnosus_988_LRHA),rhamnosus_943_LRHA),rhamnosus_906_LRHA),rhamnosus_870_LRHA),rhamnosus_769_LRHA),rhamnosus_541_LRHA),rhamnosus_526_LRHA),rhamnosus_308),rhamnosus_51B));
116453_TetR_family_transcri_alignment_tree	(rhamnosus_40f,(((((((((((((((((((((((((((((rhamnosus_HN001,rhamnosus_390_LRHA),rhamnosus_214_LRHA),rhamnosus_LR108),(rhamnosus_L35,rhamnosus_L34)),((((((((rhamnosus_893_LRHA,rhamnosus_784_LRHA),rhamnosus_319_LRHA),rhamnosus_116),rhamnosus_24),rhamnosus_R0011),rhamnosus_LOCK900),rhamnosus_CLS17),rhamnosus_ATCC21052)),rhamnosus_979_LRHA),(rhamnosus_LR138,rhamnosus_K32)),(((rhamnosus_LRHMDP2,rhamnosus_LRHMDP3),rhamnosus_708_LRHA),rhamnosus_699_LRHA)),(((((((rhamnosus_PEL6,rhamnosus_PEL5),rhamnosus_LR071),rhamnosus_GG),rhamnosus_E800),rhamnosus_ATCC53103),rhamnosus_313),rhamnosus_186_LRHA)),rhamnosus_R193),rhamnosus_LR073),rhamnosus_LOCK908),rhamnosus_LMS21),rhamnosus_LC705),rhamnosus_DSM20021),rhamnosus_CNCM_I3698),rhamnosus_BPL15),rhamnosus_BPL5),rhamnosus_ATCC8530),rhamnosus_ASCC),rhamnosus_988_LRHA),rhamnosus_943_LRHA),rhamnosus_906_LRHA),rhamnosus_870_LRHA),rhamnosus_769_LRHA),rhamnosus_541_LRHA),rhamnosus_526_LRHA),rhamnosus_308),rhamnosus_51B));
116455_hypothetical_protein_alignment_tree	(rhamnosus_24,(((((((((rhamnosus_L35,rhamnosus_L34),rhamnosus_LOCK908),rhamnosus_E800),rhamnosus_ATCC8530),rhamnosus_943_LRHA),rhamnosus_769_LRHA),rhamnosus_51B),((((((((((((((((rhamnosus_R0011,rhamnosus_LOCK900),rhamnosus_K32),rhamnosus_HN001),rhamnosus_CLS17),rhamnosus_ATCC21052),rhamnosus_979_LRHA),rhamnosus_390_LRHA),rhamnosus_214_LRHA),rhamnosus_186_LRHA),rhamnosus_LR138),rhamnosus_LR073),rhamnosus_LC705),rhamnosus_CNCM_I3698),rhamnosus_988_LRHA),rhamnosus_870_LRHA),rhamnosus_526_LRHA)),((((((((((((((((((((((((rhamnosus_R193,rhamnosus_PEL6),rhamnosus_PEL5),rhamnosus_LR071),rhamnosus_GG),rhamnosus_BPL15),rhamnosus_BPL5),rhamnosus_ATCC53103),rhamnosus_893_LRHA),rhamnosus_784_LRHA),rhamnosus_319_LRHA),rhamnosus_313),rhamnosus_308),rhamnosus_116),rhamnosus_40f),rhamnosus_LRHMDP2),rhamnosus_LRHMDP3),rhamnosus_708_LRHA),rhamnosus_699_LRHA),rhamnosus_LR108),rhamnosus_LMS21),rhamnosus_DSM20021),rhamnosus_ASCC),rhamnosus_906_LRHA),rhamnosus_541_LRHA)));
116457_glutaredoxin_alignment_tree	(rhamnosus_51B,((((((((((((((((((((((rhamnosus_LRHMDP2,rhamnosus_LRHMDP3),rhamnosus_708_LRHA),rhamnosus_699_LRHA),rhamnosus_979_LRHA),((((((((((((rhamnosus_PEL6,rhamnosus_PEL5),rhamnosus_LR071),rhamnosus_L35),rhamnosus_L34),rhamnosus_HN001),rhamnosus_GG),rhamnosus_E800),rhamnosus_ATCC53103),rhamnosus_390_LRHA),rhamnosus_313),rhamnosus_214_LRHA),rhamnosus_186_LRHA)),((((((rhamnosus_893_LRHA,rhamnosus_784_LRHA),rhamnosus_319_LRHA),rhamnosus_116),rhamnosus_24),(rhamnosus_LR108,rhamnosus_K32)),((rhamnosus_R193,rhamnosus_308),rhamnosus_40f))),rhamnosus_LMS21),rhamnosus_LC705),rhamnosus_DSM20021),rhamnosus_CNCM_I3698),rhamnosus_BPL15),rhamnosus_BPL5),rhamnosus_ATCC8530),rhamnosus_ASCC),rhamnosus_988_LRHA),rhamnosus_943_LRHA),rhamnosus_906_LRHA),rhamnosus_870_LRHA),rhamnosus_769_LRHA),rhamnosus_541_LRHA),rhamnosus_526_LRHA),((((((rhamnosus_R0011,rhamnosus_LR138),rhamnosus_LOCK900),rhamnosus_CLS17),rhamnosus_ATCC21052),rhamnosus_LR073),rhamnosus_LOCK908)));
116460_hypothetical_protein_alignment_tree	(rhamnosus_40f,((((((((((((((((((rhamnosus_R193,rhamnosus_LR073),rhamnosus_LOCK908),rhamnosus_LMS21),rhamnosus_LC705),rhamnosus_DSM20021),rhamnosus_BPL15),rhamnosus_BPL5),rhamnosus_ATCC8530),rhamnosus_ASCC),rhamnosus_988_LRHA),rhamnosus_943_LRHA),((((((((rhamnosus_PEL6,rhamnosus_PEL5),rhamnosus_LR071),rhamnosus_GG),rhamnosus_ATCC53103),rhamnosus_979_LRHA),rhamnosus_313),(((((rhamnosus_R0011,rhamnosus_LOCK900),rhamnosus_CNCM_I3698),rhamnosus_CLS17),rhamnosus_ATCC21052),(((((((((((((rhamnosus_HN001,rhamnosus_E800),rhamnosus_390_LRHA),rhamnosus_214_LRHA),rhamnosus_186_LRHA),rhamnosus_24),rhamnosus_893_LRHA),rhamnosus_784_LRHA),rhamnosus_319_LRHA),rhamnosus_116),((rhamnosus_LR138,rhamnosus_K32),rhamnosus_308)),rhamnosus_L35),rhamnosus_L34),rhamnosus_LR108))),(((rhamnosus_LRHMDP2,rhamnosus_LRHMDP3),rhamnosus_708_LRHA),rhamnosus_699_LRHA))),rhamnosus_906_LRHA),rhamnosus_870_LRHA),rhamnosus_769_LRHA),rhamnosus_541_LRHA),rhamnosus_526_LRHA),rhamnosus_51B));
116464_ribonuclease_HII_alignment_tree	(rhamnosus_51B,(((((((((((rhamnosus_L35,rhamnosus_L34),(((rhamnosus_LRHMDP2,rhamnosus_LRHMDP3),rhamnosus_708_LRHA),rhamnosus_699_LRHA)),((rhamnosus_LR138,rhamnosus_K32),rhamnosus_308)),(((((((((((((((rhamnosus_PEL6,rhamnosus_PEL5),rhamnosus_LR071),rhamnosus_HN001),rhamnosus_GG),rhamnosus_E800),rhamnosus_CNCM_I3698),rhamnosus_ATCC53103),rhamnosus_390_LRHA),rhamnosus_313),rhamnosus_214_LRHA),rhamnosus_186_LRHA),rhamnosus_24),((((rhamnosus_R0011,rhamnosus_LOCK900),rhamnosus_CLS17),rhamnosus_ATCC21052),rhamnosus_979_LRHA)),(((rhamnosus_893_LRHA,rhamnosus_784_LRHA),rhamnosus_319_LRHA),rhamnosus_116)),rhamnosus_LR108)),rhamnosus_943_LRHA),rhamnosus_906_LRHA),rhamnosus_870_LRHA),rhamnosus_769_LRHA),rhamnosus_541_LRHA),rhamnosus_526_LRHA),(((((((((((rhamnosus_R193,rhamnosus_40f),rhamnosus_LR073),rhamnosus_LOCK908),rhamnosus_LMS21),rhamnosus_LC705),rhamnosus_DSM20021),rhamnosus_BPL15),rhamnosus_BPL5),rhamnosus_ATCC8530),rhamnosus_ASCC),rhamnosus_988_LRHA)));
116465_HxlR_family_transcri_alignment_tree	(rhamnosus_24,(((((((((((((((rhamnosus_L35,rhamnosus_L34),rhamnosus_LR108),((((((((((rhamnosus_R193,rhamnosus_40f),(rhamnosus_BPL15,rhamnosus_308)),rhamnosus_LRHMDP2),rhamnosus_LRHMDP3),rhamnosus_LR138),rhamnosus_K32),rhamnosus_BPL5),rhamnosus_708_LRHA),rhamnosus_699_LRHA),rhamnosus_CNCM_I3698)),(((((rhamnosus_979_LRHA,rhamnosus_R0011),rhamnosus_LOCK900),rhamnosus_CLS17),rhamnosus_ATCC21052),((((((((((((rhamnosus_988_LRHA,rhamnosus_943_LRHA),rhamnosus_LMS21),rhamnosus_ATCC8530),rhamnosus_LC705),rhamnosus_906_LRHA),rhamnosus_870_LRHA),rhamnosus_769_LRHA),rhamnosus_541_LRHA),rhamnosus_526_LRHA),rhamnosus_51B),(((rhamnosus_LR073,rhamnosus_LOCK908),rhamnosus_DSM20021),rhamnosus_ASCC)),(((rhamnosus_893_LRHA,rhamnosus_784_LRHA),rhamnosus_319_LRHA),rhamnosus_116)))),rhamnosus_PEL6),rhamnosus_PEL5),rhamnosus_LR071),rhamnosus_HN001),rhamnosus_GG),rhamnosus_E800),rhamnosus_ATCC53103),rhamnosus_390_LRHA),rhamnosus_313),rhamnosus_214_LRHA),rhamnosus_186_LRHA));
116474_FMN-binding_protein_alignment_tree	(rhamnosus_40f,((((((((((((((rhamnosus_R193,rhamnosus_ATCC53103),rhamnosus_ATCC8530),rhamnosus_ASCC),rhamnosus_988_LRHA),rhamnosus_943_LRHA),rhamnosus_906_LRHA),rhamnosus_870_LRHA),rhamnosus_769_LRHA),rhamnosus_541_LRHA),rhamnosus_526_LRHA),rhamnosus_313),rhamnosus_308),rhamnosus_51B),((((((((((((((((((((rhamnosus_R0011,rhamnosus_LOCK900),rhamnosus_CLS17),rhamnosus_ATCC21052),(((rhamnosus_893_LRHA,rhamnosus_784_LRHA),rhamnosus_319_LRHA),rhamnosus_116)),(((rhamnosus_LRHMDP2,rhamnosus_LRHMDP3),rhamnosus_708_LRHA),rhamnosus_699_LRHA)),((((((rhamnosus_E800,rhamnosus_HN001),rhamnosus_979_LRHA),rhamnosus_390_LRHA),rhamnosus_214_LRHA),rhamnosus_186_LRHA),rhamnosus_LR108)),(rhamnosus_L35,rhamnosus_L34)),((rhamnosus_LR138,rhamnosus_K32),rhamnosus_24)),rhamnosus_PEL6),rhamnosus_PEL5),rhamnosus_LR073),rhamnosus_LR071),rhamnosus_LOCK908),rhamnosus_LMS21),rhamnosus_LC705),rhamnosus_GG),rhamnosus_DSM20021),rhamnosus_CNCM_I3698),rhamnosus_BPL15),rhamnosus_BPL5)));
116475_thiamine_biosynthesi_alignment_tree	(rhamnosus_40f,(((((rhamnosus_541_LRHA,rhamnosus_943_LRHA),rhamnosus_769_LRHA),rhamnosus_51B),(((((((((((((((rhamnosus_893_LRHA,rhamnosus_784_LRHA),rhamnosus_319_LRHA),rhamnosus_116),((rhamnosus_L35,rhamnosus_L34),((((rhamnosus_R0011,rhamnosus_LOCK900),rhamnosus_CLS17),rhamnosus_ATCC21052),((rhamnosus_LR138,rhamnosus_K32),rhamnosus_24)))),rhamnosus_LR108),(((rhamnosus_LRHMDP2,rhamnosus_LRHMDP3),rhamnosus_708_LRHA),rhamnosus_699_LRHA)),(((((rhamnosus_390_LRHA,rhamnosus_HN001),rhamnosus_E800),rhamnosus_979_LRHA),rhamnosus_214_LRHA),rhamnosus_186_LRHA)),(((((rhamnosus_PEL6,rhamnosus_PEL5),rhamnosus_LR071),rhamnosus_GG),rhamnosus_ATCC53103),rhamnosus_313)),rhamnosus_R193),rhamnosus_LMS21),rhamnosus_LC705),rhamnosus_BPL15),rhamnosus_988_LRHA),rhamnosus_870_LRHA),rhamnosus_308)),((((((((rhamnosus_LR073,rhamnosus_LOCK908),rhamnosus_DSM20021),rhamnosus_ASCC),rhamnosus_ATCC8530),rhamnosus_CNCM_I3698),rhamnosus_BPL5),rhamnosus_906_LRHA),rhamnosus_526_LRHA)));
116479_transcription_termin_alignment_tree	(rhamnosus_51B,(((((((((((((((((((rhamnosus_LR073,rhamnosus_40f),rhamnosus_LOCK908),rhamnosus_LMS21),rhamnosus_LC705),rhamnosus_DSM20021),rhamnosus_CNCM_I3698),rhamnosus_BPL15),rhamnosus_BPL5),rhamnosus_ATCC8530),rhamnosus_ASCC),rhamnosus_988_LRHA),rhamnosus_943_LRHA),rhamnosus_906_LRHA),rhamnosus_870_LRHA),rhamnosus_769_LRHA),rhamnosus_541_LRHA),rhamnosus_526_LRHA),rhamnosus_308),(((((((((rhamnosus_LR138,rhamnosus_K32),rhamnosus_24),rhamnosus_LR108),(rhamnosus_L35,rhamnosus_L34)),(((rhamnosus_116,rhamnosus_893_LRHA),rhamnosus_784_LRHA),rhamnosus_319_LRHA)),(((rhamnosus_R0011,rhamnosus_LOCK900),rhamnosus_CLS17),rhamnosus_ATCC21052)),(((((((((((rhamnosus_PEL6,rhamnosus_PEL5),rhamnosus_LR071),rhamnosus_HN001),rhamnosus_GG),rhamnosus_E800),rhamnosus_ATCC53103),rhamnosus_979_LRHA),rhamnosus_390_LRHA),rhamnosus_313),rhamnosus_214_LRHA),rhamnosus_186_LRHA)),(((rhamnosus_LRHMDP2,rhamnosus_LRHMDP3),rhamnosus_708_LRHA),rhamnosus_699_LRHA)),rhamnosus_R193)));
116482_membrane_protein_alignment_tree	(rhamnosus_51B,(((((((((((((((((((rhamnosus_R193,rhamnosus_988_LRHA),rhamnosus_943_LRHA),rhamnosus_870_LRHA),rhamnosus_769_LRHA),rhamnosus_541_LRHA),rhamnosus_526_LRHA),rhamnosus_308),rhamnosus_40f),rhamnosus_LOCK908),rhamnosus_LMS21),rhamnosus_LC705),rhamnosus_DSM20021),rhamnosus_CNCM_I3698),rhamnosus_BPL15),rhamnosus_BPL5),rhamnosus_ATCC8530),rhamnosus_ASCC),rhamnosus_906_LRHA),(((rhamnosus_K32,rhamnosus_LR138),(((((rhamnosus_L35,rhamnosus_L34),rhamnosus_979_LRHA),rhamnosus_LR108),(((((rhamnosus_PEL6,rhamnosus_PEL5),rhamnosus_LR071),rhamnosus_GG),rhamnosus_ATCC53103),rhamnosus_313)),(((((((((((rhamnosus_HN001,rhamnosus_E800),rhamnosus_390_LRHA),rhamnosus_214_LRHA),rhamnosus_186_LRHA),rhamnosus_24),rhamnosus_893_LRHA),rhamnosus_784_LRHA),rhamnosus_319_LRHA),rhamnosus_116),(((rhamnosus_R0011,rhamnosus_LOCK900),rhamnosus_CLS17),rhamnosus_ATCC21052)),(((rhamnosus_LRHMDP2,rhamnosus_LRHMDP3),rhamnosus_708_LRHA),rhamnosus_699_LRHA)))),rhamnosus_LR073)));
116492_ribonuclease_R_alignment_tree	((rhamnosus_HN001,rhamnosus_186_LRHA),((((((rhamnosus_988_LRHA,rhamnosus_390_LRHA),rhamnosus_24),(rhamnosus_943_LRHA,rhamnosus_906_LRHA)),((((rhamnosus_893_LRHA,rhamnosus_784_LRHA),rhamnosus_319_LRHA),rhamnosus_116),rhamnosus_DSM20021)),((((rhamnosus_308,rhamnosus_51B),rhamnosus_40f),(rhamnosus_ASCC,rhamnosus_541_LRHA)),(((rhamnosus_870_LRHA,rhamnosus_769_LRHA),rhamnosus_526_LRHA),rhamnosus_CNCM_I3698))),((((((((((((((rhamnosus_L35,rhamnosus_L34),(((rhamnosus_708_LRHA,rhamnosus_699_LRHA),rhamnosus_LRHMDP2),rhamnosus_LRHMDP3)),rhamnosus_LR108),(rhamnosus_LR138,rhamnosus_K32)),((((((rhamnosus_PEL6,rhamnosus_PEL5),rhamnosus_LR071),rhamnosus_GG),rhamnosus_ATCC53103),rhamnosus_313),rhamnosus_979_LRHA)),(((rhamnosus_R0011,rhamnosus_LOCK900),rhamnosus_CLS17),rhamnosus_ATCC21052)),rhamnosus_E800),rhamnosus_R193),rhamnosus_LR073),rhamnosus_LOCK908),rhamnosus_LMS21),rhamnosus_LC705),rhamnosus_214_LRHA),((rhamnosus_BPL15,rhamnosus_BPL5),rhamnosus_ATCC8530))));
116494_preprotein_transloca_alignment_tree	(((((((((((((((((((rhamnosus_HN001,rhamnosus_E800),rhamnosus_893_LRHA),rhamnosus_784_LRHA),rhamnosus_390_LRHA),rhamnosus_319_LRHA),rhamnosus_214_LRHA),rhamnosus_186_LRHA),rhamnosus_116),rhamnosus_24),rhamnosus_R193),rhamnosus_LR071),rhamnosus_LOCK908),rhamnosus_CLS17),rhamnosus_BPL15),rhamnosus_979_LRHA),rhamnosus_943_LRHA),rhamnosus_526_LRHA),rhamnosus_313),(((((((((((rhamnosus_LR108,rhamnosus_PEL5),rhamnosus_LRHMDP2),rhamnosus_LC705),rhamnosus_GG),rhamnosus_ATCC21052),rhamnosus_ATCC8530),rhamnosus_769_LRHA),rhamnosus_708_LRHA),rhamnosus_40f),((((((((((rhamnosus_L35,rhamnosus_L34),rhamnosus_PEL6),rhamnosus_LRHMDP3),rhamnosus_LMS21),rhamnosus_DSM20021),rhamnosus_ATCC53103),rhamnosus_ASCC),rhamnosus_870_LRHA),rhamnosus_699_LRHA),rhamnosus_51B)),((((((((((rhamnosus_LR138,rhamnosus_K32),rhamnosus_R0011),rhamnosus_LR073),rhamnosus_LOCK900),rhamnosus_CNCM_I3698),rhamnosus_BPL5),rhamnosus_988_LRHA),rhamnosus_906_LRHA),rhamnosus_541_LRHA),rhamnosus_308)));
116495_hypothetical_protein_alignment_tree	(rhamnosus_40f,(((((((((((((((((rhamnosus_PEL6,rhamnosus_PEL5),rhamnosus_LR071),rhamnosus_GG),rhamnosus_ATCC53103),rhamnosus_979_LRHA),rhamnosus_313),(((((rhamnosus_CLS17,rhamnosus_R0011),rhamnosus_LOCK900),rhamnosus_ATCC21052),rhamnosus_LR108),(((((((((rhamnosus_HN001,rhamnosus_E800),rhamnosus_893_LRHA),rhamnosus_784_LRHA),rhamnosus_390_LRHA),rhamnosus_319_LRHA),rhamnosus_214_LRHA),rhamnosus_186_LRHA),rhamnosus_116),rhamnosus_24))),(rhamnosus_LR138,rhamnosus_K32)),rhamnosus_870_LRHA),rhamnosus_769_LRHA),rhamnosus_708_LRHA),rhamnosus_699_LRHA),rhamnosus_541_LRHA),rhamnosus_526_LRHA),rhamnosus_308),rhamnosus_51B),(((((((((((((((((rhamnosus_L35,rhamnosus_L34),rhamnosus_R193),rhamnosus_LRHMDP2),rhamnosus_LRHMDP3),rhamnosus_LR073),rhamnosus_LOCK908),rhamnosus_LMS21),rhamnosus_LC705),rhamnosus_DSM20021),rhamnosus_CNCM_I3698),rhamnosus_BPL15),rhamnosus_BPL5),rhamnosus_ATCC8530),rhamnosus_ASCC),rhamnosus_988_LRHA),rhamnosus_943_LRHA),rhamnosus_906_LRHA)));
116496_ATP_synthase_F0_subu_alignment_tree	(rhamnosus_40f,(((((((((((((((((((rhamnosus_R193,rhamnosus_LOCK908),(((((((((((((rhamnosus_186_LRHA,rhamnosus_HN001),rhamnosus_E800),rhamnosus_390_LRHA),rhamnosus_214_LRHA),rhamnosus_24),(((rhamnosus_893_LRHA,rhamnosus_784_LRHA),rhamnosus_319_LRHA),rhamnosus_116)),((rhamnosus_LR138,rhamnosus_K32),rhamnosus_LR108)),(((rhamnosus_LRHMDP2,rhamnosus_LRHMDP3),rhamnosus_708_LRHA),rhamnosus_699_LRHA)),(((rhamnosus_R0011,rhamnosus_LOCK900),rhamnosus_CLS17),rhamnosus_ATCC21052)),(((rhamnosus_PEL5,rhamnosus_LR071),rhamnosus_GG),rhamnosus_ATCC53103)),(rhamnosus_L35,rhamnosus_L34)),((rhamnosus_PEL6,rhamnosus_979_LRHA),rhamnosus_313)),rhamnosus_LR073)),rhamnosus_LMS21),rhamnosus_LC705),rhamnosus_DSM20021),rhamnosus_CNCM_I3698),rhamnosus_BPL15),rhamnosus_BPL5),rhamnosus_ATCC8530),rhamnosus_ASCC),rhamnosus_988_LRHA),rhamnosus_943_LRHA),rhamnosus_906_LRHA),rhamnosus_870_LRHA),rhamnosus_769_LRHA),rhamnosus_541_LRHA),rhamnosus_526_LRHA),rhamnosus_308),rhamnosus_51B));
116497_hypothetical_protein_alignment_tree	((((((((((((rhamnosus_PEL6,rhamnosus_PEL5),rhamnosus_LR071),rhamnosus_GG),rhamnosus_ATCC53103),rhamnosus_979_LRHA),rhamnosus_313),rhamnosus_LOCK908),rhamnosus_BPL15),rhamnosus_ASCC),rhamnosus_769_LRHA),rhamnosus_308),((((((((((((rhamnosus_LRHMDP2,rhamnosus_LRHMDP3),rhamnosus_708_LRHA),rhamnosus_699_LRHA),((((((((((rhamnosus_HN001,rhamnosus_E800),rhamnosus_893_LRHA),rhamnosus_784_LRHA),rhamnosus_390_LRHA),rhamnosus_319_LRHA),rhamnosus_214_LRHA),rhamnosus_186_LRHA),rhamnosus_116),rhamnosus_24),((rhamnosus_L35,rhamnosus_L34),(((rhamnosus_R0011,rhamnosus_LOCK900),rhamnosus_CLS17),rhamnosus_ATCC21052)))),rhamnosus_R193),rhamnosus_LC705),rhamnosus_BPL5),rhamnosus_943_LRHA),rhamnosus_541_LRHA),rhamnosus_40f),((((((rhamnosus_LR138,rhamnosus_K32),rhamnosus_LR073),rhamnosus_DSM20021),rhamnosus_ATCC8530),rhamnosus_906_LRHA),rhamnosus_526_LRHA)),(((((rhamnosus_LR108,rhamnosus_LMS21),rhamnosus_CNCM_I3698),rhamnosus_988_LRHA),rhamnosus_870_LRHA),rhamnosus_51B)));
116499_tpiA_alignment_tree	(rhamnosus_40f,((((((((((((((((((((((((rhamnosus_R0011,rhamnosus_LOCK900),rhamnosus_CLS17),rhamnosus_ATCC21052),(((((((((((rhamnosus_K32,rhamnosus_LR138),rhamnosus_PEL6),rhamnosus_PEL5),rhamnosus_LR071),rhamnosus_L35),rhamnosus_L34),rhamnosus_GG),rhamnosus_ATCC53103),rhamnosus_979_LRHA),rhamnosus_313),((((((((((rhamnosus_HN001,rhamnosus_E800),rhamnosus_CNCM_I3698),rhamnosus_893_LRHA),rhamnosus_784_LRHA),rhamnosus_390_LRHA),rhamnosus_319_LRHA),rhamnosus_214_LRHA),rhamnosus_186_LRHA),rhamnosus_116),rhamnosus_24))),rhamnosus_LR108),(((rhamnosus_LRHMDP2,rhamnosus_LRHMDP3),rhamnosus_708_LRHA),rhamnosus_699_LRHA)),rhamnosus_LR073),rhamnosus_LOCK908),rhamnosus_LMS21),rhamnosus_LC705),rhamnosus_DSM20021),rhamnosus_BPL15),rhamnosus_BPL5),rhamnosus_ATCC8530),rhamnosus_ASCC),rhamnosus_988_LRHA),rhamnosus_943_LRHA),rhamnosus_906_LRHA),rhamnosus_870_LRHA),rhamnosus_769_LRHA),rhamnosus_541_LRHA),rhamnosus_526_LRHA),rhamnosus_51B),(rhamnosus_R193,rhamnosus_308)));
116500_phosphoglycerate_kin_alignment_tree	(rhamnosus_40f,(((((((((((((((((((((((rhamnosus_CNCM_I3698,rhamnosus_HN001),rhamnosus_E800),rhamnosus_893_LRHA),rhamnosus_784_LRHA),rhamnosus_390_LRHA),rhamnosus_319_LRHA),rhamnosus_214_LRHA),rhamnosus_186_LRHA),rhamnosus_116),rhamnosus_24),(((rhamnosus_LR138,rhamnosus_K32),((((((rhamnosus_PEL6,rhamnosus_PEL5),rhamnosus_LR071),rhamnosus_GG),rhamnosus_ATCC53103),rhamnosus_979_LRHA),rhamnosus_313)),rhamnosus_LR108)),((rhamnosus_L35,rhamnosus_L34),(((rhamnosus_LRHMDP2,rhamnosus_LRHMDP3),rhamnosus_708_LRHA),rhamnosus_699_LRHA))),(((rhamnosus_R0011,rhamnosus_LOCK900),rhamnosus_CLS17),rhamnosus_ATCC21052)),rhamnosus_988_LRHA),rhamnosus_943_LRHA),rhamnosus_906_LRHA),rhamnosus_870_LRHA),rhamnosus_769_LRHA),rhamnosus_541_LRHA),rhamnosus_526_LRHA),rhamnosus_308),rhamnosus_51B),(((((((((rhamnosus_LMS21,rhamnosus_ATCC8530),rhamnosus_R193),rhamnosus_LR073),rhamnosus_LOCK908),rhamnosus_LC705),rhamnosus_DSM20021),rhamnosus_BPL15),rhamnosus_BPL5),rhamnosus_ASCC)));
116501_type_I_glyceraldehyd_alignment_tree	(rhamnosus_51B,((((((((((((((((((((rhamnosus_HN001,rhamnosus_E800),rhamnosus_893_LRHA),rhamnosus_784_LRHA),rhamnosus_390_LRHA),rhamnosus_319_LRHA),rhamnosus_214_LRHA),rhamnosus_186_LRHA),rhamnosus_116),rhamnosus_24),rhamnosus_CNCM_I3698),rhamnosus_LOCK900),rhamnosus_979_LRHA),(((((((((rhamnosus_LR071,rhamnosus_PEL6),rhamnosus_PEL5),rhamnosus_GG),rhamnosus_ATCC53103),rhamnosus_313),(((rhamnosus_LRHMDP2,rhamnosus_LRHMDP3),rhamnosus_708_LRHA),rhamnosus_699_LRHA)),(((rhamnosus_K32,rhamnosus_LR138),rhamnosus_LR108),(rhamnosus_L35,rhamnosus_L34))),rhamnosus_R0011),rhamnosus_CLS17)),rhamnosus_ATCC21052),rhamnosus_870_LRHA),rhamnosus_769_LRHA),rhamnosus_541_LRHA),rhamnosus_526_LRHA),rhamnosus_308),(((((((((((((rhamnosus_40f,rhamnosus_R193),rhamnosus_LR073),rhamnosus_LOCK908),rhamnosus_LMS21),rhamnosus_LC705),rhamnosus_DSM20021),rhamnosus_BPL15),rhamnosus_BPL5),rhamnosus_ATCC8530),rhamnosus_ASCC),rhamnosus_988_LRHA),rhamnosus_943_LRHA),rhamnosus_906_LRHA)));
116502_SorC_family_transcri_alignment_tree	(rhamnosus_40f,(((((((rhamnosus_LC705,rhamnosus_DSM20021),rhamnosus_ASCC),rhamnosus_943_LRHA),rhamnosus_526_LRHA),rhamnosus_51B),(((((((((((((rhamnosus_R0011,rhamnosus_LOCK900),rhamnosus_CLS17),rhamnosus_ATCC21052),rhamnosus_LR108),(((rhamnosus_LR138,rhamnosus_K32),((((((((rhamnosus_PEL6,rhamnosus_PEL5),rhamnosus_LR071),rhamnosus_GG),rhamnosus_ATCC53103),rhamnosus_979_LRHA),rhamnosus_313),rhamnosus_L35),rhamnosus_L34)),(((((((((((rhamnosus_24,rhamnosus_HN001),rhamnosus_E800),rhamnosus_893_LRHA),rhamnosus_784_LRHA),rhamnosus_390_LRHA),rhamnosus_319_LRHA),rhamnosus_214_LRHA),rhamnosus_186_LRHA),rhamnosus_116),rhamnosus_CNCM_I3698),(((rhamnosus_LRHMDP2,rhamnosus_LRHMDP3),rhamnosus_708_LRHA),rhamnosus_699_LRHA)))),rhamnosus_R193),rhamnosus_LR073),rhamnosus_LOCK908),rhamnosus_LMS21),rhamnosus_BPL5),rhamnosus_988_LRHA),rhamnosus_870_LRHA),rhamnosus_308)),((((rhamnosus_541_LRHA,rhamnosus_BPL15),rhamnosus_ATCC8530),rhamnosus_906_LRHA),rhamnosus_769_LRHA)));
116508_ATP-dependent_Clp_pr_alignment_tree	(rhamnosus_40f,((((((((((((((((((rhamnosus_PEL6,rhamnosus_PEL5),rhamnosus_LR071),rhamnosus_GG),rhamnosus_ATCC53103),rhamnosus_313),((((((((((rhamnosus_LRHMDP2,rhamnosus_LRHMDP3),rhamnosus_708_LRHA),rhamnosus_699_LRHA),(((rhamnosus_R0011,rhamnosus_LOCK900),rhamnosus_CLS17),rhamnosus_ATCC21052)),rhamnosus_L35),rhamnosus_L34),rhamnosus_CNCM_I3698),rhamnosus_LR108),((((((((((rhamnosus_893_LRHA,rhamnosus_784_LRHA),rhamnosus_319_LRHA),rhamnosus_116),rhamnosus_HN001),rhamnosus_E800),rhamnosus_979_LRHA),rhamnosus_390_LRHA),rhamnosus_214_LRHA),rhamnosus_186_LRHA),rhamnosus_24)),(rhamnosus_LR138,rhamnosus_K32))),rhamnosus_LOCK908),rhamnosus_LMS21),rhamnosus_LC705),rhamnosus_DSM20021),rhamnosus_BPL15),rhamnosus_BPL5),rhamnosus_ATCC8530),rhamnosus_ASCC),rhamnosus_906_LRHA),rhamnosus_308),rhamnosus_51B),(((((((rhamnosus_988_LRHA,rhamnosus_943_LRHA),rhamnosus_870_LRHA),rhamnosus_769_LRHA),rhamnosus_541_LRHA),rhamnosus_526_LRHA),rhamnosus_R193),rhamnosus_LR073)));
116515_lactate_dehydrogenas_alignment_tree	(rhamnosus_40f,((((((((((((((((((((rhamnosus_R193,rhamnosus_LR073),rhamnosus_LOCK908),rhamnosus_LMS21),rhamnosus_LC705),rhamnosus_DSM20021),rhamnosus_CNCM_I3698),rhamnosus_BPL15),rhamnosus_BPL5),rhamnosus_ATCC8530),rhamnosus_ASCC),rhamnosus_988_LRHA),rhamnosus_943_LRHA),rhamnosus_906_LRHA),rhamnosus_870_LRHA),rhamnosus_769_LRHA),rhamnosus_541_LRHA),rhamnosus_526_LRHA),((((rhamnosus_LRHMDP2,rhamnosus_LRHMDP3),rhamnosus_708_LRHA),rhamnosus_699_LRHA),((((((((((((((((rhamnosus_PEL6,rhamnosus_PEL5),rhamnosus_LR071),rhamnosus_HN001),rhamnosus_GG),rhamnosus_ATCC53103),rhamnosus_979_LRHA),rhamnosus_390_LRHA),rhamnosus_313),rhamnosus_214_LRHA),rhamnosus_24),(((rhamnosus_R0011,rhamnosus_LOCK900),rhamnosus_CLS17),rhamnosus_ATCC21052)),(rhamnosus_L35,rhamnosus_L34)),rhamnosus_LR108),(rhamnosus_LR138,rhamnosus_K32)),(((rhamnosus_893_LRHA,rhamnosus_784_LRHA),rhamnosus_319_LRHA),rhamnosus_116)),(rhamnosus_E800,rhamnosus_186_LRHA)))),rhamnosus_308),rhamnosus_51B));
116516_cysteine_methyltrans_alignment_tree	(rhamnosus_40f,((((((((((((((((((((rhamnosus_BPL15,rhamnosus_BPL5),(((((((((((rhamnosus_PEL6,rhamnosus_979_LRHA),rhamnosus_PEL5),rhamnosus_LR071),rhamnosus_HN001),rhamnosus_GG),rhamnosus_ATCC53103),rhamnosus_390_LRHA),rhamnosus_313),rhamnosus_214_LRHA),rhamnosus_24),((((((rhamnosus_893_LRHA,rhamnosus_784_LRHA),rhamnosus_319_LRHA),rhamnosus_116),((rhamnosus_E800,rhamnosus_186_LRHA),(((rhamnosus_LR138,rhamnosus_K32),rhamnosus_LR108),(rhamnosus_L35,rhamnosus_L34)))),(((rhamnosus_R0011,rhamnosus_LOCK900),rhamnosus_CLS17),rhamnosus_ATCC21052)),(((rhamnosus_LRHMDP2,rhamnosus_LRHMDP3),rhamnosus_708_LRHA),rhamnosus_699_LRHA)))),rhamnosus_LMS21),rhamnosus_R193),rhamnosus_LR073),rhamnosus_LOCK908),rhamnosus_LC705),rhamnosus_DSM20021),rhamnosus_CNCM_I3698),rhamnosus_ATCC8530),rhamnosus_ASCC),rhamnosus_988_LRHA),rhamnosus_943_LRHA),rhamnosus_906_LRHA),rhamnosus_870_LRHA),rhamnosus_769_LRHA),rhamnosus_541_LRHA),rhamnosus_526_LRHA),rhamnosus_308),rhamnosus_51B));
116517_D-alanine--D-alanine_alignment_tree	(rhamnosus_40f,((((((((((((((rhamnosus_LRHMDP2,rhamnosus_LRHMDP3),rhamnosus_708_LRHA),rhamnosus_699_LRHA),(rhamnosus_L35,rhamnosus_L34)),(rhamnosus_E800,rhamnosus_186_LRHA)),rhamnosus_LR108),(((((((((((rhamnosus_HN001,rhamnosus_390_LRHA),rhamnosus_214_LRHA),rhamnosus_979_LRHA),rhamnosus_PEL6),rhamnosus_PEL5),rhamnosus_LR071),rhamnosus_GG),rhamnosus_ATCC53103),rhamnosus_313),rhamnosus_24),(rhamnosus_LR138,rhamnosus_K32))),(((rhamnosus_893_LRHA,rhamnosus_784_LRHA),rhamnosus_319_LRHA),rhamnosus_116)),(((rhamnosus_R0011,rhamnosus_LOCK900),rhamnosus_CLS17),rhamnosus_ATCC21052)),rhamnosus_769_LRHA),rhamnosus_541_LRHA),rhamnosus_526_LRHA),rhamnosus_51B),(((((((((((((((rhamnosus_308,rhamnosus_R193),rhamnosus_LR073),rhamnosus_LOCK908),rhamnosus_LMS21),rhamnosus_LC705),rhamnosus_DSM20021),rhamnosus_CNCM_I3698),rhamnosus_BPL15),rhamnosus_BPL5),rhamnosus_ATCC8530),rhamnosus_ASCC),rhamnosus_988_LRHA),rhamnosus_943_LRHA),rhamnosus_906_LRHA),rhamnosus_870_LRHA)));
116518_hypothetical_protein_alignment_tree	(rhamnosus_40f,((((((((((((((((((((rhamnosus_R193,rhamnosus_LR073),rhamnosus_LOCK908),rhamnosus_LMS21),rhamnosus_LC705),rhamnosus_DSM20021),rhamnosus_CNCM_I3698),rhamnosus_BPL15),rhamnosus_BPL5),rhamnosus_ATCC8530),rhamnosus_ASCC),rhamnosus_988_LRHA),rhamnosus_943_LRHA),rhamnosus_906_LRHA),((((((((((((rhamnosus_PEL6,rhamnosus_PEL5),rhamnosus_LR071),rhamnosus_HN001),rhamnosus_GG),rhamnosus_ATCC53103),rhamnosus_979_LRHA),rhamnosus_390_LRHA),rhamnosus_313),rhamnosus_214_LRHA),rhamnosus_24),((((((((((rhamnosus_K32,rhamnosus_LR138),rhamnosus_R0011),rhamnosus_LRHMDP2),rhamnosus_LRHMDP3),rhamnosus_LOCK900),rhamnosus_CLS17),rhamnosus_ATCC21052),rhamnosus_708_LRHA),rhamnosus_699_LRHA),(((((rhamnosus_893_LRHA,rhamnosus_784_LRHA),rhamnosus_319_LRHA),rhamnosus_116),rhamnosus_LR108),(rhamnosus_L35,rhamnosus_L34)))),(rhamnosus_E800,rhamnosus_186_LRHA))),rhamnosus_870_LRHA),rhamnosus_769_LRHA),rhamnosus_541_LRHA),rhamnosus_526_LRHA),rhamnosus_308),rhamnosus_51B));
116527_anaerobic_ribonucleo_alignment_tree	(rhamnosus_40f,((((((((((((((((((((((((((rhamnosus_LR138,rhamnosus_K32),rhamnosus_LR108),(rhamnosus_E800,rhamnosus_186_LRHA)),((((((((((((rhamnosus_PEL6,rhamnosus_PEL5),rhamnosus_LR071),rhamnosus_HN001),rhamnosus_GG),rhamnosus_ATCC53103),rhamnosus_979_LRHA),rhamnosus_390_LRHA),rhamnosus_313),rhamnosus_214_LRHA),rhamnosus_24),(((rhamnosus_R0011,rhamnosus_LOCK900),rhamnosus_CLS17),rhamnosus_ATCC21052)),(((rhamnosus_LRHMDP2,rhamnosus_LRHMDP3),rhamnosus_708_LRHA),rhamnosus_699_LRHA))),(rhamnosus_L35,rhamnosus_L34)),(((rhamnosus_893_LRHA,rhamnosus_784_LRHA),rhamnosus_319_LRHA),rhamnosus_116)),rhamnosus_R193),rhamnosus_LR073),rhamnosus_LOCK908),rhamnosus_LMS21),rhamnosus_LC705),rhamnosus_DSM20021),rhamnosus_CNCM_I3698),rhamnosus_BPL15),rhamnosus_BPL5),rhamnosus_ATCC8530),rhamnosus_ASCC),rhamnosus_988_LRHA),rhamnosus_943_LRHA),rhamnosus_906_LRHA),rhamnosus_870_LRHA),rhamnosus_769_LRHA),rhamnosus_541_LRHA),rhamnosus_526_LRHA),rhamnosus_308),rhamnosus_51B));
116531_transcriptional_regu_alignment_tree	(rhamnosus_40f,((((((((((((((((((((((((((rhamnosus_LRHMDP2,rhamnosus_LRHMDP3),rhamnosus_708_LRHA),rhamnosus_699_LRHA),rhamnosus_LR108),((((rhamnosus_893_LRHA,rhamnosus_784_LRHA),rhamnosus_319_LRHA),rhamnosus_116),(rhamnosus_L35,rhamnosus_L34))),(((((((((((((rhamnosus_PEL6,rhamnosus_PEL5),rhamnosus_LR071),rhamnosus_HN001),rhamnosus_GG),rhamnosus_ATCC53103),rhamnosus_979_LRHA),rhamnosus_390_LRHA),rhamnosus_313),rhamnosus_214_LRHA),rhamnosus_24),rhamnosus_E800),rhamnosus_186_LRHA),((((rhamnosus_R0011,rhamnosus_LOCK900),rhamnosus_CLS17),rhamnosus_ATCC21052),(rhamnosus_LR138,rhamnosus_K32)))),rhamnosus_R193),rhamnosus_LR073),rhamnosus_LOCK908),rhamnosus_LMS21),rhamnosus_LC705),rhamnosus_DSM20021),rhamnosus_CNCM_I3698),rhamnosus_BPL15),rhamnosus_BPL5),rhamnosus_ATCC8530),rhamnosus_ASCC),rhamnosus_988_LRHA),rhamnosus_943_LRHA),rhamnosus_906_LRHA),rhamnosus_870_LRHA),rhamnosus_769_LRHA),rhamnosus_541_LRHA),rhamnosus_526_LRHA),rhamnosus_308),rhamnosus_51B));
116532_adenylosuccinate_syn_alignment_tree	((((rhamnosus_CNCM_I3698,rhamnosus_308),rhamnosus_943_LRHA),rhamnosus_769_LRHA),((((((((((((((((((((((((rhamnosus_24,rhamnosus_PEL6),rhamnosus_PEL5),rhamnosus_LR071),rhamnosus_HN001),rhamnosus_GG),rhamnosus_ATCC53103),rhamnosus_979_LRHA),rhamnosus_390_LRHA),rhamnosus_313),rhamnosus_214_LRHA),(((rhamnosus_893_LRHA,rhamnosus_784_LRHA),rhamnosus_319_LRHA),rhamnosus_116)),(rhamnosus_E800,rhamnosus_186_LRHA)),((((((rhamnosus_R0011,rhamnosus_LOCK900),rhamnosus_CLS17),rhamnosus_ATCC21052),rhamnosus_LR108),(rhamnosus_L35,rhamnosus_L34)),(rhamnosus_LR138,rhamnosus_K32))),(((rhamnosus_LRHMDP2,rhamnosus_LRHMDP3),rhamnosus_708_LRHA),rhamnosus_699_LRHA)),rhamnosus_LR073),rhamnosus_LOCK908),rhamnosus_LMS21),rhamnosus_LC705),rhamnosus_DSM20021),rhamnosus_ATCC8530),rhamnosus_870_LRHA),rhamnosus_40f),(((rhamnosus_R193,rhamnosus_BPL5),rhamnosus_ASCC),rhamnosus_526_LRHA)),((((rhamnosus_906_LRHA,rhamnosus_51B),rhamnosus_BPL15),rhamnosus_988_LRHA),rhamnosus_541_LRHA)));
116539_murQ_alignment_tree	(rhamnosus_40f,(((((((((((((((((((rhamnosus_R193,rhamnosus_LR073),rhamnosus_LOCK908),((((((((((((((((((rhamnosus_PEL6,rhamnosus_PEL5),rhamnosus_LR071),rhamnosus_HN001),rhamnosus_GG),rhamnosus_ATCC53103),rhamnosus_979_LRHA),rhamnosus_390_LRHA),rhamnosus_313),rhamnosus_214_LRHA),rhamnosus_24),(((rhamnosus_893_LRHA,rhamnosus_784_LRHA),rhamnosus_319_LRHA),rhamnosus_116)),(((rhamnosus_LRHMDP2,rhamnosus_LRHMDP3),rhamnosus_708_LRHA),rhamnosus_699_LRHA)),(rhamnosus_L35,rhamnosus_L34)),(rhamnosus_LR138,rhamnosus_K32)),rhamnosus_LR108),(((rhamnosus_R0011,rhamnosus_LOCK900),rhamnosus_CLS17),rhamnosus_ATCC21052)),(rhamnosus_E800,rhamnosus_186_LRHA)),rhamnosus_LC705)),rhamnosus_LMS21),rhamnosus_DSM20021),rhamnosus_CNCM_I3698),rhamnosus_BPL15),rhamnosus_BPL5),rhamnosus_ATCC8530),rhamnosus_ASCC),rhamnosus_988_LRHA),rhamnosus_943_LRHA),rhamnosus_906_LRHA),rhamnosus_870_LRHA),rhamnosus_769_LRHA),rhamnosus_541_LRHA),rhamnosus_526_LRHA),rhamnosus_308),rhamnosus_51B));
116541_replicative_DNA_heli_alignment_tree	(rhamnosus_40f,((((((((((((((((((((rhamnosus_R193,rhamnosus_LR073),rhamnosus_LOCK908),rhamnosus_LMS21),rhamnosus_LC705),rhamnosus_DSM20021),rhamnosus_CNCM_I3698),rhamnosus_BPL15),rhamnosus_BPL5),rhamnosus_ATCC8530),rhamnosus_ASCC),rhamnosus_988_LRHA),rhamnosus_943_LRHA),rhamnosus_906_LRHA),rhamnosus_870_LRHA),rhamnosus_769_LRHA),rhamnosus_541_LRHA),rhamnosus_526_LRHA),(((((((((((((((((rhamnosus_PEL6,rhamnosus_PEL5),rhamnosus_LR071),rhamnosus_HN001),rhamnosus_GG),rhamnosus_ATCC53103),rhamnosus_979_LRHA),rhamnosus_390_LRHA),rhamnosus_313),rhamnosus_214_LRHA),rhamnosus_24),(((rhamnosus_893_LRHA,rhamnosus_784_LRHA),rhamnosus_319_LRHA),rhamnosus_116)),rhamnosus_LR108),(((rhamnosus_LRHMDP2,rhamnosus_LRHMDP3),rhamnosus_708_LRHA),rhamnosus_699_LRHA)),(rhamnosus_LR138,rhamnosus_K32)),(rhamnosus_L35,rhamnosus_L34)),(rhamnosus_E800,rhamnosus_186_LRHA)),(((rhamnosus_R0011,rhamnosus_LOCK900),rhamnosus_CLS17),rhamnosus_ATCC21052))),rhamnosus_308),rhamnosus_51B));
116542_50S_ribosomal_protei_alignment_tree	(rhamnosus_40f,((((((((((((((((((((rhamnosus_R193,rhamnosus_LR073),rhamnosus_LOCK908),rhamnosus_LMS21),rhamnosus_LC705),rhamnosus_DSM20021),rhamnosus_CNCM_I3698),rhamnosus_BPL15),rhamnosus_BPL5),rhamnosus_ATCC8530),rhamnosus_ASCC),rhamnosus_988_LRHA),rhamnosus_943_LRHA),rhamnosus_906_LRHA),rhamnosus_870_LRHA),((((((rhamnosus_E800,rhamnosus_186_LRHA),((((rhamnosus_LRHMDP2,rhamnosus_LRHMDP3),rhamnosus_708_LRHA),rhamnosus_699_LRHA),(((rhamnosus_R0011,rhamnosus_LOCK900),rhamnosus_CLS17),rhamnosus_ATCC21052))),(((((((((((rhamnosus_PEL6,rhamnosus_PEL5),rhamnosus_LR071),rhamnosus_HN001),rhamnosus_GG),rhamnosus_ATCC53103),rhamnosus_979_LRHA),rhamnosus_390_LRHA),rhamnosus_313),rhamnosus_214_LRHA),rhamnosus_24),(rhamnosus_K32,rhamnosus_LR138))),(((rhamnosus_893_LRHA,rhamnosus_784_LRHA),rhamnosus_319_LRHA),rhamnosus_116)),rhamnosus_LR108),(rhamnosus_L35,rhamnosus_L34))),rhamnosus_769_LRHA),rhamnosus_541_LRHA),rhamnosus_526_LRHA),rhamnosus_308),rhamnosus_51B));
116550_sodium_ABC_transport_alignment_tree	(rhamnosus_40f,(((((((((((((((((((rhamnosus_R193,rhamnosus_LOCK908),((((((rhamnosus_L35,rhamnosus_L34),rhamnosus_LR108),(((rhamnosus_R0011,rhamnosus_LOCK900),rhamnosus_CLS17),rhamnosus_ATCC21052)),((((rhamnosus_LRHMDP2,rhamnosus_LRHMDP3),rhamnosus_708_LRHA),rhamnosus_699_LRHA),((((rhamnosus_893_LRHA,rhamnosus_784_LRHA),rhamnosus_319_LRHA),rhamnosus_116),((((((((((((rhamnosus_PEL6,rhamnosus_PEL5),rhamnosus_LR071),rhamnosus_HN001),rhamnosus_GG),rhamnosus_E800),rhamnosus_ATCC53103),rhamnosus_979_LRHA),rhamnosus_390_LRHA),rhamnosus_313),rhamnosus_214_LRHA),rhamnosus_186_LRHA),rhamnosus_24)))),(rhamnosus_LR138,rhamnosus_K32)),rhamnosus_LR073)),rhamnosus_LMS21),rhamnosus_LC705),rhamnosus_DSM20021),rhamnosus_CNCM_I3698),rhamnosus_BPL15),rhamnosus_BPL5),rhamnosus_ATCC8530),rhamnosus_ASCC),rhamnosus_988_LRHA),rhamnosus_943_LRHA),rhamnosus_906_LRHA),rhamnosus_870_LRHA),rhamnosus_769_LRHA),rhamnosus_541_LRHA),rhamnosus_526_LRHA),rhamnosus_308),rhamnosus_51B));
116551_tRNA_threonylcarbamo_alignment_tree	(rhamnosus_40f,((((((((((((((((((((((((((rhamnosus_LR138,rhamnosus_K32),rhamnosus_LR108),(((rhamnosus_R0011,rhamnosus_LOCK900),rhamnosus_CLS17),rhamnosus_ATCC21052)),(((((((((((((rhamnosus_PEL6,rhamnosus_PEL5),rhamnosus_LR071),rhamnosus_HN001),rhamnosus_GG),rhamnosus_E800),rhamnosus_ATCC53103),rhamnosus_979_LRHA),rhamnosus_390_LRHA),rhamnosus_313),rhamnosus_214_LRHA),rhamnosus_186_LRHA),rhamnosus_24),(((rhamnosus_893_LRHA,rhamnosus_784_LRHA),rhamnosus_319_LRHA),rhamnosus_116))),(rhamnosus_L35,rhamnosus_L34)),(((rhamnosus_LRHMDP2,rhamnosus_LRHMDP3),rhamnosus_708_LRHA),rhamnosus_699_LRHA)),rhamnosus_R193),rhamnosus_LR073),rhamnosus_LOCK908),rhamnosus_LMS21),rhamnosus_LC705),rhamnosus_DSM20021),rhamnosus_CNCM_I3698),rhamnosus_BPL15),rhamnosus_BPL5),rhamnosus_ATCC8530),rhamnosus_ASCC),rhamnosus_988_LRHA),rhamnosus_943_LRHA),rhamnosus_906_LRHA),rhamnosus_870_LRHA),rhamnosus_769_LRHA),rhamnosus_541_LRHA),rhamnosus_526_LRHA),rhamnosus_308),rhamnosus_51B));
116555_hypothetical_protein_alignment_tree	(rhamnosus_24,(((((((((((((((((((((((((((((rhamnosus_893_LRHA,rhamnosus_784_LRHA),rhamnosus_319_LRHA),rhamnosus_116),((((rhamnosus_R0011,rhamnosus_LOCK900),rhamnosus_CLS17),rhamnosus_ATCC21052),rhamnosus_LR073)),(((rhamnosus_L35,rhamnosus_L34),((((((((rhamnosus_PEL6,rhamnosus_PEL5),rhamnosus_LR071),rhamnosus_GG),rhamnosus_ATCC53103),rhamnosus_979_LRHA),rhamnosus_313),(((rhamnosus_LRHMDP2,rhamnosus_LRHMDP3),rhamnosus_708_LRHA),rhamnosus_699_LRHA)),(rhamnosus_LR138,rhamnosus_K32))),rhamnosus_LR108)),rhamnosus_LOCK908),rhamnosus_LMS21),rhamnosus_LC705),rhamnosus_HN001),rhamnosus_E800),rhamnosus_DSM20021),rhamnosus_CNCM_I3698),rhamnosus_BPL15),rhamnosus_BPL5),rhamnosus_ATCC8530),rhamnosus_ASCC),rhamnosus_988_LRHA),rhamnosus_943_LRHA),rhamnosus_906_LRHA),rhamnosus_870_LRHA),rhamnosus_541_LRHA),rhamnosus_526_LRHA),rhamnosus_390_LRHA),rhamnosus_308),rhamnosus_214_LRHA),rhamnosus_186_LRHA),rhamnosus_51B),rhamnosus_40f),(rhamnosus_R193,rhamnosus_769_LRHA)));
116556_GNAT_family_acetyltr_alignment_tree	(rhamnosus_24,(((((((((((((((((((((((((((((((rhamnosus_L35,rhamnosus_L34),rhamnosus_LR108),(rhamnosus_LR138,rhamnosus_K32)),(((rhamnosus_R0011,rhamnosus_LOCK900),rhamnosus_CLS17),rhamnosus_ATCC21052)),(((((rhamnosus_LRHMDP2,rhamnosus_LRHMDP3),rhamnosus_708_LRHA),rhamnosus_699_LRHA),((((((rhamnosus_PEL6,rhamnosus_PEL5),rhamnosus_LR071),rhamnosus_GG),rhamnosus_ATCC53103),rhamnosus_979_LRHA),rhamnosus_313)),(((rhamnosus_893_LRHA,rhamnosus_784_LRHA),rhamnosus_319_LRHA),rhamnosus_116))),rhamnosus_R193),rhamnosus_LOCK908),rhamnosus_LMS21),rhamnosus_LC705),rhamnosus_HN001),rhamnosus_E800),rhamnosus_DSM20021),rhamnosus_CNCM_I3698),rhamnosus_BPL15),rhamnosus_BPL5),rhamnosus_ATCC8530),rhamnosus_ASCC),rhamnosus_988_LRHA),rhamnosus_943_LRHA),rhamnosus_906_LRHA),rhamnosus_870_LRHA),rhamnosus_769_LRHA),rhamnosus_541_LRHA),rhamnosus_526_LRHA),rhamnosus_390_LRHA),rhamnosus_308),rhamnosus_214_LRHA),rhamnosus_186_LRHA),rhamnosus_51B),rhamnosus_40f),rhamnosus_LR073));
116557_ABC_transporter_ATP-_alignment_tree	(rhamnosus_24,((((((((((((((((((rhamnosus_LRHMDP2,rhamnosus_LRHMDP3),rhamnosus_708_LRHA),rhamnosus_699_LRHA),(rhamnosus_LR138,rhamnosus_K32)),(((rhamnosus_893_LRHA,rhamnosus_784_LRHA),rhamnosus_319_LRHA),rhamnosus_116)),((((((rhamnosus_PEL6,rhamnosus_PEL5),rhamnosus_LR071),rhamnosus_GG),rhamnosus_ATCC53103),rhamnosus_979_LRHA),rhamnosus_313)),((((rhamnosus_R0011,rhamnosus_LOCK900),rhamnosus_CLS17),rhamnosus_ATCC21052),((rhamnosus_L35,rhamnosus_L34),rhamnosus_LR108))),rhamnosus_R193),rhamnosus_LMS21),rhamnosus_LC705),rhamnosus_CNCM_I3698),rhamnosus_988_LRHA),rhamnosus_870_LRHA),rhamnosus_526_LRHA),rhamnosus_214_LRHA),rhamnosus_40f),(((((((((rhamnosus_LR073,rhamnosus_LOCK908),rhamnosus_DSM20021),rhamnosus_ASCC),rhamnosus_HN001),rhamnosus_BPL5),rhamnosus_943_LRHA),rhamnosus_541_LRHA),rhamnosus_390_LRHA),rhamnosus_51B)),((((((rhamnosus_ATCC8530,rhamnosus_E800),rhamnosus_BPL15),rhamnosus_906_LRHA),rhamnosus_769_LRHA),rhamnosus_308),rhamnosus_186_LRHA)));
116558_ABC_transporter_perm_alignment_tree	(rhamnosus_40f,((((((((((((((((((((((((((rhamnosus_HN001,rhamnosus_E800),rhamnosus_390_LRHA),rhamnosus_214_LRHA),rhamnosus_186_LRHA),rhamnosus_24),(((((rhamnosus_LR138,rhamnosus_K32),rhamnosus_LR108),((((((rhamnosus_PEL6,rhamnosus_PEL5),rhamnosus_LR071),rhamnosus_GG),rhamnosus_ATCC53103),rhamnosus_979_LRHA),rhamnosus_313)),((((rhamnosus_R0011,rhamnosus_LOCK900),rhamnosus_CLS17),rhamnosus_ATCC21052),(rhamnosus_L35,rhamnosus_L34))),((((rhamnosus_893_LRHA,rhamnosus_784_LRHA),rhamnosus_319_LRHA),rhamnosus_116),(((rhamnosus_LRHMDP2,rhamnosus_LRHMDP3),rhamnosus_708_LRHA),rhamnosus_699_LRHA)))),rhamnosus_R193),rhamnosus_LR073),rhamnosus_LOCK908),rhamnosus_LMS21),rhamnosus_LC705),rhamnosus_DSM20021),rhamnosus_CNCM_I3698),rhamnosus_BPL15),rhamnosus_BPL5),rhamnosus_ATCC8530),rhamnosus_ASCC),rhamnosus_988_LRHA),rhamnosus_943_LRHA),rhamnosus_906_LRHA),rhamnosus_870_LRHA),rhamnosus_769_LRHA),rhamnosus_541_LRHA),rhamnosus_526_LRHA),rhamnosus_308),rhamnosus_51B));
116560_ABC_transporter_subs_alignment_tree	(rhamnosus_40f,((((((((((((((((((((((((((((rhamnosus_R0011,rhamnosus_LOCK900),rhamnosus_CLS17),rhamnosus_ATCC21052),(((rhamnosus_893_LRHA,rhamnosus_784_LRHA),rhamnosus_319_LRHA),rhamnosus_116)),((((((rhamnosus_PEL6,rhamnosus_PEL5),rhamnosus_LR071),rhamnosus_GG),rhamnosus_ATCC53103),rhamnosus_979_LRHA),rhamnosus_313)),(((((rhamnosus_HN001,rhamnosus_E800),rhamnosus_390_LRHA),rhamnosus_214_LRHA),rhamnosus_186_LRHA),rhamnosus_24)),(((rhamnosus_LRHMDP2,rhamnosus_LRHMDP3),rhamnosus_708_LRHA),rhamnosus_699_LRHA)),(((rhamnosus_L35,rhamnosus_L34),(rhamnosus_LR138,rhamnosus_K32)),rhamnosus_LR108)),rhamnosus_R193),rhamnosus_LOCK908),rhamnosus_LMS21),rhamnosus_LC705),rhamnosus_DSM20021),rhamnosus_CNCM_I3698),rhamnosus_BPL15),rhamnosus_BPL5),rhamnosus_ATCC8530),rhamnosus_ASCC),rhamnosus_988_LRHA),rhamnosus_943_LRHA),rhamnosus_906_LRHA),rhamnosus_870_LRHA),rhamnosus_769_LRHA),rhamnosus_541_LRHA),rhamnosus_526_LRHA),rhamnosus_308),rhamnosus_51B),rhamnosus_LR073));
116566_beta-phosphoglucomut_alignment_tree	(rhamnosus_40f,(((((((((((((((((((((((((((rhamnosus_893_LRHA,rhamnosus_784_LRHA),rhamnosus_319_LRHA),rhamnosus_116),(rhamnosus_L35,rhamnosus_L34)),((((rhamnosus_LRHMDP2,rhamnosus_LRHMDP3),rhamnosus_708_LRHA),rhamnosus_699_LRHA),((rhamnosus_LR138,rhamnosus_K32),rhamnosus_LR108))),((((rhamnosus_R0011,rhamnosus_LOCK900),rhamnosus_CLS17),rhamnosus_ATCC21052),((((((rhamnosus_PEL6,rhamnosus_PEL5),rhamnosus_LR071),rhamnosus_GG),rhamnosus_ATCC53103),rhamnosus_979_LRHA),rhamnosus_313))),(((((rhamnosus_HN001,rhamnosus_E800),rhamnosus_390_LRHA),rhamnosus_214_LRHA),rhamnosus_186_LRHA),rhamnosus_24)),rhamnosus_LR073),rhamnosus_R193),rhamnosus_LOCK908),rhamnosus_LMS21),rhamnosus_LC705),rhamnosus_DSM20021),rhamnosus_CNCM_I3698),rhamnosus_BPL15),rhamnosus_BPL5),rhamnosus_ATCC8530),rhamnosus_ASCC),rhamnosus_988_LRHA),rhamnosus_943_LRHA),rhamnosus_906_LRHA),rhamnosus_870_LRHA),rhamnosus_769_LRHA),rhamnosus_541_LRHA),rhamnosus_526_LRHA),rhamnosus_308),rhamnosus_51B));
116568_Holliday_junction_DN_alignment_tree	(rhamnosus_40f,((((((((((((((((((((((((((((((((((((rhamnosus_PEL6,rhamnosus_PEL5),rhamnosus_LR071),rhamnosus_K32),rhamnosus_HN001),rhamnosus_GG),rhamnosus_E800),rhamnosus_ATCC53103),rhamnosus_390_LRHA),rhamnosus_313),rhamnosus_214_LRHA),rhamnosus_186_LRHA),rhamnosus_24),((rhamnosus_L35,rhamnosus_L34),rhamnosus_LR138)),((((rhamnosus_893_LRHA,rhamnosus_784_LRHA),rhamnosus_319_LRHA),rhamnosus_116),rhamnosus_LR108)),(((rhamnosus_R0011,rhamnosus_LOCK900),rhamnosus_CLS17),rhamnosus_ATCC21052)),((((rhamnosus_LRHMDP2,rhamnosus_LRHMDP3),rhamnosus_979_LRHA),rhamnosus_708_LRHA),rhamnosus_699_LRHA)),rhamnosus_R193),rhamnosus_LR073),rhamnosus_LOCK908),rhamnosus_LMS21),rhamnosus_LC705),rhamnosus_DSM20021),rhamnosus_CNCM_I3698),rhamnosus_BPL15),rhamnosus_BPL5),rhamnosus_ATCC8530),rhamnosus_ASCC),rhamnosus_988_LRHA),rhamnosus_943_LRHA),rhamnosus_906_LRHA),rhamnosus_870_LRHA),rhamnosus_769_LRHA),rhamnosus_541_LRHA),rhamnosus_526_LRHA),rhamnosus_308),rhamnosus_51B));
116569_Holliday_junction_DN_alignment_tree	(rhamnosus_40f,(((((((((((((((((((((((((((rhamnosus_L35,rhamnosus_L34),rhamnosus_LR108),rhamnosus_LR138),((((rhamnosus_LRHMDP2,rhamnosus_LRHMDP3),rhamnosus_979_LRHA),rhamnosus_708_LRHA),rhamnosus_699_LRHA)),(((rhamnosus_R0011,rhamnosus_ATCC21052),rhamnosus_LOCK900),rhamnosus_CLS17)),(((rhamnosus_893_LRHA,rhamnosus_784_LRHA),rhamnosus_319_LRHA),rhamnosus_116)),((((((((((((rhamnosus_K32,rhamnosus_PEL6),rhamnosus_PEL5),rhamnosus_LR071),rhamnosus_HN001),rhamnosus_GG),rhamnosus_E800),rhamnosus_ATCC53103),rhamnosus_390_LRHA),rhamnosus_313),rhamnosus_214_LRHA),rhamnosus_186_LRHA),rhamnosus_24)),rhamnosus_R193),rhamnosus_LR073),rhamnosus_LOCK908),rhamnosus_LMS21),rhamnosus_LC705),rhamnosus_DSM20021),rhamnosus_CNCM_I3698),rhamnosus_BPL15),rhamnosus_BPL5),rhamnosus_ATCC8530),rhamnosus_ASCC),rhamnosus_988_LRHA),rhamnosus_943_LRHA),rhamnosus_906_LRHA),rhamnosus_870_LRHA),rhamnosus_769_LRHA),rhamnosus_541_LRHA),rhamnosus_526_LRHA),rhamnosus_308),rhamnosus_51B));
116570_membrane_protein_alignment_tree	(rhamnosus_40f,(((((((((((((((((((((((rhamnosus_LR138,rhamnosus_LR108),((((((rhamnosus_R0011,rhamnosus_LOCK900),rhamnosus_CLS17),rhamnosus_ATCC21052),(((rhamnosus_LRHMDP2,rhamnosus_LRHMDP3),rhamnosus_708_LRHA),rhamnosus_699_LRHA)),(((rhamnosus_893_LRHA,rhamnosus_784_LRHA),rhamnosus_319_LRHA),rhamnosus_116)),(rhamnosus_L35,rhamnosus_L34))),(((((((((((((rhamnosus_K32,rhamnosus_PEL6),rhamnosus_PEL5),rhamnosus_LR071),rhamnosus_HN001),rhamnosus_GG),rhamnosus_E800),rhamnosus_ATCC53103),rhamnosus_979_LRHA),rhamnosus_390_LRHA),rhamnosus_313),rhamnosus_214_LRHA),rhamnosus_186_LRHA),rhamnosus_24)),rhamnosus_R193),rhamnosus_LR073),rhamnosus_LOCK908),rhamnosus_LMS21),rhamnosus_LC705),rhamnosus_DSM20021),rhamnosus_CNCM_I3698),rhamnosus_BPL15),rhamnosus_BPL5),rhamnosus_ATCC8530),rhamnosus_ASCC),rhamnosus_988_LRHA),rhamnosus_943_LRHA),rhamnosus_906_LRHA),rhamnosus_870_LRHA),rhamnosus_769_LRHA),rhamnosus_541_LRHA),rhamnosus_526_LRHA),rhamnosus_308),rhamnosus_51B));
116571_S-ribosylhomocystein_alignment_tree	(rhamnosus_40f,((((((((((((((((((((rhamnosus_R193,rhamnosus_LR073),rhamnosus_LOCK908),rhamnosus_LMS21),rhamnosus_LC705),rhamnosus_DSM20021),rhamnosus_CNCM_I3698),rhamnosus_BPL15),rhamnosus_BPL5),rhamnosus_ATCC8530),rhamnosus_ASCC),rhamnosus_988_LRHA),rhamnosus_943_LRHA),rhamnosus_906_LRHA),rhamnosus_870_LRHA),rhamnosus_769_LRHA),rhamnosus_541_LRHA),rhamnosus_526_LRHA),rhamnosus_308),((((((((((((rhamnosus_R0011,rhamnosus_LOCK900),rhamnosus_HN001),rhamnosus_E800),rhamnosus_CLS17),rhamnosus_ATCC21052),rhamnosus_390_LRHA),rhamnosus_214_LRHA),rhamnosus_186_LRHA),((((rhamnosus_893_LRHA,rhamnosus_784_LRHA),rhamnosus_319_LRHA),rhamnosus_116),((((((((rhamnosus_PEL6,rhamnosus_PEL5),rhamnosus_LR071),rhamnosus_K32),rhamnosus_GG),rhamnosus_ATCC53103),rhamnosus_979_LRHA),rhamnosus_313),rhamnosus_24))),rhamnosus_LR108),((rhamnosus_L35,rhamnosus_L34),rhamnosus_LR138)),(((rhamnosus_LRHMDP2,rhamnosus_LRHMDP3),rhamnosus_708_LRHA),rhamnosus_699_LRHA))),rhamnosus_51B));
116578_type_II_secretion_sy_alignment_tree	(rhamnosus_40f,(((((((((rhamnosus_ASCC,rhamnosus_943_LRHA),rhamnosus_906_LRHA),rhamnosus_870_LRHA),rhamnosus_769_LRHA),rhamnosus_541_LRHA),rhamnosus_526_LRHA),rhamnosus_308),rhamnosus_51B),((((((((((((((((((rhamnosus_LRHMDP2,rhamnosus_LRHMDP3),rhamnosus_708_LRHA),rhamnosus_699_LRHA),(rhamnosus_L35,rhamnosus_L34)),((((((rhamnosus_R0011,rhamnosus_LOCK900),rhamnosus_CLS17),rhamnosus_ATCC21052),(((rhamnosus_893_LRHA,rhamnosus_784_LRHA),rhamnosus_319_LRHA),rhamnosus_116)),(((((rhamnosus_PEL6,rhamnosus_PEL5),rhamnosus_LR071),rhamnosus_GG),rhamnosus_ATCC53103),rhamnosus_313)),rhamnosus_LR108)),((((((rhamnosus_HN001,rhamnosus_E800),rhamnosus_979_LRHA),rhamnosus_390_LRHA),rhamnosus_214_LRHA),rhamnosus_186_LRHA),rhamnosus_24)),(rhamnosus_LR138,rhamnosus_K32)),rhamnosus_R193),rhamnosus_LR073),rhamnosus_LOCK908),rhamnosus_LMS21),rhamnosus_LC705),rhamnosus_DSM20021),rhamnosus_CNCM_I3698),rhamnosus_BPL15),rhamnosus_BPL5),rhamnosus_ATCC8530),rhamnosus_988_LRHA)));
116588_hypothetical_protein_alignment_tree	(rhamnosus_51B,((((((((((((((((rhamnosus_PEL6,rhamnosus_PEL5),rhamnosus_LR071),rhamnosus_GG),rhamnosus_ATCC53103),rhamnosus_313),rhamnosus_ASCC),rhamnosus_988_LRHA),rhamnosus_943_LRHA),rhamnosus_906_LRHA),rhamnosus_870_LRHA),rhamnosus_769_LRHA),rhamnosus_708_LRHA),rhamnosus_699_LRHA),rhamnosus_541_LRHA),rhamnosus_526_LRHA),(((((((((((rhamnosus_BPL15,rhamnosus_BPL5),(((((((rhamnosus_893_LRHA,rhamnosus_784_LRHA),rhamnosus_319_LRHA),rhamnosus_116),rhamnosus_LR108),((rhamnosus_R193,rhamnosus_308),rhamnosus_40f)),(((((rhamnosus_R0011,rhamnosus_LOCK900),rhamnosus_CLS17),rhamnosus_ATCC21052),rhamnosus_979_LRHA),rhamnosus_K32)),(((((((rhamnosus_HN001,rhamnosus_E800),rhamnosus_390_LRHA),rhamnosus_214_LRHA),rhamnosus_186_LRHA),rhamnosus_24),rhamnosus_LR138),rhamnosus_CNCM_I3698))),(rhamnosus_L35,rhamnosus_L34)),rhamnosus_LRHMDP2),rhamnosus_LRHMDP3),rhamnosus_LR073),rhamnosus_LOCK908),rhamnosus_LMS21),rhamnosus_LC705),rhamnosus_DSM20021),rhamnosus_ATCC8530)));
116589_hypothetical_protein_alignment_tree	(rhamnosus_51B,(((((((((((rhamnosus_988_LRHA,rhamnosus_943_LRHA),rhamnosus_870_LRHA),rhamnosus_769_LRHA),rhamnosus_541_LRHA),rhamnosus_526_LRHA),rhamnosus_LC705),rhamnosus_DSM20021),rhamnosus_ATCC8530),rhamnosus_ASCC),rhamnosus_906_LRHA),((((((((((((((((rhamnosus_HN001,rhamnosus_E800),rhamnosus_390_LRHA),rhamnosus_214_LRHA),rhamnosus_186_LRHA),rhamnosus_24),(((rhamnosus_LRHMDP2,rhamnosus_LRHMDP3),rhamnosus_708_LRHA),rhamnosus_699_LRHA)),(((rhamnosus_L35,rhamnosus_L34),(((((((((((((rhamnosus_893_LRHA,rhamnosus_784_LRHA),rhamnosus_319_LRHA),rhamnosus_116),rhamnosus_R0011),rhamnosus_LOCK900),rhamnosus_CLS17),rhamnosus_ATCC21052),rhamnosus_979_LRHA),rhamnosus_K32),rhamnosus_LR138),rhamnosus_CNCM_I3698),((rhamnosus_R193,rhamnosus_308),rhamnosus_40f)),rhamnosus_LR108)),(rhamnosus_BPL15,rhamnosus_BPL5))),rhamnosus_PEL6),rhamnosus_PEL5),rhamnosus_LR071),rhamnosus_GG),rhamnosus_ATCC53103),rhamnosus_313),rhamnosus_LR073),rhamnosus_LOCK908),rhamnosus_LMS21)));
116595_acetate_kinase_alignment_tree	(rhamnosus_40f,(((((((((rhamnosus_LR073,rhamnosus_LMS21),((((((((rhamnosus_L35,rhamnosus_L34),rhamnosus_LR108),rhamnosus_BPL5),(((((rhamnosus_CLS17,rhamnosus_ATCC21052),rhamnosus_390_LRHA),rhamnosus_186_LRHA),rhamnosus_K32),(rhamnosus_LR138,rhamnosus_24))),((rhamnosus_893_LRHA,rhamnosus_784_LRHA),rhamnosus_116)),(rhamnosus_PEL5,rhamnosus_313)),rhamnosus_LRHMDP3),((((rhamnosus_LRHMDP2,rhamnosus_708_LRHA),rhamnosus_699_LRHA),(rhamnosus_R0011,rhamnosus_LOCK900)),((((((((((((rhamnosus_R193,rhamnosus_LOCK908),rhamnosus_LC705),rhamnosus_DSM20021),rhamnosus_BPL15),rhamnosus_ATCC8530),rhamnosus_988_LRHA),rhamnosus_906_LRHA),rhamnosus_541_LRHA),rhamnosus_526_LRHA),rhamnosus_51B),((((((rhamnosus_PEL6,rhamnosus_LR071),rhamnosus_HN001),rhamnosus_GG),rhamnosus_ATCC53103),rhamnosus_214_LRHA),rhamnosus_979_LRHA)),rhamnosus_319_LRHA)))),rhamnosus_E800),rhamnosus_CNCM_I3698),rhamnosus_ASCC),rhamnosus_943_LRHA),rhamnosus_870_LRHA),rhamnosus_769_LRHA),rhamnosus_308));
116599_tautomerase_alignment_tree	(rhamnosus_40f,(((((((((((((((((((((((((rhamnosus_LRHMDP2,rhamnosus_LRHMDP3),rhamnosus_708_LRHA),rhamnosus_699_LRHA),((((((((((((((((((rhamnosus_R0011,rhamnosus_313),rhamnosus_PEL6),rhamnosus_PEL5),rhamnosus_LR071),rhamnosus_LOCK900),rhamnosus_L35),rhamnosus_L34),rhamnosus_HN001),rhamnosus_GG),rhamnosus_E800),rhamnosus_CLS17),rhamnosus_ATCC53103),rhamnosus_ATCC21052),rhamnosus_390_LRHA),rhamnosus_214_LRHA),rhamnosus_186_LRHA),rhamnosus_24),rhamnosus_LR108)),((rhamnosus_LR138,rhamnosus_K32),((((rhamnosus_893_LRHA,rhamnosus_784_LRHA),rhamnosus_319_LRHA),rhamnosus_116),rhamnosus_979_LRHA))),rhamnosus_R193),rhamnosus_LR073),rhamnosus_LOCK908),rhamnosus_LMS21),rhamnosus_LC705),rhamnosus_DSM20021),rhamnosus_CNCM_I3698),rhamnosus_BPL15),rhamnosus_BPL5),rhamnosus_ATCC8530),rhamnosus_ASCC),rhamnosus_988_LRHA),rhamnosus_943_LRHA),rhamnosus_906_LRHA),rhamnosus_870_LRHA),rhamnosus_769_LRHA),rhamnosus_541_LRHA),rhamnosus_526_LRHA),rhamnosus_308),rhamnosus_51B));
116602_6-phosphogluconate_d_alignment_tree	(rhamnosus_40f,(((((rhamnosus_LC705,rhamnosus_906_LRHA),rhamnosus_541_LRHA),rhamnosus_51B),(((((((((rhamnosus_LR073,rhamnosus_R193),rhamnosus_LOCK908),rhamnosus_LMS21),rhamnosus_CNCM_I3698),rhamnosus_BPL5),rhamnosus_ASCC),rhamnosus_943_LRHA),rhamnosus_769_LRHA),rhamnosus_308)),((((((((((((((((((rhamnosus_PEL6,rhamnosus_PEL5),rhamnosus_LR071),rhamnosus_HN001),rhamnosus_GG),rhamnosus_E800),rhamnosus_ATCC53103),rhamnosus_390_LRHA),rhamnosus_313),rhamnosus_214_LRHA),rhamnosus_186_LRHA),(((rhamnosus_L35,rhamnosus_L34),(rhamnosus_K32,rhamnosus_LR138)),rhamnosus_979_LRHA)),(((((rhamnosus_893_LRHA,rhamnosus_784_LRHA),rhamnosus_319_LRHA),rhamnosus_116),(((((rhamnosus_R0011,rhamnosus_LOCK900),rhamnosus_CLS17),rhamnosus_ATCC21052),rhamnosus_24),(((rhamnosus_LRHMDP2,rhamnosus_LRHMDP3),rhamnosus_708_LRHA),rhamnosus_699_LRHA))),rhamnosus_LR108)),rhamnosus_DSM20021),rhamnosus_BPL15),rhamnosus_ATCC8530),rhamnosus_988_LRHA),rhamnosus_870_LRHA),rhamnosus_526_LRHA)));
116603_gluconate_kinase_alignment_tree	(rhamnosus_526_LRHA,(((((((((((((((rhamnosus_L35,rhamnosus_L34),rhamnosus_LR108),(((rhamnosus_893_LRHA,rhamnosus_784_LRHA),rhamnosus_319_LRHA),rhamnosus_116)),(rhamnosus_LR138,rhamnosus_K32)),rhamnosus_979_LRHA),(((((((((rhamnosus_PEL6,rhamnosus_PEL5),rhamnosus_LR071),rhamnosus_GG),rhamnosus_ATCC53103),rhamnosus_313),rhamnosus_E800),rhamnosus_186_LRHA),((rhamnosus_HN001,rhamnosus_390_LRHA),rhamnosus_214_LRHA)),(((((rhamnosus_R0011,rhamnosus_LOCK900),rhamnosus_CLS17),rhamnosus_ATCC21052),rhamnosus_24),(((rhamnosus_LRHMDP2,rhamnosus_LRHMDP3),rhamnosus_708_LRHA),rhamnosus_699_LRHA)))),rhamnosus_R193),rhamnosus_LMS21),rhamnosus_DSM20021),rhamnosus_BPL15),rhamnosus_ASCC),rhamnosus_906_LRHA),rhamnosus_541_LRHA),(((rhamnosus_ATCC8530,rhamnosus_308),rhamnosus_943_LRHA),rhamnosus_769_LRHA)),((((((((rhamnosus_LR073,rhamnosus_51B),rhamnosus_40f),rhamnosus_LOCK908),rhamnosus_LC705),rhamnosus_CNCM_I3698),rhamnosus_BPL5),rhamnosus_988_LRHA),rhamnosus_870_LRHA)));
116604_gluconate_permease_alignment_tree	(rhamnosus_40f,(((((((((((((((((((rhamnosus_ATCC8530,rhamnosus_LR073),rhamnosus_LOCK908),rhamnosus_LMS21),rhamnosus_LC705),rhamnosus_DSM20021),rhamnosus_CNCM_I3698),rhamnosus_BPL15),rhamnosus_BPL5),rhamnosus_ASCC),rhamnosus_988_LRHA),rhamnosus_943_LRHA),rhamnosus_906_LRHA),rhamnosus_870_LRHA),rhamnosus_769_LRHA),rhamnosus_541_LRHA),rhamnosus_526_LRHA),rhamnosus_308),rhamnosus_51B),(((((((rhamnosus_L35,rhamnosus_L34),rhamnosus_LR108),(rhamnosus_LR138,rhamnosus_K32)),((((((((((rhamnosus_PEL6,rhamnosus_PEL5),rhamnosus_LR071),rhamnosus_HN001),rhamnosus_GG),rhamnosus_E800),rhamnosus_ATCC53103),rhamnosus_390_LRHA),rhamnosus_313),rhamnosus_214_LRHA),rhamnosus_186_LRHA)),rhamnosus_979_LRHA),(((((rhamnosus_LRHMDP2,rhamnosus_LRHMDP3),rhamnosus_708_LRHA),rhamnosus_699_LRHA),((((rhamnosus_R0011,rhamnosus_LOCK900),rhamnosus_CLS17),rhamnosus_ATCC21052),rhamnosus_24)),(((rhamnosus_784_LRHA,rhamnosus_319_LRHA),rhamnosus_893_LRHA),rhamnosus_116))),rhamnosus_R193)));
116605_hypothetical_protein_alignment_tree	(rhamnosus_40f,(((((((((((((((((((((((((((((((rhamnosus_L35,rhamnosus_L34),rhamnosus_LR108),(((rhamnosus_LRHMDP2,rhamnosus_LRHMDP3),rhamnosus_708_LRHA),rhamnosus_699_LRHA)),(rhamnosus_LR138,rhamnosus_K32)),rhamnosus_893_LRHA),rhamnosus_784_LRHA),rhamnosus_319_LRHA),rhamnosus_116),(((((((((((rhamnosus_PEL6,rhamnosus_PEL5),rhamnosus_LR071),rhamnosus_HN001),rhamnosus_GG),rhamnosus_E800),rhamnosus_ATCC53103),rhamnosus_390_LRHA),rhamnosus_313),rhamnosus_214_LRHA),rhamnosus_186_LRHA),rhamnosus_24)),rhamnosus_979_LRHA),(((rhamnosus_R0011,rhamnosus_LOCK900),rhamnosus_CLS17),rhamnosus_ATCC21052)),rhamnosus_R193),rhamnosus_LR073),rhamnosus_LOCK908),rhamnosus_LMS21),rhamnosus_LC705),rhamnosus_DSM20021),rhamnosus_CNCM_I3698),rhamnosus_BPL15),rhamnosus_BPL5),rhamnosus_ATCC8530),rhamnosus_ASCC),rhamnosus_988_LRHA),rhamnosus_943_LRHA),rhamnosus_906_LRHA),rhamnosus_870_LRHA),rhamnosus_769_LRHA),rhamnosus_541_LRHA),rhamnosus_526_LRHA),rhamnosus_308),rhamnosus_51B));
116606_ABC_transporter_ATPa_alignment_tree	(rhamnosus_51B,(((((((rhamnosus_LMS21,rhamnosus_DSM20021),rhamnosus_BPL15),rhamnosus_988_LRHA),rhamnosus_906_LRHA),rhamnosus_526_LRHA),(((((((rhamnosus_R193,rhamnosus_308),rhamnosus_40f),rhamnosus_LC705),rhamnosus_BPL5),rhamnosus_ASCC),rhamnosus_870_LRHA),rhamnosus_541_LRHA)),((((((((((((((((((rhamnosus_PEL6,rhamnosus_PEL5),rhamnosus_LR071),rhamnosus_HN001),rhamnosus_GG),rhamnosus_E800),rhamnosus_ATCC53103),rhamnosus_390_LRHA),rhamnosus_313),rhamnosus_214_LRHA),rhamnosus_186_LRHA),((((((((rhamnosus_LRHMDP2,rhamnosus_LRHMDP3),rhamnosus_708_LRHA),rhamnosus_699_LRHA),rhamnosus_LR108),(((rhamnosus_LR138,rhamnosus_K32),rhamnosus_L35),rhamnosus_L34)),(((rhamnosus_R0011,rhamnosus_LOCK900),rhamnosus_CLS17),rhamnosus_ATCC21052)),rhamnosus_979_LRHA),(((rhamnosus_893_LRHA,rhamnosus_784_LRHA),rhamnosus_319_LRHA),rhamnosus_116))),rhamnosus_24),rhamnosus_LR073),rhamnosus_LOCK908),rhamnosus_CNCM_I3698),rhamnosus_ATCC8530),rhamnosus_943_LRHA),rhamnosus_769_LRHA)));
116607_ABC_transporter_alignment_tree	(rhamnosus_40f,((((((((((((((((((((rhamnosus_R193,rhamnosus_LR073),rhamnosus_LOCK908),rhamnosus_LMS21),(((((rhamnosus_R0011,rhamnosus_LOCK900),rhamnosus_CLS17),rhamnosus_ATCC21052),rhamnosus_24),((((((rhamnosus_893_LRHA,rhamnosus_784_LRHA),rhamnosus_319_LRHA),rhamnosus_116),rhamnosus_LR108),(rhamnosus_LR138,rhamnosus_K32)),(((((((((((rhamnosus_PEL6,rhamnosus_PEL5),rhamnosus_LR071),rhamnosus_HN001),rhamnosus_GG),rhamnosus_E800),rhamnosus_ATCC53103),rhamnosus_390_LRHA),rhamnosus_313),rhamnosus_214_LRHA),rhamnosus_186_LRHA),(((((rhamnosus_LRHMDP2,rhamnosus_LRHMDP3),rhamnosus_708_LRHA),rhamnosus_699_LRHA),rhamnosus_979_LRHA),(rhamnosus_L35,rhamnosus_L34)))))),rhamnosus_LC705),rhamnosus_DSM20021),rhamnosus_CNCM_I3698),rhamnosus_BPL15),rhamnosus_BPL5),rhamnosus_ATCC8530),rhamnosus_ASCC),rhamnosus_988_LRHA),rhamnosus_943_LRHA),rhamnosus_906_LRHA),rhamnosus_870_LRHA),rhamnosus_769_LRHA),rhamnosus_541_LRHA),rhamnosus_526_LRHA),rhamnosus_308),rhamnosus_51B));
116608_DeoR_family_transcri_alignment_tree	(rhamnosus_40f,(((((((((((((rhamnosus_LR138,rhamnosus_K32),rhamnosus_LR108),((((rhamnosus_ATCC21052,rhamnosus_R0011),rhamnosus_LOCK900),rhamnosus_CLS17),rhamnosus_24)),((((((((((rhamnosus_HN001,rhamnosus_390_LRHA),rhamnosus_214_LRHA),rhamnosus_PEL6),rhamnosus_PEL5),rhamnosus_LR071),rhamnosus_GG),rhamnosus_E800),rhamnosus_ATCC53103),rhamnosus_313),rhamnosus_186_LRHA)),(((rhamnosus_L35,rhamnosus_L34),rhamnosus_979_LRHA),(((rhamnosus_893_LRHA,rhamnosus_784_LRHA),rhamnosus_319_LRHA),rhamnosus_116))),(((rhamnosus_LRHMDP2,rhamnosus_LRHMDP3),rhamnosus_708_LRHA),rhamnosus_699_LRHA)),rhamnosus_CNCM_I3698),rhamnosus_ATCC8530),rhamnosus_943_LRHA),rhamnosus_769_LRHA),rhamnosus_51B),(((((((rhamnosus_R193,rhamnosus_LR073),rhamnosus_LMS21),rhamnosus_DSM20021),rhamnosus_BPL5),rhamnosus_988_LRHA),rhamnosus_870_LRHA),rhamnosus_526_LRHA)),((((((rhamnosus_308,rhamnosus_LOCK908),rhamnosus_LC705),rhamnosus_BPL15),rhamnosus_ASCC),rhamnosus_906_LRHA),rhamnosus_541_LRHA)));
116610_hypothetical_protein_alignment_tree	(rhamnosus_40f,(((((((((((((((((((((rhamnosus_R193,rhamnosus_LR138),rhamnosus_LR073),rhamnosus_LOCK908),((((((((((((rhamnosus_PEL6,rhamnosus_PEL5),rhamnosus_LR071),rhamnosus_HN001),rhamnosus_GG),rhamnosus_ATCC53103),rhamnosus_979_LRHA),rhamnosus_390_LRHA),rhamnosus_313),rhamnosus_214_LRHA),rhamnosus_24),((rhamnosus_L35,rhamnosus_L34),(((((((rhamnosus_LRHMDP2,rhamnosus_LRHMDP3),rhamnosus_708_LRHA),rhamnosus_699_LRHA),rhamnosus_LR108),rhamnosus_K32),(rhamnosus_E800,rhamnosus_186_LRHA)),(((rhamnosus_893_LRHA,rhamnosus_784_LRHA),rhamnosus_319_LRHA),rhamnosus_116)))),(((rhamnosus_R0011,rhamnosus_CLS17),rhamnosus_LOCK900),rhamnosus_ATCC21052))),rhamnosus_LMS21),rhamnosus_LC705),rhamnosus_DSM20021),rhamnosus_CNCM_I3698),rhamnosus_BPL15),rhamnosus_BPL5),rhamnosus_ATCC8530),rhamnosus_ASCC),rhamnosus_988_LRHA),rhamnosus_943_LRHA),rhamnosus_906_LRHA),rhamnosus_870_LRHA),rhamnosus_769_LRHA),rhamnosus_541_LRHA),rhamnosus_526_LRHA),rhamnosus_308),rhamnosus_51B));
116611_hypothetical_protein_alignment_tree	(rhamnosus_40f,((((((((((((((((((rhamnosus_R0011,rhamnosus_LOCK900),rhamnosus_CLS17),rhamnosus_ATCC21052),(rhamnosus_E800,rhamnosus_186_LRHA)),(((((((((((rhamnosus_PEL6,rhamnosus_PEL5),rhamnosus_LR071),rhamnosus_HN001),rhamnosus_GG),rhamnosus_ATCC53103),rhamnosus_979_LRHA),rhamnosus_390_LRHA),rhamnosus_313),rhamnosus_214_LRHA),rhamnosus_24),rhamnosus_K32)),(rhamnosus_L35,rhamnosus_L34)),rhamnosus_LR108),(((rhamnosus_LRHMDP2,rhamnosus_LRHMDP3),rhamnosus_708_LRHA),rhamnosus_699_LRHA)),(((rhamnosus_893_LRHA,rhamnosus_784_LRHA),rhamnosus_319_LRHA),rhamnosus_116)),rhamnosus_943_LRHA),rhamnosus_906_LRHA),rhamnosus_870_LRHA),rhamnosus_769_LRHA),rhamnosus_541_LRHA),rhamnosus_526_LRHA),rhamnosus_308),rhamnosus_51B),((((((((((((rhamnosus_ATCC8530,rhamnosus_R193),rhamnosus_LR138),rhamnosus_LR073),rhamnosus_LOCK908),rhamnosus_LMS21),rhamnosus_LC705),rhamnosus_DSM20021),rhamnosus_CNCM_I3698),rhamnosus_BPL15),rhamnosus_BPL5),rhamnosus_ASCC),rhamnosus_988_LRHA)));
116616_ldh_alignment_tree	(rhamnosus_40f,(((((((((((rhamnosus_L35,rhamnosus_L34),rhamnosus_K32),rhamnosus_LR108),(((((rhamnosus_R0011,rhamnosus_LOCK900),rhamnosus_CLS17),rhamnosus_ATCC21052),((((((((((((rhamnosus_PEL6,rhamnosus_PEL5),rhamnosus_LR071),rhamnosus_HN001),rhamnosus_GG),rhamnosus_E800),rhamnosus_ATCC53103),rhamnosus_390_LRHA),rhamnosus_313),rhamnosus_214_LRHA),rhamnosus_186_LRHA),rhamnosus_24),rhamnosus_979_LRHA)),(((rhamnosus_LRHMDP2,rhamnosus_LRHMDP3),rhamnosus_708_LRHA),rhamnosus_699_LRHA))),(((rhamnosus_893_LRHA,rhamnosus_784_LRHA),rhamnosus_319_LRHA),rhamnosus_116)),rhamnosus_769_LRHA),rhamnosus_541_LRHA),rhamnosus_526_LRHA),rhamnosus_308),rhamnosus_51B),(((((((((((((((rhamnosus_DSM20021,rhamnosus_BPL15),rhamnosus_R193),rhamnosus_LR138),rhamnosus_LR073),rhamnosus_LOCK908),rhamnosus_LMS21),rhamnosus_LC705),rhamnosus_CNCM_I3698),rhamnosus_BPL5),rhamnosus_ATCC8530),rhamnosus_ASCC),rhamnosus_988_LRHA),rhamnosus_943_LRHA),rhamnosus_906_LRHA),rhamnosus_870_LRHA)));
116617_aminoacyl-tRNA_hydro_alignment_tree	(rhamnosus_40f,((((((((((((rhamnosus_PEL6,rhamnosus_PEL5),rhamnosus_LR071),rhamnosus_GG),rhamnosus_ATCC53103),rhamnosus_313),rhamnosus_870_LRHA),rhamnosus_769_LRHA),rhamnosus_541_LRHA),rhamnosus_526_LRHA),rhamnosus_308),rhamnosus_51B),((((((((((((((((((((((rhamnosus_HN001,rhamnosus_E800),rhamnosus_390_LRHA),rhamnosus_214_LRHA),rhamnosus_186_LRHA),rhamnosus_24),rhamnosus_LR108),((((rhamnosus_L35,rhamnosus_L34),rhamnosus_K32),((((rhamnosus_893_LRHA,rhamnosus_784_LRHA),rhamnosus_319_LRHA),rhamnosus_116),(((rhamnosus_LRHMDP2,rhamnosus_LRHMDP3),rhamnosus_708_LRHA),rhamnosus_699_LRHA))),((((rhamnosus_R0011,rhamnosus_LOCK900),rhamnosus_CLS17),rhamnosus_ATCC21052),rhamnosus_979_LRHA))),rhamnosus_R193),rhamnosus_LR138),rhamnosus_LR073),rhamnosus_LOCK908),rhamnosus_LMS21),rhamnosus_LC705),rhamnosus_DSM20021),rhamnosus_CNCM_I3698),rhamnosus_BPL15),rhamnosus_BPL5),rhamnosus_ATCC8530),rhamnosus_ASCC),rhamnosus_988_LRHA),rhamnosus_943_LRHA),rhamnosus_906_LRHA)));
116619_hypothetical_protein_alignment_tree	(rhamnosus_40f,((((((((((((((((((((rhamnosus_R193,rhamnosus_LR073),rhamnosus_LOCK908),rhamnosus_LMS21),rhamnosus_LC705),rhamnosus_DSM20021),rhamnosus_CNCM_I3698),rhamnosus_BPL15),rhamnosus_BPL5),rhamnosus_ATCC8530),rhamnosus_ASCC),rhamnosus_988_LRHA),rhamnosus_943_LRHA),rhamnosus_906_LRHA),rhamnosus_870_LRHA),rhamnosus_769_LRHA),rhamnosus_541_LRHA),rhamnosus_526_LRHA),rhamnosus_308),((((((((rhamnosus_PEL6,rhamnosus_PEL5),rhamnosus_LR071),rhamnosus_GG),rhamnosus_ATCC53103),rhamnosus_313),rhamnosus_LR108),((((((rhamnosus_HN001,rhamnosus_E800),rhamnosus_979_LRHA),rhamnosus_390_LRHA),rhamnosus_214_LRHA),rhamnosus_186_LRHA),((((rhamnosus_LR138,rhamnosus_K32),(rhamnosus_L35,rhamnosus_L34)),(((rhamnosus_893_LRHA,rhamnosus_784_LRHA),rhamnosus_319_LRHA),rhamnosus_116)),((((rhamnosus_R0011,rhamnosus_LOCK900),rhamnosus_CLS17),rhamnosus_ATCC21052),rhamnosus_24)))),(((rhamnosus_LRHMDP2,rhamnosus_LRHMDP3),rhamnosus_708_LRHA),rhamnosus_699_LRHA))),rhamnosus_51B));
116623_3-methyladenine_DNA__alignment_tree	(rhamnosus_40f,((((((((((rhamnosus_LMS21,rhamnosus_988_LRHA),rhamnosus_943_LRHA),rhamnosus_906_LRHA),rhamnosus_870_LRHA),rhamnosus_769_LRHA),rhamnosus_541_LRHA),rhamnosus_526_LRHA),rhamnosus_308),rhamnosus_51B),((((((((((((((((((((rhamnosus_LRHMDP2,rhamnosus_LRHMDP3),rhamnosus_708_LRHA),rhamnosus_699_LRHA),rhamnosus_24),rhamnosus_LR108),((rhamnosus_L35,rhamnosus_L34),(((((rhamnosus_PEL6,rhamnosus_PEL5),rhamnosus_LR071),rhamnosus_GG),rhamnosus_ATCC53103),rhamnosus_313))),(rhamnosus_K32,rhamnosus_LR138)),(((rhamnosus_R0011,rhamnosus_LOCK900),rhamnosus_CLS17),rhamnosus_ATCC21052)),(((((rhamnosus_HN001,rhamnosus_E800),rhamnosus_979_LRHA),rhamnosus_390_LRHA),rhamnosus_214_LRHA),rhamnosus_186_LRHA)),(((rhamnosus_893_LRHA,rhamnosus_784_LRHA),rhamnosus_319_LRHA),rhamnosus_116)),rhamnosus_R193),rhamnosus_LR073),rhamnosus_LOCK908),rhamnosus_LC705),rhamnosus_DSM20021),rhamnosus_CNCM_I3698),rhamnosus_BPL15),rhamnosus_BPL5),rhamnosus_ATCC8530),rhamnosus_ASCC)));
116625_transcriptional_regu_alignment_tree	(rhamnosus_40f,((((((((((((((((((((((((((((((((((((((rhamnosus_PEL6,rhamnosus_PEL5),rhamnosus_LR071),rhamnosus_HN001),rhamnosus_GG),rhamnosus_E800),rhamnosus_ATCC53103),rhamnosus_979_LRHA),rhamnosus_390_LRHA),rhamnosus_313),rhamnosus_214_LRHA),rhamnosus_186_LRHA),rhamnosus_LR108),((rhamnosus_L35,rhamnosus_L34),(((((rhamnosus_R0011,rhamnosus_LR138),rhamnosus_LOCK900),rhamnosus_K32),rhamnosus_CLS17),rhamnosus_ATCC21052))),((((rhamnosus_LRHMDP2,rhamnosus_LRHMDP3),rhamnosus_708_LRHA),rhamnosus_699_LRHA),rhamnosus_24)),rhamnosus_R193),rhamnosus_LR073),rhamnosus_LOCK908),rhamnosus_LMS21),rhamnosus_LC705),rhamnosus_DSM20021),rhamnosus_CNCM_I3698),rhamnosus_BPL15),rhamnosus_BPL5),rhamnosus_ATCC8530),rhamnosus_ASCC),rhamnosus_988_LRHA),rhamnosus_943_LRHA),rhamnosus_906_LRHA),rhamnosus_893_LRHA),rhamnosus_870_LRHA),rhamnosus_784_LRHA),rhamnosus_769_LRHA),rhamnosus_541_LRHA),rhamnosus_526_LRHA),rhamnosus_319_LRHA),rhamnosus_308),rhamnosus_116),rhamnosus_51B));
116626_damage-inducible_pro_alignment_tree	(rhamnosus_40f,((((((((((((((((((((rhamnosus_R193,rhamnosus_LR073),(((((((((((((((((rhamnosus_PEL6,rhamnosus_PEL5),rhamnosus_LR071),rhamnosus_HN001),rhamnosus_GG),rhamnosus_E800),rhamnosus_ATCC53103),rhamnosus_979_LRHA),rhamnosus_390_LRHA),rhamnosus_313),rhamnosus_214_LRHA),rhamnosus_186_LRHA),((((((rhamnosus_LRHMDP2,rhamnosus_LRHMDP3),rhamnosus_LR108),rhamnosus_L35),rhamnosus_L34),rhamnosus_708_LRHA),rhamnosus_699_LRHA)),((((((rhamnosus_R0011,rhamnosus_24),rhamnosus_LOCK900),rhamnosus_CLS17),rhamnosus_ATCC21052),rhamnosus_LR138),rhamnosus_K32)),rhamnosus_893_LRHA),rhamnosus_784_LRHA),rhamnosus_319_LRHA),rhamnosus_116)),rhamnosus_LOCK908),rhamnosus_LMS21),rhamnosus_LC705),rhamnosus_DSM20021),rhamnosus_CNCM_I3698),rhamnosus_BPL15),rhamnosus_BPL5),rhamnosus_ATCC8530),rhamnosus_ASCC),rhamnosus_988_LRHA),rhamnosus_943_LRHA),rhamnosus_906_LRHA),rhamnosus_870_LRHA),rhamnosus_769_LRHA),rhamnosus_541_LRHA),rhamnosus_526_LRHA),rhamnosus_308),rhamnosus_51B));
116630_dihydroneopterin_ald_alignment_tree	(rhamnosus_40f,(((((((((((((((((((rhamnosus_R193,rhamnosus_LOCK908),((((((((rhamnosus_LRHMDP2,rhamnosus_LRHMDP3),rhamnosus_708_LRHA),rhamnosus_699_LRHA),(((rhamnosus_893_LRHA,rhamnosus_784_LRHA),rhamnosus_319_LRHA),rhamnosus_116)),((((rhamnosus_L35,rhamnosus_L34),rhamnosus_LR108),(rhamnosus_LR138,rhamnosus_K32)),(((((rhamnosus_HN001,rhamnosus_E800),rhamnosus_979_LRHA),rhamnosus_390_LRHA),rhamnosus_214_LRHA),rhamnosus_186_LRHA))),((((rhamnosus_R0011,rhamnosus_24),rhamnosus_LOCK900),rhamnosus_CLS17),rhamnosus_ATCC21052)),(((((rhamnosus_PEL6,rhamnosus_PEL5),rhamnosus_LR071),rhamnosus_GG),rhamnosus_ATCC53103),rhamnosus_313)),rhamnosus_LR073)),rhamnosus_LMS21),rhamnosus_LC705),rhamnosus_DSM20021),rhamnosus_CNCM_I3698),rhamnosus_BPL15),rhamnosus_BPL5),rhamnosus_ATCC8530),rhamnosus_ASCC),rhamnosus_988_LRHA),rhamnosus_943_LRHA),rhamnosus_906_LRHA),rhamnosus_870_LRHA),rhamnosus_769_LRHA),rhamnosus_541_LRHA),rhamnosus_526_LRHA),rhamnosus_308),rhamnosus_51B));
116632_dihydroxyacetone_kin_alignment_tree	(rhamnosus_40f,((((((((((((((((((((((((((((rhamnosus_R0011,rhamnosus_LOCK900),rhamnosus_CLS17),rhamnosus_ATCC21052),rhamnosus_24),(((((rhamnosus_HN001,rhamnosus_E800),rhamnosus_979_LRHA),rhamnosus_390_LRHA),rhamnosus_214_LRHA),rhamnosus_186_LRHA)),(rhamnosus_LR138,rhamnosus_K32)),((rhamnosus_L35,rhamnosus_L34),rhamnosus_LR108)),(((((rhamnosus_LRHMDP2,rhamnosus_LRHMDP3),rhamnosus_708_LRHA),rhamnosus_699_LRHA),(((rhamnosus_893_LRHA,rhamnosus_784_LRHA),rhamnosus_319_LRHA),rhamnosus_116)),(((((rhamnosus_PEL6,rhamnosus_PEL5),rhamnosus_LR071),rhamnosus_GG),rhamnosus_ATCC53103),rhamnosus_313))),rhamnosus_R193),rhamnosus_LR073),rhamnosus_LOCK908),rhamnosus_LMS21),rhamnosus_LC705),rhamnosus_DSM20021),rhamnosus_CNCM_I3698),rhamnosus_BPL15),rhamnosus_BPL5),rhamnosus_ATCC8530),rhamnosus_ASCC),rhamnosus_988_LRHA),rhamnosus_943_LRHA),rhamnosus_906_LRHA),rhamnosus_870_LRHA),rhamnosus_769_LRHA),rhamnosus_541_LRHA),rhamnosus_526_LRHA),rhamnosus_308),rhamnosus_51B));
116633_PTS-dependent_dihydr_alignment_tree	(rhamnosus_40f,((((((((((((((((((((rhamnosus_R193,rhamnosus_LR073),rhamnosus_LOCK908),rhamnosus_LMS21),rhamnosus_LC705),rhamnosus_DSM20021),rhamnosus_CNCM_I3698),rhamnosus_BPL15),rhamnosus_BPL5),(((((((((rhamnosus_893_LRHA,rhamnosus_784_LRHA),rhamnosus_319_LRHA),rhamnosus_116),rhamnosus_PEL5),((((((rhamnosus_LR138,rhamnosus_K32),rhamnosus_LR108),(rhamnosus_L35,rhamnosus_L34)),(((((rhamnosus_HN001,rhamnosus_E800),rhamnosus_979_LRHA),rhamnosus_390_LRHA),rhamnosus_214_LRHA),rhamnosus_186_LRHA)),((((((((rhamnosus_LRHMDP2,rhamnosus_LRHMDP3),rhamnosus_708_LRHA),rhamnosus_699_LRHA),rhamnosus_R0011),rhamnosus_LOCK900),rhamnosus_CLS17),rhamnosus_ATCC21052),rhamnosus_24)),rhamnosus_PEL6)),rhamnosus_LR071),rhamnosus_GG),rhamnosus_ATCC53103),rhamnosus_313)),rhamnosus_ATCC8530),rhamnosus_ASCC),rhamnosus_988_LRHA),rhamnosus_943_LRHA),rhamnosus_906_LRHA),rhamnosus_870_LRHA),rhamnosus_769_LRHA),rhamnosus_541_LRHA),rhamnosus_526_LRHA),rhamnosus_308),rhamnosus_51B));
116634_transcriptional_regu_alignment_tree	(rhamnosus_40f,((((((((((((((((((((((((rhamnosus_LR138,rhamnosus_K32),(((((rhamnosus_PEL6,rhamnosus_PEL5),rhamnosus_LR071),rhamnosus_GG),rhamnosus_ATCC53103),rhamnosus_313)),(rhamnosus_L35,rhamnosus_L34)),(((((((rhamnosus_893_LRHA,rhamnosus_784_LRHA),rhamnosus_319_LRHA),rhamnosus_116),(((rhamnosus_LRHMDP2,rhamnosus_LRHMDP3),rhamnosus_708_LRHA),rhamnosus_699_LRHA)),rhamnosus_LR108),((((rhamnosus_R0011,rhamnosus_LOCK900),rhamnosus_CLS17),rhamnosus_ATCC21052),rhamnosus_24)),(((((rhamnosus_HN001,rhamnosus_E800),rhamnosus_390_LRHA),rhamnosus_214_LRHA),rhamnosus_186_LRHA),rhamnosus_979_LRHA))),rhamnosus_R193),rhamnosus_LR073),rhamnosus_LOCK908),rhamnosus_LMS21),rhamnosus_LC705),rhamnosus_DSM20021),rhamnosus_CNCM_I3698),rhamnosus_BPL15),rhamnosus_BPL5),rhamnosus_ATCC8530),rhamnosus_ASCC),rhamnosus_988_LRHA),rhamnosus_943_LRHA),rhamnosus_906_LRHA),rhamnosus_870_LRHA),rhamnosus_769_LRHA),rhamnosus_541_LRHA),rhamnosus_526_LRHA),rhamnosus_308),rhamnosus_51B));
116635_oleate_hydratase_alignment_tree	(rhamnosus_40f,(((((((((((rhamnosus_R0011,rhamnosus_LOCK900),rhamnosus_CLS17),rhamnosus_ATCC21052),rhamnosus_24),rhamnosus_LR108),(rhamnosus_L35,rhamnosus_L34)),(rhamnosus_LR138,rhamnosus_K32)),((((((rhamnosus_893_LRHA,rhamnosus_784_LRHA),rhamnosus_319_LRHA),rhamnosus_116),(((rhamnosus_LRHMDP2,rhamnosus_LRHMDP3),rhamnosus_708_LRHA),rhamnosus_699_LRHA)),(((((rhamnosus_PEL6,rhamnosus_PEL5),rhamnosus_LR071),rhamnosus_GG),rhamnosus_ATCC53103),rhamnosus_313)),(((((rhamnosus_E800,rhamnosus_HN001),rhamnosus_979_LRHA),rhamnosus_390_LRHA),rhamnosus_214_LRHA),rhamnosus_186_LRHA))),rhamnosus_308),rhamnosus_51B),(((((((((((((((((rhamnosus_ATCC8530,rhamnosus_R193),rhamnosus_LR073),rhamnosus_LOCK908),rhamnosus_LMS21),rhamnosus_LC705),rhamnosus_DSM20021),rhamnosus_CNCM_I3698),rhamnosus_BPL15),rhamnosus_BPL5),rhamnosus_ASCC),rhamnosus_988_LRHA),rhamnosus_943_LRHA),rhamnosus_906_LRHA),rhamnosus_870_LRHA),rhamnosus_769_LRHA),rhamnosus_541_LRHA),rhamnosus_526_LRHA)));
116636_membrane_protein_alignment_tree	(rhamnosus_40f,(((((((rhamnosus_CNCM_I3698,rhamnosus_BPL15),rhamnosus_ATCC8530),rhamnosus_906_LRHA),rhamnosus_769_LRHA),rhamnosus_51B),(((((rhamnosus_R193,rhamnosus_DSM20021),rhamnosus_ASCC),rhamnosus_943_LRHA),rhamnosus_541_LRHA),rhamnosus_308)),((((((((((((((((rhamnosus_893_LRHA,rhamnosus_784_LRHA),rhamnosus_319_LRHA),rhamnosus_116),(((rhamnosus_699_LRHA,rhamnosus_LRHMDP2),rhamnosus_LRHMDP3),rhamnosus_708_LRHA)),(((((rhamnosus_186_LRHA,rhamnosus_HN001),rhamnosus_E800),rhamnosus_979_LRHA),rhamnosus_390_LRHA),rhamnosus_214_LRHA)),(((((rhamnosus_PEL6,rhamnosus_PEL5),rhamnosus_LR071),rhamnosus_GG),rhamnosus_ATCC53103),rhamnosus_313)),(((rhamnosus_LR138,rhamnosus_K32),rhamnosus_LR108),(rhamnosus_L35,rhamnosus_L34))),((((rhamnosus_R0011,rhamnosus_LOCK900),rhamnosus_CLS17),rhamnosus_ATCC21052),rhamnosus_24)),rhamnosus_LR073),rhamnosus_LOCK908),rhamnosus_LMS21),rhamnosus_LC705),rhamnosus_BPL5),rhamnosus_988_LRHA),rhamnosus_870_LRHA),rhamnosus_526_LRHA)));
116638_toxin_alignment_tree	(rhamnosus_40f,((((((((((((((((((((((((((((((((((((rhamnosus_979_LRHA,rhamnosus_R0011),rhamnosus_LOCK900),rhamnosus_HN001),rhamnosus_E800),rhamnosus_CLS17),rhamnosus_ATCC21052),rhamnosus_390_LRHA),rhamnosus_214_LRHA),rhamnosus_186_LRHA),(((rhamnosus_893_LRHA,rhamnosus_784_LRHA),rhamnosus_319_LRHA),rhamnosus_116)),(((((rhamnosus_PEL6,rhamnosus_PEL5),rhamnosus_LR071),rhamnosus_GG),rhamnosus_ATCC53103),rhamnosus_313)),(((rhamnosus_L35,rhamnosus_L34),rhamnosus_24),((rhamnosus_LR138,rhamnosus_K32),rhamnosus_LR108))),rhamnosus_R193),rhamnosus_LRHMDP2),rhamnosus_LRHMDP3),rhamnosus_LR073),rhamnosus_LOCK908),rhamnosus_LMS21),rhamnosus_LC705),rhamnosus_DSM20021),rhamnosus_CNCM_I3698),rhamnosus_BPL15),rhamnosus_BPL5),rhamnosus_ATCC8530),rhamnosus_ASCC),rhamnosus_988_LRHA),rhamnosus_943_LRHA),rhamnosus_906_LRHA),rhamnosus_870_LRHA),rhamnosus_769_LRHA),rhamnosus_708_LRHA),rhamnosus_699_LRHA),rhamnosus_541_LRHA),rhamnosus_526_LRHA),rhamnosus_308),rhamnosus_51B));
116640_NAD-FAD--dependent_d_alignment_tree	(rhamnosus_40f,(((((((((((((((((((rhamnosus_LR073,rhamnosus_51B),rhamnosus_LOCK908),rhamnosus_LMS21),rhamnosus_LC705),rhamnosus_DSM20021),rhamnosus_CNCM_I3698),rhamnosus_BPL15),rhamnosus_BPL5),rhamnosus_ATCC8530),rhamnosus_ASCC),rhamnosus_988_LRHA),rhamnosus_943_LRHA),rhamnosus_906_LRHA),rhamnosus_870_LRHA),rhamnosus_769_LRHA),rhamnosus_541_LRHA),rhamnosus_526_LRHA),rhamnosus_308),((((((((((rhamnosus_LRHMDP2,rhamnosus_LRHMDP3),rhamnosus_708_LRHA),rhamnosus_699_LRHA),(rhamnosus_LR138,rhamnosus_K32)),(((rhamnosus_893_LRHA,rhamnosus_784_LRHA),rhamnosus_319_LRHA),rhamnosus_116)),((rhamnosus_L35,rhamnosus_L34),rhamnosus_LR108)),(((((rhamnosus_PEL6,rhamnosus_PEL5),rhamnosus_LR071),rhamnosus_GG),rhamnosus_ATCC53103),rhamnosus_313)),rhamnosus_24),(((((((((rhamnosus_R0011,rhamnosus_CLS17),rhamnosus_979_LRHA),rhamnosus_LOCK900),rhamnosus_HN001),rhamnosus_E800),rhamnosus_ATCC21052),rhamnosus_390_LRHA),rhamnosus_214_LRHA),rhamnosus_186_LRHA)),rhamnosus_R193)));
116642_hydrolase_alignment_tree	(rhamnosus_40f,((((((((((((((((((((((rhamnosus_PEL6,rhamnosus_PEL5),rhamnosus_LR071),rhamnosus_GG),rhamnosus_ATCC53103),rhamnosus_313),rhamnosus_979_LRHA),(((((rhamnosus_LRHMDP2,rhamnosus_LRHMDP3),rhamnosus_708_LRHA),rhamnosus_699_LRHA),(((((rhamnosus_HN001,rhamnosus_E800),rhamnosus_390_LRHA),rhamnosus_214_LRHA),rhamnosus_186_LRHA),rhamnosus_24)),((((((rhamnosus_R0011,rhamnosus_LOCK900),rhamnosus_CLS17),rhamnosus_ATCC21052),(((rhamnosus_116,rhamnosus_893_LRHA),rhamnosus_784_LRHA),rhamnosus_319_LRHA)),rhamnosus_LR108),((rhamnosus_K32,rhamnosus_LR138),(rhamnosus_L35,rhamnosus_L34))))),rhamnosus_DSM20021),rhamnosus_CNCM_I3698),rhamnosus_BPL15),rhamnosus_BPL5),rhamnosus_ATCC8530),rhamnosus_ASCC),rhamnosus_988_LRHA),rhamnosus_906_LRHA),rhamnosus_870_LRHA),rhamnosus_769_LRHA),rhamnosus_541_LRHA),rhamnosus_526_LRHA),rhamnosus_308),rhamnosus_51B),(((((rhamnosus_943_LRHA,rhamnosus_R193),rhamnosus_LR073),rhamnosus_LOCK908),rhamnosus_LMS21),rhamnosus_LC705)));
116643_excinuclease_ABC_sub_alignment_tree	(rhamnosus_40f,(((((((((((((((((((((((rhamnosus_E800,rhamnosus_24),rhamnosus_186_LRHA),((rhamnosus_HN001,rhamnosus_390_LRHA),rhamnosus_214_LRHA)),(((rhamnosus_893_LRHA,rhamnosus_784_LRHA),rhamnosus_319_LRHA),rhamnosus_116)),(((rhamnosus_L35,rhamnosus_L34),rhamnosus_LR108),(rhamnosus_LR138,rhamnosus_K32))),(((rhamnosus_R0011,rhamnosus_LOCK900),rhamnosus_CLS17),rhamnosus_ATCC21052)),(((rhamnosus_LRHMDP2,rhamnosus_LRHMDP3),rhamnosus_708_LRHA),rhamnosus_699_LRHA)),((((((rhamnosus_PEL6,rhamnosus_PEL5),rhamnosus_LR071),rhamnosus_GG),rhamnosus_ATCC53103),rhamnosus_979_LRHA),rhamnosus_313)),rhamnosus_CNCM_I3698),rhamnosus_BPL15),rhamnosus_BPL5),rhamnosus_ATCC8530),rhamnosus_ASCC),rhamnosus_988_LRHA),rhamnosus_943_LRHA),rhamnosus_906_LRHA),rhamnosus_870_LRHA),rhamnosus_769_LRHA),rhamnosus_541_LRHA),rhamnosus_526_LRHA),rhamnosus_308),rhamnosus_51B),(((((rhamnosus_R193,rhamnosus_LR073),rhamnosus_LOCK908),rhamnosus_LMS21),rhamnosus_LC705),rhamnosus_DSM20021)));
116647_cation_transporter_alignment_tree	(rhamnosus_40f,(((((((((((((((((((rhamnosus_870_LRHA,rhamnosus_769_LRHA),rhamnosus_526_LRHA),((((((((((rhamnosus_PEL6,rhamnosus_PEL5),rhamnosus_LR071),rhamnosus_GG),rhamnosus_ATCC53103),rhamnosus_313),rhamnosus_LR108),(((((((rhamnosus_HN001,rhamnosus_E800),rhamnosus_CNCM_I3698),rhamnosus_979_LRHA),rhamnosus_390_LRHA),rhamnosus_214_LRHA),rhamnosus_186_LRHA),rhamnosus_24)),((((((rhamnosus_ATCC21052,rhamnosus_R0011),rhamnosus_LR138),rhamnosus_LOCK900),rhamnosus_K32),rhamnosus_CLS17),(rhamnosus_L35,rhamnosus_L34))),(((rhamnosus_893_LRHA,rhamnosus_784_LRHA),rhamnosus_319_LRHA),rhamnosus_116)),(((rhamnosus_LRHMDP2,rhamnosus_LRHMDP3),rhamnosus_708_LRHA),rhamnosus_699_LRHA))),rhamnosus_R193),rhamnosus_LR073),rhamnosus_LOCK908),rhamnosus_LMS21),rhamnosus_LC705),rhamnosus_DSM20021),rhamnosus_BPL15),rhamnosus_BPL5),rhamnosus_ATCC8530),rhamnosus_ASCC),rhamnosus_988_LRHA),rhamnosus_943_LRHA),rhamnosus_906_LRHA),rhamnosus_541_LRHA),rhamnosus_308),rhamnosus_51B));
116648_23S_rRNA_-pseudourid_alignment_tree	(rhamnosus_40f,(((((((((((((((((((((((((((rhamnosus_893_LRHA,rhamnosus_784_LRHA),rhamnosus_319_LRHA),rhamnosus_116),(((((rhamnosus_R0011,rhamnosus_LR138),rhamnosus_LOCK900),rhamnosus_K32),rhamnosus_CLS17),rhamnosus_ATCC21052)),(((((rhamnosus_PEL6,rhamnosus_PEL5),rhamnosus_LR071),rhamnosus_GG),rhamnosus_ATCC53103),rhamnosus_313)),(((rhamnosus_LRHMDP2,rhamnosus_LRHMDP3),rhamnosus_708_LRHA),rhamnosus_699_LRHA)),((rhamnosus_L35,rhamnosus_L34),rhamnosus_LR108)),(((((((rhamnosus_HN001,rhamnosus_E800),rhamnosus_CNCM_I3698),rhamnosus_979_LRHA),rhamnosus_390_LRHA),rhamnosus_214_LRHA),rhamnosus_186_LRHA),rhamnosus_24)),rhamnosus_R193),rhamnosus_LR073),rhamnosus_LOCK908),rhamnosus_LMS21),rhamnosus_LC705),rhamnosus_DSM20021),rhamnosus_BPL15),rhamnosus_BPL5),rhamnosus_ATCC8530),rhamnosus_ASCC),rhamnosus_988_LRHA),rhamnosus_943_LRHA),rhamnosus_906_LRHA),rhamnosus_870_LRHA),rhamnosus_769_LRHA),rhamnosus_541_LRHA),rhamnosus_526_LRHA),rhamnosus_308),rhamnosus_51B));
116650_hypothetical_protein_alignment_tree	(rhamnosus_40f,(((((((((((((((((((((((((((rhamnosus_R0011,rhamnosus_LR138),rhamnosus_LOCK900),rhamnosus_K32),rhamnosus_CLS17),rhamnosus_ATCC21052),(((rhamnosus_893_LRHA,rhamnosus_784_LRHA),rhamnosus_319_LRHA),rhamnosus_116)),((rhamnosus_L35,rhamnosus_L34),(((rhamnosus_LRHMDP2,rhamnosus_LRHMDP3),rhamnosus_708_LRHA),rhamnosus_699_LRHA))),(((((((((rhamnosus_HN001,rhamnosus_186_LRHA),rhamnosus_E800),rhamnosus_CNCM_I3698),rhamnosus_979_LRHA),rhamnosus_390_LRHA),rhamnosus_214_LRHA),rhamnosus_24),(((((rhamnosus_PEL6,rhamnosus_PEL5),rhamnosus_LR071),rhamnosus_GG),rhamnosus_ATCC53103),rhamnosus_313)),rhamnosus_LR108)),rhamnosus_R193),rhamnosus_LR073),rhamnosus_LOCK908),rhamnosus_LMS21),rhamnosus_LC705),rhamnosus_DSM20021),rhamnosus_BPL15),rhamnosus_BPL5),rhamnosus_ATCC8530),rhamnosus_ASCC),rhamnosus_988_LRHA),rhamnosus_943_LRHA),rhamnosus_906_LRHA),rhamnosus_870_LRHA),rhamnosus_769_LRHA),rhamnosus_541_LRHA),rhamnosus_526_LRHA),rhamnosus_308),rhamnosus_51B));
116652_phosphatase_alignment_tree	(rhamnosus_40f,((((((((((((((((((rhamnosus_R193,rhamnosus_LOCK908),rhamnosus_LMS21),(((((((rhamnosus_893_LRHA,rhamnosus_784_LRHA),rhamnosus_319_LRHA),rhamnosus_116),(((((rhamnosus_R0011,rhamnosus_LOCK900),rhamnosus_CLS17),rhamnosus_ATCC21052),rhamnosus_K32),rhamnosus_LR138)),((((rhamnosus_LRHMDP2,rhamnosus_LRHMDP3),rhamnosus_708_LRHA),rhamnosus_699_LRHA),((((((((((rhamnosus_HN001,rhamnosus_E800),rhamnosus_CNCM_I3698),rhamnosus_979_LRHA),rhamnosus_390_LRHA),rhamnosus_214_LRHA),rhamnosus_186_LRHA),rhamnosus_24),rhamnosus_L35),rhamnosus_L34),rhamnosus_LR108))),(((((rhamnosus_PEL6,rhamnosus_PEL5),rhamnosus_LR071),rhamnosus_GG),rhamnosus_ATCC53103),rhamnosus_313)),rhamnosus_LR073)),rhamnosus_LC705),rhamnosus_DSM20021),rhamnosus_BPL15),rhamnosus_BPL5),rhamnosus_ATCC8530),rhamnosus_ASCC),rhamnosus_988_LRHA),rhamnosus_943_LRHA),rhamnosus_906_LRHA),rhamnosus_870_LRHA),rhamnosus_769_LRHA),rhamnosus_541_LRHA),rhamnosus_526_LRHA),rhamnosus_308),rhamnosus_51B));
116655_hypothetical_protein_alignment_tree	(rhamnosus_40f,(((((((((((((((((((rhamnosus_R193,rhamnosus_LR073),rhamnosus_LOCK908),((((((((((((((rhamnosus_PEL6,rhamnosus_PEL5),rhamnosus_LR071),rhamnosus_HN001),rhamnosus_GG),rhamnosus_E800),rhamnosus_CNCM_I3698),rhamnosus_ATCC53103),rhamnosus_979_LRHA),rhamnosus_390_LRHA),rhamnosus_313),rhamnosus_214_LRHA),rhamnosus_186_LRHA),rhamnosus_24),(((((((((((((rhamnosus_LRHMDP2,rhamnosus_LRHMDP3),rhamnosus_LR108),rhamnosus_L35),rhamnosus_L34),rhamnosus_708_LRHA),rhamnosus_699_LRHA),rhamnosus_LR138),(((rhamnosus_893_LRHA,rhamnosus_784_LRHA),rhamnosus_319_LRHA),rhamnosus_116)),rhamnosus_R0011),rhamnosus_LOCK900),rhamnosus_K32),rhamnosus_CLS17),rhamnosus_ATCC21052))),rhamnosus_LMS21),rhamnosus_LC705),rhamnosus_DSM20021),rhamnosus_BPL15),rhamnosus_BPL5),rhamnosus_ATCC8530),rhamnosus_ASCC),rhamnosus_988_LRHA),rhamnosus_943_LRHA),rhamnosus_906_LRHA),rhamnosus_870_LRHA),rhamnosus_769_LRHA),rhamnosus_541_LRHA),rhamnosus_526_LRHA),rhamnosus_308),rhamnosus_51B));
116656_hypothetical_protein_alignment_tree	(rhamnosus_40f,(((((((((((((((rhamnosus_R193,rhamnosus_LMS21),rhamnosus_LC705),((((((((((((((((((((((rhamnosus_LR108,rhamnosus_PEL6),rhamnosus_PEL5),rhamnosus_LR071),rhamnosus_HN001),rhamnosus_GG),rhamnosus_E800),rhamnosus_CNCM_I3698),rhamnosus_ATCC53103),rhamnosus_979_LRHA),rhamnosus_390_LRHA),rhamnosus_313),rhamnosus_214_LRHA),rhamnosus_186_LRHA),rhamnosus_24),(((rhamnosus_LRHMDP2,rhamnosus_LRHMDP3),rhamnosus_708_LRHA),rhamnosus_699_LRHA)),(((((rhamnosus_R0011,rhamnosus_LOCK900),rhamnosus_K32),rhamnosus_CLS17),rhamnosus_ATCC21052),rhamnosus_LR138)),(((rhamnosus_893_LRHA,rhamnosus_784_LRHA),rhamnosus_319_LRHA),rhamnosus_116)),(rhamnosus_L35,rhamnosus_L34)),rhamnosus_LR073),rhamnosus_LOCK908),rhamnosus_DSM20021),rhamnosus_ASCC)),rhamnosus_BPL15),rhamnosus_BPL5),rhamnosus_ATCC8530),rhamnosus_988_LRHA),rhamnosus_943_LRHA),rhamnosus_906_LRHA),rhamnosus_870_LRHA),rhamnosus_769_LRHA),rhamnosus_541_LRHA),rhamnosus_526_LRHA),rhamnosus_308),rhamnosus_51B));
116660_QacE_family_quaterna_alignment_tree	(rhamnosus_40f,(((((((((((((((((((((((((((rhamnosus_R0011,rhamnosus_LOCK900),rhamnosus_K32),rhamnosus_CLS17),rhamnosus_ATCC21052),rhamnosus_LR138),(((((((((((((((rhamnosus_PEL6,rhamnosus_PEL5),rhamnosus_LR071),rhamnosus_HN001),rhamnosus_GG),rhamnosus_E800),rhamnosus_CNCM_I3698),rhamnosus_ATCC53103),rhamnosus_979_LRHA),rhamnosus_390_LRHA),rhamnosus_313),rhamnosus_214_LRHA),rhamnosus_186_LRHA),rhamnosus_24),(rhamnosus_L35,rhamnosus_L34)),(((rhamnosus_LRHMDP2,rhamnosus_LRHMDP3),rhamnosus_708_LRHA),rhamnosus_699_LRHA))),(((rhamnosus_893_LRHA,rhamnosus_784_LRHA),rhamnosus_319_LRHA),rhamnosus_116)),rhamnosus_LR108),rhamnosus_R193),rhamnosus_LR073),rhamnosus_LOCK908),rhamnosus_LMS21),rhamnosus_LC705),rhamnosus_DSM20021),rhamnosus_BPL15),rhamnosus_BPL5),rhamnosus_ATCC8530),rhamnosus_ASCC),rhamnosus_988_LRHA),rhamnosus_943_LRHA),rhamnosus_906_LRHA),rhamnosus_870_LRHA),rhamnosus_769_LRHA),rhamnosus_541_LRHA),rhamnosus_526_LRHA),rhamnosus_308),rhamnosus_51B));
116665_PTS_sorbose_transpor_alignment_tree	(rhamnosus_40f,(((((((((((((((((((((((((rhamnosus_R0011,rhamnosus_LOCK900),rhamnosus_K32),rhamnosus_CLS17),rhamnosus_ATCC21052),(((rhamnosus_LRHMDP2,rhamnosus_LRHMDP3),rhamnosus_708_LRHA),rhamnosus_699_LRHA)),(((rhamnosus_L35,rhamnosus_L34),rhamnosus_LR138),((((((((((((rhamnosus_PEL6,rhamnosus_PEL5),rhamnosus_LR071),rhamnosus_HN001),rhamnosus_GG),rhamnosus_E800),rhamnosus_ATCC53103),rhamnosus_979_LRHA),rhamnosus_390_LRHA),rhamnosus_313),rhamnosus_214_LRHA),rhamnosus_186_LRHA),rhamnosus_24))),rhamnosus_LR108),(((rhamnosus_893_LRHA,rhamnosus_784_LRHA),rhamnosus_319_LRHA),rhamnosus_116)),rhamnosus_LMS21),rhamnosus_LC705),rhamnosus_DSM20021),rhamnosus_CNCM_I3698),rhamnosus_BPL15),rhamnosus_BPL5),rhamnosus_ATCC8530),rhamnosus_ASCC),rhamnosus_988_LRHA),rhamnosus_943_LRHA),rhamnosus_906_LRHA),rhamnosus_870_LRHA),rhamnosus_769_LRHA),rhamnosus_541_LRHA),rhamnosus_308),rhamnosus_51B),(((rhamnosus_R193,rhamnosus_526_LRHA),rhamnosus_LR073),rhamnosus_LOCK908)));
116669_ATP_synthase_F0_subu_alignment_tree	(rhamnosus_40f,((((((((((((((((((((((((((((((((rhamnosus_893_LRHA,rhamnosus_784_LRHA),rhamnosus_319_LRHA),rhamnosus_116),rhamnosus_R0011),rhamnosus_LRHMDP2),rhamnosus_LRHMDP3),rhamnosus_LOCK900),rhamnosus_CLS17),rhamnosus_ATCC21052),rhamnosus_708_LRHA),rhamnosus_699_LRHA),((((((rhamnosus_R193,rhamnosus_HN001),rhamnosus_E800),rhamnosus_390_LRHA),rhamnosus_214_LRHA),rhamnosus_186_LRHA),rhamnosus_24)),((((rhamnosus_L35,rhamnosus_L34),rhamnosus_LR138),rhamnosus_K32),(((((((rhamnosus_PEL6,rhamnosus_PEL5),rhamnosus_LR071),rhamnosus_GG),rhamnosus_ATCC53103),rhamnosus_979_LRHA),rhamnosus_313),rhamnosus_LR108))),rhamnosus_LR073),rhamnosus_LOCK908),rhamnosus_LMS21),rhamnosus_LC705),rhamnosus_DSM20021),rhamnosus_CNCM_I3698),rhamnosus_BPL15),rhamnosus_BPL5),rhamnosus_ATCC8530),rhamnosus_ASCC),rhamnosus_988_LRHA),rhamnosus_943_LRHA),rhamnosus_906_LRHA),rhamnosus_870_LRHA),rhamnosus_769_LRHA),rhamnosus_541_LRHA),rhamnosus_526_LRHA),rhamnosus_308),rhamnosus_51B));
116670_F0F1_ATP_synthase_su_alignment_tree	(rhamnosus_24,((((((((((((((rhamnosus_LR071,rhamnosus_906_LRHA),rhamnosus_LOCK900),rhamnosus_GG),rhamnosus_DSM20021),rhamnosus_BPL5),rhamnosus_ATCC21052),rhamnosus_979_LRHA),rhamnosus_870_LRHA),rhamnosus_541_LRHA),rhamnosus_390_LRHA),rhamnosus_186_LRHA),rhamnosus_40f),((((((((((((((((((((rhamnosus_LR138,rhamnosus_L35),rhamnosus_L34),rhamnosus_K32),rhamnosus_LR108),rhamnosus_R0011),rhamnosus_PEL6),rhamnosus_PEL5),rhamnosus_LRHMDP2),rhamnosus_LRHMDP3),rhamnosus_LOCK908),rhamnosus_LC705),rhamnosus_E800),rhamnosus_CLS17),rhamnosus_ATCC53103),rhamnosus_ASCC),rhamnosus_943_LRHA),rhamnosus_708_LRHA),rhamnosus_526_LRHA),rhamnosus_308),rhamnosus_51B)),(((((((((((((((rhamnosus_R193,rhamnosus_893_LRHA),rhamnosus_784_LRHA),rhamnosus_319_LRHA),rhamnosus_116),rhamnosus_LR073),rhamnosus_LMS21),rhamnosus_HN001),rhamnosus_CNCM_I3698),rhamnosus_BPL15),rhamnosus_ATCC8530),rhamnosus_988_LRHA),rhamnosus_769_LRHA),rhamnosus_699_LRHA),rhamnosus_313),rhamnosus_214_LRHA)));
116672_uracil_phosphoribosy_alignment_tree	(rhamnosus_40f,(((((((((((((((((((rhamnosus_LR073,rhamnosus_LOCK908),rhamnosus_LMS21),rhamnosus_LC705),rhamnosus_DSM20021),rhamnosus_CNCM_I3698),rhamnosus_BPL15),rhamnosus_BPL5),rhamnosus_ATCC8530),rhamnosus_ASCC),rhamnosus_988_LRHA),rhamnosus_943_LRHA),rhamnosus_906_LRHA),rhamnosus_870_LRHA),(((((rhamnosus_K32,rhamnosus_LR108),(rhamnosus_L35,rhamnosus_L34)),rhamnosus_R193),rhamnosus_LR138),((((((((((rhamnosus_R0011,rhamnosus_PEL6),rhamnosus_PEL5),rhamnosus_LOCK900),rhamnosus_GG),rhamnosus_CLS17),rhamnosus_ATCC53103),rhamnosus_ATCC21052),rhamnosus_979_LRHA),rhamnosus_313),((((((((rhamnosus_HN001,rhamnosus_E800),rhamnosus_390_LRHA),rhamnosus_214_LRHA),rhamnosus_186_LRHA),rhamnosus_24),(((rhamnosus_893_LRHA,rhamnosus_784_LRHA),rhamnosus_319_LRHA),rhamnosus_116)),(((rhamnosus_LRHMDP2,rhamnosus_LRHMDP3),rhamnosus_708_LRHA),rhamnosus_699_LRHA)),rhamnosus_LR071)))),rhamnosus_769_LRHA),rhamnosus_541_LRHA),rhamnosus_526_LRHA),rhamnosus_308),rhamnosus_51B));
116676_DNA-binding_protein_alignment_tree	(rhamnosus_40f,((((((((rhamnosus_BPL15,rhamnosus_BPL5),rhamnosus_LC705),rhamnosus_988_LRHA),rhamnosus_906_LRHA),rhamnosus_526_LRHA),rhamnosus_51B),(((((((((((((rhamnosus_893_LRHA,rhamnosus_784_LRHA),rhamnosus_319_LRHA),rhamnosus_116),(((rhamnosus_LRHMDP3,rhamnosus_708_LRHA),rhamnosus_699_LRHA),rhamnosus_LRHMDP2)),((((rhamnosus_L35,rhamnosus_L34),rhamnosus_LR108),((rhamnosus_LR138,rhamnosus_K32),rhamnosus_24)),((((((((((((rhamnosus_PEL6,rhamnosus_PEL5),rhamnosus_LR071),rhamnosus_HN001),rhamnosus_GG),rhamnosus_E800),rhamnosus_ATCC53103),rhamnosus_979_LRHA),rhamnosus_390_LRHA),rhamnosus_313),rhamnosus_214_LRHA),rhamnosus_186_LRHA),(((rhamnosus_R0011,rhamnosus_LOCK900),rhamnosus_CLS17),rhamnosus_ATCC21052)))),rhamnosus_R193),rhamnosus_LR073),rhamnosus_LOCK908),rhamnosus_LMS21),rhamnosus_CNCM_I3698),rhamnosus_943_LRHA),rhamnosus_769_LRHA),rhamnosus_308)),((((rhamnosus_ATCC8530,rhamnosus_DSM20021),rhamnosus_ASCC),rhamnosus_870_LRHA),rhamnosus_541_LRHA)));
116677_NADP_oxidoreductase_alignment_tree	(rhamnosus_40f,((((((((((((((((((((rhamnosus_R193,rhamnosus_LR073),rhamnosus_LOCK908),((((((rhamnosus_LR138,rhamnosus_24),rhamnosus_K32),(((((((rhamnosus_E800,rhamnosus_HN001),rhamnosus_979_LRHA),rhamnosus_390_LRHA),rhamnosus_214_LRHA),rhamnosus_186_LRHA),(((((rhamnosus_PEL6,rhamnosus_PEL5),rhamnosus_LR071),rhamnosus_GG),rhamnosus_ATCC53103),rhamnosus_313)),rhamnosus_LR108)),((((rhamnosus_893_LRHA,rhamnosus_784_LRHA),rhamnosus_319_LRHA),rhamnosus_116),(((rhamnosus_LRHMDP2,rhamnosus_LRHMDP3),rhamnosus_708_LRHA),rhamnosus_699_LRHA))),(((rhamnosus_R0011,rhamnosus_LOCK900),rhamnosus_CLS17),rhamnosus_ATCC21052)),(rhamnosus_L35,rhamnosus_L34))),rhamnosus_LMS21),rhamnosus_LC705),rhamnosus_DSM20021),rhamnosus_CNCM_I3698),rhamnosus_BPL15),rhamnosus_BPL5),rhamnosus_ATCC8530),rhamnosus_ASCC),rhamnosus_988_LRHA),rhamnosus_943_LRHA),rhamnosus_906_LRHA),rhamnosus_870_LRHA),rhamnosus_769_LRHA),rhamnosus_541_LRHA),rhamnosus_526_LRHA),rhamnosus_308),rhamnosus_51B));
116679_recU_alignment_tree	(rhamnosus_40f,((((((((((((((((((rhamnosus_784_LRHA,rhamnosus_116),rhamnosus_893_LRHA),rhamnosus_319_LRHA),(((((rhamnosus_LRHMDP2,rhamnosus_LRHMDP3),rhamnosus_708_LRHA),rhamnosus_699_LRHA),(((rhamnosus_R0011,rhamnosus_LOCK900),rhamnosus_CLS17),rhamnosus_ATCC21052)),((((((rhamnosus_HN001,rhamnosus_E800),rhamnosus_979_LRHA),rhamnosus_390_LRHA),rhamnosus_214_LRHA),rhamnosus_186_LRHA),rhamnosus_24))),((((((((rhamnosus_PEL6,rhamnosus_PEL5),rhamnosus_LR071),rhamnosus_GG),rhamnosus_ATCC53103),rhamnosus_313),(rhamnosus_LR138,rhamnosus_K32)),((rhamnosus_LR108,rhamnosus_L35),rhamnosus_L34)),(rhamnosus_BPL15,rhamnosus_BPL5))),rhamnosus_LR073),rhamnosus_LOCK908),rhamnosus_LC705),rhamnosus_DSM20021),rhamnosus_ASCC),rhamnosus_988_LRHA),rhamnosus_943_LRHA),rhamnosus_870_LRHA),rhamnosus_769_LRHA),rhamnosus_541_LRHA),rhamnosus_526_LRHA),rhamnosus_308),(((((rhamnosus_LMS21,rhamnosus_CNCM_I3698),rhamnosus_ATCC8530),rhamnosus_906_LRHA),rhamnosus_51B),rhamnosus_R193)));
116683_lysine--tRNA_ligase_alignment_tree	(rhamnosus_BPL15,(((((((((((((((((((((((((((((((((rhamnosus_PEL6,rhamnosus_PEL5),rhamnosus_LR071),rhamnosus_GG),rhamnosus_ATCC53103),rhamnosus_313),rhamnosus_K32),(rhamnosus_L35,rhamnosus_L34)),rhamnosus_LR108),(((rhamnosus_893_LRHA,rhamnosus_784_LRHA),rhamnosus_319_LRHA),rhamnosus_116)),(((((rhamnosus_HN001,rhamnosus_390_LRHA),rhamnosus_214_LRHA),rhamnosus_E800),rhamnosus_186_LRHA),rhamnosus_24)),((((rhamnosus_R0011,rhamnosus_LOCK900),rhamnosus_CLS17),rhamnosus_ATCC21052),rhamnosus_979_LRHA)),(((rhamnosus_LRHMDP2,rhamnosus_LRHMDP3),rhamnosus_708_LRHA),rhamnosus_699_LRHA)),rhamnosus_BPL5),rhamnosus_ATCC8530),rhamnosus_ASCC),rhamnosus_988_LRHA),rhamnosus_943_LRHA),rhamnosus_906_LRHA),rhamnosus_870_LRHA),rhamnosus_769_LRHA),rhamnosus_541_LRHA),rhamnosus_526_LRHA),rhamnosus_308),rhamnosus_51B),rhamnosus_40f),rhamnosus_R193),rhamnosus_LR138),rhamnosus_LR073),rhamnosus_LOCK908),rhamnosus_LMS21),rhamnosus_LC705),rhamnosus_DSM20021),rhamnosus_CNCM_I3698));
116687_hypothetical_protein_alignment_tree	(rhamnosus_40f,(((((((((rhamnosus_784_LRHA,rhamnosus_541_LRHA),rhamnosus_769_LRHA),rhamnosus_526_LRHA),rhamnosus_319_LRHA),rhamnosus_313),rhamnosus_308),rhamnosus_116),rhamnosus_51B),((((((((((((((((((((((((((((((((((((rhamnosus_LR108,rhamnosus_LOCK900),((((rhamnosus_LRHMDP2,rhamnosus_LRHMDP3),rhamnosus_708_LRHA),rhamnosus_699_LRHA),rhamnosus_R0011)),rhamnosus_HN001),rhamnosus_E800),rhamnosus_CLS17),rhamnosus_ATCC21052),rhamnosus_979_LRHA),rhamnosus_390_LRHA),rhamnosus_214_LRHA),rhamnosus_186_LRHA),rhamnosus_24),rhamnosus_R193),rhamnosus_PEL6),rhamnosus_PEL5),rhamnosus_LR138),rhamnosus_LR073),rhamnosus_LR071),rhamnosus_LOCK908),rhamnosus_LMS21),rhamnosus_LC705),rhamnosus_L35),rhamnosus_L34),rhamnosus_K32),rhamnosus_GG),rhamnosus_DSM20021),rhamnosus_CNCM_I3698),rhamnosus_BPL15),rhamnosus_BPL5),rhamnosus_ATCC53103),rhamnosus_ATCC8530),rhamnosus_ASCC),rhamnosus_988_LRHA),rhamnosus_943_LRHA),rhamnosus_906_LRHA),rhamnosus_893_LRHA),rhamnosus_870_LRHA)));
116688_acetyl-CoA_carboxyla_alignment_tree	(rhamnosus_40f,((((((((((((((((((((((((((rhamnosus_PEL6,rhamnosus_PEL5),rhamnosus_LR071),rhamnosus_GG),rhamnosus_ATCC53103),rhamnosus_313),(((((((rhamnosus_LRHMDP2,rhamnosus_LRHMDP3),rhamnosus_708_LRHA),rhamnosus_699_LRHA),((((((rhamnosus_HN001,rhamnosus_E800),rhamnosus_979_LRHA),rhamnosus_390_LRHA),rhamnosus_214_LRHA),rhamnosus_186_LRHA),rhamnosus_24)),rhamnosus_LR108),(rhamnosus_L35,rhamnosus_L34)),(((((rhamnosus_R0011,rhamnosus_LOCK900),rhamnosus_CLS17),rhamnosus_ATCC21052),(rhamnosus_K32,rhamnosus_LR138)),(((rhamnosus_893_LRHA,rhamnosus_784_LRHA),rhamnosus_319_LRHA),rhamnosus_116)))),rhamnosus_ATCC8530),rhamnosus_R193),rhamnosus_LR073),rhamnosus_LOCK908),rhamnosus_LMS21),rhamnosus_LC705),rhamnosus_DSM20021),rhamnosus_CNCM_I3698),rhamnosus_BPL15),rhamnosus_BPL5),rhamnosus_ASCC),rhamnosus_988_LRHA),rhamnosus_943_LRHA),rhamnosus_906_LRHA),rhamnosus_870_LRHA),rhamnosus_769_LRHA),rhamnosus_541_LRHA),rhamnosus_526_LRHA),rhamnosus_308),rhamnosus_51B));
116689_hypothetical_protein_alignment_tree	(rhamnosus_40f,((((((((((((((((((((((((((((((rhamnosus_LR138,rhamnosus_K32),(rhamnosus_L35,rhamnosus_L34)),(((rhamnosus_R0011,rhamnosus_LOCK900),rhamnosus_CLS17),rhamnosus_ATCC21052)),rhamnosus_PEL5),rhamnosus_GG),rhamnosus_784_LRHA),((((((rhamnosus_LRHMDP2,rhamnosus_LRHMDP3),rhamnosus_708_LRHA),rhamnosus_699_LRHA),rhamnosus_PEL6),rhamnosus_LR071),rhamnosus_893_LRHA)),((((((((rhamnosus_979_LRHA,rhamnosus_HN001),rhamnosus_E800),rhamnosus_390_LRHA),rhamnosus_214_LRHA),rhamnosus_186_LRHA),rhamnosus_24),rhamnosus_ATCC53103),rhamnosus_319_LRHA)),(rhamnosus_LR108,rhamnosus_313)),rhamnosus_116),rhamnosus_R193),rhamnosus_LR073),rhamnosus_LOCK908),rhamnosus_LMS21),rhamnosus_LC705),rhamnosus_DSM20021),rhamnosus_CNCM_I3698),rhamnosus_BPL15),rhamnosus_BPL5),rhamnosus_ATCC8530),rhamnosus_ASCC),rhamnosus_988_LRHA),rhamnosus_943_LRHA),rhamnosus_906_LRHA),rhamnosus_870_LRHA),rhamnosus_769_LRHA),rhamnosus_541_LRHA),rhamnosus_526_LRHA),rhamnosus_308),rhamnosus_51B));
116690_hypothetical_protein_alignment_tree	(rhamnosus_40f,(((((((((((((((((rhamnosus_LRHMDP2,rhamnosus_LRHMDP3),rhamnosus_708_LRHA),rhamnosus_699_LRHA),((((((((rhamnosus_HN001,rhamnosus_E800),rhamnosus_979_LRHA),rhamnosus_390_LRHA),rhamnosus_214_LRHA),rhamnosus_186_LRHA),rhamnosus_24),((rhamnosus_L35,rhamnosus_L34),(rhamnosus_LR138,rhamnosus_K32))),(((((((((rhamnosus_PEL6,rhamnosus_PEL5),rhamnosus_LR071),rhamnosus_GG),rhamnosus_ATCC53103),rhamnosus_893_LRHA),rhamnosus_784_LRHA),rhamnosus_319_LRHA),rhamnosus_313),rhamnosus_116))),rhamnosus_LR108),rhamnosus_ATCC8530),rhamnosus_ASCC),rhamnosus_988_LRHA),rhamnosus_943_LRHA),rhamnosus_906_LRHA),rhamnosus_870_LRHA),rhamnosus_769_LRHA),rhamnosus_541_LRHA),rhamnosus_526_LRHA),rhamnosus_308),rhamnosus_51B),((((((((((((rhamnosus_R0011,rhamnosus_LOCK900),rhamnosus_CLS17),rhamnosus_ATCC21052),rhamnosus_R193),rhamnosus_LR073),rhamnosus_LOCK908),rhamnosus_LMS21),rhamnosus_LC705),rhamnosus_DSM20021),rhamnosus_CNCM_I3698),rhamnosus_BPL15),rhamnosus_BPL5)));
116691_hypothetical_protein_alignment_tree	(rhamnosus_40f,((((((((((((((((((((((((rhamnosus_R193,rhamnosus_R0011),rhamnosus_LR073),rhamnosus_LOCK908),rhamnosus_LOCK900),rhamnosus_LMS21),rhamnosus_LC705),rhamnosus_DSM20021),rhamnosus_CNCM_I3698),rhamnosus_CLS17),rhamnosus_BPL15),rhamnosus_BPL5),rhamnosus_ATCC21052),rhamnosus_ATCC8530),rhamnosus_ASCC),rhamnosus_988_LRHA),((((((rhamnosus_PEL6,rhamnosus_PEL5),rhamnosus_LR071),rhamnosus_GG),rhamnosus_ATCC53103),rhamnosus_313),(((((((((((rhamnosus_LRHMDP2,rhamnosus_LRHMDP3),rhamnosus_LR138),rhamnosus_K32),rhamnosus_708_LRHA),rhamnosus_699_LRHA),(rhamnosus_L35,rhamnosus_L34)),rhamnosus_893_LRHA),rhamnosus_784_LRHA),rhamnosus_319_LRHA),rhamnosus_116),(((((((rhamnosus_HN001,rhamnosus_E800),rhamnosus_979_LRHA),rhamnosus_390_LRHA),rhamnosus_214_LRHA),rhamnosus_186_LRHA),rhamnosus_24),rhamnosus_LR108)))),rhamnosus_943_LRHA),rhamnosus_906_LRHA),rhamnosus_870_LRHA),rhamnosus_769_LRHA),rhamnosus_541_LRHA),rhamnosus_526_LRHA),rhamnosus_308),rhamnosus_51B));
116692_acetyltransferase_alignment_tree	(rhamnosus_40f,(((((((((((((((((((((((((rhamnosus_LRHMDP2,rhamnosus_LRHMDP3),rhamnosus_708_LRHA),rhamnosus_699_LRHA),(((((rhamnosus_PEL6,rhamnosus_PEL5),rhamnosus_LR071),rhamnosus_GG),rhamnosus_ATCC53103),rhamnosus_313)),((((((rhamnosus_893_LRHA,rhamnosus_784_LRHA),rhamnosus_319_LRHA),rhamnosus_116),(((rhamnosus_R0011,rhamnosus_LOCK900),rhamnosus_CLS17),rhamnosus_ATCC21052)),(((((((rhamnosus_HN001,rhamnosus_E800),rhamnosus_390_LRHA),rhamnosus_214_LRHA),rhamnosus_186_LRHA),rhamnosus_24),rhamnosus_979_LRHA),rhamnosus_LR108)),((rhamnosus_L35,rhamnosus_L34),(rhamnosus_LR138,rhamnosus_K32)))),rhamnosus_R193),rhamnosus_LR073),rhamnosus_LOCK908),rhamnosus_LMS21),rhamnosus_LC705),rhamnosus_DSM20021),rhamnosus_CNCM_I3698),rhamnosus_BPL15),rhamnosus_BPL5),rhamnosus_ATCC8530),rhamnosus_ASCC),rhamnosus_988_LRHA),rhamnosus_943_LRHA),rhamnosus_906_LRHA),rhamnosus_870_LRHA),rhamnosus_769_LRHA),rhamnosus_541_LRHA),rhamnosus_526_LRHA),rhamnosus_308),rhamnosus_51B));
116703_acyltransferase_alignment_tree	(rhamnosus_40f,((((((((((((((((((((rhamnosus_R193,rhamnosus_LR073),rhamnosus_LOCK908),rhamnosus_LMS21),rhamnosus_LC705),rhamnosus_DSM20021),rhamnosus_CNCM_I3698),rhamnosus_BPL15),rhamnosus_BPL5),rhamnosus_ATCC8530),rhamnosus_ASCC),rhamnosus_988_LRHA),rhamnosus_943_LRHA),rhamnosus_906_LRHA),rhamnosus_870_LRHA),rhamnosus_769_LRHA),rhamnosus_541_LRHA),rhamnosus_526_LRHA),(((((((((((((((rhamnosus_PEL6,rhamnosus_PEL5),rhamnosus_LR071),rhamnosus_HN001),rhamnosus_GG),rhamnosus_E800),rhamnosus_ATCC53103),rhamnosus_979_LRHA),rhamnosus_390_LRHA),rhamnosus_313),rhamnosus_214_LRHA),rhamnosus_186_LRHA),(((rhamnosus_R0011,rhamnosus_LOCK900),rhamnosus_CLS17),rhamnosus_ATCC21052)),(((rhamnosus_893_LRHA,rhamnosus_784_LRHA),rhamnosus_319_LRHA),rhamnosus_116)),((((rhamnosus_L35,rhamnosus_L34),rhamnosus_24),rhamnosus_LR108),(rhamnosus_LR138,rhamnosus_K32))),(((rhamnosus_LRHMDP2,rhamnosus_LRHMDP3),rhamnosus_708_LRHA),rhamnosus_699_LRHA))),rhamnosus_308),rhamnosus_51B));
116706_phosphopentomutase_alignment_tree	(rhamnosus_40f,(((((((((((((((((((((((((((rhamnosus_R0011,rhamnosus_LOCK900),rhamnosus_CLS17),rhamnosus_ATCC21052),rhamnosus_24),(((rhamnosus_LRHMDP2,rhamnosus_LRHMDP3),rhamnosus_708_LRHA),rhamnosus_699_LRHA)),(((rhamnosus_893_LRHA,rhamnosus_784_LRHA),rhamnosus_319_LRHA),rhamnosus_116)),(((((((((((rhamnosus_PEL6,rhamnosus_PEL5),rhamnosus_LR071),rhamnosus_GG),rhamnosus_ATCC53103),rhamnosus_313),rhamnosus_HN001),rhamnosus_E800),rhamnosus_979_LRHA),rhamnosus_390_LRHA),rhamnosus_214_LRHA),rhamnosus_186_LRHA)),(((rhamnosus_K32,rhamnosus_LR138),(rhamnosus_L35,rhamnosus_L34)),rhamnosus_LR108)),rhamnosus_LR073),rhamnosus_LOCK908),rhamnosus_LMS21),rhamnosus_LC705),rhamnosus_DSM20021),rhamnosus_CNCM_I3698),rhamnosus_BPL15),rhamnosus_BPL5),rhamnosus_ASCC),rhamnosus_988_LRHA),rhamnosus_943_LRHA),rhamnosus_906_LRHA),rhamnosus_870_LRHA),rhamnosus_769_LRHA),rhamnosus_541_LRHA),rhamnosus_526_LRHA),rhamnosus_308),rhamnosus_51B),(rhamnosus_ATCC8530,rhamnosus_R193)));
116707_purine-nucleoside_ph_alignment_tree	(rhamnosus_40f,(((((((((((((((((((((((((rhamnosus_R0011,rhamnosus_LOCK900),rhamnosus_CLS17),rhamnosus_ATCC21052),((((rhamnosus_893_LRHA,rhamnosus_784_LRHA),rhamnosus_319_LRHA),rhamnosus_116),(((rhamnosus_LR138,rhamnosus_K32),((rhamnosus_L35,rhamnosus_L34),rhamnosus_24)),rhamnosus_LR108))),((((((((((((rhamnosus_PEL6,rhamnosus_PEL5),rhamnosus_LR071),rhamnosus_GG),rhamnosus_ATCC53103),rhamnosus_313),rhamnosus_HN001),rhamnosus_E800),rhamnosus_979_LRHA),rhamnosus_390_LRHA),rhamnosus_214_LRHA),rhamnosus_186_LRHA),(((rhamnosus_LRHMDP2,rhamnosus_LRHMDP3),rhamnosus_708_LRHA),rhamnosus_699_LRHA))),rhamnosus_R193),rhamnosus_LR073),rhamnosus_LOCK908),rhamnosus_LMS21),rhamnosus_LC705),rhamnosus_DSM20021),rhamnosus_CNCM_I3698),rhamnosus_BPL15),rhamnosus_BPL5),rhamnosus_ATCC8530),rhamnosus_ASCC),rhamnosus_988_LRHA),rhamnosus_943_LRHA),rhamnosus_906_LRHA),rhamnosus_870_LRHA),rhamnosus_769_LRHA),rhamnosus_541_LRHA),rhamnosus_526_LRHA),rhamnosus_308),rhamnosus_51B));
116709_pyridine_nucleotide-_alignment_tree	(rhamnosus_40f,((((((((((((((((((((rhamnosus_R193,rhamnosus_LR073),rhamnosus_LOCK908),rhamnosus_LMS21),rhamnosus_LC705),rhamnosus_DSM20021),rhamnosus_CNCM_I3698),rhamnosus_BPL15),rhamnosus_BPL5),rhamnosus_ATCC8530),rhamnosus_ASCC),(((((((((((((((rhamnosus_PEL6,rhamnosus_PEL5),rhamnosus_LR071),rhamnosus_HN001),rhamnosus_GG),rhamnosus_E800),rhamnosus_ATCC53103),rhamnosus_979_LRHA),rhamnosus_390_LRHA),rhamnosus_313),rhamnosus_214_LRHA),rhamnosus_186_LRHA),((((rhamnosus_LR138,rhamnosus_K32),rhamnosus_LR108),(rhamnosus_L35,rhamnosus_L34)),rhamnosus_24)),(((rhamnosus_LRHMDP2,rhamnosus_LRHMDP3),rhamnosus_708_LRHA),rhamnosus_699_LRHA)),(((rhamnosus_R0011,rhamnosus_LOCK900),rhamnosus_CLS17),rhamnosus_ATCC21052)),(((rhamnosus_893_LRHA,rhamnosus_784_LRHA),rhamnosus_319_LRHA),rhamnosus_116))),rhamnosus_988_LRHA),rhamnosus_943_LRHA),rhamnosus_906_LRHA),rhamnosus_870_LRHA),rhamnosus_769_LRHA),rhamnosus_541_LRHA),rhamnosus_526_LRHA),rhamnosus_308),rhamnosus_51B));
116710_chromosome_partition_alignment_tree	(rhamnosus_40f,(((((((((((((((((((((((((((rhamnosus_893_LRHA,rhamnosus_784_LRHA),rhamnosus_319_LRHA),rhamnosus_116),((((rhamnosus_R0011,rhamnosus_LOCK900),rhamnosus_CLS17),rhamnosus_ATCC21052),((((((rhamnosus_HN001,rhamnosus_E800),rhamnosus_979_LRHA),rhamnosus_390_LRHA),rhamnosus_214_LRHA),rhamnosus_186_LRHA),rhamnosus_24))),(((((rhamnosus_PEL6,rhamnosus_PEL5),rhamnosus_LR071),rhamnosus_GG),rhamnosus_ATCC53103),rhamnosus_313)),(rhamnosus_LR138,rhamnosus_K32)),(((rhamnosus_L35,rhamnosus_L34),rhamnosus_LR108),(((rhamnosus_LRHMDP2,rhamnosus_LRHMDP3),rhamnosus_708_LRHA),rhamnosus_699_LRHA))),rhamnosus_R193),rhamnosus_LR073),rhamnosus_LOCK908),rhamnosus_LMS21),rhamnosus_LC705),rhamnosus_DSM20021),rhamnosus_CNCM_I3698),rhamnosus_BPL15),rhamnosus_BPL5),rhamnosus_ATCC8530),rhamnosus_ASCC),rhamnosus_988_LRHA),rhamnosus_943_LRHA),rhamnosus_906_LRHA),rhamnosus_870_LRHA),rhamnosus_769_LRHA),rhamnosus_541_LRHA),rhamnosus_526_LRHA),rhamnosus_308),rhamnosus_51B));
116714_hypothetical_protein_alignment_tree	(rhamnosus_40f,((((((((((((((((((rhamnosus_BPL15,rhamnosus_BPL5),rhamnosus_LR073),rhamnosus_LOCK908),rhamnosus_LMS21),rhamnosus_LC705),rhamnosus_DSM20021),rhamnosus_ATCC8530),rhamnosus_ASCC),rhamnosus_988_LRHA),rhamnosus_943_LRHA),rhamnosus_906_LRHA),rhamnosus_870_LRHA),rhamnosus_769_LRHA),rhamnosus_541_LRHA),rhamnosus_526_LRHA),rhamnosus_308),rhamnosus_51B),(((((((rhamnosus_893_LRHA,rhamnosus_784_LRHA),rhamnosus_319_LRHA),rhamnosus_116),((((((rhamnosus_LRHMDP2,rhamnosus_LRHMDP3),rhamnosus_708_LRHA),rhamnosus_699_LRHA),(rhamnosus_L35,rhamnosus_L34)),(((((rhamnosus_R0011,rhamnosus_LOCK900),rhamnosus_CLS17),rhamnosus_ATCC21052),rhamnosus_LR138),rhamnosus_K32)),((((((((((((rhamnosus_PEL6,rhamnosus_PEL5),rhamnosus_LR071),rhamnosus_HN001),rhamnosus_GG),rhamnosus_E800),rhamnosus_ATCC53103),rhamnosus_390_LRHA),rhamnosus_313),rhamnosus_214_LRHA),rhamnosus_186_LRHA),rhamnosus_24),rhamnosus_979_LRHA))),rhamnosus_LR108),rhamnosus_CNCM_I3698),rhamnosus_R193)));
116716_PAS_domain-containin_alignment_tree	(rhamnosus_40f,((((((((rhamnosus_LOCK908,rhamnosus_DSM20021),rhamnosus_BPL15),rhamnosus_ASCC),rhamnosus_906_LRHA),rhamnosus_541_LRHA),rhamnosus_51B),((((rhamnosus_LMS21,rhamnosus_ATCC8530),rhamnosus_943_LRHA),rhamnosus_769_LRHA),rhamnosus_308)),((((((((((((((((rhamnosus_R0011,rhamnosus_LR138),rhamnosus_LOCK900),rhamnosus_K32),rhamnosus_CLS17),rhamnosus_ATCC21052),rhamnosus_979_LRHA),((((rhamnosus_893_LRHA,rhamnosus_784_LRHA),rhamnosus_319_LRHA),rhamnosus_116),((((((((rhamnosus_PEL6,rhamnosus_PEL5),rhamnosus_LR071),rhamnosus_GG),rhamnosus_ATCC53103),rhamnosus_313),((((rhamnosus_HN001,rhamnosus_390_LRHA),rhamnosus_214_LRHA),rhamnosus_24),(rhamnosus_E800,rhamnosus_186_LRHA))),rhamnosus_LR108),(rhamnosus_L35,rhamnosus_L34)))),(((rhamnosus_LRHMDP2,rhamnosus_LRHMDP3),rhamnosus_708_LRHA),rhamnosus_699_LRHA)),rhamnosus_R193),rhamnosus_LR073),rhamnosus_LC705),rhamnosus_CNCM_I3698),rhamnosus_BPL5),rhamnosus_988_LRHA),rhamnosus_870_LRHA),rhamnosus_526_LRHA)));
116718_competence_protein_C_alignment_tree	(rhamnosus_40f,(((((((((((((((((((((((((rhamnosus_LR138,rhamnosus_K32),(((((((((((rhamnosus_PEL6,rhamnosus_PEL5),rhamnosus_LR071),rhamnosus_GG),rhamnosus_ATCC53103),rhamnosus_313),(((((((rhamnosus_HN001,rhamnosus_E800),rhamnosus_979_LRHA),rhamnosus_390_LRHA),rhamnosus_214_LRHA),rhamnosus_186_LRHA),rhamnosus_24),rhamnosus_LR108)),(rhamnosus_L35,rhamnosus_L34)),rhamnosus_LRHMDP2),rhamnosus_LRHMDP3),rhamnosus_708_LRHA),rhamnosus_699_LRHA)),rhamnosus_LOCK908),rhamnosus_LMS21),rhamnosus_LC705),rhamnosus_DSM20021),rhamnosus_CNCM_I3698),rhamnosus_BPL15),rhamnosus_BPL5),rhamnosus_ATCC8530),rhamnosus_ASCC),rhamnosus_988_LRHA),rhamnosus_943_LRHA),rhamnosus_906_LRHA),rhamnosus_893_LRHA),rhamnosus_870_LRHA),rhamnosus_784_LRHA),rhamnosus_769_LRHA),rhamnosus_541_LRHA),rhamnosus_526_LRHA),rhamnosus_319_LRHA),rhamnosus_308),rhamnosus_116),rhamnosus_51B),(((((rhamnosus_R0011,rhamnosus_LOCK900),rhamnosus_CLS17),rhamnosus_ATCC21052),rhamnosus_R193),rhamnosus_LR073)));
116720_competence_protein_C_alignment_tree	(rhamnosus_51B,(((((((((((((((((((((((((((((rhamnosus_40f,rhamnosus_PEL6),rhamnosus_PEL5),rhamnosus_LR073),rhamnosus_LR071),rhamnosus_LOCK908),rhamnosus_LMS21),rhamnosus_LC705),rhamnosus_GG),rhamnosus_DSM20021),rhamnosus_CNCM_I3698),rhamnosus_BPL15),rhamnosus_BPL5),rhamnosus_ATCC53103),rhamnosus_ATCC8530),rhamnosus_ASCC),rhamnosus_988_LRHA),rhamnosus_943_LRHA),rhamnosus_906_LRHA),rhamnosus_893_LRHA),rhamnosus_870_LRHA),rhamnosus_784_LRHA),rhamnosus_769_LRHA),rhamnosus_541_LRHA),rhamnosus_526_LRHA),rhamnosus_319_LRHA),rhamnosus_313),rhamnosus_308),rhamnosus_116),(((rhamnosus_LR138,rhamnosus_K32),(((((rhamnosus_R0011,rhamnosus_LOCK900),rhamnosus_CLS17),rhamnosus_ATCC21052),rhamnosus_LR108),(((rhamnosus_L35,rhamnosus_L34),(((rhamnosus_LRHMDP2,rhamnosus_LRHMDP3),rhamnosus_708_LRHA),rhamnosus_699_LRHA)),((((((rhamnosus_HN001,rhamnosus_E800),rhamnosus_390_LRHA),rhamnosus_214_LRHA),rhamnosus_186_LRHA),rhamnosus_24),rhamnosus_979_LRHA)))),rhamnosus_R193)));
116723_hypothetical_protein_alignment_tree	(rhamnosus_40f,(((((((((((((((((((rhamnosus_988_LRHA,rhamnosus_LR073),rhamnosus_LOCK908),rhamnosus_LMS21),rhamnosus_LC705),rhamnosus_DSM20021),rhamnosus_CNCM_I3698),rhamnosus_BPL15),rhamnosus_BPL5),rhamnosus_ATCC8530),rhamnosus_ASCC),rhamnosus_943_LRHA),rhamnosus_906_LRHA),rhamnosus_870_LRHA),rhamnosus_769_LRHA),rhamnosus_541_LRHA),rhamnosus_526_LRHA),rhamnosus_308),rhamnosus_51B),(((((((((((rhamnosus_R0011,rhamnosus_LR108),rhamnosus_LOCK900),rhamnosus_CLS17),rhamnosus_ATCC21052),(rhamnosus_LR138,rhamnosus_K32)),((((rhamnosus_LRHMDP2,rhamnosus_LRHMDP3),rhamnosus_708_LRHA),rhamnosus_699_LRHA),rhamnosus_979_LRHA)),(rhamnosus_L35,rhamnosus_L34)),(((rhamnosus_893_LRHA,rhamnosus_784_LRHA),rhamnosus_319_LRHA),rhamnosus_116)),(((((rhamnosus_HN001,rhamnosus_E800),rhamnosus_390_LRHA),rhamnosus_214_LRHA),rhamnosus_186_LRHA),rhamnosus_24)),(((((rhamnosus_PEL6,rhamnosus_PEL5),rhamnosus_LR071),rhamnosus_GG),rhamnosus_ATCC53103),rhamnosus_313)),rhamnosus_R193)));
116725_acyl-phosphate_glyce_alignment_tree	(rhamnosus_40f,((((((((((((((((((((rhamnosus_R193,rhamnosus_LR073),((((((((rhamnosus_PEL6,rhamnosus_PEL5),rhamnosus_LR071),rhamnosus_GG),rhamnosus_ATCC53103),rhamnosus_313),rhamnosus_979_LRHA),(((((rhamnosus_LRHMDP2,rhamnosus_LRHMDP3),rhamnosus_708_LRHA),rhamnosus_699_LRHA),(rhamnosus_LR138,rhamnosus_K32)),((((((rhamnosus_R0011,rhamnosus_LOCK900),rhamnosus_CLS17),rhamnosus_ATCC21052),rhamnosus_LR108),(rhamnosus_L35,rhamnosus_L34)),(((rhamnosus_893_LRHA,rhamnosus_784_LRHA),rhamnosus_319_LRHA),rhamnosus_116)))),(((((rhamnosus_HN001,rhamnosus_E800),rhamnosus_390_LRHA),rhamnosus_214_LRHA),rhamnosus_186_LRHA),rhamnosus_24))),rhamnosus_LOCK908),rhamnosus_LMS21),rhamnosus_LC705),rhamnosus_DSM20021),rhamnosus_CNCM_I3698),rhamnosus_BPL15),rhamnosus_BPL5),rhamnosus_ATCC8530),rhamnosus_ASCC),rhamnosus_988_LRHA),rhamnosus_943_LRHA),rhamnosus_906_LRHA),rhamnosus_870_LRHA),rhamnosus_769_LRHA),rhamnosus_541_LRHA),rhamnosus_526_LRHA),rhamnosus_308),rhamnosus_51B));
116727_acyl-phosphate_glyce_alignment_tree	(rhamnosus_40f,((((((((((((((((((((rhamnosus_R193,rhamnosus_LR073),rhamnosus_LOCK908),rhamnosus_LMS21),rhamnosus_LC705),rhamnosus_DSM20021),rhamnosus_CNCM_I3698),rhamnosus_BPL15),rhamnosus_BPL5),rhamnosus_ATCC8530),(((((((((((rhamnosus_HN001,rhamnosus_E800),rhamnosus_979_LRHA),rhamnosus_390_LRHA),rhamnosus_214_LRHA),rhamnosus_186_LRHA),rhamnosus_24),(((((rhamnosus_PEL6,rhamnosus_PEL5),rhamnosus_LR071),rhamnosus_GG),rhamnosus_ATCC53103),rhamnosus_313)),((rhamnosus_L35,rhamnosus_L34),(rhamnosus_LR138,rhamnosus_K32))),(((rhamnosus_893_LRHA,rhamnosus_784_LRHA),rhamnosus_319_LRHA),rhamnosus_116)),((((rhamnosus_R0011,rhamnosus_LOCK900),rhamnosus_CLS17),rhamnosus_ATCC21052),rhamnosus_LR108)),(((rhamnosus_LRHMDP2,rhamnosus_LRHMDP3),rhamnosus_708_LRHA),rhamnosus_699_LRHA))),rhamnosus_ASCC),rhamnosus_988_LRHA),rhamnosus_943_LRHA),rhamnosus_906_LRHA),rhamnosus_870_LRHA),rhamnosus_769_LRHA),rhamnosus_541_LRHA),rhamnosus_526_LRHA),rhamnosus_308),rhamnosus_51B));
116733_ribonucleoside-triph_alignment_tree	(((((((((((((((((rhamnosus_LR071,rhamnosus_PEL6),rhamnosus_PEL5),rhamnosus_GG),rhamnosus_ATCC53103),(((((rhamnosus_HN001,rhamnosus_E800),rhamnosus_979_LRHA),rhamnosus_390_LRHA),rhamnosus_214_LRHA),rhamnosus_186_LRHA)),rhamnosus_313),(((((rhamnosus_LRHMDP2,rhamnosus_LRHMDP3),rhamnosus_708_LRHA),rhamnosus_699_LRHA),(((rhamnosus_R0011,rhamnosus_LOCK900),rhamnosus_CLS17),rhamnosus_ATCC21052)),(((rhamnosus_L35,rhamnosus_L34),((rhamnosus_K32,rhamnosus_24),rhamnosus_LR138)),rhamnosus_LR108))),(((rhamnosus_784_LRHA,rhamnosus_893_LRHA),rhamnosus_319_LRHA),rhamnosus_116)),rhamnosus_LR073),rhamnosus_LOCK908),rhamnosus_DSM20021),rhamnosus_ASCC),rhamnosus_526_LRHA),rhamnosus_988_LRHA),rhamnosus_51B),rhamnosus_BPL15),(((((rhamnosus_870_LRHA,rhamnosus_906_LRHA),rhamnosus_CNCM_I3698),rhamnosus_ATCC8530),((rhamnosus_769_LRHA,rhamnosus_541_LRHA),rhamnosus_LC705)),(((((rhamnosus_R193,rhamnosus_308),rhamnosus_40f),rhamnosus_943_LRHA),rhamnosus_LMS21),rhamnosus_BPL5)));
116734_peptidoglycan-bindin_alignment_tree	(rhamnosus_40f,(((((((((((((((((((((((((((((rhamnosus_LRHMDP2,rhamnosus_LRHMDP3),rhamnosus_708_LRHA),rhamnosus_699_LRHA),rhamnosus_LR108),((rhamnosus_BPL15,rhamnosus_BPL5),((rhamnosus_L35,rhamnosus_L34),rhamnosus_24))),rhamnosus_LR138),rhamnosus_979_LRHA),(((((((rhamnosus_R0011,rhamnosus_LOCK900),rhamnosus_CLS17),rhamnosus_ATCC21052),rhamnosus_HN001),rhamnosus_390_LRHA),rhamnosus_214_LRHA),rhamnosus_186_LRHA)),((((((rhamnosus_PEL6,rhamnosus_PEL5),rhamnosus_LR071),rhamnosus_GG),rhamnosus_ATCC53103),rhamnosus_313),(((rhamnosus_893_LRHA,rhamnosus_784_LRHA),rhamnosus_319_LRHA),rhamnosus_116))),rhamnosus_K32),rhamnosus_R193),rhamnosus_LR073),rhamnosus_LOCK908),rhamnosus_LMS21),rhamnosus_LC705),rhamnosus_E800),rhamnosus_DSM20021),rhamnosus_CNCM_I3698),rhamnosus_ATCC8530),rhamnosus_ASCC),rhamnosus_988_LRHA),rhamnosus_943_LRHA),rhamnosus_906_LRHA),rhamnosus_870_LRHA),rhamnosus_769_LRHA),rhamnosus_541_LRHA),rhamnosus_526_LRHA),rhamnosus_308),rhamnosus_51B));
116740_amino_acid_ABC_trans_alignment_tree	(rhamnosus_40f,((((((((((((((((((rhamnosus_R193,rhamnosus_LR073),rhamnosus_LOCK908),((((((((rhamnosus_BPL15,rhamnosus_BPL5),rhamnosus_LR108),((rhamnosus_L35,rhamnosus_L34),rhamnosus_24)),((((((rhamnosus_979_LRHA,rhamnosus_PEL6),rhamnosus_PEL5),rhamnosus_LR071),rhamnosus_GG),rhamnosus_ATCC53103),rhamnosus_313)),((((((((rhamnosus_R0011,rhamnosus_LOCK900),rhamnosus_HN001),rhamnosus_CLS17),rhamnosus_ATCC21052),rhamnosus_390_LRHA),rhamnosus_214_LRHA),rhamnosus_186_LRHA),rhamnosus_K32)),(((rhamnosus_893_LRHA,rhamnosus_784_LRHA),rhamnosus_319_LRHA),rhamnosus_116)),(((rhamnosus_LRHMDP2,rhamnosus_LRHMDP3),(rhamnosus_708_LRHA,rhamnosus_699_LRHA)),rhamnosus_LR138)),rhamnosus_870_LRHA)),rhamnosus_LMS21),rhamnosus_LC705),rhamnosus_E800),rhamnosus_DSM20021),rhamnosus_CNCM_I3698),rhamnosus_ATCC8530),rhamnosus_ASCC),rhamnosus_988_LRHA),rhamnosus_943_LRHA),rhamnosus_906_LRHA),rhamnosus_769_LRHA),rhamnosus_541_LRHA),rhamnosus_526_LRHA),rhamnosus_308),rhamnosus_51B));
116741_cytochrome_c_oxidase_alignment_tree	(rhamnosus_40f,((((((((((((((((((((rhamnosus_PEL6,rhamnosus_PEL5),rhamnosus_LR071),rhamnosus_GG),rhamnosus_ATCC53103),rhamnosus_979_LRHA),rhamnosus_313),(((rhamnosus_LRHMDP2,rhamnosus_LRHMDP3),rhamnosus_708_LRHA),rhamnosus_699_LRHA)),(((((rhamnosus_893_LRHA,rhamnosus_784_LRHA),rhamnosus_319_LRHA),rhamnosus_116),rhamnosus_K32),(((((((rhamnosus_R0011,rhamnosus_LOCK900),rhamnosus_HN001),rhamnosus_CLS17),rhamnosus_ATCC21052),rhamnosus_390_LRHA),rhamnosus_214_LRHA),rhamnosus_186_LRHA))),rhamnosus_LR138),(rhamnosus_BPL15,rhamnosus_BPL5)),(((rhamnosus_L35,rhamnosus_L34),rhamnosus_24),rhamnosus_LR108)),rhamnosus_988_LRHA),rhamnosus_943_LRHA),rhamnosus_870_LRHA),rhamnosus_769_LRHA),rhamnosus_541_LRHA),rhamnosus_526_LRHA),rhamnosus_308),rhamnosus_51B),((((((((((rhamnosus_906_LRHA,rhamnosus_R193),rhamnosus_LR073),rhamnosus_LOCK908),rhamnosus_LMS21),rhamnosus_LC705),rhamnosus_E800),rhamnosus_DSM20021),rhamnosus_CNCM_I3698),rhamnosus_ATCC8530),rhamnosus_ASCC)));
116749_preprotein_transloca_alignment_tree	(rhamnosus_40f,(((((((((((((((((((((((((((((((((rhamnosus_PEL6,rhamnosus_PEL5),rhamnosus_LR071),rhamnosus_K32),rhamnosus_HN001),rhamnosus_GG),rhamnosus_E800),rhamnosus_ATCC53103),rhamnosus_390_LRHA),rhamnosus_313),rhamnosus_214_LRHA),rhamnosus_186_LRHA),rhamnosus_24),(((rhamnosus_LRHMDP2,rhamnosus_LRHMDP3),rhamnosus_708_LRHA),rhamnosus_699_LRHA)),(((((rhamnosus_R0011,rhamnosus_LOCK900),rhamnosus_CLS17),rhamnosus_ATCC21052),rhamnosus_979_LRHA),rhamnosus_LR108)),(((rhamnosus_L35,rhamnosus_L34),rhamnosus_LR138),(((rhamnosus_893_LRHA,rhamnosus_784_LRHA),rhamnosus_319_LRHA),rhamnosus_116))),rhamnosus_LR073),rhamnosus_LOCK908),rhamnosus_LC705),rhamnosus_DSM20021),rhamnosus_CNCM_I3698),rhamnosus_BPL15),rhamnosus_BPL5),rhamnosus_ASCC),rhamnosus_988_LRHA),rhamnosus_943_LRHA),rhamnosus_906_LRHA),rhamnosus_870_LRHA),rhamnosus_769_LRHA),rhamnosus_541_LRHA),rhamnosus_526_LRHA),rhamnosus_308),rhamnosus_51B),((rhamnosus_LMS21,rhamnosus_ATCC8530),rhamnosus_R193)));
116751_Cro-Cl_family_transc_alignment_tree	(rhamnosus_40f,((((((((((((((((((((((((rhamnosus_K32,rhamnosus_PEL6),rhamnosus_PEL5),rhamnosus_LR071),rhamnosus_HN001),rhamnosus_GG),rhamnosus_E800),rhamnosus_ATCC53103),rhamnosus_979_LRHA),rhamnosus_390_LRHA),rhamnosus_313),rhamnosus_214_LRHA),rhamnosus_186_LRHA),rhamnosus_24),(((rhamnosus_L35,rhamnosus_L34),((((rhamnosus_893_LRHA,rhamnosus_784_LRHA),rhamnosus_319_LRHA),rhamnosus_116),rhamnosus_LR108)),((((rhamnosus_R0011,rhamnosus_LOCK900),rhamnosus_CLS17),rhamnosus_ATCC21052),(((rhamnosus_LRHMDP2,rhamnosus_LRHMDP3),rhamnosus_708_LRHA),rhamnosus_699_LRHA)))),rhamnosus_LR138),rhamnosus_R193),rhamnosus_LMS21),rhamnosus_LC705),rhamnosus_ATCC8530),rhamnosus_906_LRHA),rhamnosus_541_LRHA),rhamnosus_51B),((((rhamnosus_CNCM_I3698,rhamnosus_BPL5),rhamnosus_943_LRHA),rhamnosus_769_LRHA),rhamnosus_308)),(((((((rhamnosus_LOCK908,rhamnosus_LR073),rhamnosus_DSM20021),rhamnosus_ASCC),rhamnosus_BPL15),rhamnosus_988_LRHA),rhamnosus_870_LRHA),rhamnosus_526_LRHA)));
116752_glucose-6-phosphate__alignment_tree	(rhamnosus_40f,(((((((((((((((((((((((((((((((((((((((rhamnosus_K32,rhamnosus_PEL6),rhamnosus_PEL5),rhamnosus_LR071),rhamnosus_HN001),rhamnosus_GG),rhamnosus_E800),rhamnosus_ATCC53103),rhamnosus_979_LRHA),rhamnosus_390_LRHA),rhamnosus_313),rhamnosus_214_LRHA),rhamnosus_186_LRHA),rhamnosus_24),(((rhamnosus_893_LRHA,rhamnosus_784_LRHA),rhamnosus_319_LRHA),rhamnosus_116)),(((rhamnosus_LRHMDP2,rhamnosus_LRHMDP3),rhamnosus_708_LRHA),rhamnosus_699_LRHA)),rhamnosus_LR138),(((rhamnosus_R0011,rhamnosus_LOCK900),rhamnosus_CLS17),rhamnosus_ATCC21052)),rhamnosus_LR108),(rhamnosus_L35,rhamnosus_L34)),rhamnosus_R193),rhamnosus_LR073),rhamnosus_LOCK908),rhamnosus_LMS21),rhamnosus_LC705),rhamnosus_DSM20021),rhamnosus_CNCM_I3698),rhamnosus_BPL15),rhamnosus_BPL5),rhamnosus_ATCC8530),rhamnosus_ASCC),rhamnosus_988_LRHA),rhamnosus_943_LRHA),rhamnosus_906_LRHA),rhamnosus_870_LRHA),rhamnosus_769_LRHA),rhamnosus_541_LRHA),rhamnosus_526_LRHA),rhamnosus_308),rhamnosus_51B));
116757_NADPH-dependent_oxid_alignment_tree	(rhamnosus_186_LRHA,((((((((((((((((rhamnosus_24,rhamnosus_LR138),(((((((rhamnosus_LR108,rhamnosus_CNCM_I3698),rhamnosus_979_LRHA),(((rhamnosus_LRHMDP2,rhamnosus_LRHMDP3),rhamnosus_708_LRHA),rhamnosus_699_LRHA)),(rhamnosus_BPL15,rhamnosus_BPL5)),(rhamnosus_R193,rhamnosus_40f)),((((((((((((((rhamnosus_LR073,rhamnosus_LOCK908),rhamnosus_LMS21),rhamnosus_LC705),rhamnosus_DSM20021),rhamnosus_ATCC8530),rhamnosus_ASCC),rhamnosus_988_LRHA),rhamnosus_943_LRHA),rhamnosus_906_LRHA),rhamnosus_870_LRHA),rhamnosus_769_LRHA),rhamnosus_541_LRHA),rhamnosus_526_LRHA),rhamnosus_51B)),((((rhamnosus_784_LRHA,rhamnosus_893_LRHA),rhamnosus_319_LRHA),rhamnosus_116),(((rhamnosus_R0011,rhamnosus_LOCK900),rhamnosus_CLS17),rhamnosus_ATCC21052)))),rhamnosus_K32),rhamnosus_PEL6),rhamnosus_PEL5),rhamnosus_LR071),rhamnosus_L35),rhamnosus_L34),rhamnosus_HN001),rhamnosus_GG),rhamnosus_E800),rhamnosus_ATCC53103),rhamnosus_390_LRHA),rhamnosus_313),rhamnosus_308),rhamnosus_214_LRHA));
116759_PadR_family_transcri_alignment_tree	(rhamnosus_51B,(((((((((((((((((((((rhamnosus_893_LRHA,rhamnosus_784_LRHA),rhamnosus_319_LRHA),rhamnosus_116),rhamnosus_LR108),(((((((((((((((((rhamnosus_PEL6,rhamnosus_PEL5),rhamnosus_LR071),rhamnosus_L35),rhamnosus_L34),rhamnosus_K32),rhamnosus_HN001),rhamnosus_GG),rhamnosus_E800),rhamnosus_ATCC53103),rhamnosus_390_LRHA),rhamnosus_313),rhamnosus_308),rhamnosus_214_LRHA),rhamnosus_186_LRHA),rhamnosus_24),(rhamnosus_R193,rhamnosus_40f)),rhamnosus_979_LRHA)),(((rhamnosus_BPL15,rhamnosus_BPL5),rhamnosus_LR138),((((rhamnosus_R0011,rhamnosus_LOCK900),rhamnosus_CLS17),rhamnosus_ATCC21052),(((rhamnosus_LRHMDP2,rhamnosus_LRHMDP3),rhamnosus_708_LRHA),rhamnosus_699_LRHA)))),rhamnosus_LR073),rhamnosus_LOCK908),rhamnosus_LMS21),rhamnosus_LC705),rhamnosus_DSM20021),rhamnosus_CNCM_I3698),rhamnosus_ATCC8530),rhamnosus_ASCC),rhamnosus_988_LRHA),rhamnosus_943_LRHA),rhamnosus_906_LRHA),rhamnosus_870_LRHA),rhamnosus_769_LRHA),rhamnosus_541_LRHA),rhamnosus_526_LRHA));
116762_RNA_2-phosphotransf_alignment_tree	(rhamnosus_24,(((((((((((((((((((rhamnosus_BPL15,rhamnosus_BPL5),rhamnosus_LR108),(((((rhamnosus_R193,rhamnosus_40f),((((rhamnosus_893_LRHA,rhamnosus_784_LRHA),rhamnosus_319_LRHA),rhamnosus_116),rhamnosus_979_LRHA)),(((((((((((((((rhamnosus_LR073,rhamnosus_LOCK908),rhamnosus_LMS21),rhamnosus_LC705),rhamnosus_DSM20021),rhamnosus_CNCM_I3698),rhamnosus_ATCC8530),rhamnosus_ASCC),rhamnosus_988_LRHA),rhamnosus_943_LRHA),rhamnosus_906_LRHA),rhamnosus_870_LRHA),rhamnosus_769_LRHA),rhamnosus_541_LRHA),rhamnosus_526_LRHA),rhamnosus_51B)),(((rhamnosus_R0011,rhamnosus_LOCK900),rhamnosus_CLS17),rhamnosus_ATCC21052)),(((rhamnosus_LRHMDP2,rhamnosus_LRHMDP3),rhamnosus_708_LRHA),rhamnosus_699_LRHA))),rhamnosus_LR138),rhamnosus_PEL6),rhamnosus_PEL5),rhamnosus_LR071),rhamnosus_L35),rhamnosus_L34),rhamnosus_K32),rhamnosus_HN001),rhamnosus_GG),rhamnosus_E800),rhamnosus_ATCC53103),rhamnosus_390_LRHA),rhamnosus_313),rhamnosus_308),rhamnosus_214_LRHA),rhamnosus_186_LRHA));
116767_hypothetical_protein_alignment_tree	(rhamnosus_40f,((((((((((((((((((((rhamnosus_R193,rhamnosus_LR073),rhamnosus_LOCK908),rhamnosus_LMS21),rhamnosus_LC705),rhamnosus_DSM20021),rhamnosus_CNCM_I3698),rhamnosus_BPL15),rhamnosus_BPL5),rhamnosus_ATCC8530),rhamnosus_ASCC),(((((((((((rhamnosus_R0011,rhamnosus_LOCK900),rhamnosus_HN001),rhamnosus_E800),rhamnosus_CLS17),rhamnosus_ATCC21052),rhamnosus_979_LRHA),rhamnosus_390_LRHA),rhamnosus_214_LRHA),rhamnosus_186_LRHA),((((rhamnosus_LRHMDP2,rhamnosus_LRHMDP3),rhamnosus_708_LRHA),rhamnosus_699_LRHA),rhamnosus_LR108)),(((rhamnosus_LR138,rhamnosus_K32),((rhamnosus_L35,rhamnosus_L34),(((rhamnosus_893_LRHA,rhamnosus_784_LRHA),rhamnosus_319_LRHA),rhamnosus_116))),((((((rhamnosus_PEL6,rhamnosus_PEL5),rhamnosus_LR071),rhamnosus_GG),rhamnosus_ATCC53103),rhamnosus_313),rhamnosus_24)))),rhamnosus_988_LRHA),rhamnosus_943_LRHA),rhamnosus_906_LRHA),rhamnosus_870_LRHA),rhamnosus_769_LRHA),rhamnosus_541_LRHA),rhamnosus_526_LRHA),rhamnosus_308),rhamnosus_51B));
116768_NAD-P-H-dependent_qu_alignment_tree	(rhamnosus_40f,(((((((((((((((((((((((((((rhamnosus_PEL6,rhamnosus_PEL5),rhamnosus_LR071),rhamnosus_GG),rhamnosus_ATCC53103),rhamnosus_313),rhamnosus_24),((((((((rhamnosus_LRHMDP2,rhamnosus_LRHMDP3),rhamnosus_708_LRHA),rhamnosus_699_LRHA),(rhamnosus_L35,rhamnosus_L34)),(((((((((rhamnosus_214_LRHA,rhamnosus_R0011),rhamnosus_LOCK900),rhamnosus_HN001),rhamnosus_E800),rhamnosus_CLS17),rhamnosus_ATCC21052),rhamnosus_979_LRHA),rhamnosus_390_LRHA),rhamnosus_186_LRHA)),(rhamnosus_LR138,rhamnosus_K32)),rhamnosus_LR108),(((rhamnosus_893_LRHA,rhamnosus_784_LRHA),rhamnosus_319_LRHA),rhamnosus_116))),rhamnosus_R193),rhamnosus_LR073),rhamnosus_LOCK908),rhamnosus_LMS21),rhamnosus_LC705),rhamnosus_DSM20021),rhamnosus_CNCM_I3698),rhamnosus_BPL15),rhamnosus_BPL5),rhamnosus_ATCC8530),rhamnosus_ASCC),rhamnosus_988_LRHA),rhamnosus_943_LRHA),rhamnosus_906_LRHA),rhamnosus_870_LRHA),rhamnosus_769_LRHA),rhamnosus_541_LRHA),rhamnosus_526_LRHA),rhamnosus_308),rhamnosus_51B));
116770_gyrB_alignment_tree	(rhamnosus_541_LRHA,(((((((((((((((rhamnosus_PEL6,rhamnosus_PEL5),rhamnosus_390_LRHA),rhamnosus_313),rhamnosus_186_LRHA),(((((((((((((rhamnosus_LR073,rhamnosus_LOCK908),rhamnosus_LC705),rhamnosus_CNCM_I3698),rhamnosus_BPL15),rhamnosus_51B),(((rhamnosus_988_LRHA,rhamnosus_40f),rhamnosus_526_LRHA),rhamnosus_308)),rhamnosus_ATCC8530),((rhamnosus_R0011,rhamnosus_LOCK900),rhamnosus_K32)),rhamnosus_LR138),(((rhamnosus_HN001,rhamnosus_214_LRHA),rhamnosus_24),(((rhamnosus_LR071,rhamnosus_GG),rhamnosus_E800),rhamnosus_ATCC53103))),rhamnosus_979_LRHA),rhamnosus_699_LRHA),rhamnosus_784_LRHA)),(((((rhamnosus_CLS17,rhamnosus_ATCC21052),((rhamnosus_893_LRHA,rhamnosus_319_LRHA),rhamnosus_116)),(rhamnosus_L35,rhamnosus_L34)),rhamnosus_LR108),((rhamnosus_LRHMDP2,rhamnosus_LRHMDP3),rhamnosus_708_LRHA))),rhamnosus_R193),rhamnosus_LMS21),rhamnosus_DSM20021),rhamnosus_BPL5),rhamnosus_ASCC),rhamnosus_943_LRHA),rhamnosus_906_LRHA),rhamnosus_870_LRHA),rhamnosus_769_LRHA));
116771_DNA_gyrase_subunit_A_alignment_tree	(rhamnosus_40f,(((((((((((rhamnosus_LOCK908,rhamnosus_LR073),rhamnosus_DSM20021),(((((((rhamnosus_LR071,rhamnosus_GG),rhamnosus_E800),rhamnosus_ATCC53103),rhamnosus_979_LRHA),rhamnosus_699_LRHA),(((rhamnosus_R0011,rhamnosus_LOCK900),rhamnosus_K32),((rhamnosus_24,rhamnosus_HN001),rhamnosus_214_LRHA))),(((((((rhamnosus_PEL6,rhamnosus_PEL5),rhamnosus_390_LRHA),rhamnosus_313),rhamnosus_186_LRHA),((((((((((rhamnosus_R193,rhamnosus_LMS21),rhamnosus_BPL5),rhamnosus_ASCC),rhamnosus_943_LRHA),rhamnosus_906_LRHA),rhamnosus_870_LRHA),rhamnosus_769_LRHA),rhamnosus_541_LRHA),((rhamnosus_893_LRHA,rhamnosus_319_LRHA),rhamnosus_116)),(((rhamnosus_L35,rhamnosus_L34),rhamnosus_LR108),(((rhamnosus_LRHMDP2,rhamnosus_LRHMDP3),rhamnosus_708_LRHA),(rhamnosus_CLS17,rhamnosus_ATCC21052))))),rhamnosus_LR138),rhamnosus_784_LRHA))),rhamnosus_LC705),rhamnosus_CNCM_I3698),rhamnosus_BPL15),rhamnosus_ATCC8530),rhamnosus_988_LRHA),rhamnosus_526_LRHA),rhamnosus_308),rhamnosus_51B));
116773_single-stranded_DNA-_alignment_tree	(rhamnosus_769_LRHA,((((((((((((((((((((((((((((((rhamnosus_784_LRHA,rhamnosus_893_LRHA),rhamnosus_319_LRHA),rhamnosus_116),rhamnosus_LR138),(((rhamnosus_R0011,rhamnosus_LOCK900),rhamnosus_CLS17),rhamnosus_ATCC21052)),(rhamnosus_LR108,rhamnosus_K32)),(((rhamnosus_699_LRHA,rhamnosus_708_LRHA),rhamnosus_LRHMDP2),rhamnosus_LRHMDP3)),(rhamnosus_L35,rhamnosus_L34)),((((rhamnosus_390_LRHA,rhamnosus_HN001),rhamnosus_979_LRHA),rhamnosus_214_LRHA),rhamnosus_24)),(((((((rhamnosus_PEL6,rhamnosus_PEL5),rhamnosus_LR071),rhamnosus_GG),rhamnosus_E800),rhamnosus_ATCC53103),rhamnosus_313),rhamnosus_186_LRHA)),rhamnosus_R193),rhamnosus_LR073),rhamnosus_LOCK908),rhamnosus_LMS21),rhamnosus_LC705),rhamnosus_DSM20021),rhamnosus_CNCM_I3698),rhamnosus_BPL15),rhamnosus_BPL5),rhamnosus_ATCC8530),rhamnosus_ASCC),rhamnosus_541_LRHA),rhamnosus_526_LRHA),rhamnosus_308),rhamnosus_51B),rhamnosus_40f),rhamnosus_988_LRHA),rhamnosus_943_LRHA),rhamnosus_906_LRHA),rhamnosus_870_LRHA));
116774_30S_ribosomal_protei_alignment_tree	(rhamnosus_24,((((((((((((((((((((((((((((((((((((((((((((((rhamnosus_R193,rhamnosus_R0011),rhamnosus_PEL6),rhamnosus_PEL5),rhamnosus_LR138),rhamnosus_LR108),rhamnosus_LR073),rhamnosus_LR071),rhamnosus_LOCK908),(((rhamnosus_LRHMDP2,rhamnosus_LRHMDP3),rhamnosus_708_LRHA),rhamnosus_699_LRHA)),rhamnosus_LOCK900),rhamnosus_LMS21),rhamnosus_LC705),rhamnosus_L35),rhamnosus_L34),rhamnosus_K32),rhamnosus_HN001),rhamnosus_GG),rhamnosus_E800),rhamnosus_DSM20021),rhamnosus_CNCM_I3698),rhamnosus_CLS17),rhamnosus_BPL15),rhamnosus_BPL5),rhamnosus_ATCC53103),rhamnosus_ATCC21052),rhamnosus_ATCC8530),rhamnosus_ASCC),rhamnosus_988_LRHA),rhamnosus_979_LRHA),rhamnosus_943_LRHA),rhamnosus_906_LRHA),rhamnosus_893_LRHA),rhamnosus_870_LRHA),rhamnosus_784_LRHA),rhamnosus_769_LRHA),rhamnosus_541_LRHA),rhamnosus_526_LRHA),rhamnosus_390_LRHA),rhamnosus_319_LRHA),rhamnosus_313),rhamnosus_308),rhamnosus_214_LRHA),rhamnosus_186_LRHA),rhamnosus_116),rhamnosus_51B),rhamnosus_40f));
116775_single-stranded_DNA-_alignment_tree	(rhamnosus_40f,((((((((((((((((((((rhamnosus_R193,rhamnosus_LR073),rhamnosus_LOCK908),rhamnosus_LMS21),rhamnosus_LC705),rhamnosus_DSM20021),rhamnosus_CNCM_I3698),rhamnosus_BPL15),rhamnosus_BPL5),rhamnosus_ATCC8530),rhamnosus_ASCC),rhamnosus_988_LRHA),rhamnosus_943_LRHA),rhamnosus_906_LRHA),rhamnosus_870_LRHA),((((((((((((((rhamnosus_PEL6,rhamnosus_E800),rhamnosus_PEL5),rhamnosus_LR071),rhamnosus_GG),rhamnosus_ATCC53103),rhamnosus_313),rhamnosus_186_LRHA),(((rhamnosus_893_LRHA,rhamnosus_784_LRHA),rhamnosus_319_LRHA),rhamnosus_116)),rhamnosus_LR108),rhamnosus_LR138),((((rhamnosus_K32,rhamnosus_R0011),rhamnosus_LOCK900),rhamnosus_CLS17),rhamnosus_ATCC21052)),(((rhamnosus_LRHMDP2,rhamnosus_LRHMDP3),rhamnosus_708_LRHA),rhamnosus_699_LRHA)),(rhamnosus_L35,rhamnosus_L34)),((((rhamnosus_HN001,rhamnosus_979_LRHA),rhamnosus_390_LRHA),rhamnosus_214_LRHA),rhamnosus_24))),rhamnosus_769_LRHA),rhamnosus_541_LRHA),rhamnosus_526_LRHA),rhamnosus_308),rhamnosus_51B));
116776_30S_ribosomal_protei_alignment_tree	(rhamnosus_40f,((((((((((((rhamnosus_E800,rhamnosus_PEL5),rhamnosus_LR138),rhamnosus_LC705),rhamnosus_L35),rhamnosus_BPL15),rhamnosus_BPL5),rhamnosus_906_LRHA),rhamnosus_870_LRHA),rhamnosus_51B),((((((((((((rhamnosus_LRHMDP2,rhamnosus_LRHMDP3),rhamnosus_708_LRHA),rhamnosus_699_LRHA),rhamnosus_PEL6),rhamnosus_LR108),rhamnosus_LMS21),rhamnosus_L34),rhamnosus_CLS17),rhamnosus_ATCC53103),rhamnosus_943_LRHA),rhamnosus_769_LRHA),rhamnosus_186_LRHA)),((((((((((((rhamnosus_893_LRHA,rhamnosus_784_LRHA),rhamnosus_319_LRHA),rhamnosus_116),rhamnosus_R0011),rhamnosus_LR073),rhamnosus_LOCK900),rhamnosus_K32),rhamnosus_CNCM_I3698),rhamnosus_ATCC21052),rhamnosus_988_LRHA),rhamnosus_541_LRHA),rhamnosus_308)),(((((((((((((rhamnosus_HN001,rhamnosus_979_LRHA),rhamnosus_390_LRHA),rhamnosus_214_LRHA),rhamnosus_24),rhamnosus_R193),rhamnosus_LR071),rhamnosus_LOCK908),rhamnosus_GG),rhamnosus_DSM20021),rhamnosus_ATCC8530),rhamnosus_ASCC),rhamnosus_526_LRHA),rhamnosus_313)));
116777_glutamine_amidotrans_alignment_tree	(rhamnosus_40f,(((((((((((((((((((rhamnosus_308,rhamnosus_LR073),rhamnosus_LOCK908),rhamnosus_LMS21),rhamnosus_LC705),rhamnosus_DSM20021),rhamnosus_CNCM_I3698),rhamnosus_BPL15),rhamnosus_BPL5),rhamnosus_ATCC8530),rhamnosus_ASCC),rhamnosus_988_LRHA),rhamnosus_943_LRHA),rhamnosus_906_LRHA),rhamnosus_870_LRHA),rhamnosus_769_LRHA),rhamnosus_541_LRHA),rhamnosus_526_LRHA),rhamnosus_51B),(((((rhamnosus_893_LRHA,rhamnosus_784_LRHA),rhamnosus_319_LRHA),rhamnosus_116),((rhamnosus_LR138,rhamnosus_LR108),((rhamnosus_L35,rhamnosus_L34),((((((rhamnosus_LRHMDP2,rhamnosus_LRHMDP3),rhamnosus_708_LRHA),rhamnosus_699_LRHA),((((rhamnosus_HN001,rhamnosus_979_LRHA),rhamnosus_390_LRHA),rhamnosus_214_LRHA),rhamnosus_24)),(((((((rhamnosus_PEL6,rhamnosus_PEL5),rhamnosus_LR071),rhamnosus_GG),rhamnosus_E800),rhamnosus_ATCC53103),rhamnosus_313),rhamnosus_186_LRHA)),((((rhamnosus_R0011,rhamnosus_LOCK900),rhamnosus_K32),rhamnosus_CLS17),rhamnosus_ATCC21052))))),rhamnosus_R193)));
116778_cytochrome_c_oxidase_alignment_tree	(rhamnosus_40f,((((((((((((((((((((rhamnosus_R193,rhamnosus_LR073),rhamnosus_LOCK908),(((((((((rhamnosus_R0011,rhamnosus_LOCK900),rhamnosus_K32),rhamnosus_CLS17),rhamnosus_ATCC21052),rhamnosus_LR108),rhamnosus_979_LRHA),(((((rhamnosus_116,rhamnosus_893_LRHA),rhamnosus_784_LRHA),rhamnosus_319_LRHA),((((((rhamnosus_PEL6,rhamnosus_PEL5),rhamnosus_LR071),rhamnosus_GG),rhamnosus_ATCC53103),rhamnosus_313),(rhamnosus_E800,rhamnosus_186_LRHA))),((((rhamnosus_HN001,rhamnosus_390_LRHA),rhamnosus_214_LRHA),rhamnosus_24),(((rhamnosus_LRHMDP2,rhamnosus_LRHMDP3),rhamnosus_708_LRHA),rhamnosus_699_LRHA)))),rhamnosus_LR138),(rhamnosus_L35,rhamnosus_L34))),rhamnosus_LMS21),rhamnosus_LC705),rhamnosus_DSM20021),rhamnosus_CNCM_I3698),rhamnosus_BPL15),rhamnosus_BPL5),rhamnosus_ATCC8530),rhamnosus_ASCC),rhamnosus_988_LRHA),rhamnosus_943_LRHA),rhamnosus_906_LRHA),rhamnosus_870_LRHA),rhamnosus_769_LRHA),rhamnosus_541_LRHA),rhamnosus_526_LRHA),rhamnosus_308),rhamnosus_51B));
116779_hypothetical_protein_alignment_tree	(rhamnosus_40f,((((((((((((((((((((rhamnosus_R193,rhamnosus_LR073),rhamnosus_LOCK908),rhamnosus_LMS21),rhamnosus_LC705),rhamnosus_DSM20021),rhamnosus_CNCM_I3698),rhamnosus_BPL15),rhamnosus_BPL5),rhamnosus_ATCC8530),(((((rhamnosus_L35,rhamnosus_L34),rhamnosus_979_LRHA),rhamnosus_LR108),((((rhamnosus_R0011,rhamnosus_LOCK900),rhamnosus_K32),rhamnosus_CLS17),rhamnosus_ATCC21052)),((((((((((rhamnosus_PEL6,rhamnosus_PEL5),rhamnosus_LR071),rhamnosus_GG),rhamnosus_E800),rhamnosus_ATCC53103),rhamnosus_313),rhamnosus_186_LRHA),rhamnosus_LR138),(((rhamnosus_HN001,rhamnosus_390_LRHA),rhamnosus_214_LRHA),rhamnosus_24)),(((((((rhamnosus_LRHMDP2,rhamnosus_LRHMDP3),rhamnosus_708_LRHA),rhamnosus_699_LRHA),rhamnosus_893_LRHA),rhamnosus_784_LRHA),rhamnosus_319_LRHA),rhamnosus_116)))),rhamnosus_ASCC),rhamnosus_988_LRHA),rhamnosus_943_LRHA),rhamnosus_906_LRHA),rhamnosus_870_LRHA),rhamnosus_769_LRHA),rhamnosus_541_LRHA),rhamnosus_526_LRHA),rhamnosus_308),rhamnosus_51B));
116788_30S_ribosomal_protei_alignment_tree	(rhamnosus_40f,((((((((((((((((((((((((((((((rhamnosus_R193,rhamnosus_PEL6),rhamnosus_PEL5),rhamnosus_LR073),rhamnosus_LR071),rhamnosus_LOCK908),rhamnosus_LMS21),rhamnosus_LC705),rhamnosus_GG),((((rhamnosus_R0011,rhamnosus_CLS17),rhamnosus_LOCK900),rhamnosus_ATCC21052),(((((((((((rhamnosus_LRHMDP2,rhamnosus_LRHMDP3),rhamnosus_HN001),rhamnosus_E800),rhamnosus_979_LRHA),rhamnosus_708_LRHA),rhamnosus_699_LRHA),rhamnosus_390_LRHA),rhamnosus_214_LRHA),rhamnosus_186_LRHA),rhamnosus_24),(((rhamnosus_LR138,rhamnosus_K32),(rhamnosus_L35,rhamnosus_L34)),rhamnosus_LR108)))),rhamnosus_DSM20021),rhamnosus_CNCM_I3698),rhamnosus_BPL15),rhamnosus_BPL5),rhamnosus_ATCC53103),rhamnosus_ATCC8530),rhamnosus_ASCC),rhamnosus_988_LRHA),rhamnosus_943_LRHA),rhamnosus_906_LRHA),rhamnosus_893_LRHA),rhamnosus_870_LRHA),rhamnosus_784_LRHA),rhamnosus_769_LRHA),rhamnosus_541_LRHA),rhamnosus_526_LRHA),rhamnosus_319_LRHA),rhamnosus_313),rhamnosus_308),rhamnosus_116),rhamnosus_51B));
116789_50S_ribosomal_protei_alignment_tree	(rhamnosus_40f,(((((((((((((((((((((((((((((rhamnosus_893_LRHA,rhamnosus_784_LRHA),rhamnosus_319_LRHA),rhamnosus_116),rhamnosus_LOCK900),(((rhamnosus_LR138,rhamnosus_K32),rhamnosus_R0011),rhamnosus_LR108)),rhamnosus_L35),rhamnosus_L34),rhamnosus_CLS17),rhamnosus_ATCC21052),((((((rhamnosus_PEL6,rhamnosus_PEL5),rhamnosus_LR071),rhamnosus_GG),rhamnosus_ATCC53103),rhamnosus_313),((((((((((rhamnosus_708_LRHA,rhamnosus_699_LRHA),rhamnosus_LRHMDP2),rhamnosus_LRHMDP3),rhamnosus_HN001),rhamnosus_E800),rhamnosus_979_LRHA),rhamnosus_390_LRHA),rhamnosus_214_LRHA),rhamnosus_186_LRHA),rhamnosus_24))),rhamnosus_LR073),rhamnosus_LOCK908),rhamnosus_LMS21),rhamnosus_DSM20021),rhamnosus_CNCM_I3698),rhamnosus_BPL15),rhamnosus_BPL5),rhamnosus_ATCC8530),rhamnosus_ASCC),rhamnosus_988_LRHA),rhamnosus_943_LRHA),rhamnosus_906_LRHA),rhamnosus_870_LRHA),rhamnosus_769_LRHA),rhamnosus_541_LRHA),rhamnosus_526_LRHA),rhamnosus_308),rhamnosus_51B),(rhamnosus_LC705,rhamnosus_R193)));
116790_50S_ribosomal_protei_alignment_tree	(rhamnosus_24,((((((((((((((((((((((((((rhamnosus_PEL6,rhamnosus_PEL5),rhamnosus_LR071),rhamnosus_GG),rhamnosus_ATCC53103),rhamnosus_313),(((rhamnosus_L35,rhamnosus_L34),rhamnosus_LR108),(rhamnosus_LR138,rhamnosus_K32))),rhamnosus_979_LRHA),rhamnosus_943_LRHA),rhamnosus_906_LRHA),rhamnosus_893_LRHA),rhamnosus_870_LRHA),rhamnosus_784_LRHA),rhamnosus_769_LRHA),rhamnosus_708_LRHA),rhamnosus_699_LRHA),rhamnosus_541_LRHA),rhamnosus_526_LRHA),rhamnosus_390_LRHA),rhamnosus_319_LRHA),rhamnosus_308),rhamnosus_214_LRHA),rhamnosus_186_LRHA),rhamnosus_116),rhamnosus_51B),rhamnosus_40f),(((((((((((((((((((rhamnosus_LMS21,rhamnosus_ATCC8530),rhamnosus_R193),rhamnosus_R0011),rhamnosus_LRHMDP2),rhamnosus_LRHMDP3),rhamnosus_LR073),rhamnosus_LOCK908),rhamnosus_LOCK900),rhamnosus_LC705),rhamnosus_HN001),rhamnosus_E800),rhamnosus_DSM20021),rhamnosus_CNCM_I3698),rhamnosus_CLS17),rhamnosus_BPL15),rhamnosus_BPL5),rhamnosus_ATCC21052),rhamnosus_ASCC),rhamnosus_988_LRHA)));
116791_50S_ribosomal_protei_alignment_tree	(rhamnosus_40f,(((((((((((((((((((rhamnosus_K32,rhamnosus_LR138),rhamnosus_R0011),rhamnosus_LRHMDP2),rhamnosus_LR073),rhamnosus_LOCK900),rhamnosus_L35),rhamnosus_GG),rhamnosus_CNCM_I3698),rhamnosus_BPL5),rhamnosus_ATCC8530),rhamnosus_979_LRHA),rhamnosus_893_LRHA),rhamnosus_769_LRHA),rhamnosus_541_LRHA),rhamnosus_319_LRHA),rhamnosus_214_LRHA),rhamnosus_51B),(((((((((((((((rhamnosus_24,rhamnosus_PEL5),rhamnosus_LRHMDP3),rhamnosus_LOCK908),rhamnosus_LMS21),rhamnosus_HN001),rhamnosus_E800),rhamnosus_BPL15),rhamnosus_ATCC53103),rhamnosus_988_LRHA),rhamnosus_943_LRHA),rhamnosus_784_LRHA),rhamnosus_708_LRHA),rhamnosus_390_LRHA),rhamnosus_313),rhamnosus_116)),(((((((((((((((rhamnosus_R193,rhamnosus_PEL6),rhamnosus_LR108),rhamnosus_LR071),rhamnosus_LC705),rhamnosus_L34),rhamnosus_DSM20021),rhamnosus_CLS17),rhamnosus_ATCC21052),rhamnosus_ASCC),rhamnosus_906_LRHA),rhamnosus_870_LRHA),rhamnosus_699_LRHA),rhamnosus_526_LRHA),rhamnosus_308),rhamnosus_186_LRHA)));
116792_rplB_alignment_tree	(rhamnosus_40f,((((((((((((((((((((((((((((((((((((((rhamnosus_HN001,rhamnosus_24),rhamnosus_E800),rhamnosus_390_LRHA),rhamnosus_214_LRHA),rhamnosus_186_LRHA),rhamnosus_R0011),rhamnosus_LRHMDP2),rhamnosus_LRHMDP3),rhamnosus_LR073),rhamnosus_LOCK908),rhamnosus_LOCK900),rhamnosus_LMS21),rhamnosus_LC705),rhamnosus_DSM20021),rhamnosus_CNCM_I3698),rhamnosus_CLS17),rhamnosus_BPL15),rhamnosus_BPL5),rhamnosus_ATCC21052),rhamnosus_ATCC8530),rhamnosus_ASCC),rhamnosus_988_LRHA),rhamnosus_979_LRHA),rhamnosus_943_LRHA),rhamnosus_906_LRHA),rhamnosus_893_LRHA),rhamnosus_870_LRHA),rhamnosus_784_LRHA),rhamnosus_769_LRHA),rhamnosus_708_LRHA),rhamnosus_699_LRHA),rhamnosus_541_LRHA),rhamnosus_526_LRHA),rhamnosus_319_LRHA),rhamnosus_308),rhamnosus_116),rhamnosus_51B),((((((((((rhamnosus_PEL6,rhamnosus_PEL5),rhamnosus_LR071),rhamnosus_GG),rhamnosus_ATCC53103),rhamnosus_313),(rhamnosus_L35,rhamnosus_L34)),rhamnosus_LR108),rhamnosus_LR138),rhamnosus_K32),rhamnosus_R193)));
116793_30S_ribosomal_protei_alignment_tree	(rhamnosus_24,(((((((((((((((((((((((((((((((((((((((((((((((((rhamnosus_ATCC8530,rhamnosus_R193),rhamnosus_R0011),rhamnosus_PEL6),rhamnosus_PEL5),rhamnosus_LRHMDP2),rhamnosus_LRHMDP3),rhamnosus_LR138),rhamnosus_LR108),rhamnosus_LR073),rhamnosus_LR071),rhamnosus_LOCK908),rhamnosus_LOCK900),rhamnosus_LMS21),rhamnosus_LC705),rhamnosus_L35),rhamnosus_L34),rhamnosus_K32),rhamnosus_HN001),rhamnosus_GG),rhamnosus_E800),rhamnosus_DSM20021),rhamnosus_CNCM_I3698),rhamnosus_CLS17),rhamnosus_BPL15),rhamnosus_BPL5),rhamnosus_ATCC53103),rhamnosus_ATCC21052),rhamnosus_ASCC),rhamnosus_988_LRHA),rhamnosus_979_LRHA),rhamnosus_943_LRHA),rhamnosus_906_LRHA),rhamnosus_893_LRHA),rhamnosus_870_LRHA),rhamnosus_784_LRHA),rhamnosus_769_LRHA),rhamnosus_708_LRHA),rhamnosus_699_LRHA),rhamnosus_541_LRHA),rhamnosus_526_LRHA),rhamnosus_390_LRHA),rhamnosus_319_LRHA),rhamnosus_313),rhamnosus_308),rhamnosus_214_LRHA),rhamnosus_186_LRHA),rhamnosus_116),rhamnosus_51B),rhamnosus_40f));
116794_50S_ribosomal_protei_alignment_tree	(rhamnosus_24,((((((((((((((((((((((((((((rhamnosus_L35,rhamnosus_L34),rhamnosus_PEL6),rhamnosus_PEL5),rhamnosus_LRHMDP2),rhamnosus_LRHMDP3),rhamnosus_LR138),rhamnosus_LR108),rhamnosus_LR071),rhamnosus_LOCK900),rhamnosus_K32),rhamnosus_HN001),rhamnosus_GG),rhamnosus_E800),rhamnosus_CLS17),rhamnosus_ATCC53103),rhamnosus_ATCC21052),rhamnosus_979_LRHA),rhamnosus_893_LRHA),rhamnosus_784_LRHA),rhamnosus_708_LRHA),rhamnosus_699_LRHA),rhamnosus_390_LRHA),rhamnosus_319_LRHA),rhamnosus_313),rhamnosus_214_LRHA),rhamnosus_186_LRHA),rhamnosus_116),(((((((((((((((((((((rhamnosus_R193,rhamnosus_LR073),rhamnosus_LOCK908),rhamnosus_LMS21),rhamnosus_LC705),rhamnosus_DSM20021),rhamnosus_CNCM_I3698),rhamnosus_BPL15),rhamnosus_BPL5),rhamnosus_ATCC8530),rhamnosus_ASCC),rhamnosus_988_LRHA),rhamnosus_943_LRHA),rhamnosus_906_LRHA),rhamnosus_870_LRHA),rhamnosus_769_LRHA),rhamnosus_541_LRHA),rhamnosus_526_LRHA),rhamnosus_308),rhamnosus_51B),rhamnosus_40f),rhamnosus_R0011)));
116795_30S_ribosomal_protei_alignment_tree	(rhamnosus_40f,(((((((((((((((((((((((((((((rhamnosus_PEL6,rhamnosus_PEL5),rhamnosus_LR071),rhamnosus_GG),rhamnosus_ATCC53103),rhamnosus_313),((rhamnosus_L35,rhamnosus_L34),rhamnosus_LR108)),(rhamnosus_LR138,rhamnosus_K32)),((((((((((((((rhamnosus_893_LRHA,rhamnosus_784_LRHA),rhamnosus_319_LRHA),rhamnosus_116),rhamnosus_LRHMDP2),rhamnosus_LRHMDP3),rhamnosus_HN001),rhamnosus_E800),rhamnosus_979_LRHA),rhamnosus_708_LRHA),rhamnosus_699_LRHA),rhamnosus_390_LRHA),rhamnosus_214_LRHA),rhamnosus_186_LRHA),rhamnosus_24)),(((rhamnosus_R0011,rhamnosus_LOCK900),rhamnosus_CLS17),rhamnosus_ATCC21052)),rhamnosus_R193),rhamnosus_LR073),rhamnosus_LOCK908),rhamnosus_LMS21),rhamnosus_LC705),rhamnosus_DSM20021),rhamnosus_CNCM_I3698),rhamnosus_BPL15),rhamnosus_BPL5),rhamnosus_ATCC8530),rhamnosus_ASCC),rhamnosus_988_LRHA),rhamnosus_943_LRHA),rhamnosus_906_LRHA),rhamnosus_870_LRHA),rhamnosus_769_LRHA),rhamnosus_541_LRHA),rhamnosus_526_LRHA),rhamnosus_308),rhamnosus_51B));
116796_50S_ribosomal_protei_alignment_tree	(rhamnosus_24,(((((((((((((((((((((((((((((((((((((((((((((((((rhamnosus_R193,rhamnosus_R0011),rhamnosus_PEL6),rhamnosus_PEL5),rhamnosus_LRHMDP2),rhamnosus_LRHMDP3),rhamnosus_LR138),rhamnosus_LR108),rhamnosus_LR073),rhamnosus_LR071),rhamnosus_LOCK908),rhamnosus_LOCK900),rhamnosus_LMS21),rhamnosus_LC705),rhamnosus_L35),rhamnosus_L34),rhamnosus_K32),rhamnosus_HN001),rhamnosus_GG),rhamnosus_E800),rhamnosus_DSM20021),rhamnosus_CNCM_I3698),rhamnosus_CLS17),rhamnosus_BPL15),rhamnosus_BPL5),rhamnosus_ATCC53103),rhamnosus_ATCC21052),rhamnosus_ATCC8530),rhamnosus_ASCC),rhamnosus_988_LRHA),rhamnosus_979_LRHA),rhamnosus_943_LRHA),rhamnosus_906_LRHA),rhamnosus_893_LRHA),rhamnosus_870_LRHA),rhamnosus_784_LRHA),rhamnosus_769_LRHA),rhamnosus_708_LRHA),rhamnosus_699_LRHA),rhamnosus_541_LRHA),rhamnosus_526_LRHA),rhamnosus_390_LRHA),rhamnosus_319_LRHA),rhamnosus_313),rhamnosus_308),rhamnosus_214_LRHA),rhamnosus_186_LRHA),rhamnosus_116),rhamnosus_51B),rhamnosus_40f));
116797_50S_ribosomal_protei_alignment_tree	(rhamnosus_24,(((((((((((((((((((((((((((((((((((((((((((((((((rhamnosus_R193,rhamnosus_R0011),rhamnosus_PEL6),rhamnosus_PEL5),rhamnosus_LRHMDP2),rhamnosus_LRHMDP3),rhamnosus_LR138),rhamnosus_LR108),rhamnosus_LR073),rhamnosus_LR071),rhamnosus_LOCK908),rhamnosus_LOCK900),rhamnosus_LMS21),rhamnosus_LC705),rhamnosus_L35),rhamnosus_L34),rhamnosus_K32),rhamnosus_HN001),rhamnosus_GG),rhamnosus_E800),rhamnosus_DSM20021),rhamnosus_CNCM_I3698),rhamnosus_CLS17),rhamnosus_BPL15),rhamnosus_BPL5),rhamnosus_ATCC53103),rhamnosus_ATCC21052),rhamnosus_ATCC8530),rhamnosus_ASCC),rhamnosus_988_LRHA),rhamnosus_979_LRHA),rhamnosus_943_LRHA),rhamnosus_906_LRHA),rhamnosus_893_LRHA),rhamnosus_870_LRHA),rhamnosus_784_LRHA),rhamnosus_769_LRHA),rhamnosus_708_LRHA),rhamnosus_699_LRHA),rhamnosus_541_LRHA),rhamnosus_526_LRHA),rhamnosus_390_LRHA),rhamnosus_319_LRHA),rhamnosus_313),rhamnosus_308),rhamnosus_214_LRHA),rhamnosus_186_LRHA),rhamnosus_116),rhamnosus_51B),rhamnosus_40f));
116798_30S_ribosomal_protei_alignment_tree	(rhamnosus_40f,(((((((((((((rhamnosus_R193,rhamnosus_K32),rhamnosus_LOCK900),rhamnosus_LMS21),rhamnosus_CLS17),rhamnosus_DSM20021),rhamnosus_ASCC),rhamnosus_988_LRHA),rhamnosus_784_LRHA),rhamnosus_769_LRHA),rhamnosus_116),rhamnosus_51B),((((((((((((((((((((((((((rhamnosus_PEL6,rhamnosus_PEL5),rhamnosus_LRHMDP2),rhamnosus_LRHMDP3),rhamnosus_LR071),rhamnosus_HN001),rhamnosus_GG),rhamnosus_E800),rhamnosus_ATCC53103),rhamnosus_979_LRHA),rhamnosus_708_LRHA),rhamnosus_699_LRHA),rhamnosus_390_LRHA),rhamnosus_313),rhamnosus_214_LRHA),rhamnosus_186_LRHA),rhamnosus_24),rhamnosus_R0011),rhamnosus_LOCK908),rhamnosus_LC705),rhamnosus_CNCM_I3698),rhamnosus_BPL15),rhamnosus_ATCC8530),rhamnosus_943_LRHA),rhamnosus_870_LRHA),rhamnosus_541_LRHA),rhamnosus_308)),((((((((((rhamnosus_LR138,rhamnosus_LR108),rhamnosus_LR073),rhamnosus_L35),rhamnosus_L34),rhamnosus_BPL5),rhamnosus_ATCC21052),rhamnosus_906_LRHA),rhamnosus_893_LRHA),rhamnosus_526_LRHA),rhamnosus_319_LRHA)));
116799_50S_ribosomal_protei_alignment_tree	(rhamnosus_51B,(((((((((((((((((((((((rhamnosus_L35,rhamnosus_L34),rhamnosus_R0011),rhamnosus_LR138),rhamnosus_LR108),rhamnosus_LOCK900),rhamnosus_K32),rhamnosus_CLS17),rhamnosus_ATCC21052),rhamnosus_893_LRHA),rhamnosus_784_LRHA),rhamnosus_319_LRHA),rhamnosus_116),rhamnosus_R193),rhamnosus_LR073),rhamnosus_LMS21),rhamnosus_DSM20021),rhamnosus_BPL5),rhamnosus_ASCC),rhamnosus_906_LRHA),rhamnosus_541_LRHA),rhamnosus_308),((((((((((((((((((rhamnosus_LRHMDP2,rhamnosus_LRHMDP3),rhamnosus_HN001),rhamnosus_E800),rhamnosus_979_LRHA),rhamnosus_708_LRHA),rhamnosus_699_LRHA),rhamnosus_390_LRHA),rhamnosus_214_LRHA),rhamnosus_186_LRHA),rhamnosus_24),rhamnosus_PEL6),rhamnosus_LOCK908),rhamnosus_LC705),rhamnosus_BPL15),rhamnosus_ATCC53103),rhamnosus_943_LRHA),rhamnosus_870_LRHA),rhamnosus_313)),((((((((rhamnosus_40f,rhamnosus_PEL5),rhamnosus_LR071),rhamnosus_GG),rhamnosus_CNCM_I3698),rhamnosus_ATCC8530),rhamnosus_988_LRHA),rhamnosus_769_LRHA),rhamnosus_526_LRHA)));
116800_50S_ribosomal_protei_alignment_tree	(rhamnosus_40f,(((((((((((((((((((((((((((((((((((((((((((((((((rhamnosus_PEL6,rhamnosus_PEL5),rhamnosus_LRHMDP2),rhamnosus_LRHMDP3),rhamnosus_LR071),rhamnosus_HN001),rhamnosus_GG),rhamnosus_E800),rhamnosus_ATCC53103),rhamnosus_979_LRHA),rhamnosus_708_LRHA),rhamnosus_699_LRHA),rhamnosus_390_LRHA),rhamnosus_313),rhamnosus_214_LRHA),rhamnosus_186_LRHA),rhamnosus_24),rhamnosus_R193),rhamnosus_R0011),rhamnosus_LR138),rhamnosus_LR108),rhamnosus_LR073),rhamnosus_LOCK908),rhamnosus_LOCK900),rhamnosus_LMS21),rhamnosus_LC705),rhamnosus_L35),rhamnosus_L34),rhamnosus_K32),rhamnosus_DSM20021),rhamnosus_CNCM_I3698),rhamnosus_CLS17),rhamnosus_BPL15),rhamnosus_BPL5),rhamnosus_ATCC21052),rhamnosus_ATCC8530),rhamnosus_ASCC),rhamnosus_988_LRHA),rhamnosus_943_LRHA),rhamnosus_906_LRHA),rhamnosus_893_LRHA),rhamnosus_870_LRHA),rhamnosus_784_LRHA),rhamnosus_769_LRHA),rhamnosus_541_LRHA),rhamnosus_526_LRHA),rhamnosus_319_LRHA),rhamnosus_308),rhamnosus_116),rhamnosus_51B));
116801_50S_ribosomal_protei_alignment_tree	(rhamnosus_40f,((((((((((((((((rhamnosus_R0011,rhamnosus_LOCK900),rhamnosus_CLS17),rhamnosus_ATCC21052),rhamnosus_893_LRHA),rhamnosus_784_LRHA),rhamnosus_319_LRHA),rhamnosus_116),rhamnosus_R193),rhamnosus_LMS21),rhamnosus_BPL15),rhamnosus_ASCC),rhamnosus_906_LRHA),rhamnosus_541_LRHA),rhamnosus_51B),((((((rhamnosus_LOCK908,rhamnosus_DSM20021),rhamnosus_CNCM_I3698),rhamnosus_ATCC8530),rhamnosus_943_LRHA),rhamnosus_769_LRHA),rhamnosus_308)),(((((((((((((((((((((((((((rhamnosus_LR108,rhamnosus_L35),rhamnosus_L34),rhamnosus_PEL6),rhamnosus_PEL5),rhamnosus_LRHMDP2),rhamnosus_LRHMDP3),rhamnosus_LR138),rhamnosus_LR071),rhamnosus_K32),rhamnosus_HN001),rhamnosus_GG),rhamnosus_E800),rhamnosus_ATCC53103),rhamnosus_979_LRHA),rhamnosus_708_LRHA),rhamnosus_699_LRHA),rhamnosus_390_LRHA),rhamnosus_313),rhamnosus_214_LRHA),rhamnosus_186_LRHA),rhamnosus_24),rhamnosus_LR073),rhamnosus_LC705),rhamnosus_BPL5),rhamnosus_988_LRHA),rhamnosus_870_LRHA),rhamnosus_526_LRHA)));
116802_30S_ribosomal_protei_alignment_tree	(rhamnosus_40f,(((((((((((((((((((((((((((((((((((((((((((((((((rhamnosus_LR138,rhamnosus_K32),rhamnosus_PEL6),rhamnosus_PEL5),rhamnosus_LRHMDP2),rhamnosus_LRHMDP3),rhamnosus_LR108),rhamnosus_LR071),rhamnosus_L35),rhamnosus_L34),rhamnosus_HN001),rhamnosus_GG),rhamnosus_E800),rhamnosus_ATCC53103),rhamnosus_979_LRHA),rhamnosus_708_LRHA),rhamnosus_699_LRHA),rhamnosus_390_LRHA),rhamnosus_313),rhamnosus_214_LRHA),rhamnosus_186_LRHA),rhamnosus_24),rhamnosus_R193),rhamnosus_R0011),rhamnosus_LR073),rhamnosus_LOCK908),rhamnosus_LOCK900),rhamnosus_LMS21),rhamnosus_LC705),rhamnosus_DSM20021),rhamnosus_CNCM_I3698),rhamnosus_CLS17),rhamnosus_BPL15),rhamnosus_BPL5),rhamnosus_ATCC21052),rhamnosus_ATCC8530),rhamnosus_ASCC),rhamnosus_988_LRHA),rhamnosus_943_LRHA),rhamnosus_906_LRHA),rhamnosus_893_LRHA),rhamnosus_870_LRHA),rhamnosus_784_LRHA),rhamnosus_769_LRHA),rhamnosus_541_LRHA),rhamnosus_526_LRHA),rhamnosus_319_LRHA),rhamnosus_308),rhamnosus_116),rhamnosus_51B));
116803_50S_ribosomal_protei_alignment_tree	(rhamnosus_24,(((((((((((((((((((((((((((((((((((((((((((((rhamnosus_LRHMDP2,rhamnosus_LRHMDP3),rhamnosus_R0011),rhamnosus_PEL6),rhamnosus_PEL5),rhamnosus_LR138),rhamnosus_LR108),rhamnosus_LR073),rhamnosus_LR071),rhamnosus_LOCK908),rhamnosus_LOCK900),rhamnosus_LMS21),rhamnosus_LC705),rhamnosus_L35),rhamnosus_L34),rhamnosus_K32),rhamnosus_HN001),rhamnosus_GG),rhamnosus_E800),rhamnosus_DSM20021),rhamnosus_CNCM_I3698),rhamnosus_CLS17),rhamnosus_BPL15),rhamnosus_BPL5),rhamnosus_ATCC53103),rhamnosus_ATCC21052),rhamnosus_ATCC8530),rhamnosus_ASCC),rhamnosus_988_LRHA),rhamnosus_979_LRHA),rhamnosus_943_LRHA),rhamnosus_906_LRHA),rhamnosus_870_LRHA),rhamnosus_769_LRHA),rhamnosus_708_LRHA),rhamnosus_699_LRHA),rhamnosus_541_LRHA),rhamnosus_526_LRHA),rhamnosus_390_LRHA),rhamnosus_313),rhamnosus_308),rhamnosus_214_LRHA),rhamnosus_186_LRHA),rhamnosus_51B),rhamnosus_40f),((((rhamnosus_893_LRHA,rhamnosus_784_LRHA),rhamnosus_319_LRHA),rhamnosus_116),rhamnosus_R193)));
116804_50S_ribosomal_protei_alignment_tree	(rhamnosus_24,(((((((((((((((((((((((((((((((((((((((((((((((((rhamnosus_R193,rhamnosus_R0011),rhamnosus_LR073),rhamnosus_LOCK908),rhamnosus_LOCK900),rhamnosus_LMS21),rhamnosus_LC705),rhamnosus_DSM20021),rhamnosus_CNCM_I3698),rhamnosus_CLS17),rhamnosus_BPL15),rhamnosus_BPL5),rhamnosus_ATCC21052),rhamnosus_ATCC8530),rhamnosus_ASCC),rhamnosus_988_LRHA),rhamnosus_943_LRHA),rhamnosus_906_LRHA),rhamnosus_870_LRHA),rhamnosus_769_LRHA),rhamnosus_541_LRHA),rhamnosus_526_LRHA),rhamnosus_308),rhamnosus_51B),rhamnosus_40f),rhamnosus_PEL6),rhamnosus_PEL5),rhamnosus_LRHMDP2),rhamnosus_LRHMDP3),rhamnosus_LR138),rhamnosus_LR108),rhamnosus_LR071),rhamnosus_L35),rhamnosus_L34),rhamnosus_K32),rhamnosus_HN001),rhamnosus_GG),rhamnosus_E800),rhamnosus_ATCC53103),rhamnosus_979_LRHA),rhamnosus_893_LRHA),rhamnosus_784_LRHA),rhamnosus_708_LRHA),rhamnosus_699_LRHA),rhamnosus_390_LRHA),rhamnosus_319_LRHA),rhamnosus_313),rhamnosus_214_LRHA),rhamnosus_186_LRHA),rhamnosus_116));
116805_30S_ribosomal_protei_alignment_tree	(rhamnosus_40f,((((((((((((((((((((((((((((rhamnosus_L35,rhamnosus_L34),rhamnosus_LR108),rhamnosus_LRHMDP2),rhamnosus_HN001),((((((((((rhamnosus_PEL6,rhamnosus_PEL5),rhamnosus_LR071),rhamnosus_GG),rhamnosus_ATCC53103),rhamnosus_313),rhamnosus_893_LRHA),rhamnosus_784_LRHA),rhamnosus_319_LRHA),rhamnosus_116),rhamnosus_LRHMDP3)),rhamnosus_E800),rhamnosus_979_LRHA),rhamnosus_708_LRHA),rhamnosus_699_LRHA),rhamnosus_390_LRHA),rhamnosus_214_LRHA),rhamnosus_186_LRHA),rhamnosus_24),rhamnosus_CLS17),rhamnosus_BPL15),rhamnosus_BPL5),rhamnosus_ATCC21052),rhamnosus_ATCC8530),rhamnosus_ASCC),rhamnosus_988_LRHA),rhamnosus_943_LRHA),rhamnosus_906_LRHA),rhamnosus_870_LRHA),rhamnosus_769_LRHA),rhamnosus_541_LRHA),rhamnosus_526_LRHA),rhamnosus_51B),(((((((((((rhamnosus_308,rhamnosus_R193),rhamnosus_R0011),rhamnosus_LR138),rhamnosus_LR073),rhamnosus_LOCK908),rhamnosus_LOCK900),rhamnosus_LMS21),rhamnosus_LC705),rhamnosus_K32),rhamnosus_DSM20021),rhamnosus_CNCM_I3698)));
116806_50S_ribosomal_protei_alignment_tree	(rhamnosus_24,((((((((((((((((((((((((((((((((((((((((((((((((rhamnosus_R193,rhamnosus_PEL6),rhamnosus_PEL5),rhamnosus_LRHMDP2),rhamnosus_LRHMDP3),rhamnosus_LR138),rhamnosus_LR108),rhamnosus_LR073),rhamnosus_LR071),rhamnosus_LOCK908),rhamnosus_LOCK900),rhamnosus_LMS21),rhamnosus_LC705),rhamnosus_L35),rhamnosus_L34),rhamnosus_K32),rhamnosus_HN001),rhamnosus_GG),rhamnosus_E800),rhamnosus_DSM20021),rhamnosus_CNCM_I3698),rhamnosus_BPL15),rhamnosus_BPL5),rhamnosus_ATCC53103),rhamnosus_ATCC21052),rhamnosus_ATCC8530),rhamnosus_ASCC),rhamnosus_988_LRHA),rhamnosus_979_LRHA),rhamnosus_943_LRHA),rhamnosus_906_LRHA),rhamnosus_893_LRHA),rhamnosus_870_LRHA),rhamnosus_784_LRHA),rhamnosus_769_LRHA),rhamnosus_708_LRHA),rhamnosus_699_LRHA),rhamnosus_541_LRHA),rhamnosus_526_LRHA),rhamnosus_390_LRHA),rhamnosus_319_LRHA),rhamnosus_313),rhamnosus_308),(rhamnosus_R0011,rhamnosus_CLS17)),rhamnosus_214_LRHA),rhamnosus_186_LRHA),rhamnosus_116),rhamnosus_51B),rhamnosus_40f));
116807_50S_ribosomal_protei_alignment_tree	(rhamnosus_40f,((((((((((((((((((((((((((((((((((((((((((((((((rhamnosus_LRHMDP2,rhamnosus_LRHMDP3),rhamnosus_HN001),rhamnosus_E800),rhamnosus_979_LRHA),rhamnosus_708_LRHA),rhamnosus_699_LRHA),rhamnosus_390_LRHA),rhamnosus_214_LRHA),rhamnosus_186_LRHA),rhamnosus_24),rhamnosus_LR138),(rhamnosus_R0011,rhamnosus_CLS17)),rhamnosus_LR108),rhamnosus_LOCK900),rhamnosus_L35),rhamnosus_L34),rhamnosus_K32),rhamnosus_ATCC21052),rhamnosus_PEL6),rhamnosus_PEL5),rhamnosus_LR071),rhamnosus_GG),rhamnosus_ATCC53103),rhamnosus_893_LRHA),rhamnosus_784_LRHA),rhamnosus_319_LRHA),rhamnosus_313),rhamnosus_116),rhamnosus_R193),rhamnosus_LR073),rhamnosus_LOCK908),rhamnosus_LMS21),rhamnosus_LC705),rhamnosus_DSM20021),rhamnosus_CNCM_I3698),rhamnosus_BPL15),rhamnosus_BPL5),rhamnosus_ATCC8530),rhamnosus_ASCC),rhamnosus_988_LRHA),rhamnosus_943_LRHA),rhamnosus_906_LRHA),rhamnosus_870_LRHA),rhamnosus_769_LRHA),rhamnosus_541_LRHA),rhamnosus_526_LRHA),rhamnosus_308),rhamnosus_51B));
116808_preprotein_transloca_alignment_tree	(rhamnosus_40f,(((((((((((((((((((rhamnosus_PEL6,rhamnosus_PEL5),rhamnosus_LR071),rhamnosus_GG),rhamnosus_ATCC53103),rhamnosus_313),(((rhamnosus_893_LRHA,rhamnosus_784_LRHA),rhamnosus_319_LRHA),rhamnosus_116)),(((((rhamnosus_LRHMDP2,rhamnosus_LRHMDP3),rhamnosus_979_LRHA),rhamnosus_708_LRHA),rhamnosus_699_LRHA),(((((rhamnosus_HN001,rhamnosus_E800),rhamnosus_390_LRHA),rhamnosus_214_LRHA),rhamnosus_186_LRHA),rhamnosus_24))),(rhamnosus_LR138,rhamnosus_K32)),(((rhamnosus_R0011,rhamnosus_LOCK900),rhamnosus_CLS17),rhamnosus_ATCC21052)),((rhamnosus_L35,rhamnosus_L34),rhamnosus_LR108)),rhamnosus_943_LRHA),rhamnosus_906_LRHA),rhamnosus_870_LRHA),rhamnosus_769_LRHA),rhamnosus_541_LRHA),rhamnosus_526_LRHA),rhamnosus_308),rhamnosus_51B),(((((((((((rhamnosus_R193,rhamnosus_LMS21),rhamnosus_LR073),rhamnosus_LOCK908),rhamnosus_LC705),rhamnosus_DSM20021),rhamnosus_CNCM_I3698),rhamnosus_BPL15),rhamnosus_BPL5),rhamnosus_ATCC8530),rhamnosus_ASCC),rhamnosus_988_LRHA)));
116810_infA_alignment_tree	(rhamnosus_24,(((((((((((((((((((((((((((((((((((((((((rhamnosus_893_LRHA,rhamnosus_784_LRHA),rhamnosus_319_LRHA),rhamnosus_LRHMDP2),rhamnosus_LRHMDP3),rhamnosus_LR108),rhamnosus_LR073),rhamnosus_LR071),rhamnosus_LOCK908),rhamnosus_LMS21),rhamnosus_LC705),rhamnosus_L35),rhamnosus_L34),rhamnosus_HN001),rhamnosus_GG),rhamnosus_E800),rhamnosus_DSM20021),rhamnosus_CNCM_I3698),rhamnosus_BPL15),rhamnosus_BPL5),rhamnosus_ATCC53103),rhamnosus_ATCC8530),rhamnosus_ASCC),rhamnosus_988_LRHA),rhamnosus_979_LRHA),rhamnosus_943_LRHA),rhamnosus_906_LRHA),rhamnosus_870_LRHA),rhamnosus_769_LRHA),rhamnosus_708_LRHA),rhamnosus_699_LRHA),rhamnosus_541_LRHA),rhamnosus_526_LRHA),rhamnosus_390_LRHA),rhamnosus_313),rhamnosus_308),rhamnosus_214_LRHA),rhamnosus_186_LRHA),rhamnosus_116),rhamnosus_51B),rhamnosus_40f),((((((((rhamnosus_LR138,rhamnosus_R0011),rhamnosus_LOCK900),rhamnosus_K32),rhamnosus_CLS17),rhamnosus_ATCC21052),rhamnosus_R193),rhamnosus_PEL6),rhamnosus_PEL5)));
116811_30S_ribosomal_protei_alignment_tree	(rhamnosus_40f,(((((((((((((((((((rhamnosus_LR073,rhamnosus_51B),rhamnosus_LOCK908),rhamnosus_LMS21),rhamnosus_LC705),rhamnosus_DSM20021),rhamnosus_CNCM_I3698),rhamnosus_BPL15),rhamnosus_BPL5),rhamnosus_ATCC8530),rhamnosus_ASCC),rhamnosus_988_LRHA),rhamnosus_943_LRHA),rhamnosus_906_LRHA),rhamnosus_870_LRHA),rhamnosus_769_LRHA),rhamnosus_541_LRHA),rhamnosus_526_LRHA),rhamnosus_308),((((((((((((((((((rhamnosus_R0011,rhamnosus_LOCK900),rhamnosus_CLS17),rhamnosus_ATCC21052),rhamnosus_LRHMDP3),((((((((((((rhamnosus_PEL6,rhamnosus_PEL5),rhamnosus_LR071),rhamnosus_GG),rhamnosus_E800),rhamnosus_ATCC53103),rhamnosus_893_LRHA),rhamnosus_784_LRHA),rhamnosus_319_LRHA),rhamnosus_313),rhamnosus_186_LRHA),rhamnosus_116),rhamnosus_LRHMDP2)),rhamnosus_LR138),rhamnosus_LR108),rhamnosus_L35),rhamnosus_L34),rhamnosus_K32),rhamnosus_HN001),rhamnosus_979_LRHA),rhamnosus_708_LRHA),rhamnosus_699_LRHA),rhamnosus_390_LRHA),rhamnosus_214_LRHA),rhamnosus_24),rhamnosus_R193)));
116812_30S_ribosomal_protei_alignment_tree	(rhamnosus_24,((((((((((((((((((((((((((((((((((((((((((((((rhamnosus_R193,rhamnosus_PEL6),rhamnosus_PEL5),rhamnosus_LRHMDP2),rhamnosus_LRHMDP3),rhamnosus_LR138),rhamnosus_LR108),rhamnosus_LR073),rhamnosus_LR071),rhamnosus_LOCK908),rhamnosus_LMS21),rhamnosus_LC705),rhamnosus_L35),rhamnosus_L34),rhamnosus_K32),rhamnosus_HN001),rhamnosus_GG),(((rhamnosus_R0011,rhamnosus_LOCK900),rhamnosus_CLS17),rhamnosus_ATCC21052)),rhamnosus_E800),rhamnosus_DSM20021),rhamnosus_CNCM_I3698),rhamnosus_BPL15),rhamnosus_BPL5),rhamnosus_ATCC53103),rhamnosus_ATCC8530),rhamnosus_ASCC),rhamnosus_988_LRHA),rhamnosus_979_LRHA),rhamnosus_943_LRHA),rhamnosus_906_LRHA),rhamnosus_893_LRHA),rhamnosus_870_LRHA),rhamnosus_784_LRHA),rhamnosus_769_LRHA),rhamnosus_708_LRHA),rhamnosus_699_LRHA),rhamnosus_541_LRHA),rhamnosus_526_LRHA),rhamnosus_390_LRHA),rhamnosus_319_LRHA),rhamnosus_313),rhamnosus_308),rhamnosus_214_LRHA),rhamnosus_186_LRHA),rhamnosus_116),rhamnosus_51B),rhamnosus_40f));
116814_50S_ribosomal_protei_alignment_tree	(rhamnosus_40f,(((((((((((((((rhamnosus_R0011,rhamnosus_LOCK900),rhamnosus_CLS17),rhamnosus_ATCC21052),rhamnosus_LR071),rhamnosus_LC705),rhamnosus_DSM20021),rhamnosus_BPL5),rhamnosus_ASCC),rhamnosus_906_LRHA),rhamnosus_784_LRHA),rhamnosus_526_LRHA),rhamnosus_308),rhamnosus_51B),(((((((((((((((((((rhamnosus_LRHMDP2,rhamnosus_LRHMDP3),rhamnosus_HN001),rhamnosus_979_LRHA),rhamnosus_708_LRHA),rhamnosus_699_LRHA),rhamnosus_390_LRHA),rhamnosus_214_LRHA),rhamnosus_24),rhamnosus_PEL6),rhamnosus_LR073),rhamnosus_LMS21),rhamnosus_E800),rhamnosus_BPL15),rhamnosus_ATCC8530),rhamnosus_943_LRHA),rhamnosus_870_LRHA),rhamnosus_541_LRHA),rhamnosus_313),rhamnosus_116)),((((((((((((((rhamnosus_LR138,rhamnosus_K32),rhamnosus_LR108),(rhamnosus_L35,rhamnosus_L34)),rhamnosus_R193),rhamnosus_PEL5),rhamnosus_LOCK908),rhamnosus_GG),rhamnosus_CNCM_I3698),rhamnosus_ATCC53103),rhamnosus_988_LRHA),rhamnosus_893_LRHA),rhamnosus_769_LRHA),rhamnosus_319_LRHA),rhamnosus_186_LRHA)));
116818_cobalt_ABC_transport_alignment_tree	(rhamnosus_51B,((((((((((rhamnosus_40f,rhamnosus_R193),rhamnosus_308),rhamnosus_988_LRHA),rhamnosus_943_LRHA),rhamnosus_906_LRHA),rhamnosus_870_LRHA),rhamnosus_769_LRHA),rhamnosus_541_LRHA),rhamnosus_526_LRHA),((((((((((((((((((((((rhamnosus_HN001,rhamnosus_E800),rhamnosus_979_LRHA),rhamnosus_390_LRHA),rhamnosus_214_LRHA),rhamnosus_186_LRHA),rhamnosus_24),(((rhamnosus_893_LRHA,rhamnosus_784_LRHA),rhamnosus_319_LRHA),rhamnosus_116)),rhamnosus_LRHMDP2),rhamnosus_LRHMDP3),rhamnosus_708_LRHA),rhamnosus_699_LRHA),((((((rhamnosus_PEL6,rhamnosus_PEL5),rhamnosus_LR071),rhamnosus_GG),rhamnosus_ATCC53103),rhamnosus_313),(((((rhamnosus_R0011,rhamnosus_LOCK900),rhamnosus_CLS17),rhamnosus_ATCC21052),((rhamnosus_L35,rhamnosus_L34),rhamnosus_LR108)),(rhamnosus_LR138,rhamnosus_K32)))),rhamnosus_LR073),rhamnosus_LOCK908),rhamnosus_LMS21),rhamnosus_LC705),rhamnosus_DSM20021),rhamnosus_CNCM_I3698),rhamnosus_BPL15),rhamnosus_BPL5),rhamnosus_ATCC8530),rhamnosus_ASCC)));
116819_tRNA_pseudouridine_s_alignment_tree	(rhamnosus_40f,((((((((((((((((((((rhamnosus_R193,rhamnosus_LR073),rhamnosus_LOCK908),rhamnosus_LMS21),rhamnosus_LC705),rhamnosus_DSM20021),rhamnosus_CNCM_I3698),rhamnosus_BPL15),((((((((((((rhamnosus_LRHMDP2,rhamnosus_LRHMDP3),rhamnosus_HN001),rhamnosus_E800),rhamnosus_979_LRHA),rhamnosus_708_LRHA),rhamnosus_699_LRHA),rhamnosus_390_LRHA),rhamnosus_214_LRHA),rhamnosus_186_LRHA),rhamnosus_24),((((rhamnosus_893_LRHA,rhamnosus_784_LRHA),rhamnosus_319_LRHA),rhamnosus_116),((((rhamnosus_R0011,rhamnosus_LOCK900),rhamnosus_CLS17),rhamnosus_ATCC21052),(((rhamnosus_LR138,rhamnosus_K32),(rhamnosus_L35,rhamnosus_L34)),rhamnosus_LR108)))),(((((rhamnosus_PEL6,rhamnosus_PEL5),rhamnosus_LR071),rhamnosus_GG),rhamnosus_ATCC53103),rhamnosus_313))),rhamnosus_BPL5),rhamnosus_ATCC8530),rhamnosus_ASCC),rhamnosus_988_LRHA),rhamnosus_943_LRHA),rhamnosus_906_LRHA),rhamnosus_870_LRHA),rhamnosus_769_LRHA),rhamnosus_541_LRHA),rhamnosus_526_LRHA),rhamnosus_308),rhamnosus_51B));
116821_hypothetical_protein_alignment_tree	(rhamnosus_40f,(((((((((((((((((((((((((rhamnosus_PEL6,rhamnosus_PEL5),rhamnosus_LR071),rhamnosus_GG),rhamnosus_ATCC53103),rhamnosus_313),rhamnosus_LR073),rhamnosus_LOCK908),rhamnosus_LMS21),rhamnosus_LC705),rhamnosus_DSM20021),rhamnosus_CNCM_I3698),rhamnosus_BPL15),rhamnosus_BPL5),rhamnosus_ATCC8530),rhamnosus_ASCC),rhamnosus_988_LRHA),rhamnosus_943_LRHA),rhamnosus_906_LRHA),rhamnosus_870_LRHA),rhamnosus_769_LRHA),rhamnosus_541_LRHA),rhamnosus_526_LRHA),rhamnosus_308),rhamnosus_51B),((((((((((((((((((((rhamnosus_LRHMDP2,rhamnosus_LR108),((((rhamnosus_893_LRHA,rhamnosus_784_LRHA),rhamnosus_319_LRHA),rhamnosus_116),rhamnosus_R0011)),rhamnosus_LRHMDP3),rhamnosus_LR138),rhamnosus_LOCK900),rhamnosus_L35),rhamnosus_L34),rhamnosus_K32),rhamnosus_HN001),rhamnosus_E800),rhamnosus_CLS17),rhamnosus_ATCC21052),rhamnosus_979_LRHA),rhamnosus_708_LRHA),rhamnosus_699_LRHA),rhamnosus_390_LRHA),rhamnosus_214_LRHA),rhamnosus_186_LRHA),rhamnosus_24),rhamnosus_R193)));
116823_ABC_transporter_perm_alignment_tree	(rhamnosus_51B,(((((((((((((((((rhamnosus_893_LRHA,rhamnosus_784_LRHA),rhamnosus_319_LRHA),rhamnosus_116),(rhamnosus_LR138,rhamnosus_K32)),((((rhamnosus_R0011,rhamnosus_LOCK900),rhamnosus_CLS17),rhamnosus_ATCC21052),(rhamnosus_L35,rhamnosus_L34))),(((((rhamnosus_PEL6,rhamnosus_PEL5),rhamnosus_LR071),rhamnosus_GG),rhamnosus_ATCC53103),rhamnosus_313)),rhamnosus_LR108),((((((((((rhamnosus_HN001,rhamnosus_E800),rhamnosus_390_LRHA),rhamnosus_214_LRHA),rhamnosus_186_LRHA),rhamnosus_24),rhamnosus_LRHMDP2),rhamnosus_LRHMDP3),rhamnosus_979_LRHA),rhamnosus_708_LRHA),rhamnosus_699_LRHA)),rhamnosus_LR073),rhamnosus_LOCK908),rhamnosus_LMS21),rhamnosus_LC705),rhamnosus_DSM20021),rhamnosus_BPL5),rhamnosus_906_LRHA),(((((((rhamnosus_988_LRHA,rhamnosus_943_LRHA),rhamnosus_870_LRHA),rhamnosus_769_LRHA),rhamnosus_541_LRHA),rhamnosus_526_LRHA),rhamnosus_CNCM_I3698),rhamnosus_ASCC)),((((rhamnosus_R193,rhamnosus_308),rhamnosus_40f),rhamnosus_BPL15),rhamnosus_ATCC8530)));
116824_50S_ribosomal_protei_alignment_tree	(rhamnosus_40f,((((((((((rhamnosus_LC705,rhamnosus_LR073),rhamnosus_LMS21),rhamnosus_DSM20021),rhamnosus_BPL15),rhamnosus_988_LRHA),rhamnosus_906_LRHA),rhamnosus_526_LRHA),rhamnosus_51B),(((((((((((((((((((((((((((((rhamnosus_R0011,rhamnosus_LR108),rhamnosus_PEL6),rhamnosus_PEL5),rhamnosus_LRHMDP2),rhamnosus_LRHMDP3),rhamnosus_LR071),rhamnosus_LOCK900),rhamnosus_HN001),rhamnosus_GG),rhamnosus_E800),rhamnosus_CLS17),rhamnosus_ATCC53103),rhamnosus_ATCC21052),rhamnosus_979_LRHA),rhamnosus_708_LRHA),rhamnosus_699_LRHA),rhamnosus_390_LRHA),rhamnosus_313),rhamnosus_214_LRHA),rhamnosus_186_LRHA),rhamnosus_24),rhamnosus_R193),rhamnosus_LOCK908),rhamnosus_L34),rhamnosus_CNCM_I3698),rhamnosus_ATCC8530),rhamnosus_943_LRHA),rhamnosus_769_LRHA),rhamnosus_308)),((((((((((rhamnosus_893_LRHA,rhamnosus_784_LRHA),rhamnosus_319_LRHA),rhamnosus_116),rhamnosus_LR138),rhamnosus_L35),rhamnosus_K32),rhamnosus_BPL5),rhamnosus_ASCC),rhamnosus_870_LRHA),rhamnosus_541_LRHA)));
116832_sulfonate_ABC_transp_alignment_tree	(rhamnosus_40f,((((((((((((((((((((((((rhamnosus_LRHMDP2,rhamnosus_LRHMDP3),rhamnosus_708_LRHA),rhamnosus_699_LRHA),(((rhamnosus_LR138,rhamnosus_K32),(((rhamnosus_R0011,rhamnosus_LOCK900),rhamnosus_CLS17),rhamnosus_ATCC21052)),((((((rhamnosus_893_LRHA,rhamnosus_784_LRHA),rhamnosus_319_LRHA),rhamnosus_116),rhamnosus_LR108),((rhamnosus_L35,rhamnosus_L34),((((((rhamnosus_HN001,rhamnosus_E800),rhamnosus_390_LRHA),rhamnosus_214_LRHA),rhamnosus_186_LRHA),rhamnosus_24),rhamnosus_979_LRHA))),(((((rhamnosus_PEL6,rhamnosus_PEL5),rhamnosus_LR071),rhamnosus_GG),rhamnosus_ATCC53103),rhamnosus_313)))),rhamnosus_R193),rhamnosus_LR073),rhamnosus_LOCK908),rhamnosus_LMS21),rhamnosus_LC705),rhamnosus_DSM20021),rhamnosus_CNCM_I3698),rhamnosus_BPL15),rhamnosus_BPL5),rhamnosus_ATCC8530),rhamnosus_ASCC),rhamnosus_988_LRHA),rhamnosus_943_LRHA),rhamnosus_906_LRHA),rhamnosus_870_LRHA),rhamnosus_769_LRHA),rhamnosus_541_LRHA),rhamnosus_526_LRHA),rhamnosus_308),rhamnosus_51B));
116846_mannose-6-phosphate__alignment_tree	(rhamnosus_40f,(((((((((((((((((((((((((((((((((((rhamnosus_PEL6,rhamnosus_PEL5),rhamnosus_LR071),rhamnosus_GG),rhamnosus_ATCC53103),rhamnosus_979_LRHA),rhamnosus_313),rhamnosus_HN001),rhamnosus_E800),rhamnosus_390_LRHA),rhamnosus_214_LRHA),rhamnosus_186_LRHA),(((rhamnosus_LR138,rhamnosus_K32),rhamnosus_LR108),((rhamnosus_L35,rhamnosus_L34),rhamnosus_24))),(((rhamnosus_R0011,rhamnosus_LOCK900),rhamnosus_CLS17),rhamnosus_ATCC21052)),(((rhamnosus_LRHMDP2,rhamnosus_LRHMDP3),rhamnosus_708_LRHA),rhamnosus_699_LRHA)),(((rhamnosus_893_LRHA,rhamnosus_784_LRHA),rhamnosus_319_LRHA),rhamnosus_116)),rhamnosus_R193),rhamnosus_LR073),rhamnosus_LOCK908),rhamnosus_LMS21),rhamnosus_LC705),rhamnosus_DSM20021),rhamnosus_CNCM_I3698),rhamnosus_BPL15),rhamnosus_BPL5),rhamnosus_ATCC8530),rhamnosus_ASCC),rhamnosus_988_LRHA),rhamnosus_943_LRHA),rhamnosus_906_LRHA),rhamnosus_870_LRHA),rhamnosus_769_LRHA),rhamnosus_541_LRHA),rhamnosus_526_LRHA),rhamnosus_308),rhamnosus_51B));
116847_GntR_family_transcri_alignment_tree	(rhamnosus_40f,(((((((((((((((rhamnosus_LR073,rhamnosus_LOCK908),rhamnosus_DSM20021),rhamnosus_ASCC),rhamnosus_BPL5),rhamnosus_ATCC8530),rhamnosus_988_LRHA),rhamnosus_943_LRHA),rhamnosus_906_LRHA),rhamnosus_870_LRHA),rhamnosus_769_LRHA),rhamnosus_541_LRHA),rhamnosus_526_LRHA),rhamnosus_308),rhamnosus_51B),(((((((((((((((rhamnosus_LR138,rhamnosus_K32),rhamnosus_LR108),(rhamnosus_L35,rhamnosus_L34)),((((((((((((rhamnosus_PEL6,rhamnosus_PEL5),rhamnosus_LR071),rhamnosus_HN001),rhamnosus_GG),rhamnosus_E800),rhamnosus_ATCC53103),rhamnosus_979_LRHA),rhamnosus_390_LRHA),rhamnosus_313),rhamnosus_214_LRHA),rhamnosus_186_LRHA),rhamnosus_24)),(((rhamnosus_LRHMDP2,rhamnosus_LRHMDP3),rhamnosus_708_LRHA),rhamnosus_699_LRHA)),rhamnosus_R0011),rhamnosus_LOCK900),rhamnosus_CLS17),rhamnosus_ATCC21052),(((rhamnosus_893_LRHA,rhamnosus_784_LRHA),rhamnosus_319_LRHA),rhamnosus_116)),rhamnosus_R193),rhamnosus_LMS21),rhamnosus_LC705),rhamnosus_CNCM_I3698),rhamnosus_BPL15)));
116848_agaS_alignment_tree	(rhamnosus_40f,(((((((((((((((((((((((((((rhamnosus_LRHMDP2,rhamnosus_LRHMDP3),rhamnosus_708_LRHA),rhamnosus_699_LRHA),(((rhamnosus_893_LRHA,rhamnosus_784_LRHA),rhamnosus_319_LRHA),rhamnosus_116)),((((((((rhamnosus_R0011,rhamnosus_LOCK900),rhamnosus_HN001),rhamnosus_E800),rhamnosus_CLS17),rhamnosus_ATCC21052),rhamnosus_390_LRHA),rhamnosus_214_LRHA),rhamnosus_186_LRHA)),(((rhamnosus_L35,rhamnosus_L34),rhamnosus_24),rhamnosus_LR108)),(((((((rhamnosus_PEL6,rhamnosus_PEL5),rhamnosus_LR071),rhamnosus_GG),rhamnosus_ATCC53103),rhamnosus_313),rhamnosus_979_LRHA),(rhamnosus_LR138,rhamnosus_K32))),rhamnosus_R193),rhamnosus_LR073),rhamnosus_LOCK908),rhamnosus_LMS21),rhamnosus_LC705),rhamnosus_DSM20021),rhamnosus_CNCM_I3698),rhamnosus_BPL15),rhamnosus_BPL5),rhamnosus_ATCC8530),rhamnosus_ASCC),rhamnosus_988_LRHA),rhamnosus_943_LRHA),rhamnosus_906_LRHA),rhamnosus_870_LRHA),rhamnosus_769_LRHA),rhamnosus_541_LRHA),rhamnosus_526_LRHA),rhamnosus_308),rhamnosus_51B));
116849_N-acetylglucosamine-_alignment_tree	(rhamnosus_40f,(((((((((rhamnosus_988_LRHA,rhamnosus_943_LRHA),rhamnosus_870_LRHA),rhamnosus_769_LRHA),rhamnosus_541_LRHA),rhamnosus_526_LRHA),rhamnosus_ATCC8530),rhamnosus_51B),(((((rhamnosus_ASCC,rhamnosus_LR073),rhamnosus_LOCK908),rhamnosus_DSM20021),rhamnosus_BPL5),rhamnosus_308)),((((((((((((((((rhamnosus_PEL6,rhamnosus_PEL5),rhamnosus_LR071),rhamnosus_GG),rhamnosus_ATCC53103),rhamnosus_979_LRHA),rhamnosus_313),(rhamnosus_LR138,rhamnosus_K32)),((((rhamnosus_893_LRHA,rhamnosus_784_LRHA),rhamnosus_319_LRHA),rhamnosus_116),(((rhamnosus_LRHMDP2,rhamnosus_LRHMDP3),rhamnosus_708_LRHA),rhamnosus_699_LRHA))),((((((((rhamnosus_R0011,rhamnosus_LOCK900),rhamnosus_HN001),rhamnosus_E800),rhamnosus_CLS17),rhamnosus_ATCC21052),rhamnosus_390_LRHA),rhamnosus_214_LRHA),rhamnosus_186_LRHA)),((rhamnosus_L35,rhamnosus_L34),(rhamnosus_LR108,rhamnosus_24))),rhamnosus_R193),rhamnosus_LMS21),rhamnosus_LC705),rhamnosus_CNCM_I3698),rhamnosus_BPL15),rhamnosus_906_LRHA)));
116852_PTS_fructose_transpo_alignment_tree	(rhamnosus_51B,((((((((((((rhamnosus_40f,rhamnosus_LC705),rhamnosus_ATCC8530),rhamnosus_ASCC),rhamnosus_988_LRHA),rhamnosus_943_LRHA),rhamnosus_906_LRHA),rhamnosus_870_LRHA),rhamnosus_769_LRHA),rhamnosus_541_LRHA),rhamnosus_526_LRHA),rhamnosus_308),(((((((((((((((((((((((((((((((rhamnosus_R0011,rhamnosus_LOCK900),rhamnosus_HN001),rhamnosus_E800),rhamnosus_CLS17),rhamnosus_ATCC21052),rhamnosus_893_LRHA),rhamnosus_784_LRHA),rhamnosus_390_LRHA),rhamnosus_319_LRHA),rhamnosus_214_LRHA),rhamnosus_186_LRHA),rhamnosus_116),((((rhamnosus_LRHMDP2,rhamnosus_LRHMDP3),rhamnosus_708_LRHA),rhamnosus_699_LRHA),rhamnosus_LR108)),rhamnosus_24),(rhamnosus_L35,rhamnosus_L34)),(rhamnosus_LR138,rhamnosus_K32)),rhamnosus_PEL6),rhamnosus_PEL5),rhamnosus_LR071),rhamnosus_GG),rhamnosus_CNCM_I3698),rhamnosus_ATCC53103),rhamnosus_979_LRHA),rhamnosus_313),rhamnosus_R193),rhamnosus_LR073),rhamnosus_LOCK908),rhamnosus_LMS21),rhamnosus_DSM20021),rhamnosus_BPL15),rhamnosus_BPL5)));
116853_PTS_fructose_transpo_alignment_tree	(rhamnosus_40f,((((((((((((((((((((rhamnosus_R193,rhamnosus_LR073),((((((rhamnosus_LR138,rhamnosus_K32),((((rhamnosus_893_LRHA,rhamnosus_784_LRHA),rhamnosus_319_LRHA),rhamnosus_116),((((((((((((rhamnosus_R0011,rhamnosus_LRHMDP2),rhamnosus_LRHMDP3),rhamnosus_LOCK900),rhamnosus_HN001),rhamnosus_E800),rhamnosus_CLS17),rhamnosus_ATCC21052),rhamnosus_708_LRHA),rhamnosus_699_LRHA),rhamnosus_390_LRHA),rhamnosus_214_LRHA),rhamnosus_186_LRHA))),rhamnosus_24),(rhamnosus_L35,rhamnosus_L34)),rhamnosus_LR108),((((((rhamnosus_PEL6,rhamnosus_PEL5),rhamnosus_LR071),rhamnosus_GG),rhamnosus_ATCC53103),rhamnosus_979_LRHA),rhamnosus_313))),rhamnosus_LOCK908),rhamnosus_LMS21),rhamnosus_LC705),rhamnosus_DSM20021),rhamnosus_CNCM_I3698),rhamnosus_BPL15),rhamnosus_BPL5),rhamnosus_ATCC8530),rhamnosus_ASCC),rhamnosus_988_LRHA),rhamnosus_943_LRHA),rhamnosus_906_LRHA),rhamnosus_870_LRHA),rhamnosus_769_LRHA),rhamnosus_541_LRHA),rhamnosus_526_LRHA),rhamnosus_308),rhamnosus_51B));
116854_PTS_fructose_transpo_alignment_tree	(rhamnosus_40f,((((((((((((((((((((((((((((rhamnosus_893_LRHA,rhamnosus_784_LRHA),rhamnosus_319_LRHA),rhamnosus_116),((((((((rhamnosus_R0011,rhamnosus_LOCK900),rhamnosus_HN001),rhamnosus_E800),rhamnosus_CLS17),rhamnosus_ATCC21052),rhamnosus_390_LRHA),rhamnosus_214_LRHA),rhamnosus_186_LRHA)),(((rhamnosus_LRHMDP2,rhamnosus_LRHMDP3),rhamnosus_708_LRHA),rhamnosus_699_LRHA)),((((((rhamnosus_PEL6,rhamnosus_PEL5),rhamnosus_LR071),rhamnosus_GG),rhamnosus_ATCC53103),rhamnosus_979_LRHA),rhamnosus_313)),((rhamnosus_L35,rhamnosus_L34),rhamnosus_LR108)),((rhamnosus_LR138,rhamnosus_K32),rhamnosus_24)),rhamnosus_R193),rhamnosus_LR073),rhamnosus_LOCK908),rhamnosus_LMS21),rhamnosus_LC705),rhamnosus_DSM20021),rhamnosus_CNCM_I3698),rhamnosus_BPL15),rhamnosus_BPL5),rhamnosus_ATCC8530),rhamnosus_ASCC),rhamnosus_988_LRHA),rhamnosus_943_LRHA),rhamnosus_906_LRHA),rhamnosus_870_LRHA),rhamnosus_769_LRHA),rhamnosus_541_LRHA),rhamnosus_526_LRHA),rhamnosus_308),rhamnosus_51B));
116858_aminotransferase_alignment_tree	(rhamnosus_40f,((((((((((((((((((((rhamnosus_LR073,rhamnosus_LOCK908),rhamnosus_DSM20021),rhamnosus_ASCC),(((((((rhamnosus_L35,rhamnosus_L34),rhamnosus_LR108),(rhamnosus_LR138,rhamnosus_K32)),(((rhamnosus_LRHMDP2,rhamnosus_LRHMDP3),rhamnosus_708_LRHA),rhamnosus_699_LRHA)),(((rhamnosus_893_LRHA,rhamnosus_784_LRHA),rhamnosus_319_LRHA),rhamnosus_116)),((((rhamnosus_R0011,rhamnosus_LOCK900),rhamnosus_CLS17),rhamnosus_ATCC21052),rhamnosus_24)),(((((((rhamnosus_PEL6,rhamnosus_PEL5),rhamnosus_LR071),rhamnosus_GG),rhamnosus_ATCC53103),rhamnosus_979_LRHA),rhamnosus_313),((((rhamnosus_HN001,rhamnosus_E800),rhamnosus_390_LRHA),rhamnosus_214_LRHA),rhamnosus_186_LRHA)))),rhamnosus_R193),rhamnosus_LMS21),rhamnosus_LC705),rhamnosus_CNCM_I3698),rhamnosus_BPL15),rhamnosus_BPL5),rhamnosus_ATCC8530),rhamnosus_988_LRHA),rhamnosus_943_LRHA),rhamnosus_906_LRHA),rhamnosus_870_LRHA),rhamnosus_769_LRHA),rhamnosus_541_LRHA),rhamnosus_526_LRHA),rhamnosus_308),rhamnosus_51B));
116861_PTS_sugar_transporte_alignment_tree	(rhamnosus_40f,((((((((((((((rhamnosus_24,rhamnosus_BPL15),rhamnosus_BPL5),rhamnosus_ATCC8530),rhamnosus_ASCC),rhamnosus_988_LRHA),rhamnosus_943_LRHA),rhamnosus_906_LRHA),rhamnosus_870_LRHA),rhamnosus_769_LRHA),rhamnosus_541_LRHA),rhamnosus_526_LRHA),rhamnosus_308),rhamnosus_51B),(((((((((((rhamnosus_LR138,rhamnosus_K32),rhamnosus_LR108),(((rhamnosus_L35,rhamnosus_L34),(((rhamnosus_R0011,rhamnosus_LOCK900),rhamnosus_CLS17),rhamnosus_ATCC21052)),((((((((((((rhamnosus_PEL6,rhamnosus_PEL5),rhamnosus_LR071),rhamnosus_HN001),rhamnosus_GG),rhamnosus_E800),rhamnosus_ATCC53103),rhamnosus_979_LRHA),rhamnosus_390_LRHA),rhamnosus_313),rhamnosus_214_LRHA),rhamnosus_186_LRHA),(((rhamnosus_LRHMDP2,rhamnosus_LRHMDP3),rhamnosus_708_LRHA),rhamnosus_699_LRHA)))),(((rhamnosus_893_LRHA,rhamnosus_784_LRHA),rhamnosus_319_LRHA),rhamnosus_116)),rhamnosus_R193),rhamnosus_LR073),rhamnosus_LOCK908),rhamnosus_LMS21),rhamnosus_LC705),rhamnosus_DSM20021),rhamnosus_CNCM_I3698)));
116862_PTS_lactose_transpor_alignment_tree	(rhamnosus_40f,((((((((((((((((((((rhamnosus_R193,rhamnosus_769_LRHA),rhamnosus_LR073),rhamnosus_LOCK908),rhamnosus_LMS21),rhamnosus_LC705),rhamnosus_DSM20021),rhamnosus_CNCM_I3698),rhamnosus_BPL15),rhamnosus_BPL5),rhamnosus_ATCC8530),rhamnosus_ASCC),rhamnosus_988_LRHA),rhamnosus_943_LRHA),rhamnosus_906_LRHA),rhamnosus_870_LRHA),rhamnosus_541_LRHA),rhamnosus_526_LRHA),rhamnosus_308),rhamnosus_51B),((((((((((((((((rhamnosus_PEL6,rhamnosus_PEL5),rhamnosus_LR071),rhamnosus_HN001),rhamnosus_GG),rhamnosus_E800),rhamnosus_ATCC53103),rhamnosus_979_LRHA),rhamnosus_390_LRHA),rhamnosus_313),rhamnosus_214_LRHA),rhamnosus_186_LRHA),((((rhamnosus_R0011,rhamnosus_LOCK900),rhamnosus_CLS17),rhamnosus_ATCC21052),(((rhamnosus_LRHMDP2,rhamnosus_LRHMDP3),rhamnosus_708_LRHA),rhamnosus_699_LRHA))),(((rhamnosus_893_LRHA,rhamnosus_784_LRHA),rhamnosus_319_LRHA),rhamnosus_116)),rhamnosus_24),(rhamnosus_L35,rhamnosus_L34)),((rhamnosus_LR138,rhamnosus_K32),rhamnosus_LR108))));
116863_peptidase_M42_alignment_tree	(rhamnosus_40f,(((((rhamnosus_BPL15,rhamnosus_BPL5),rhamnosus_541_LRHA),rhamnosus_51B),((((((((((((rhamnosus_LR138,rhamnosus_K32),(rhamnosus_L35,rhamnosus_L34)),(((((((rhamnosus_PEL5,rhamnosus_PEL6),rhamnosus_LR071),rhamnosus_GG),rhamnosus_ATCC53103),rhamnosus_979_LRHA),rhamnosus_313),(((rhamnosus_LRHMDP2,rhamnosus_LRHMDP3),rhamnosus_708_LRHA),rhamnosus_699_LRHA))),rhamnosus_LR108),(((((rhamnosus_E800,rhamnosus_HN001),rhamnosus_390_LRHA),rhamnosus_214_LRHA),rhamnosus_186_LRHA),(((rhamnosus_R0011,rhamnosus_LOCK900),rhamnosus_CLS17),rhamnosus_ATCC21052))),rhamnosus_24),(((rhamnosus_893_LRHA,rhamnosus_116),rhamnosus_784_LRHA),rhamnosus_319_LRHA)),rhamnosus_ATCC8530),rhamnosus_988_LRHA),rhamnosus_906_LRHA),rhamnosus_769_LRHA),rhamnosus_308)),((((((((((rhamnosus_DSM20021,rhamnosus_LR073),rhamnosus_R193),rhamnosus_LOCK908),rhamnosus_LMS21),rhamnosus_LC705),rhamnosus_CNCM_I3698),rhamnosus_ASCC),rhamnosus_943_LRHA),rhamnosus_870_LRHA),rhamnosus_526_LRHA)));
116865_transcription_termin_alignment_tree	(rhamnosus_51B,(((((((((rhamnosus_LMS21,rhamnosus_ATCC8530),rhamnosus_988_LRHA),rhamnosus_943_LRHA),((((((((((rhamnosus_CNCM_I3698,rhamnosus_K32),((((((((((((rhamnosus_186_LRHA,rhamnosus_PEL6),rhamnosus_PEL5),rhamnosus_LR071),rhamnosus_HN001),rhamnosus_GG),rhamnosus_E800),rhamnosus_ATCC53103),rhamnosus_979_LRHA),rhamnosus_390_LRHA),rhamnosus_313),rhamnosus_214_LRHA),(((rhamnosus_R0011,rhamnosus_LOCK900),rhamnosus_CLS17),rhamnosus_ATCC21052))),(((rhamnosus_LRHMDP2,rhamnosus_LRHMDP3),rhamnosus_708_LRHA),rhamnosus_699_LRHA)),rhamnosus_LR138),rhamnosus_LR073),((((rhamnosus_BPL15,rhamnosus_BPL5),(((rhamnosus_L35,rhamnosus_L34),rhamnosus_24),rhamnosus_LR108)),((rhamnosus_R193,rhamnosus_308),rhamnosus_40f)),(((rhamnosus_893_LRHA,rhamnosus_784_LRHA),rhamnosus_319_LRHA),rhamnosus_116))),rhamnosus_LOCK908),rhamnosus_LC705),rhamnosus_DSM20021),rhamnosus_ASCC)),rhamnosus_906_LRHA),rhamnosus_870_LRHA),rhamnosus_769_LRHA),rhamnosus_541_LRHA),rhamnosus_526_LRHA));
116867_amidophosphoribosylt_alignment_tree	(rhamnosus_51B,((((((((((((((rhamnosus_LR073,rhamnosus_LOCK908),rhamnosus_LMS21),rhamnosus_LC705),rhamnosus_DSM20021),rhamnosus_ATCC8530),rhamnosus_ASCC),rhamnosus_988_LRHA),rhamnosus_943_LRHA),rhamnosus_906_LRHA),rhamnosus_870_LRHA),rhamnosus_769_LRHA),((((((((((rhamnosus_LRHMDP2,rhamnosus_LRHMDP3),rhamnosus_708_LRHA),rhamnosus_699_LRHA),rhamnosus_LR138),((((rhamnosus_R0011,rhamnosus_LOCK900),rhamnosus_CLS17),rhamnosus_ATCC21052),rhamnosus_979_LRHA)),(((rhamnosus_BPL15,rhamnosus_BPL5),rhamnosus_LR108),((rhamnosus_R193,rhamnosus_308),rhamnosus_40f))),((rhamnosus_L35,rhamnosus_L34),rhamnosus_K32)),rhamnosus_CNCM_I3698),(((((rhamnosus_HN001,rhamnosus_E800),rhamnosus_390_LRHA),rhamnosus_214_LRHA),rhamnosus_186_LRHA),rhamnosus_24)),((((rhamnosus_116,rhamnosus_893_LRHA),rhamnosus_784_LRHA),rhamnosus_319_LRHA),(((((rhamnosus_PEL6,rhamnosus_LR071),rhamnosus_GG),rhamnosus_ATCC53103),rhamnosus_313),rhamnosus_PEL5)))),rhamnosus_541_LRHA),rhamnosus_526_LRHA));
116873_exodeoxyribonuclease_alignment_tree	(rhamnosus_24,((((((((((((((rhamnosus_LR073,rhamnosus_R0011),rhamnosus_LR108),rhamnosus_LOCK908),rhamnosus_LMS21),rhamnosus_L34),rhamnosus_CLS17),rhamnosus_ATCC21052),rhamnosus_988_LRHA),rhamnosus_906_LRHA),rhamnosus_784_LRHA),rhamnosus_526_LRHA),rhamnosus_51B),((((((((((rhamnosus_LR138,rhamnosus_K32),(((((((((((rhamnosus_PEL6,rhamnosus_PEL5),rhamnosus_LR071),rhamnosus_HN001),rhamnosus_GG),rhamnosus_E800),rhamnosus_ATCC53103),rhamnosus_390_LRHA),rhamnosus_313),rhamnosus_214_LRHA),rhamnosus_186_LRHA),((rhamnosus_R193,rhamnosus_308),rhamnosus_40f))),rhamnosus_L35),rhamnosus_CNCM_I3698),rhamnosus_BPL5),rhamnosus_ASCC),rhamnosus_943_LRHA),rhamnosus_870_LRHA),rhamnosus_541_LRHA),rhamnosus_116)),((((((((((((rhamnosus_LRHMDP2,rhamnosus_LRHMDP3),rhamnosus_708_LRHA),rhamnosus_699_LRHA),rhamnosus_LOCK900),rhamnosus_LC705),rhamnosus_DSM20021),rhamnosus_BPL15),rhamnosus_ATCC8530),rhamnosus_979_LRHA),rhamnosus_893_LRHA),rhamnosus_769_LRHA),rhamnosus_319_LRHA)));
116877_potassium_transporte_alignment_tree	(rhamnosus_40f,(((((((((((((((rhamnosus_LR073,rhamnosus_LMS21),rhamnosus_LOCK908),rhamnosus_LC705),rhamnosus_DSM20021),rhamnosus_ATCC8530),rhamnosus_ASCC),rhamnosus_988_LRHA),rhamnosus_943_LRHA),rhamnosus_906_LRHA),rhamnosus_870_LRHA),rhamnosus_769_LRHA),rhamnosus_541_LRHA),rhamnosus_526_LRHA),rhamnosus_51B),(((((((rhamnosus_LRHMDP2,rhamnosus_LRHMDP3),rhamnosus_708_LRHA),rhamnosus_699_LRHA),((((rhamnosus_HN001,rhamnosus_390_LRHA),rhamnosus_214_LRHA),(rhamnosus_E800,rhamnosus_186_LRHA)),rhamnosus_979_LRHA)),((((((rhamnosus_R0011,rhamnosus_LR138),rhamnosus_LOCK900),rhamnosus_CLS17),rhamnosus_ATCC21052),rhamnosus_24),((((rhamnosus_BPL15,rhamnosus_BPL5),((rhamnosus_K32,rhamnosus_308),(rhamnosus_L35,rhamnosus_L34))),rhamnosus_LR108),((((((rhamnosus_PEL6,rhamnosus_PEL5),rhamnosus_LR071),rhamnosus_GG),rhamnosus_CNCM_I3698),rhamnosus_ATCC53103),rhamnosus_313)))),(((rhamnosus_893_LRHA,rhamnosus_784_LRHA),rhamnosus_319_LRHA),rhamnosus_116)),rhamnosus_R193)));
116878_prolyl_aminopeptidas_alignment_tree	((((((((rhamnosus_LR073,rhamnosus_LOCK908),rhamnosus_LMS21),rhamnosus_DSM20021),rhamnosus_ATCC8530),rhamnosus_988_LRHA),rhamnosus_906_LRHA),rhamnosus_769_LRHA),(((rhamnosus_LC705,rhamnosus_51B),((rhamnosus_R193,rhamnosus_40f),rhamnosus_526_LRHA)),(((((((((((((((rhamnosus_24,rhamnosus_R0011),rhamnosus_LR138),rhamnosus_LOCK900),rhamnosus_CLS17),rhamnosus_ATCC21052),rhamnosus_LR108),((((((rhamnosus_PEL6,rhamnosus_PEL5),rhamnosus_LR071),rhamnosus_GG),rhamnosus_CNCM_I3698),rhamnosus_ATCC53103),rhamnosus_313)),((((((rhamnosus_LRHMDP2,rhamnosus_LRHMDP3),rhamnosus_708_LRHA),rhamnosus_699_LRHA),rhamnosus_L35),rhamnosus_L34),(((((rhamnosus_HN001,rhamnosus_E800),rhamnosus_979_LRHA),rhamnosus_390_LRHA),rhamnosus_214_LRHA),rhamnosus_186_LRHA))),(((rhamnosus_893_LRHA,rhamnosus_784_LRHA),rhamnosus_319_LRHA),rhamnosus_116)),(rhamnosus_K32,rhamnosus_308)),(rhamnosus_BPL15,rhamnosus_BPL5)),rhamnosus_ASCC),rhamnosus_943_LRHA),rhamnosus_870_LRHA),rhamnosus_541_LRHA)));
116884_peptide_ABC_transpor_alignment_tree	(rhamnosus_40f,((((((((((((((((((((rhamnosus_R193,rhamnosus_LR073),(((((((((rhamnosus_LRHMDP2,rhamnosus_LRHMDP3),rhamnosus_708_LRHA),rhamnosus_699_LRHA),((((rhamnosus_R0011,rhamnosus_LOCK900),rhamnosus_K32),rhamnosus_CLS17),rhamnosus_ATCC21052)),((((((((((((rhamnosus_PEL6,rhamnosus_PEL5),rhamnosus_LR071),rhamnosus_HN001),rhamnosus_GG),rhamnosus_E800),rhamnosus_ATCC53103),rhamnosus_979_LRHA),rhamnosus_390_LRHA),rhamnosus_313),rhamnosus_214_LRHA),rhamnosus_186_LRHA),rhamnosus_24)),rhamnosus_LR108),(((rhamnosus_784_LRHA,rhamnosus_319_LRHA),rhamnosus_893_LRHA),rhamnosus_116)),rhamnosus_LR138),(rhamnosus_L35,rhamnosus_L34))),rhamnosus_LOCK908),rhamnosus_LMS21),rhamnosus_LC705),rhamnosus_DSM20021),rhamnosus_CNCM_I3698),rhamnosus_BPL15),rhamnosus_BPL5),rhamnosus_ATCC8530),rhamnosus_ASCC),rhamnosus_988_LRHA),rhamnosus_943_LRHA),rhamnosus_906_LRHA),rhamnosus_870_LRHA),rhamnosus_769_LRHA),rhamnosus_541_LRHA),rhamnosus_526_LRHA),rhamnosus_308),rhamnosus_51B));
116885_antimicrobial_peptid_alignment_tree	(rhamnosus_40f,((((((((((((((((((((rhamnosus_R193,rhamnosus_LR073),rhamnosus_LOCK908),rhamnosus_LMS21),rhamnosus_LC705),rhamnosus_DSM20021),rhamnosus_CNCM_I3698),rhamnosus_BPL15),rhamnosus_BPL5),rhamnosus_ATCC8530),rhamnosus_ASCC),rhamnosus_988_LRHA),rhamnosus_943_LRHA),rhamnosus_906_LRHA),rhamnosus_870_LRHA),rhamnosus_769_LRHA),rhamnosus_541_LRHA),rhamnosus_526_LRHA),(((((((((((((((rhamnosus_PEL6,rhamnosus_PEL5),rhamnosus_LR071),rhamnosus_HN001),rhamnosus_GG),rhamnosus_E800),rhamnosus_ATCC53103),rhamnosus_979_LRHA),rhamnosus_390_LRHA),rhamnosus_313),rhamnosus_214_LRHA),rhamnosus_186_LRHA),rhamnosus_24),(((((rhamnosus_893_LRHA,rhamnosus_784_LRHA),rhamnosus_319_LRHA),rhamnosus_116),(((rhamnosus_LRHMDP2,rhamnosus_LRHMDP3),rhamnosus_708_LRHA),rhamnosus_699_LRHA)),((rhamnosus_L35,rhamnosus_L34),rhamnosus_LR108))),((((rhamnosus_R0011,rhamnosus_LOCK900),rhamnosus_K32),rhamnosus_CLS17),rhamnosus_ATCC21052)),rhamnosus_LR138)),rhamnosus_308),rhamnosus_51B));
116886_transporter_alignment_tree	(rhamnosus_40f,(((((((rhamnosus_308,rhamnosus_CNCM_I3698),rhamnosus_BPL5),rhamnosus_943_LRHA),rhamnosus_870_LRHA),rhamnosus_51B),(((((rhamnosus_LC705,rhamnosus_DSM20021),rhamnosus_ATCC8530),rhamnosus_988_LRHA),rhamnosus_769_LRHA),rhamnosus_526_LRHA)),((((((((((((rhamnosus_LR108,rhamnosus_LR138),((((((rhamnosus_R0011,rhamnosus_LOCK900),rhamnosus_K32),rhamnosus_CLS17),rhamnosus_ATCC21052),((((((((((((rhamnosus_979_LRHA,rhamnosus_PEL6),rhamnosus_PEL5),rhamnosus_LR071),rhamnosus_HN001),rhamnosus_GG),rhamnosus_E800),rhamnosus_ATCC53103),rhamnosus_390_LRHA),rhamnosus_313),rhamnosus_214_LRHA),rhamnosus_186_LRHA),rhamnosus_24)),(rhamnosus_L35,rhamnosus_L34))),(((rhamnosus_LRHMDP2,rhamnosus_LRHMDP3),rhamnosus_708_LRHA),rhamnosus_699_LRHA)),(((rhamnosus_893_LRHA,rhamnosus_784_LRHA),rhamnosus_319_LRHA),rhamnosus_116)),rhamnosus_R193),rhamnosus_LR073),rhamnosus_LOCK908),rhamnosus_LMS21),rhamnosus_BPL15),rhamnosus_ASCC),rhamnosus_906_LRHA),rhamnosus_541_LRHA)));
116889_hypothetical_protein_alignment_tree	(rhamnosus_40f,(((((((((((((((((((((((((((((((((((((((((((((((((rhamnosus_LRHMDP2,rhamnosus_LRHMDP3),rhamnosus_HN001),rhamnosus_E800),rhamnosus_893_LRHA),rhamnosus_784_LRHA),rhamnosus_708_LRHA),rhamnosus_699_LRHA),rhamnosus_390_LRHA),rhamnosus_319_LRHA),rhamnosus_214_LRHA),rhamnosus_186_LRHA),rhamnosus_116),rhamnosus_24),rhamnosus_R0011),rhamnosus_PEL6),rhamnosus_PEL5),rhamnosus_LR138),rhamnosus_LR108),rhamnosus_LR071),rhamnosus_LOCK900),rhamnosus_L35),rhamnosus_L34),rhamnosus_K32),rhamnosus_GG),rhamnosus_CLS17),rhamnosus_ATCC53103),rhamnosus_ATCC21052),rhamnosus_979_LRHA),rhamnosus_313),rhamnosus_R193),rhamnosus_LR073),rhamnosus_LOCK908),rhamnosus_LMS21),rhamnosus_LC705),rhamnosus_DSM20021),rhamnosus_CNCM_I3698),rhamnosus_BPL15),rhamnosus_BPL5),rhamnosus_ATCC8530),rhamnosus_ASCC),rhamnosus_988_LRHA),rhamnosus_943_LRHA),rhamnosus_906_LRHA),rhamnosus_870_LRHA),rhamnosus_769_LRHA),rhamnosus_541_LRHA),rhamnosus_526_LRHA),rhamnosus_308),rhamnosus_51B));
116890_hypothetical_protein_alignment_tree	(rhamnosus_40f,(((((((((((((((((((((((((((((((rhamnosus_PEL6,rhamnosus_PEL5),rhamnosus_LR071),rhamnosus_GG),rhamnosus_ATCC53103),rhamnosus_979_LRHA),rhamnosus_313),(((rhamnosus_LRHMDP2,rhamnosus_LRHMDP3),rhamnosus_708_LRHA),rhamnosus_699_LRHA)),rhamnosus_LR138),(((rhamnosus_893_LRHA,rhamnosus_784_LRHA),rhamnosus_319_LRHA),rhamnosus_116)),(((rhamnosus_L35,rhamnosus_L34),((((rhamnosus_R0011,rhamnosus_LOCK900),rhamnosus_K32),rhamnosus_CLS17),rhamnosus_ATCC21052)),rhamnosus_LR108)),(((((rhamnosus_HN001,rhamnosus_E800),rhamnosus_390_LRHA),rhamnosus_214_LRHA),rhamnosus_186_LRHA),rhamnosus_24)),rhamnosus_R193),rhamnosus_LR073),rhamnosus_LOCK908),rhamnosus_LMS21),rhamnosus_LC705),rhamnosus_DSM20021),rhamnosus_CNCM_I3698),rhamnosus_BPL15),rhamnosus_BPL5),rhamnosus_ATCC8530),rhamnosus_ASCC),rhamnosus_988_LRHA),rhamnosus_943_LRHA),rhamnosus_906_LRHA),rhamnosus_870_LRHA),rhamnosus_769_LRHA),rhamnosus_541_LRHA),rhamnosus_526_LRHA),rhamnosus_308),rhamnosus_51B));
116891_glucosamine-6-phosph_alignment_tree	(rhamnosus_40f,(((((((((((((((((((rhamnosus_R193,rhamnosus_LR073),((((((((rhamnosus_LR108,rhamnosus_LR138),(((rhamnosus_893_LRHA,rhamnosus_784_LRHA),rhamnosus_319_LRHA),rhamnosus_116)),(((((rhamnosus_HN001,rhamnosus_E800),rhamnosus_390_LRHA),rhamnosus_214_LRHA),rhamnosus_186_LRHA),rhamnosus_24)),((((((rhamnosus_PEL6,rhamnosus_PEL5),rhamnosus_LR071),rhamnosus_GG),rhamnosus_ATCC53103),rhamnosus_979_LRHA),rhamnosus_313)),(((rhamnosus_LRHMDP2,rhamnosus_LRHMDP3),rhamnosus_708_LRHA),rhamnosus_699_LRHA)),(rhamnosus_L35,rhamnosus_L34)),((((rhamnosus_R0011,rhamnosus_LOCK900),rhamnosus_K32),rhamnosus_CLS17),rhamnosus_ATCC21052)),rhamnosus_870_LRHA)),rhamnosus_LOCK908),rhamnosus_LMS21),rhamnosus_LC705),rhamnosus_DSM20021),rhamnosus_CNCM_I3698),rhamnosus_BPL15),rhamnosus_BPL5),rhamnosus_ATCC8530),rhamnosus_ASCC),rhamnosus_988_LRHA),rhamnosus_943_LRHA),rhamnosus_906_LRHA),rhamnosus_769_LRHA),rhamnosus_541_LRHA),rhamnosus_526_LRHA),rhamnosus_308),rhamnosus_51B));
116892_PTS_mannitol_transfe_alignment_tree	(rhamnosus_40f,((((((((((((rhamnosus_769_LRHA,rhamnosus_526_LRHA),(((((((rhamnosus_313,rhamnosus_979_LRHA),rhamnosus_PEL6),rhamnosus_PEL5),rhamnosus_LR071),rhamnosus_GG),rhamnosus_ATCC53103),((((((rhamnosus_LRHMDP2,rhamnosus_LRHMDP3),rhamnosus_708_LRHA),rhamnosus_699_LRHA),((((rhamnosus_R0011,rhamnosus_LOCK900),rhamnosus_K32),rhamnosus_CLS17),rhamnosus_ATCC21052)),((rhamnosus_L35,rhamnosus_L34),rhamnosus_LR108)),(((((rhamnosus_893_LRHA,rhamnosus_784_LRHA),rhamnosus_319_LRHA),rhamnosus_116),rhamnosus_LR138),(((((rhamnosus_HN001,rhamnosus_E800),rhamnosus_390_LRHA),rhamnosus_214_LRHA),rhamnosus_186_LRHA),rhamnosus_24))))),rhamnosus_R193),rhamnosus_LR073),rhamnosus_LOCK908),rhamnosus_LC705),rhamnosus_BPL5),rhamnosus_988_LRHA),rhamnosus_870_LRHA),rhamnosus_51B),((((rhamnosus_LMS21,rhamnosus_DSM20021),rhamnosus_ASCC),rhamnosus_943_LRHA),rhamnosus_308)),((((rhamnosus_CNCM_I3698,rhamnosus_BPL15),rhamnosus_ATCC8530),rhamnosus_906_LRHA),rhamnosus_541_LRHA)));
116893_hypothetical_protein_alignment_tree	(rhamnosus_526_LRHA,((((((((((((((((((((((((rhamnosus_L35,rhamnosus_L34),rhamnosus_LR108),((((rhamnosus_R0011,rhamnosus_LOCK900),rhamnosus_K32),rhamnosus_CLS17),rhamnosus_ATCC21052)),rhamnosus_LR138),((((((((rhamnosus_PEL6,rhamnosus_PEL5),rhamnosus_LR071),rhamnosus_GG),rhamnosus_ATCC53103),rhamnosus_979_LRHA),rhamnosus_313),(((rhamnosus_LRHMDP2,rhamnosus_LRHMDP3),rhamnosus_708_LRHA),rhamnosus_699_LRHA)),(((rhamnosus_319_LRHA,rhamnosus_893_LRHA),rhamnosus_784_LRHA),rhamnosus_116))),(((((rhamnosus_HN001,rhamnosus_24),rhamnosus_E800),rhamnosus_390_LRHA),rhamnosus_214_LRHA),rhamnosus_186_LRHA)),rhamnosus_BPL5),rhamnosus_ATCC8530),rhamnosus_ASCC),rhamnosus_906_LRHA),rhamnosus_51B),((rhamnosus_R193,rhamnosus_308),rhamnosus_40f)),rhamnosus_LR073),rhamnosus_LOCK908),rhamnosus_LMS21),rhamnosus_LC705),rhamnosus_DSM20021),rhamnosus_CNCM_I3698),rhamnosus_BPL15),rhamnosus_988_LRHA),rhamnosus_943_LRHA),rhamnosus_870_LRHA),rhamnosus_769_LRHA),rhamnosus_541_LRHA));
116894_PTS_mannitol_transpo_alignment_tree	(rhamnosus_40f,((((((((((((((((((((rhamnosus_R193,rhamnosus_LR073),rhamnosus_LOCK908),rhamnosus_LMS21),rhamnosus_LC705),rhamnosus_DSM20021),rhamnosus_CNCM_I3698),rhamnosus_BPL15),rhamnosus_BPL5),rhamnosus_ATCC8530),rhamnosus_ASCC),rhamnosus_988_LRHA),rhamnosus_943_LRHA),rhamnosus_906_LRHA),((((rhamnosus_LRHMDP2,rhamnosus_LRHMDP3),rhamnosus_708_LRHA),rhamnosus_699_LRHA),(((((((rhamnosus_PEL6,rhamnosus_PEL5),rhamnosus_LR071),rhamnosus_GG),rhamnosus_ATCC53103),rhamnosus_979_LRHA),rhamnosus_313),(((((((((rhamnosus_HN001,rhamnosus_E800),rhamnosus_390_LRHA),rhamnosus_214_LRHA),rhamnosus_186_LRHA),rhamnosus_24),rhamnosus_LR138),((((rhamnosus_R0011,rhamnosus_LOCK900),rhamnosus_K32),rhamnosus_CLS17),rhamnosus_ATCC21052)),((rhamnosus_LR108,rhamnosus_L35),rhamnosus_L34)),(((rhamnosus_893_LRHA,rhamnosus_784_LRHA),rhamnosus_319_LRHA),rhamnosus_116))))),rhamnosus_870_LRHA),rhamnosus_769_LRHA),rhamnosus_541_LRHA),rhamnosus_526_LRHA),rhamnosus_308),rhamnosus_51B));
116895_mannitol-1-phosphate_alignment_tree	(rhamnosus_40f,((((((((((((((rhamnosus_988_LRHA,rhamnosus_943_LRHA),rhamnosus_870_LRHA),rhamnosus_769_LRHA),rhamnosus_541_LRHA),rhamnosus_526_LRHA),rhamnosus_CNCM_I3698),rhamnosus_BPL15),rhamnosus_BPL5),rhamnosus_ATCC8530),rhamnosus_ASCC),rhamnosus_906_LRHA),rhamnosus_308),rhamnosus_51B),(((((((((((((((((rhamnosus_PEL6,rhamnosus_PEL5),rhamnosus_LR071),rhamnosus_GG),rhamnosus_ATCC53103),rhamnosus_979_LRHA),rhamnosus_313),((((rhamnosus_R0011,rhamnosus_LOCK900),rhamnosus_K32),rhamnosus_CLS17),rhamnosus_ATCC21052)),((rhamnosus_L35,rhamnosus_L34),rhamnosus_LR108)),rhamnosus_LR138),(((rhamnosus_893_LRHA,rhamnosus_784_LRHA),rhamnosus_319_LRHA),rhamnosus_116)),((((rhamnosus_LRHMDP2,rhamnosus_LRHMDP3),rhamnosus_708_LRHA),rhamnosus_699_LRHA),(((((rhamnosus_HN001,rhamnosus_E800),rhamnosus_390_LRHA),rhamnosus_214_LRHA),rhamnosus_186_LRHA),rhamnosus_24))),rhamnosus_R193),rhamnosus_LR073),rhamnosus_LOCK908),rhamnosus_LMS21),rhamnosus_LC705),rhamnosus_DSM20021)));
116896_esterase_alignment_tree	(rhamnosus_40f,((((((((((((((((((((((((((((rhamnosus_HN001,rhamnosus_E800),rhamnosus_390_LRHA),rhamnosus_214_LRHA),rhamnosus_186_LRHA),rhamnosus_24),(((((((rhamnosus_K32,rhamnosus_R0011),rhamnosus_LOCK900),rhamnosus_CLS17),rhamnosus_ATCC21052),(rhamnosus_L35,rhamnosus_L34)),rhamnosus_LR108),rhamnosus_LR138)),((((rhamnosus_LRHMDP2,rhamnosus_LRHMDP3),rhamnosus_708_LRHA),rhamnosus_699_LRHA),(((rhamnosus_893_LRHA,rhamnosus_784_LRHA),rhamnosus_319_LRHA),rhamnosus_116))),((((((rhamnosus_PEL6,rhamnosus_979_LRHA),rhamnosus_PEL5),rhamnosus_GG),rhamnosus_ATCC53103),rhamnosus_313),rhamnosus_LR071)),rhamnosus_R193),rhamnosus_LR073),rhamnosus_LOCK908),rhamnosus_LMS21),rhamnosus_LC705),rhamnosus_DSM20021),rhamnosus_CNCM_I3698),rhamnosus_BPL15),rhamnosus_BPL5),rhamnosus_ATCC8530),rhamnosus_ASCC),rhamnosus_988_LRHA),rhamnosus_943_LRHA),rhamnosus_906_LRHA),rhamnosus_870_LRHA),rhamnosus_769_LRHA),rhamnosus_541_LRHA),rhamnosus_526_LRHA),rhamnosus_308),rhamnosus_51B));
116898_ribose-phosphate_pyr_alignment_tree	(rhamnosus_40f,((((((((((((((((((((rhamnosus_R193,rhamnosus_LR073),(((((((rhamnosus_L35,rhamnosus_L34),rhamnosus_LR108),rhamnosus_LR138),((((rhamnosus_R0011,rhamnosus_LOCK900),rhamnosus_K32),rhamnosus_CLS17),rhamnosus_ATCC21052)),(((rhamnosus_893_LRHA,rhamnosus_784_LRHA),rhamnosus_319_LRHA),rhamnosus_116)),(((rhamnosus_LRHMDP2,rhamnosus_LRHMDP3),rhamnosus_708_LRHA),rhamnosus_699_LRHA)),((((((((((((rhamnosus_PEL6,rhamnosus_24),rhamnosus_PEL5),rhamnosus_LR071),rhamnosus_HN001),rhamnosus_GG),rhamnosus_E800),rhamnosus_ATCC53103),rhamnosus_979_LRHA),rhamnosus_390_LRHA),rhamnosus_313),rhamnosus_214_LRHA),rhamnosus_186_LRHA))),rhamnosus_LOCK908),rhamnosus_LMS21),rhamnosus_LC705),rhamnosus_DSM20021),rhamnosus_CNCM_I3698),rhamnosus_BPL15),rhamnosus_BPL5),rhamnosus_ATCC8530),rhamnosus_ASCC),rhamnosus_988_LRHA),rhamnosus_943_LRHA),rhamnosus_906_LRHA),rhamnosus_870_LRHA),rhamnosus_769_LRHA),rhamnosus_541_LRHA),rhamnosus_526_LRHA),rhamnosus_308),rhamnosus_51B));
116899_PEP_phosphonomutase_alignment_tree	(rhamnosus_40f,((((((((((((((((((((rhamnosus_R193,rhamnosus_LR073),rhamnosus_LOCK908),rhamnosus_LMS21),(((((((rhamnosus_LRHMDP2,rhamnosus_LRHMDP3),rhamnosus_708_LRHA),rhamnosus_699_LRHA),(((((rhamnosus_K32,rhamnosus_ATCC21052),rhamnosus_R0011),rhamnosus_LOCK900),rhamnosus_CLS17),rhamnosus_LR108)),(((rhamnosus_893_LRHA,rhamnosus_784_LRHA),rhamnosus_319_LRHA),rhamnosus_116)),(((((((((((((rhamnosus_PEL6,rhamnosus_PEL5),rhamnosus_LR071),rhamnosus_HN001),rhamnosus_GG),rhamnosus_E800),rhamnosus_ATCC53103),rhamnosus_979_LRHA),rhamnosus_390_LRHA),rhamnosus_313),rhamnosus_214_LRHA),rhamnosus_186_LRHA),rhamnosus_24),(rhamnosus_L35,rhamnosus_L34))),rhamnosus_LR138)),rhamnosus_LC705),rhamnosus_DSM20021),rhamnosus_CNCM_I3698),rhamnosus_BPL15),rhamnosus_BPL5),rhamnosus_ATCC8530),rhamnosus_ASCC),rhamnosus_988_LRHA),rhamnosus_943_LRHA),rhamnosus_906_LRHA),rhamnosus_870_LRHA),rhamnosus_769_LRHA),rhamnosus_541_LRHA),rhamnosus_526_LRHA),rhamnosus_308),rhamnosus_51B));
116901_3-hydroxyisobutyrate_alignment_tree	(rhamnosus_40f,((((((((((((((((((((rhamnosus_R193,rhamnosus_LR073),rhamnosus_LOCK908),rhamnosus_LMS21),rhamnosus_LC705),rhamnosus_DSM20021),rhamnosus_CNCM_I3698),rhamnosus_BPL15),rhamnosus_BPL5),rhamnosus_ATCC8530),rhamnosus_ASCC),rhamnosus_988_LRHA),rhamnosus_943_LRHA),rhamnosus_906_LRHA),rhamnosus_870_LRHA),rhamnosus_769_LRHA),rhamnosus_541_LRHA),rhamnosus_526_LRHA),((((((((((((((rhamnosus_PEL6,rhamnosus_PEL5),rhamnosus_LR071),rhamnosus_GG),rhamnosus_ATCC53103),rhamnosus_313),rhamnosus_HN001),rhamnosus_E800),rhamnosus_979_LRHA),rhamnosus_390_LRHA),rhamnosus_214_LRHA),rhamnosus_186_LRHA),rhamnosus_24),(rhamnosus_L35,rhamnosus_L34)),(((((((rhamnosus_LRHMDP2,rhamnosus_LRHMDP3),rhamnosus_708_LRHA),rhamnosus_699_LRHA),(((rhamnosus_893_LRHA,rhamnosus_116),rhamnosus_784_LRHA),rhamnosus_319_LRHA)),((((rhamnosus_R0011,rhamnosus_LOCK900),rhamnosus_K32),rhamnosus_CLS17),rhamnosus_ATCC21052)),rhamnosus_LR138),rhamnosus_LR108))),rhamnosus_308),rhamnosus_51B));
116903_hypothetical_protein_alignment_tree	(rhamnosus_40f,((((((((((((((((((((((((((((((((((((((rhamnosus_PEL6,rhamnosus_PEL5),rhamnosus_LR071),rhamnosus_HN001),rhamnosus_GG),rhamnosus_E800),rhamnosus_ATCC53103),rhamnosus_979_LRHA),rhamnosus_390_LRHA),rhamnosus_313),rhamnosus_214_LRHA),rhamnosus_186_LRHA),rhamnosus_24),(((rhamnosus_893_LRHA,rhamnosus_784_LRHA),rhamnosus_319_LRHA),rhamnosus_116)),rhamnosus_LR138),((((rhamnosus_R0011,rhamnosus_LOCK900),rhamnosus_K32),rhamnosus_CLS17),rhamnosus_ATCC21052)),(((rhamnosus_LRHMDP2,rhamnosus_LRHMDP3),rhamnosus_708_LRHA),rhamnosus_699_LRHA)),rhamnosus_LR108),(rhamnosus_L35,rhamnosus_L34)),rhamnosus_R193),rhamnosus_LR073),rhamnosus_LOCK908),rhamnosus_LMS21),rhamnosus_LC705),rhamnosus_DSM20021),rhamnosus_CNCM_I3698),rhamnosus_BPL5),rhamnosus_ATCC8530),rhamnosus_ASCC),rhamnosus_988_LRHA),rhamnosus_943_LRHA),rhamnosus_906_LRHA),rhamnosus_870_LRHA),rhamnosus_769_LRHA),rhamnosus_541_LRHA),rhamnosus_526_LRHA),rhamnosus_308),rhamnosus_51B),rhamnosus_BPL15));
116908_hypothetical_protein_alignment_tree	(rhamnosus_40f,(((((((((((((((((((((((((((rhamnosus_893_LRHA,rhamnosus_784_LRHA),rhamnosus_319_LRHA),rhamnosus_116),(rhamnosus_L35,rhamnosus_L34)),((((rhamnosus_R0011,rhamnosus_LOCK900),rhamnosus_K32),rhamnosus_CLS17),rhamnosus_ATCC21052)),((rhamnosus_LR108,rhamnosus_LR138),((((((((((((rhamnosus_PEL6,rhamnosus_24),rhamnosus_PEL5),rhamnosus_LR071),rhamnosus_HN001),rhamnosus_GG),rhamnosus_E800),rhamnosus_ATCC53103),rhamnosus_979_LRHA),rhamnosus_390_LRHA),rhamnosus_313),rhamnosus_214_LRHA),rhamnosus_186_LRHA))),(((rhamnosus_LRHMDP2,rhamnosus_LRHMDP3),rhamnosus_708_LRHA),rhamnosus_699_LRHA)),rhamnosus_R193),rhamnosus_LR073),rhamnosus_LOCK908),rhamnosus_LMS21),rhamnosus_LC705),rhamnosus_DSM20021),rhamnosus_CNCM_I3698),rhamnosus_BPL15),rhamnosus_BPL5),rhamnosus_ATCC8530),rhamnosus_ASCC),rhamnosus_988_LRHA),rhamnosus_943_LRHA),rhamnosus_906_LRHA),rhamnosus_870_LRHA),rhamnosus_769_LRHA),rhamnosus_541_LRHA),rhamnosus_526_LRHA),rhamnosus_308),rhamnosus_51B));
116909_hypothetical_protein_alignment_tree	(rhamnosus_40f,(((((((((((((((((((rhamnosus_LR073,rhamnosus_906_LRHA),rhamnosus_LOCK908),rhamnosus_LMS21),rhamnosus_LC705),rhamnosus_DSM20021),rhamnosus_CNCM_I3698),rhamnosus_BPL15),rhamnosus_BPL5),rhamnosus_ATCC8530),rhamnosus_ASCC),rhamnosus_988_LRHA),rhamnosus_943_LRHA),rhamnosus_870_LRHA),rhamnosus_769_LRHA),rhamnosus_541_LRHA),rhamnosus_526_LRHA),rhamnosus_308),rhamnosus_51B),((((((((((rhamnosus_LRHMDP2,rhamnosus_LRHMDP3),rhamnosus_708_LRHA),rhamnosus_699_LRHA),rhamnosus_LR138),((((((((rhamnosus_893_LRHA,rhamnosus_784_LRHA),rhamnosus_319_LRHA),rhamnosus_116),rhamnosus_R0011),rhamnosus_LOCK900),rhamnosus_K32),rhamnosus_CLS17),rhamnosus_ATCC21052)),rhamnosus_LR108),((((((((((((rhamnosus_PEL6,rhamnosus_PEL5),rhamnosus_LR071),rhamnosus_HN001),rhamnosus_GG),rhamnosus_E800),rhamnosus_ATCC53103),rhamnosus_979_LRHA),rhamnosus_390_LRHA),rhamnosus_313),rhamnosus_214_LRHA),rhamnosus_186_LRHA),rhamnosus_24)),rhamnosus_L35),rhamnosus_L34),rhamnosus_R193)));
116911_glycosyl_transferase_alignment_tree	(rhamnosus_40f,((((((((((((((((((((rhamnosus_R193,rhamnosus_LR073),rhamnosus_LOCK908),rhamnosus_LMS21),rhamnosus_LC705),rhamnosus_DSM20021),rhamnosus_CNCM_I3698),rhamnosus_BPL15),(((((((((rhamnosus_R0011,rhamnosus_LOCK900),rhamnosus_K32),rhamnosus_CLS17),rhamnosus_ATCC21052),((rhamnosus_L35,rhamnosus_L34),rhamnosus_LR138)),(((rhamnosus_LRHMDP2,rhamnosus_LRHMDP3),rhamnosus_708_LRHA),rhamnosus_699_LRHA)),rhamnosus_LR108),((((((((((((rhamnosus_PEL6,rhamnosus_PEL5),rhamnosus_LR071),rhamnosus_HN001),rhamnosus_GG),rhamnosus_E800),rhamnosus_ATCC53103),rhamnosus_979_LRHA),rhamnosus_390_LRHA),rhamnosus_313),rhamnosus_214_LRHA),rhamnosus_186_LRHA),rhamnosus_24)),(((rhamnosus_893_LRHA,rhamnosus_784_LRHA),rhamnosus_319_LRHA),rhamnosus_116))),rhamnosus_BPL5),rhamnosus_ATCC8530),rhamnosus_ASCC),rhamnosus_988_LRHA),rhamnosus_943_LRHA),rhamnosus_906_LRHA),rhamnosus_870_LRHA),rhamnosus_769_LRHA),rhamnosus_541_LRHA),rhamnosus_526_LRHA),rhamnosus_308),rhamnosus_51B));
116914_ATPase_alignment_tree	(rhamnosus_51B,((((((rhamnosus_ATCC8530,rhamnosus_40f),rhamnosus_943_LRHA),rhamnosus_541_LRHA),rhamnosus_308),((((((((((((((((((((((rhamnosus_PEL6,rhamnosus_PEL5),rhamnosus_LR138),rhamnosus_LR071),rhamnosus_HN001),rhamnosus_GG),rhamnosus_E800),rhamnosus_ATCC53103),rhamnosus_979_LRHA),rhamnosus_390_LRHA),rhamnosus_313),rhamnosus_214_LRHA),rhamnosus_186_LRHA),rhamnosus_24),((((((rhamnosus_LRHMDP2,rhamnosus_LRHMDP3),rhamnosus_708_LRHA),rhamnosus_699_LRHA),(((rhamnosus_893_LRHA,rhamnosus_784_LRHA),rhamnosus_319_LRHA),rhamnosus_116)),(((((rhamnosus_R0011,rhamnosus_LOCK900),rhamnosus_K32),rhamnosus_CLS17),rhamnosus_ATCC21052),rhamnosus_LR108)),(rhamnosus_L35,rhamnosus_L34))),rhamnosus_R193),rhamnosus_LMS21),rhamnosus_LC705),rhamnosus_CNCM_I3698),rhamnosus_BPL15),rhamnosus_988_LRHA),rhamnosus_870_LRHA),rhamnosus_526_LRHA)),((((((rhamnosus_LR073,rhamnosus_LOCK908),rhamnosus_DSM20021),rhamnosus_ASCC),rhamnosus_BPL5),rhamnosus_906_LRHA),rhamnosus_769_LRHA)));
116915_membrane_protein_alignment_tree	(rhamnosus_40f,((((((((((((((((((((((((((rhamnosus_R0011,rhamnosus_LOCK900),rhamnosus_K32),rhamnosus_CLS17),rhamnosus_ATCC21052),((((rhamnosus_L35,rhamnosus_L34),(((rhamnosus_893_LRHA,rhamnosus_784_LRHA),rhamnosus_319_LRHA),rhamnosus_116)),rhamnosus_LR108),(((((((((((((rhamnosus_PEL6,rhamnosus_PEL5),rhamnosus_LR138),rhamnosus_LR071),rhamnosus_HN001),rhamnosus_GG),rhamnosus_E800),rhamnosus_ATCC53103),rhamnosus_979_LRHA),rhamnosus_390_LRHA),rhamnosus_313),rhamnosus_214_LRHA),rhamnosus_186_LRHA),rhamnosus_24))),(((rhamnosus_LRHMDP2,rhamnosus_LRHMDP3),rhamnosus_708_LRHA),rhamnosus_699_LRHA)),rhamnosus_R193),rhamnosus_LR073),rhamnosus_LOCK908),rhamnosus_LMS21),rhamnosus_LC705),rhamnosus_DSM20021),rhamnosus_CNCM_I3698),rhamnosus_BPL15),rhamnosus_BPL5),rhamnosus_ATCC8530),rhamnosus_ASCC),rhamnosus_988_LRHA),rhamnosus_943_LRHA),rhamnosus_906_LRHA),rhamnosus_870_LRHA),rhamnosus_769_LRHA),rhamnosus_541_LRHA),rhamnosus_526_LRHA),rhamnosus_308),rhamnosus_51B));
116916_acetyltransferase_alignment_tree	(rhamnosus_40f,((((((((((((((((((((rhamnosus_R193,rhamnosus_LR073),((((((rhamnosus_R0011,rhamnosus_LOCK900),rhamnosus_K32),rhamnosus_CLS17),rhamnosus_ATCC21052),((rhamnosus_L35,rhamnosus_L34),rhamnosus_LR108)),(((((((((((((((rhamnosus_390_LRHA,rhamnosus_214_LRHA),rhamnosus_PEL6),rhamnosus_PEL5),rhamnosus_LR071),rhamnosus_HN001),rhamnosus_GG),rhamnosus_E800),rhamnosus_ATCC53103),rhamnosus_979_LRHA),rhamnosus_313),rhamnosus_186_LRHA),rhamnosus_24),(((rhamnosus_893_LRHA,rhamnosus_784_LRHA),rhamnosus_319_LRHA),rhamnosus_116)),rhamnosus_LR138),(((rhamnosus_LRHMDP2,rhamnosus_LRHMDP3),rhamnosus_708_LRHA),rhamnosus_699_LRHA)))),rhamnosus_LOCK908),rhamnosus_LMS21),rhamnosus_LC705),rhamnosus_DSM20021),rhamnosus_CNCM_I3698),rhamnosus_BPL15),rhamnosus_BPL5),rhamnosus_ATCC8530),rhamnosus_ASCC),rhamnosus_988_LRHA),rhamnosus_943_LRHA),rhamnosus_906_LRHA),rhamnosus_870_LRHA),rhamnosus_769_LRHA),rhamnosus_541_LRHA),rhamnosus_526_LRHA),rhamnosus_308),rhamnosus_51B));
116920_fructosamine-3-kinas_alignment_tree	(rhamnosus_40f,((((((((((((((((((((rhamnosus_R193,rhamnosus_LR073),rhamnosus_LOCK908),rhamnosus_LMS21),((((((((rhamnosus_LR138,rhamnosus_K32),rhamnosus_R0011),rhamnosus_LOCK900),rhamnosus_CLS17),rhamnosus_ATCC21052),(((rhamnosus_893_LRHA,rhamnosus_784_LRHA),rhamnosus_319_LRHA),rhamnosus_116)),((((rhamnosus_LRHMDP2,rhamnosus_LRHMDP3),rhamnosus_708_LRHA),rhamnosus_699_LRHA),(rhamnosus_L35,rhamnosus_L34))),(((((((((((((rhamnosus_PEL6,rhamnosus_PEL5),rhamnosus_LR071),rhamnosus_GG),rhamnosus_ATCC53103),rhamnosus_313),rhamnosus_HN001),rhamnosus_E800),rhamnosus_979_LRHA),rhamnosus_390_LRHA),rhamnosus_214_LRHA),rhamnosus_186_LRHA),rhamnosus_24),rhamnosus_LR108))),rhamnosus_LC705),rhamnosus_DSM20021),rhamnosus_CNCM_I3698),rhamnosus_BPL15),rhamnosus_BPL5),rhamnosus_ATCC8530),rhamnosus_ASCC),rhamnosus_988_LRHA),rhamnosus_943_LRHA),rhamnosus_906_LRHA),rhamnosus_870_LRHA),rhamnosus_769_LRHA),rhamnosus_541_LRHA),rhamnosus_526_LRHA),rhamnosus_308),rhamnosus_51B));
116924_hypothetical_protein_alignment_tree	(rhamnosus_40f,((((((((((((((((((((rhamnosus_R0011,rhamnosus_LR108),rhamnosus_LRHMDP2),rhamnosus_LRHMDP3),rhamnosus_LR138),rhamnosus_LOCK900),rhamnosus_K32),rhamnosus_CLS17),rhamnosus_ATCC21052),rhamnosus_708_LRHA),rhamnosus_699_LRHA),rhamnosus_LR073),rhamnosus_LMS21),rhamnosus_L34),rhamnosus_BPL15),rhamnosus_ASCC),rhamnosus_906_LRHA),rhamnosus_541_LRHA),rhamnosus_51B),(((((((((((rhamnosus_893_LRHA,rhamnosus_784_LRHA),rhamnosus_319_LRHA),rhamnosus_116),rhamnosus_R193),rhamnosus_LOCK908),rhamnosus_L35),rhamnosus_CNCM_I3698),rhamnosus_ATCC8530),rhamnosus_943_LRHA),rhamnosus_769_LRHA),rhamnosus_308)),((((((((((((((((((rhamnosus_PEL6,rhamnosus_PEL5),rhamnosus_LR071),rhamnosus_HN001),rhamnosus_GG),rhamnosus_E800),rhamnosus_ATCC53103),rhamnosus_979_LRHA),rhamnosus_390_LRHA),rhamnosus_313),rhamnosus_214_LRHA),rhamnosus_186_LRHA),rhamnosus_24),rhamnosus_LC705),rhamnosus_DSM20021),rhamnosus_BPL5),rhamnosus_988_LRHA),rhamnosus_870_LRHA),rhamnosus_526_LRHA)));
116933_nucleoside_2-deoxyri_alignment_tree	(rhamnosus_24,((((((((((rhamnosus_L35,rhamnosus_L34),((rhamnosus_R193,rhamnosus_308),rhamnosus_40f)),rhamnosus_K32),(((((((rhamnosus_PEL6,rhamnosus_PEL5),rhamnosus_LR071),rhamnosus_GG),rhamnosus_ATCC53103),rhamnosus_313),((rhamnosus_BPL15,rhamnosus_BPL5),((((rhamnosus_R0011,rhamnosus_LOCK900),rhamnosus_CLS17),rhamnosus_ATCC21052),rhamnosus_979_LRHA))),rhamnosus_LR108)),((((((rhamnosus_893_LRHA,rhamnosus_784_LRHA),rhamnosus_319_LRHA),rhamnosus_116),((((rhamnosus_LR073,rhamnosus_LOCK908),(((((((((((rhamnosus_LMS21,rhamnosus_LC705),rhamnosus_CNCM_I3698),rhamnosus_ATCC8530),rhamnosus_988_LRHA),rhamnosus_943_LRHA),rhamnosus_906_LRHA),rhamnosus_870_LRHA),rhamnosus_769_LRHA),rhamnosus_541_LRHA),rhamnosus_526_LRHA),rhamnosus_51B)),rhamnosus_DSM20021),rhamnosus_ASCC)),rhamnosus_LR138),(((rhamnosus_LRHMDP2,rhamnosus_LRHMDP3),rhamnosus_708_LRHA),rhamnosus_699_LRHA))),rhamnosus_HN001),rhamnosus_E800),rhamnosus_390_LRHA),rhamnosus_214_LRHA),rhamnosus_186_LRHA));
116935_hydroxymethylglutary_alignment_tree	(rhamnosus_51B,((((((((((((((((((((((((((rhamnosus_PEL6,rhamnosus_PEL5),rhamnosus_LR071),rhamnosus_GG),rhamnosus_ATCC53103),rhamnosus_313),rhamnosus_K32),(((rhamnosus_BPL15,rhamnosus_BPL5),(rhamnosus_L35,rhamnosus_L34)),(((rhamnosus_893_LRHA,rhamnosus_784_LRHA),rhamnosus_319_LRHA),rhamnosus_116))),rhamnosus_LR108),((((((rhamnosus_HN001,rhamnosus_390_LRHA),rhamnosus_214_LRHA),rhamnosus_24),rhamnosus_E800),rhamnosus_186_LRHA),(((rhamnosus_R193,rhamnosus_308),rhamnosus_40f),rhamnosus_LR138))),((((rhamnosus_R0011,rhamnosus_LOCK900),rhamnosus_CLS17),rhamnosus_ATCC21052),rhamnosus_979_LRHA)),(((rhamnosus_LRHMDP2,rhamnosus_LRHMDP3),rhamnosus_708_LRHA),rhamnosus_699_LRHA)),rhamnosus_LR073),rhamnosus_LOCK908),rhamnosus_LMS21),rhamnosus_LC705),rhamnosus_CNCM_I3698),rhamnosus_ATCC8530),rhamnosus_ASCC),rhamnosus_988_LRHA),rhamnosus_943_LRHA),rhamnosus_906_LRHA),rhamnosus_870_LRHA),rhamnosus_769_LRHA),rhamnosus_541_LRHA),rhamnosus_526_LRHA),rhamnosus_DSM20021));
116944_universal_stress_pro_alignment_tree	(rhamnosus_308,((((((((((((rhamnosus_LR108,rhamnosus_L35),rhamnosus_L34),rhamnosus_BPL15),rhamnosus_BPL5),((((((((((((((rhamnosus_PEL6,rhamnosus_PEL5),rhamnosus_LR071),rhamnosus_HN001),rhamnosus_GG),rhamnosus_ATCC53103),rhamnosus_906_LRHA),rhamnosus_390_LRHA),rhamnosus_313),rhamnosus_214_LRHA),rhamnosus_186_LRHA),rhamnosus_51B),rhamnosus_979_LRHA),(((((((((((rhamnosus_R0011,rhamnosus_LRHMDP2),rhamnosus_LRHMDP3),rhamnosus_LOCK900),rhamnosus_CNCM_I3698),rhamnosus_CLS17),rhamnosus_ATCC21052),rhamnosus_708_LRHA),rhamnosus_699_LRHA),rhamnosus_K32),((rhamnosus_893_LRHA,rhamnosus_784_LRHA),rhamnosus_319_LRHA)),rhamnosus_116)),(rhamnosus_LR138,rhamnosus_24))),rhamnosus_R193),rhamnosus_LC705),rhamnosus_ATCC8530),rhamnosus_870_LRHA),rhamnosus_526_LRHA),((((rhamnosus_LMS21,rhamnosus_40f),rhamnosus_E800),rhamnosus_943_LRHA),rhamnosus_541_LRHA)),(((((rhamnosus_LR073,rhamnosus_LOCK908),rhamnosus_DSM20021),rhamnosus_ASCC),rhamnosus_988_LRHA),rhamnosus_769_LRHA)));
116945_HxlR_family_transcri_alignment_tree	(rhamnosus_40f,((((((((((((rhamnosus_LMS21,rhamnosus_ATCC8530),rhamnosus_ASCC),rhamnosus_988_LRHA),rhamnosus_943_LRHA),rhamnosus_906_LRHA),rhamnosus_870_LRHA),rhamnosus_769_LRHA),rhamnosus_541_LRHA),rhamnosus_526_LRHA),rhamnosus_308),rhamnosus_51B),(((((((((((((((((((rhamnosus_R0011,rhamnosus_LOCK900),rhamnosus_HN001),rhamnosus_E800),rhamnosus_CLS17),rhamnosus_ATCC21052),rhamnosus_390_LRHA),rhamnosus_214_LRHA),rhamnosus_186_LRHA),rhamnosus_24),((((((rhamnosus_893_LRHA,rhamnosus_784_LRHA),rhamnosus_319_LRHA),rhamnosus_116),(((rhamnosus_LRHMDP2,rhamnosus_LRHMDP3),rhamnosus_708_LRHA),rhamnosus_699_LRHA)),((rhamnosus_LR108,rhamnosus_L35),rhamnosus_L34)),(rhamnosus_K32,rhamnosus_LR138))),((((((rhamnosus_PEL6,rhamnosus_PEL5),rhamnosus_LR071),rhamnosus_GG),rhamnosus_ATCC53103),rhamnosus_313),rhamnosus_979_LRHA)),rhamnosus_R193),rhamnosus_LR073),rhamnosus_LOCK908),rhamnosus_LC705),rhamnosus_DSM20021),rhamnosus_CNCM_I3698),rhamnosus_BPL15),rhamnosus_BPL5)));
116946_membrane_protein_alignment_tree	(rhamnosus_40f,((((((((((((((((((((rhamnosus_R193,rhamnosus_LR073),rhamnosus_LOCK908),rhamnosus_LMS21),rhamnosus_LC705),rhamnosus_DSM20021),rhamnosus_CNCM_I3698),rhamnosus_BPL15),rhamnosus_BPL5),rhamnosus_ATCC8530),rhamnosus_ASCC),rhamnosus_988_LRHA),rhamnosus_943_LRHA),rhamnosus_906_LRHA),rhamnosus_870_LRHA),((((((rhamnosus_L35,rhamnosus_L34),rhamnosus_LR108),(rhamnosus_LR138,rhamnosus_K32)),((((rhamnosus_893_LRHA,rhamnosus_784_LRHA),rhamnosus_319_LRHA),rhamnosus_116),((((((rhamnosus_PEL6,rhamnosus_PEL5),rhamnosus_LR071),rhamnosus_GG),rhamnosus_ATCC53103),rhamnosus_313),rhamnosus_979_LRHA))),(((rhamnosus_LRHMDP2,rhamnosus_LRHMDP3),rhamnosus_708_LRHA),rhamnosus_699_LRHA)),(((((((((rhamnosus_R0011,rhamnosus_LOCK900),rhamnosus_HN001),rhamnosus_E800),rhamnosus_CLS17),rhamnosus_ATCC21052),rhamnosus_390_LRHA),rhamnosus_214_LRHA),rhamnosus_186_LRHA),rhamnosus_24))),rhamnosus_769_LRHA),rhamnosus_541_LRHA),rhamnosus_526_LRHA),rhamnosus_308),rhamnosus_51B));
116949_DUF4811_domain-conta_alignment_tree	(rhamnosus_526_LRHA,(((((((((((((((((((((((((rhamnosus_R0011,rhamnosus_LOCK900),rhamnosus_HN001),rhamnosus_CLS17),rhamnosus_ATCC21052),rhamnosus_390_LRHA),rhamnosus_214_LRHA),rhamnosus_186_LRHA),(((rhamnosus_893_LRHA,rhamnosus_784_LRHA),rhamnosus_319_LRHA),rhamnosus_116)),((((rhamnosus_LR108,rhamnosus_24),((rhamnosus_R193,rhamnosus_308),rhamnosus_40f)),((rhamnosus_BPL15,rhamnosus_BPL5),(((rhamnosus_LRHMDP2,rhamnosus_LRHMDP3),rhamnosus_708_LRHA),rhamnosus_699_LRHA))),rhamnosus_LR138)),((rhamnosus_979_LRHA,rhamnosus_K32),(((((rhamnosus_LR071,rhamnosus_PEL6),rhamnosus_PEL5),rhamnosus_GG),rhamnosus_ATCC53103),rhamnosus_313))),((rhamnosus_L35,rhamnosus_L34),(rhamnosus_906_LRHA,rhamnosus_51B))),rhamnosus_LR073),rhamnosus_LOCK908),rhamnosus_LMS21),rhamnosus_LC705),rhamnosus_E800),rhamnosus_DSM20021),rhamnosus_CNCM_I3698),rhamnosus_ATCC8530),rhamnosus_ASCC),rhamnosus_988_LRHA),rhamnosus_943_LRHA),rhamnosus_870_LRHA),rhamnosus_769_LRHA),rhamnosus_541_LRHA));
116951_acyl-CoA_thioesteras_alignment_tree	(rhamnosus_40f,((((((((((((((((((((((rhamnosus_R0011,rhamnosus_LR138),rhamnosus_LOCK900),rhamnosus_CLS17),rhamnosus_ATCC21052),rhamnosus_24),(((((((((rhamnosus_BPL15,rhamnosus_BPL5),rhamnosus_LR108),(rhamnosus_K32,rhamnosus_308)),rhamnosus_CNCM_I3698),(((rhamnosus_LRHMDP2,rhamnosus_LRHMDP3),rhamnosus_708_LRHA),rhamnosus_699_LRHA)),(((((rhamnosus_PEL6,rhamnosus_PEL5),rhamnosus_LR071),rhamnosus_GG),rhamnosus_ATCC53103),rhamnosus_313)),(((((rhamnosus_HN001,rhamnosus_979_LRHA),rhamnosus_214_LRHA),rhamnosus_E800),rhamnosus_186_LRHA),rhamnosus_390_LRHA)),(((rhamnosus_893_LRHA,rhamnosus_784_LRHA),rhamnosus_319_LRHA),rhamnosus_116)),(rhamnosus_L35,rhamnosus_L34))),rhamnosus_541_LRHA),rhamnosus_R193),rhamnosus_LR073),rhamnosus_LOCK908),rhamnosus_LMS21),rhamnosus_LC705),rhamnosus_DSM20021),rhamnosus_ATCC8530),rhamnosus_ASCC),rhamnosus_988_LRHA),rhamnosus_943_LRHA),rhamnosus_906_LRHA),rhamnosus_870_LRHA),rhamnosus_769_LRHA),rhamnosus_526_LRHA),rhamnosus_51B));
116952_ATP-dependent_DNA_he_alignment_tree	(rhamnosus_40f,(((rhamnosus_51B,rhamnosus_526_LRHA),(rhamnosus_LC705,rhamnosus_541_LRHA)),((((((((((((((rhamnosus_L35,rhamnosus_116),((rhamnosus_PEL6,rhamnosus_GG),rhamnosus_ATCC53103)),(((((rhamnosus_R0011,rhamnosus_LR108),(((((((rhamnosus_LR073,rhamnosus_DSM20021),rhamnosus_BPL15),rhamnosus_943_LRHA),rhamnosus_769_LRHA),rhamnosus_308),rhamnosus_979_LRHA),((rhamnosus_390_LRHA,rhamnosus_24),rhamnosus_214_LRHA))),((rhamnosus_893_LRHA,rhamnosus_784_LRHA),rhamnosus_319_LRHA)),((((rhamnosus_PEL5,rhamnosus_699_LRHA),rhamnosus_313),(rhamnosus_LRHMDP2,rhamnosus_LRHMDP3)),rhamnosus_LR071)),rhamnosus_L34)),(((rhamnosus_K32,rhamnosus_CNCM_I3698),rhamnosus_BPL5),rhamnosus_708_LRHA)),((rhamnosus_E800,rhamnosus_HN001),rhamnosus_186_LRHA)),(((rhamnosus_LR138,rhamnosus_LOCK900),rhamnosus_CLS17),rhamnosus_ATCC21052)),rhamnosus_R193),rhamnosus_LOCK908),rhamnosus_LMS21),rhamnosus_ATCC8530),rhamnosus_ASCC),rhamnosus_988_LRHA),rhamnosus_906_LRHA),rhamnosus_870_LRHA)));
116954_uracil-xanthine_perm_alignment_tree	(rhamnosus_40f,((((((((((((rhamnosus_LC705,rhamnosus_ATCC8530),rhamnosus_ASCC),rhamnosus_988_LRHA),rhamnosus_943_LRHA),rhamnosus_906_LRHA),rhamnosus_870_LRHA),rhamnosus_769_LRHA),rhamnosus_541_LRHA),rhamnosus_526_LRHA),rhamnosus_308),rhamnosus_51B),((((((((((((((((((rhamnosus_HN001,rhamnosus_E800),rhamnosus_390_LRHA),rhamnosus_214_LRHA),rhamnosus_186_LRHA),rhamnosus_24),(((rhamnosus_R0011,rhamnosus_LOCK900),rhamnosus_CLS17),rhamnosus_ATCC21052)),(((((((((((rhamnosus_PEL6,rhamnosus_979_LRHA),rhamnosus_PEL5),rhamnosus_LRHMDP2),rhamnosus_LRHMDP3),rhamnosus_LR071),rhamnosus_GG),rhamnosus_ATCC53103),rhamnosus_708_LRHA),rhamnosus_699_LRHA),rhamnosus_313),(((rhamnosus_893_LRHA,rhamnosus_784_LRHA),rhamnosus_319_LRHA),rhamnosus_116))),((rhamnosus_L35,rhamnosus_L34),rhamnosus_LR108)),rhamnosus_K32),rhamnosus_R193),rhamnosus_LR138),rhamnosus_LR073),rhamnosus_LOCK908),rhamnosus_LMS21),rhamnosus_DSM20021),rhamnosus_CNCM_I3698),rhamnosus_BPL15),rhamnosus_BPL5)));
116955_ADP-ribose_pyrophosp_alignment_tree	(rhamnosus_40f,(((((((((((((((((((((rhamnosus_R193,rhamnosus_LR138),rhamnosus_LR073),rhamnosus_LOCK908),(((((((((((((((((((((rhamnosus_PEL6,rhamnosus_PEL5),rhamnosus_LRHMDP2),rhamnosus_LRHMDP3),rhamnosus_LR071),rhamnosus_GG),rhamnosus_ATCC53103),rhamnosus_979_LRHA),rhamnosus_893_LRHA),rhamnosus_784_LRHA),rhamnosus_708_LRHA),rhamnosus_699_LRHA),rhamnosus_319_LRHA),rhamnosus_313),rhamnosus_116),rhamnosus_HN001),rhamnosus_E800),rhamnosus_390_LRHA),rhamnosus_214_LRHA),rhamnosus_186_LRHA),rhamnosus_24),(((((rhamnosus_R0011,rhamnosus_LOCK900),rhamnosus_CLS17),rhamnosus_ATCC21052),rhamnosus_K32),((rhamnosus_L35,rhamnosus_L34),rhamnosus_LR108)))),rhamnosus_LMS21),rhamnosus_LC705),rhamnosus_DSM20021),rhamnosus_CNCM_I3698),rhamnosus_BPL15),rhamnosus_BPL5),rhamnosus_ATCC8530),rhamnosus_ASCC),rhamnosus_988_LRHA),rhamnosus_943_LRHA),rhamnosus_906_LRHA),rhamnosus_870_LRHA),rhamnosus_769_LRHA),rhamnosus_541_LRHA),rhamnosus_526_LRHA),rhamnosus_308),rhamnosus_51B));
116956_L-2-hydroxyisocaproa_alignment_tree	(rhamnosus_40f,(((((((((((((((((((((((((((((((((((((((rhamnosus_HN001,rhamnosus_390_LRHA),rhamnosus_214_LRHA),rhamnosus_PEL6),rhamnosus_PEL5),rhamnosus_LRHMDP2),rhamnosus_LRHMDP3),rhamnosus_LR071),rhamnosus_GG),rhamnosus_E800),rhamnosus_ATCC53103),rhamnosus_979_LRHA),rhamnosus_708_LRHA),rhamnosus_699_LRHA),rhamnosus_313),rhamnosus_186_LRHA),rhamnosus_24),(((rhamnosus_R0011,rhamnosus_LOCK900),rhamnosus_CLS17),rhamnosus_ATCC21052)),((((rhamnosus_893_LRHA,rhamnosus_784_LRHA),rhamnosus_319_LRHA),rhamnosus_116),(((rhamnosus_L35,rhamnosus_L34),rhamnosus_LR108),rhamnosus_K32))),rhamnosus_R193),rhamnosus_LR138),rhamnosus_LR073),rhamnosus_LOCK908),rhamnosus_LMS21),rhamnosus_LC705),rhamnosus_DSM20021),rhamnosus_CNCM_I3698),rhamnosus_BPL15),rhamnosus_BPL5),rhamnosus_ATCC8530),rhamnosus_ASCC),rhamnosus_988_LRHA),rhamnosus_943_LRHA),rhamnosus_906_LRHA),rhamnosus_870_LRHA),rhamnosus_769_LRHA),rhamnosus_541_LRHA),rhamnosus_526_LRHA),rhamnosus_308),rhamnosus_51B));
116957_membrane_protein_alignment_tree	(rhamnosus_40f,(((((((((((((((((rhamnosus_R0011,rhamnosus_LOCK900),rhamnosus_CLS17),rhamnosus_ATCC21052),(((((rhamnosus_HN001,rhamnosus_E800),rhamnosus_390_LRHA),rhamnosus_214_LRHA),rhamnosus_186_LRHA),rhamnosus_24)),(((rhamnosus_L35,rhamnosus_L34),rhamnosus_LR108),rhamnosus_K32)),(((rhamnosus_893_LRHA,rhamnosus_784_LRHA),rhamnosus_319_LRHA),rhamnosus_116)),(((((((rhamnosus_PEL6,rhamnosus_PEL5),rhamnosus_LR071),rhamnosus_GG),rhamnosus_ATCC53103),rhamnosus_979_LRHA),rhamnosus_313),(((rhamnosus_LRHMDP2,rhamnosus_LRHMDP3),rhamnosus_708_LRHA),rhamnosus_699_LRHA))),rhamnosus_R193),rhamnosus_LR138),rhamnosus_LR073),rhamnosus_LMS21),rhamnosus_CNCM_I3698),rhamnosus_988_LRHA),rhamnosus_769_LRHA),rhamnosus_308),(((((rhamnosus_BPL15,rhamnosus_BPL5),rhamnosus_DSM20021),rhamnosus_ASCC),rhamnosus_870_LRHA),rhamnosus_526_LRHA)),((((((rhamnosus_906_LRHA,rhamnosus_51B),rhamnosus_LOCK908),rhamnosus_LC705),rhamnosus_ATCC8530),rhamnosus_943_LRHA),rhamnosus_541_LRHA)));
116958_NAD-dependent_protei_alignment_tree	(rhamnosus_40f,((((((((((((((((rhamnosus_988_LRHA,rhamnosus_943_LRHA),rhamnosus_870_LRHA),rhamnosus_769_LRHA),rhamnosus_541_LRHA),rhamnosus_526_LRHA),rhamnosus_LC705),rhamnosus_DSM20021),rhamnosus_CNCM_I3698),rhamnosus_BPL15),rhamnosus_BPL5),rhamnosus_ATCC8530),rhamnosus_ASCC),rhamnosus_906_LRHA),rhamnosus_308),rhamnosus_51B),(((((((((((((((((rhamnosus_R0011,rhamnosus_LOCK900),rhamnosus_CLS17),rhamnosus_ATCC21052),rhamnosus_HN001),rhamnosus_E800),rhamnosus_390_LRHA),rhamnosus_214_LRHA),rhamnosus_186_LRHA),rhamnosus_24),(((rhamnosus_893_LRHA,rhamnosus_784_LRHA),rhamnosus_319_LRHA),rhamnosus_116)),((((((((((rhamnosus_PEL6,rhamnosus_PEL5),rhamnosus_LRHMDP2),rhamnosus_LRHMDP3),rhamnosus_LR071),rhamnosus_GG),rhamnosus_ATCC53103),rhamnosus_979_LRHA),rhamnosus_708_LRHA),rhamnosus_699_LRHA),rhamnosus_313)),((rhamnosus_LR108,rhamnosus_K32),(rhamnosus_L35,rhamnosus_L34))),rhamnosus_R193),rhamnosus_LR138),rhamnosus_LR073),rhamnosus_LOCK908),rhamnosus_LMS21)));
116959_hypothetical_protein_alignment_tree	(rhamnosus_40f,(((((((((((((((((((((((((((rhamnosus_L35,rhamnosus_L34),rhamnosus_K32),((((rhamnosus_116,rhamnosus_893_LRHA),rhamnosus_784_LRHA),rhamnosus_319_LRHA),rhamnosus_LR108)),(((rhamnosus_R0011,rhamnosus_LOCK900),rhamnosus_CLS17),rhamnosus_ATCC21052)),(((((rhamnosus_HN001,rhamnosus_E800),rhamnosus_390_LRHA),rhamnosus_214_LRHA),rhamnosus_186_LRHA),rhamnosus_24)),((((((((((rhamnosus_PEL6,rhamnosus_PEL5),rhamnosus_LRHMDP2),rhamnosus_LRHMDP3),rhamnosus_LR071),rhamnosus_GG),rhamnosus_ATCC53103),rhamnosus_979_LRHA),rhamnosus_708_LRHA),rhamnosus_699_LRHA),rhamnosus_313)),rhamnosus_R193),rhamnosus_LR138),rhamnosus_LR073),rhamnosus_LOCK908),rhamnosus_LMS21),rhamnosus_LC705),rhamnosus_DSM20021),rhamnosus_CNCM_I3698),rhamnosus_BPL15),rhamnosus_BPL5),rhamnosus_ATCC8530),rhamnosus_ASCC),rhamnosus_988_LRHA),rhamnosus_943_LRHA),rhamnosus_906_LRHA),rhamnosus_870_LRHA),rhamnosus_769_LRHA),rhamnosus_541_LRHA),rhamnosus_526_LRHA),rhamnosus_308),rhamnosus_51B));
116960_hypothetical_protein_alignment_tree	(rhamnosus_40f,((((((((((((((((((((((((((((((((((rhamnosus_979_LRHA,rhamnosus_PEL6),rhamnosus_PEL5),rhamnosus_LRHMDP2),rhamnosus_LRHMDP3),rhamnosus_LR071),rhamnosus_GG),rhamnosus_ATCC53103),rhamnosus_708_LRHA),rhamnosus_699_LRHA),rhamnosus_313),(((((rhamnosus_HN001,rhamnosus_E800),rhamnosus_390_LRHA),rhamnosus_214_LRHA),rhamnosus_186_LRHA),rhamnosus_24)),(((((rhamnosus_R0011,rhamnosus_LOCK900),rhamnosus_CLS17),rhamnosus_ATCC21052),rhamnosus_LR108),(((rhamnosus_893_LRHA,rhamnosus_784_LRHA),rhamnosus_319_LRHA),rhamnosus_116))),((rhamnosus_L35,rhamnosus_L34),rhamnosus_K32)),rhamnosus_R193),rhamnosus_LR138),rhamnosus_LR073),rhamnosus_LOCK908),rhamnosus_LMS21),rhamnosus_LC705),rhamnosus_DSM20021),rhamnosus_CNCM_I3698),rhamnosus_BPL15),rhamnosus_BPL5),rhamnosus_ATCC8530),rhamnosus_ASCC),rhamnosus_988_LRHA),rhamnosus_943_LRHA),rhamnosus_906_LRHA),rhamnosus_870_LRHA),rhamnosus_769_LRHA),rhamnosus_541_LRHA),rhamnosus_526_LRHA),rhamnosus_308),rhamnosus_51B));
116961_hypothetical_protein_alignment_tree	(rhamnosus_40f,(((((((((((((((((((((((((rhamnosus_K32,rhamnosus_LR108),((((((rhamnosus_HN001,rhamnosus_E800),rhamnosus_390_LRHA),rhamnosus_214_LRHA),rhamnosus_186_LRHA),rhamnosus_24),((((((((((rhamnosus_PEL6,rhamnosus_PEL5),rhamnosus_LRHMDP2),rhamnosus_LRHMDP3),rhamnosus_LR071),rhamnosus_GG),rhamnosus_ATCC53103),rhamnosus_979_LRHA),rhamnosus_708_LRHA),rhamnosus_699_LRHA),rhamnosus_313))),(((((rhamnosus_893_LRHA,rhamnosus_784_LRHA),rhamnosus_319_LRHA),rhamnosus_116),rhamnosus_L35),rhamnosus_L34)),(((rhamnosus_R0011,rhamnosus_LOCK900),rhamnosus_CLS17),rhamnosus_ATCC21052)),rhamnosus_R193),rhamnosus_LR138),rhamnosus_LR073),rhamnosus_LOCK908),rhamnosus_LMS21),rhamnosus_LC705),rhamnosus_DSM20021),rhamnosus_CNCM_I3698),rhamnosus_BPL15),rhamnosus_BPL5),rhamnosus_ATCC8530),rhamnosus_ASCC),rhamnosus_988_LRHA),rhamnosus_943_LRHA),rhamnosus_906_LRHA),rhamnosus_870_LRHA),rhamnosus_769_LRHA),rhamnosus_541_LRHA),rhamnosus_526_LRHA),rhamnosus_308),rhamnosus_51B));
116962_hypothetical_protein_alignment_tree	(rhamnosus_51B,((((((((((rhamnosus_HN001,rhamnosus_E800),rhamnosus_390_LRHA),rhamnosus_214_LRHA),rhamnosus_186_LRHA),rhamnosus_24),((((((((((rhamnosus_LRHMDP2,rhamnosus_LRHMDP3),rhamnosus_708_LRHA),rhamnosus_699_LRHA),rhamnosus_PEL6),rhamnosus_PEL5),rhamnosus_LR071),rhamnosus_GG),rhamnosus_ATCC53103),rhamnosus_979_LRHA),rhamnosus_313)),((((((rhamnosus_893_LRHA,rhamnosus_784_LRHA),rhamnosus_319_LRHA),rhamnosus_116),rhamnosus_LR108),(rhamnosus_L35,rhamnosus_L34)),(((rhamnosus_R0011,rhamnosus_LOCK900),rhamnosus_CLS17),rhamnosus_ATCC21052))),rhamnosus_K32),rhamnosus_526_LRHA),(((((((((((((((((((rhamnosus_R193,rhamnosus_308),rhamnosus_40f),rhamnosus_LR138),rhamnosus_LR073),rhamnosus_LOCK908),rhamnosus_LMS21),rhamnosus_LC705),rhamnosus_DSM20021),rhamnosus_CNCM_I3698),rhamnosus_BPL15),rhamnosus_BPL5),rhamnosus_ATCC8530),rhamnosus_ASCC),rhamnosus_988_LRHA),rhamnosus_943_LRHA),rhamnosus_906_LRHA),rhamnosus_870_LRHA),rhamnosus_769_LRHA),rhamnosus_541_LRHA)));
116963_exopolyphosphatase_alignment_tree	(rhamnosus_40f,(((((((rhamnosus_ASCC,rhamnosus_870_LRHA),rhamnosus_769_LRHA),rhamnosus_541_LRHA),rhamnosus_526_LRHA),rhamnosus_308),rhamnosus_51B),(((((((((((((((((((((((((rhamnosus_PEL6,rhamnosus_PEL5),rhamnosus_LRHMDP2),rhamnosus_LRHMDP3),rhamnosus_LR071),rhamnosus_GG),rhamnosus_ATCC53103),rhamnosus_979_LRHA),rhamnosus_708_LRHA),rhamnosus_699_LRHA),rhamnosus_313),((((((((rhamnosus_HN001,rhamnosus_E800),rhamnosus_390_LRHA),rhamnosus_214_LRHA),rhamnosus_186_LRHA),rhamnosus_24),(rhamnosus_L35,rhamnosus_L34)),((((rhamnosus_893_LRHA,rhamnosus_784_LRHA),rhamnosus_319_LRHA),rhamnosus_116),rhamnosus_LR108)),((((rhamnosus_R0011,rhamnosus_LOCK900),rhamnosus_CLS17),rhamnosus_ATCC21052),rhamnosus_K32))),rhamnosus_R193),rhamnosus_LR138),rhamnosus_LR073),rhamnosus_LOCK908),rhamnosus_LMS21),rhamnosus_LC705),rhamnosus_DSM20021),rhamnosus_CNCM_I3698),rhamnosus_BPL15),rhamnosus_BPL5),rhamnosus_ATCC8530),rhamnosus_988_LRHA),rhamnosus_943_LRHA),rhamnosus_906_LRHA)));
116965_exopolyphosphatase_alignment_tree	(rhamnosus_40f,((((((((((((rhamnosus_L35,rhamnosus_24),rhamnosus_L34),rhamnosus_HN001),rhamnosus_E800),rhamnosus_390_LRHA),rhamnosus_214_LRHA),rhamnosus_186_LRHA),((((((((rhamnosus_R0011,rhamnosus_CLS17),rhamnosus_LOCK900),rhamnosus_ATCC21052),rhamnosus_979_LRHA),(((rhamnosus_893_LRHA,rhamnosus_784_LRHA),rhamnosus_319_LRHA),rhamnosus_116)),rhamnosus_LR108),rhamnosus_K32),(((((((((rhamnosus_PEL6,rhamnosus_PEL5),rhamnosus_LR071),rhamnosus_GG),rhamnosus_ATCC53103),rhamnosus_313),rhamnosus_LRHMDP2),rhamnosus_LRHMDP3),rhamnosus_708_LRHA),rhamnosus_699_LRHA))),rhamnosus_541_LRHA),rhamnosus_526_LRHA),rhamnosus_51B),(((((((((((((((((rhamnosus_R193,rhamnosus_308),rhamnosus_LR138),rhamnosus_LR073),rhamnosus_LOCK908),rhamnosus_LMS21),rhamnosus_LC705),rhamnosus_DSM20021),rhamnosus_CNCM_I3698),rhamnosus_BPL15),rhamnosus_BPL5),rhamnosus_ATCC8530),rhamnosus_ASCC),rhamnosus_988_LRHA),rhamnosus_943_LRHA),rhamnosus_906_LRHA),rhamnosus_870_LRHA),rhamnosus_769_LRHA)));
116966_aldo-keto_reductase_alignment_tree	(((((((rhamnosus_988_LRHA,rhamnosus_943_LRHA),rhamnosus_870_LRHA),rhamnosus_769_LRHA),rhamnosus_541_LRHA),rhamnosus_526_LRHA),rhamnosus_CNCM_I3698),(((((((rhamnosus_LR073,rhamnosus_LOCK908),rhamnosus_DSM20021),rhamnosus_ASCC),rhamnosus_ATCC8530),rhamnosus_40f),(((((((((rhamnosus_893_LRHA,rhamnosus_784_LRHA),rhamnosus_319_LRHA),rhamnosus_116),(((((((((((rhamnosus_PEL6,rhamnosus_PEL5),rhamnosus_LRHMDP2),rhamnosus_LRHMDP3),rhamnosus_LR071),rhamnosus_GG),rhamnosus_ATCC53103),rhamnosus_708_LRHA),rhamnosus_699_LRHA),rhamnosus_313),((((((rhamnosus_L35,rhamnosus_L34),rhamnosus_HN001),rhamnosus_390_LRHA),rhamnosus_214_LRHA),rhamnosus_24),(rhamnosus_E800,rhamnosus_186_LRHA))),((rhamnosus_K32,rhamnosus_LR108),((((rhamnosus_R0011,rhamnosus_LOCK900),rhamnosus_CLS17),rhamnosus_ATCC21052),rhamnosus_979_LRHA)))),rhamnosus_R193),rhamnosus_LR138),rhamnosus_LMS21),rhamnosus_LC705),rhamnosus_308)),(((rhamnosus_BPL15,rhamnosus_BPL5),rhamnosus_906_LRHA),rhamnosus_51B)));
116968_acetyltransferase_alignment_tree	(rhamnosus_40f,((((((((((((((((((((((((rhamnosus_L35,rhamnosus_L34),rhamnosus_HN001),rhamnosus_E800),rhamnosus_390_LRHA),rhamnosus_214_LRHA),rhamnosus_186_LRHA),rhamnosus_24),((((((((((((rhamnosus_PEL6,rhamnosus_PEL5),rhamnosus_LRHMDP2),rhamnosus_LRHMDP3),rhamnosus_LR071),rhamnosus_GG),rhamnosus_ATCC53103),rhamnosus_708_LRHA),rhamnosus_699_LRHA),rhamnosus_313),rhamnosus_LR108),rhamnosus_K32),((((rhamnosus_R0011,rhamnosus_LOCK900),rhamnosus_CLS17),rhamnosus_ATCC21052),rhamnosus_979_LRHA))),rhamnosus_ATCC8530),rhamnosus_ASCC),rhamnosus_988_LRHA),rhamnosus_943_LRHA),rhamnosus_906_LRHA),rhamnosus_893_LRHA),rhamnosus_870_LRHA),rhamnosus_784_LRHA),rhamnosus_769_LRHA),rhamnosus_541_LRHA),rhamnosus_526_LRHA),rhamnosus_319_LRHA),rhamnosus_308),rhamnosus_116),rhamnosus_51B),(((((((((rhamnosus_LR138,rhamnosus_R193),rhamnosus_LR073),rhamnosus_LOCK908),rhamnosus_LMS21),rhamnosus_LC705),rhamnosus_DSM20021),rhamnosus_CNCM_I3698),rhamnosus_BPL15),rhamnosus_BPL5)));
116970_bifunctional_pyr_ope_alignment_tree	(rhamnosus_40f,(((((((((((((((((((((((((((rhamnosus_LRHMDP2,rhamnosus_LRHMDP3),rhamnosus_708_LRHA),rhamnosus_699_LRHA),rhamnosus_LR108),(((rhamnosus_893_LRHA,rhamnosus_784_LRHA),rhamnosus_319_LRHA),rhamnosus_116)),((rhamnosus_LR138,rhamnosus_K32),(rhamnosus_L35,rhamnosus_L34))),((((rhamnosus_R0011,rhamnosus_LOCK900),rhamnosus_CLS17),rhamnosus_ATCC21052),((((((((((((rhamnosus_PEL6,rhamnosus_PEL5),rhamnosus_LR071),rhamnosus_HN001),rhamnosus_GG),rhamnosus_E800),rhamnosus_ATCC53103),rhamnosus_979_LRHA),rhamnosus_390_LRHA),rhamnosus_313),rhamnosus_214_LRHA),rhamnosus_186_LRHA),rhamnosus_24))),rhamnosus_R193),rhamnosus_LR073),rhamnosus_LOCK908),rhamnosus_LMS21),rhamnosus_LC705),rhamnosus_DSM20021),rhamnosus_CNCM_I3698),rhamnosus_BPL15),rhamnosus_BPL5),rhamnosus_ATCC8530),rhamnosus_ASCC),rhamnosus_988_LRHA),rhamnosus_943_LRHA),rhamnosus_906_LRHA),rhamnosus_870_LRHA),rhamnosus_769_LRHA),rhamnosus_541_LRHA),rhamnosus_526_LRHA),rhamnosus_308),rhamnosus_51B));
116974_cobalt_ABC_transport_alignment_tree	(rhamnosus_51B,((((((((rhamnosus_R193,rhamnosus_308),rhamnosus_40f),rhamnosus_769_LRHA),rhamnosus_541_LRHA),rhamnosus_526_LRHA),rhamnosus_319_LRHA),rhamnosus_116),(((((((((((((((((((((((((rhamnosus_PEL6,rhamnosus_PEL5),rhamnosus_LR071),rhamnosus_GG),rhamnosus_ATCC53103),rhamnosus_979_LRHA),rhamnosus_313),rhamnosus_LR108),rhamnosus_24),(((((rhamnosus_LRHMDP2,rhamnosus_LRHMDP3),rhamnosus_708_LRHA),rhamnosus_699_LRHA),(rhamnosus_LR138,rhamnosus_K32)),((((((((((rhamnosus_HN001,rhamnosus_390_LRHA),rhamnosus_214_LRHA),rhamnosus_R0011),rhamnosus_LOCK900),rhamnosus_L35),rhamnosus_L34),rhamnosus_E800),rhamnosus_CLS17),rhamnosus_ATCC21052),rhamnosus_186_LRHA))),rhamnosus_LR073),rhamnosus_LOCK908),rhamnosus_LMS21),rhamnosus_LC705),rhamnosus_DSM20021),rhamnosus_CNCM_I3698),rhamnosus_BPL15),rhamnosus_BPL5),rhamnosus_ATCC8530),rhamnosus_ASCC),rhamnosus_988_LRHA),rhamnosus_943_LRHA),rhamnosus_906_LRHA),rhamnosus_893_LRHA),rhamnosus_870_LRHA),rhamnosus_784_LRHA)));
116976_inositol_2-dehydroge_alignment_tree	(rhamnosus_51B,((((((((((((rhamnosus_308,rhamnosus_R193),rhamnosus_40f),rhamnosus_ATCC8530),rhamnosus_ASCC),rhamnosus_988_LRHA),rhamnosus_943_LRHA),rhamnosus_906_LRHA),rhamnosus_870_LRHA),rhamnosus_769_LRHA),rhamnosus_541_LRHA),rhamnosus_526_LRHA),(((((((((((((((((rhamnosus_LR138,rhamnosus_K32),(((rhamnosus_893_LRHA,rhamnosus_784_LRHA),rhamnosus_319_LRHA),rhamnosus_116)),((((rhamnosus_R0011,rhamnosus_LOCK900),rhamnosus_CLS17),rhamnosus_ATCC21052),rhamnosus_24)),((rhamnosus_LR108,rhamnosus_979_LRHA),((((((((((rhamnosus_PEL6,rhamnosus_PEL5),rhamnosus_LR071),rhamnosus_HN001),rhamnosus_GG),rhamnosus_E800),rhamnosus_ATCC53103),rhamnosus_390_LRHA),rhamnosus_313),rhamnosus_214_LRHA),rhamnosus_186_LRHA))),(rhamnosus_L35,rhamnosus_L34)),rhamnosus_LRHMDP2),rhamnosus_LRHMDP3),rhamnosus_708_LRHA),rhamnosus_699_LRHA),rhamnosus_LR073),rhamnosus_LOCK908),rhamnosus_LMS21),rhamnosus_LC705),rhamnosus_DSM20021),rhamnosus_CNCM_I3698),rhamnosus_BPL15),rhamnosus_BPL5)));
116977_3D--3-5-4--trihydrox_alignment_tree	(rhamnosus_40f,((((((((((((((((((((((rhamnosus_PEL6,rhamnosus_E800),rhamnosus_PEL5),rhamnosus_LR071),rhamnosus_HN001),rhamnosus_GG),rhamnosus_ATCC53103),rhamnosus_390_LRHA),rhamnosus_313),rhamnosus_214_LRHA),rhamnosus_186_LRHA),rhamnosus_LR108),((rhamnosus_L35,rhamnosus_L34),(rhamnosus_LR138,rhamnosus_K32))),rhamnosus_979_LRHA),(((((rhamnosus_784_LRHA,rhamnosus_319_LRHA),rhamnosus_893_LRHA),rhamnosus_116),((((rhamnosus_R0011,rhamnosus_LOCK900),rhamnosus_CLS17),rhamnosus_ATCC21052),rhamnosus_24)),(((rhamnosus_LRHMDP2,rhamnosus_LRHMDP3),rhamnosus_708_LRHA),rhamnosus_699_LRHA))),rhamnosus_906_LRHA),rhamnosus_870_LRHA),rhamnosus_769_LRHA),rhamnosus_541_LRHA),rhamnosus_526_LRHA),rhamnosus_308),rhamnosus_51B),((((((((((((rhamnosus_CNCM_I3698,rhamnosus_R193),rhamnosus_LR073),rhamnosus_LOCK908),rhamnosus_LMS21),rhamnosus_LC705),rhamnosus_DSM20021),rhamnosus_BPL15),rhamnosus_BPL5),rhamnosus_ATCC8530),rhamnosus_ASCC),rhamnosus_988_LRHA),rhamnosus_943_LRHA)));
116978_5-dehydro-2-deoxyglu_alignment_tree	(rhamnosus_40f,((((((((((((((((((((((rhamnosus_979_LRHA,rhamnosus_LR108),(((((((((rhamnosus_LRHMDP2,rhamnosus_LRHMDP3),rhamnosus_708_LRHA),rhamnosus_699_LRHA),rhamnosus_893_LRHA),rhamnosus_784_LRHA),rhamnosus_319_LRHA),rhamnosus_116),((((rhamnosus_R0011,rhamnosus_LOCK900),rhamnosus_CLS17),rhamnosus_ATCC21052),rhamnosus_24)),(((rhamnosus_L35,rhamnosus_L34),(rhamnosus_LR138,rhamnosus_K32)),((((((((((rhamnosus_LR071,rhamnosus_PEL6),rhamnosus_PEL5),rhamnosus_GG),rhamnosus_ATCC53103),rhamnosus_313),rhamnosus_HN001),rhamnosus_E800),rhamnosus_390_LRHA),rhamnosus_214_LRHA),rhamnosus_186_LRHA)))),rhamnosus_R193),rhamnosus_LR073),rhamnosus_LOCK908),rhamnosus_LMS21),rhamnosus_LC705),rhamnosus_DSM20021),rhamnosus_CNCM_I3698),rhamnosus_BPL15),rhamnosus_BPL5),rhamnosus_ATCC8530),rhamnosus_ASCC),rhamnosus_988_LRHA),rhamnosus_943_LRHA),rhamnosus_906_LRHA),rhamnosus_870_LRHA),rhamnosus_769_LRHA),rhamnosus_541_LRHA),rhamnosus_526_LRHA),rhamnosus_308),rhamnosus_51B));
116979_5-deoxy-glucuronate__alignment_tree	(rhamnosus_40f,(((((((((((((((((((((((((((rhamnosus_R0011,rhamnosus_LOCK900),rhamnosus_CLS17),rhamnosus_ATCC21052),rhamnosus_24),(((rhamnosus_LR138,rhamnosus_K32),rhamnosus_LR108),(rhamnosus_L35,rhamnosus_L34))),(((((rhamnosus_LRHMDP2,rhamnosus_LRHMDP3),rhamnosus_708_LRHA),rhamnosus_699_LRHA),(((rhamnosus_893_LRHA,rhamnosus_784_LRHA),rhamnosus_319_LRHA),rhamnosus_116)),((((((((((rhamnosus_PEL6,rhamnosus_PEL5),rhamnosus_LR071),rhamnosus_HN001),rhamnosus_GG),rhamnosus_E800),rhamnosus_ATCC53103),rhamnosus_390_LRHA),rhamnosus_313),rhamnosus_214_LRHA),rhamnosus_186_LRHA))),rhamnosus_979_LRHA),rhamnosus_R193),rhamnosus_LR073),rhamnosus_LOCK908),rhamnosus_LMS21),rhamnosus_LC705),rhamnosus_DSM20021),rhamnosus_CNCM_I3698),rhamnosus_BPL15),rhamnosus_BPL5),rhamnosus_ATCC8530),rhamnosus_ASCC),rhamnosus_988_LRHA),rhamnosus_943_LRHA),rhamnosus_906_LRHA),rhamnosus_870_LRHA),rhamnosus_769_LRHA),rhamnosus_541_LRHA),rhamnosus_526_LRHA),rhamnosus_308),rhamnosus_51B));
116984_glycine_cleavage_sys_alignment_tree	(rhamnosus_40f,((((((((((((((((((((((((rhamnosus_K32,rhamnosus_LR108),rhamnosus_R193),((((((rhamnosus_PEL6,rhamnosus_PEL5),rhamnosus_LR071),rhamnosus_GG),rhamnosus_ATCC53103),rhamnosus_313),(((((rhamnosus_HN001,rhamnosus_E800),rhamnosus_390_LRHA),rhamnosus_214_LRHA),rhamnosus_186_LRHA),rhamnosus_24))),(((rhamnosus_L35,rhamnosus_L34),(((rhamnosus_LRHMDP2,rhamnosus_LRHMDP3),rhamnosus_708_LRHA),rhamnosus_699_LRHA)),rhamnosus_LR138)),rhamnosus_979_LRHA),rhamnosus_LOCK908),rhamnosus_LMS21),rhamnosus_LC705),rhamnosus_DSM20021),rhamnosus_CNCM_I3698),rhamnosus_BPL15),rhamnosus_BPL5),rhamnosus_ATCC8530),rhamnosus_ASCC),rhamnosus_988_LRHA),rhamnosus_943_LRHA),rhamnosus_906_LRHA),rhamnosus_870_LRHA),rhamnosus_769_LRHA),rhamnosus_541_LRHA),rhamnosus_526_LRHA),rhamnosus_308),rhamnosus_51B),((((((((rhamnosus_R0011,rhamnosus_LOCK900),rhamnosus_CLS17),rhamnosus_ATCC21052),rhamnosus_893_LRHA),rhamnosus_784_LRHA),rhamnosus_319_LRHA),rhamnosus_116),rhamnosus_LR073)));
116985_cell_division_protei_alignment_tree	(rhamnosus_40f,(((((((((((((((((((((((((((((((((((rhamnosus_L35,rhamnosus_L34),rhamnosus_LR108),rhamnosus_979_LRHA),rhamnosus_K32),rhamnosus_LR138),rhamnosus_R193),(((((((((((rhamnosus_PEL6,rhamnosus_PEL5),rhamnosus_LR071),rhamnosus_GG),rhamnosus_ATCC53103),rhamnosus_313),rhamnosus_HN001),rhamnosus_E800),rhamnosus_390_LRHA),rhamnosus_214_LRHA),rhamnosus_186_LRHA),rhamnosus_24)),(((rhamnosus_LRHMDP2,rhamnosus_LRHMDP3),rhamnosus_708_LRHA),rhamnosus_699_LRHA)),rhamnosus_R0011),rhamnosus_LOCK900),rhamnosus_CLS17),rhamnosus_ATCC21052),rhamnosus_893_LRHA),rhamnosus_784_LRHA),rhamnosus_319_LRHA),rhamnosus_116),rhamnosus_LR073),rhamnosus_LOCK908),rhamnosus_LMS21),rhamnosus_LC705),rhamnosus_CNCM_I3698),rhamnosus_BPL15),rhamnosus_BPL5),rhamnosus_ATCC8530),rhamnosus_ASCC),rhamnosus_988_LRHA),rhamnosus_943_LRHA),rhamnosus_906_LRHA),rhamnosus_870_LRHA),rhamnosus_769_LRHA),rhamnosus_541_LRHA),rhamnosus_526_LRHA),rhamnosus_308),rhamnosus_51B),rhamnosus_DSM20021));
116986_hypothetical_protein_alignment_tree	(rhamnosus_40f,((((((((((((((rhamnosus_R0011,rhamnosus_LOCK900),rhamnosus_CLS17),rhamnosus_ATCC21052),rhamnosus_893_LRHA),rhamnosus_784_LRHA),rhamnosus_319_LRHA),rhamnosus_116),rhamnosus_870_LRHA),rhamnosus_769_LRHA),rhamnosus_541_LRHA),rhamnosus_526_LRHA),rhamnosus_308),rhamnosus_51B),((((((((((((((((((((rhamnosus_R193,rhamnosus_LRHMDP2),rhamnosus_LRHMDP3),rhamnosus_979_LRHA),rhamnosus_708_LRHA),rhamnosus_699_LRHA),((((((((((((rhamnosus_390_LRHA,rhamnosus_PEL6),rhamnosus_PEL5),rhamnosus_LR071),rhamnosus_HN001),rhamnosus_GG),rhamnosus_E800),rhamnosus_ATCC53103),rhamnosus_313),rhamnosus_214_LRHA),rhamnosus_186_LRHA),rhamnosus_24),(((rhamnosus_LR108,rhamnosus_L35),rhamnosus_L34),rhamnosus_K32))),rhamnosus_LR138),rhamnosus_LR073),rhamnosus_LOCK908),rhamnosus_LMS21),rhamnosus_LC705),rhamnosus_DSM20021),rhamnosus_CNCM_I3698),rhamnosus_BPL15),rhamnosus_BPL5),rhamnosus_ATCC8530),rhamnosus_ASCC),rhamnosus_988_LRHA),rhamnosus_943_LRHA),rhamnosus_906_LRHA)));
116987_membrane_protein_ins_alignment_tree	(rhamnosus_40f,(((((((((((((rhamnosus_R0011,rhamnosus_LOCK900),rhamnosus_CLS17),rhamnosus_ATCC21052),rhamnosus_LR073),rhamnosus_DSM20021),rhamnosus_BPL15),rhamnosus_988_LRHA),rhamnosus_943_LRHA),rhamnosus_708_LRHA),rhamnosus_541_LRHA),rhamnosus_51B),((((((((((rhamnosus_893_LRHA,rhamnosus_784_LRHA),rhamnosus_319_LRHA),rhamnosus_LOCK908),rhamnosus_LC705),rhamnosus_BPL5),rhamnosus_ASCC),rhamnosus_906_LRHA),rhamnosus_769_LRHA),rhamnosus_526_LRHA),rhamnosus_116)),((((((((((((((((((((((((rhamnosus_390_LRHA,rhamnosus_PEL6),rhamnosus_PEL5),rhamnosus_LR071),rhamnosus_HN001),rhamnosus_GG),rhamnosus_E800),rhamnosus_ATCC53103),rhamnosus_313),rhamnosus_214_LRHA),rhamnosus_186_LRHA),rhamnosus_24),(rhamnosus_L35,rhamnosus_L34)),rhamnosus_R193),(rhamnosus_LR108,rhamnosus_K32)),rhamnosus_LR138),rhamnosus_LRHMDP2),rhamnosus_LRHMDP3),rhamnosus_LMS21),rhamnosus_CNCM_I3698),rhamnosus_ATCC8530),rhamnosus_979_LRHA),rhamnosus_870_LRHA),rhamnosus_699_LRHA),rhamnosus_308)));
116988_DNA-directed_RNA_pol_alignment_tree	(rhamnosus_40f,((((((((((((((((((((((((((((((((((((((((((((((((rhamnosus_R0011,rhamnosus_PEL6),rhamnosus_PEL5),rhamnosus_LR071),rhamnosus_LOCK900),rhamnosus_HN001),rhamnosus_GG),rhamnosus_E800),rhamnosus_CLS17),rhamnosus_ATCC53103),rhamnosus_ATCC21052),rhamnosus_979_LRHA),rhamnosus_893_LRHA),rhamnosus_784_LRHA),rhamnosus_390_LRHA),rhamnosus_319_LRHA),rhamnosus_313),rhamnosus_214_LRHA),rhamnosus_186_LRHA),rhamnosus_116),rhamnosus_24),rhamnosus_LR108),(rhamnosus_L35,rhamnosus_L34)),rhamnosus_R193),rhamnosus_K32),rhamnosus_LR138),rhamnosus_LRHMDP2),rhamnosus_LRHMDP3),rhamnosus_LR073),rhamnosus_LOCK908),rhamnosus_LMS21),rhamnosus_LC705),rhamnosus_DSM20021),rhamnosus_CNCM_I3698),rhamnosus_BPL15),rhamnosus_BPL5),rhamnosus_ATCC8530),rhamnosus_ASCC),rhamnosus_988_LRHA),rhamnosus_943_LRHA),rhamnosus_906_LRHA),rhamnosus_870_LRHA),rhamnosus_769_LRHA),rhamnosus_708_LRHA),rhamnosus_699_LRHA),rhamnosus_541_LRHA),rhamnosus_526_LRHA),rhamnosus_308),rhamnosus_51B));
116989_rod_shape-determinin_alignment_tree	(rhamnosus_40f,((((((((((((((((((((rhamnosus_LRHMDP2,rhamnosus_LRHMDP3),rhamnosus_708_LRHA),rhamnosus_699_LRHA),((((rhamnosus_K32,rhamnosus_LR108),(rhamnosus_L35,rhamnosus_L34)),((rhamnosus_R193,rhamnosus_LR138),((((((((((((rhamnosus_PEL6,rhamnosus_24),rhamnosus_PEL5),rhamnosus_LR071),rhamnosus_HN001),rhamnosus_GG),rhamnosus_E800),rhamnosus_ATCC53103),rhamnosus_390_LRHA),rhamnosus_313),rhamnosus_214_LRHA),rhamnosus_186_LRHA),(((((((rhamnosus_R0011,rhamnosus_LOCK900),rhamnosus_CLS17),rhamnosus_ATCC21052),rhamnosus_893_LRHA),rhamnosus_784_LRHA),rhamnosus_319_LRHA),rhamnosus_116)))),rhamnosus_979_LRHA)),rhamnosus_LMS21),rhamnosus_LC705),rhamnosus_DSM20021),rhamnosus_CNCM_I3698),rhamnosus_ATCC8530),rhamnosus_ASCC),rhamnosus_988_LRHA),rhamnosus_943_LRHA),rhamnosus_906_LRHA),rhamnosus_870_LRHA),rhamnosus_769_LRHA),rhamnosus_541_LRHA),rhamnosus_526_LRHA),rhamnosus_308),rhamnosus_51B),(((rhamnosus_BPL15,rhamnosus_BPL5),rhamnosus_LR073),rhamnosus_LOCK908)));
117010_RNA-binding_protein_alignment_tree	(rhamnosus_40f,((((((((((((((((((((rhamnosus_LR073,rhamnosus_LC705),((((((rhamnosus_R0011,rhamnosus_LOCK900),rhamnosus_CLS17),rhamnosus_ATCC21052),rhamnosus_979_LRHA),(((rhamnosus_LRHMDP2,rhamnosus_LRHMDP3),rhamnosus_708_LRHA),rhamnosus_699_LRHA)),(((((((((((rhamnosus_PEL6,rhamnosus_PEL5),rhamnosus_LR071),rhamnosus_GG),rhamnosus_ATCC53103),rhamnosus_313),rhamnosus_LR108),(((rhamnosus_893_LRHA,rhamnosus_784_LRHA),rhamnosus_319_LRHA),rhamnosus_116)),(((((rhamnosus_HN001,rhamnosus_E800),rhamnosus_390_LRHA),rhamnosus_214_LRHA),rhamnosus_186_LRHA),rhamnosus_24)),(rhamnosus_L35,rhamnosus_L34)),rhamnosus_LR138),rhamnosus_K32))),rhamnosus_R193),rhamnosus_LOCK908),rhamnosus_LMS21),rhamnosus_DSM20021),rhamnosus_CNCM_I3698),rhamnosus_BPL15),rhamnosus_BPL5),rhamnosus_ATCC8530),rhamnosus_ASCC),rhamnosus_988_LRHA),rhamnosus_943_LRHA),rhamnosus_906_LRHA),rhamnosus_870_LRHA),rhamnosus_769_LRHA),rhamnosus_541_LRHA),rhamnosus_526_LRHA),rhamnosus_308),rhamnosus_51B));
117012_cell_division_protei_alignment_tree	(rhamnosus_40f,((((((((((((((((((((rhamnosus_R193,rhamnosus_LR073),rhamnosus_LOCK908),rhamnosus_LMS21),rhamnosus_LC705),rhamnosus_DSM20021),rhamnosus_CNCM_I3698),rhamnosus_BPL15),rhamnosus_BPL5),rhamnosus_ATCC8530),rhamnosus_ASCC),rhamnosus_988_LRHA),rhamnosus_943_LRHA),rhamnosus_906_LRHA),rhamnosus_870_LRHA),(((((((((rhamnosus_LRHMDP2,rhamnosus_LRHMDP3),rhamnosus_708_LRHA),rhamnosus_699_LRHA),(((rhamnosus_893_LRHA,rhamnosus_784_LRHA),rhamnosus_319_LRHA),rhamnosus_116)),((((((rhamnosus_HN001,rhamnosus_E800),rhamnosus_390_LRHA),rhamnosus_214_LRHA),rhamnosus_186_LRHA),rhamnosus_24),((((rhamnosus_R0011,rhamnosus_LOCK900),rhamnosus_CLS17),rhamnosus_ATCC21052),rhamnosus_979_LRHA))),rhamnosus_PEL5),rhamnosus_GG),rhamnosus_313),(((((((rhamnosus_LR108,rhamnosus_L35),rhamnosus_L34),rhamnosus_K32),rhamnosus_LR138),rhamnosus_PEL6),rhamnosus_LR071),rhamnosus_ATCC53103))),rhamnosus_769_LRHA),rhamnosus_541_LRHA),rhamnosus_526_LRHA),rhamnosus_308),rhamnosus_51B));
117014_cell_division_protei_alignment_tree	(((((rhamnosus_BPL15,rhamnosus_BPL5),rhamnosus_LMS21),rhamnosus_906_LRHA),rhamnosus_769_LRHA),((((((rhamnosus_CNCM_I3698,rhamnosus_DSM20021),rhamnosus_943_LRHA),rhamnosus_541_LRHA),rhamnosus_40f),(((((((((((rhamnosus_LR138,rhamnosus_K32),((((((((rhamnosus_HN001,rhamnosus_E800),rhamnosus_390_LRHA),rhamnosus_214_LRHA),rhamnosus_186_LRHA),rhamnosus_24),(rhamnosus_L35,rhamnosus_L34)),(((rhamnosus_893_LRHA,rhamnosus_784_LRHA),rhamnosus_319_LRHA),rhamnosus_116)),rhamnosus_LR108)),((((rhamnosus_R0011,rhamnosus_LOCK900),rhamnosus_CLS17),rhamnosus_ATCC21052),rhamnosus_979_LRHA)),(((rhamnosus_LRHMDP2,rhamnosus_LRHMDP3),rhamnosus_708_LRHA),rhamnosus_699_LRHA)),(((((rhamnosus_PEL6,rhamnosus_PEL5),rhamnosus_LR071),rhamnosus_GG),rhamnosus_ATCC53103),rhamnosus_313)),rhamnosus_R193),rhamnosus_LR073),rhamnosus_LOCK908),rhamnosus_ASCC),rhamnosus_870_LRHA),rhamnosus_308)),((((rhamnosus_LC705,rhamnosus_ATCC8530),rhamnosus_988_LRHA),rhamnosus_526_LRHA),rhamnosus_51B)));
117016_glutamine_synthetase_alignment_tree	(rhamnosus_40f,((((((((((((((((((((((((((((rhamnosus_PEL6,rhamnosus_PEL5),rhamnosus_LR071),rhamnosus_HN001),rhamnosus_GG),rhamnosus_E800),rhamnosus_ATCC53103),rhamnosus_390_LRHA),rhamnosus_313),rhamnosus_214_LRHA),rhamnosus_186_LRHA),(rhamnosus_L35,rhamnosus_L34)),(rhamnosus_LR138,rhamnosus_K32)),rhamnosus_LR108),((((rhamnosus_R0011,rhamnosus_24),rhamnosus_LOCK900),rhamnosus_CLS17),rhamnosus_ATCC21052)),(((rhamnosus_LRHMDP2,rhamnosus_LRHMDP3),rhamnosus_708_LRHA),rhamnosus_699_LRHA)),((((rhamnosus_893_LRHA,rhamnosus_784_LRHA),rhamnosus_319_LRHA),rhamnosus_116),rhamnosus_979_LRHA)),rhamnosus_R193),rhamnosus_LR073),rhamnosus_LOCK908),rhamnosus_LMS21),rhamnosus_DSM20021),rhamnosus_CNCM_I3698),rhamnosus_ATCC8530),rhamnosus_943_LRHA),rhamnosus_769_LRHA),rhamnosus_51B),((((rhamnosus_LC705,rhamnosus_BPL15),rhamnosus_988_LRHA),rhamnosus_906_LRHA),rhamnosus_526_LRHA)),((((rhamnosus_308,rhamnosus_BPL5),rhamnosus_ASCC),rhamnosus_870_LRHA),rhamnosus_541_LRHA)));
117017_diacylglycerol_kinas_alignment_tree	(rhamnosus_40f,((((((((((((((((((((((rhamnosus_HN001,rhamnosus_E800),rhamnosus_979_LRHA),rhamnosus_390_LRHA),rhamnosus_214_LRHA),rhamnosus_186_LRHA),rhamnosus_24),(rhamnosus_L35,rhamnosus_L34)),(rhamnosus_LR138,rhamnosus_K32)),((((rhamnosus_R0011,rhamnosus_LR108),rhamnosus_LOCK900),rhamnosus_CLS17),rhamnosus_ATCC21052)),((((((rhamnosus_PEL6,rhamnosus_PEL5),rhamnosus_LR071),rhamnosus_GG),rhamnosus_ATCC53103),rhamnosus_313),(((rhamnosus_LRHMDP2,rhamnosus_LRHMDP3),rhamnosus_708_LRHA),rhamnosus_699_LRHA))),(((rhamnosus_893_LRHA,rhamnosus_784_LRHA),rhamnosus_319_LRHA),rhamnosus_116)),rhamnosus_R193),rhamnosus_LR073),rhamnosus_LMS21),rhamnosus_LC705),rhamnosus_DSM20021),rhamnosus_ASCC),rhamnosus_906_LRHA),rhamnosus_541_LRHA),rhamnosus_51B),(((((rhamnosus_BPL15,rhamnosus_BPL5),rhamnosus_CNCM_I3698),rhamnosus_943_LRHA),rhamnosus_870_LRHA),rhamnosus_308)),((((rhamnosus_LOCK908,rhamnosus_ATCC8530),rhamnosus_988_LRHA),rhamnosus_769_LRHA),rhamnosus_526_LRHA)));
117019_asparaginyl-glutamyl_alignment_tree	(rhamnosus_40f,((((((((((((((((((((((((((((((((((((((((((((((rhamnosus_HN001,rhamnosus_E800),rhamnosus_390_LRHA),rhamnosus_214_LRHA),rhamnosus_186_LRHA),rhamnosus_24),rhamnosus_LRHMDP2),rhamnosus_LRHMDP3),rhamnosus_979_LRHA),rhamnosus_893_LRHA),rhamnosus_784_LRHA),rhamnosus_708_LRHA),rhamnosus_699_LRHA),rhamnosus_319_LRHA),rhamnosus_116),(rhamnosus_LR138,rhamnosus_K32)),(rhamnosus_L35,rhamnosus_L34)),rhamnosus_R0011),rhamnosus_PEL6),rhamnosus_PEL5),rhamnosus_LR108),rhamnosus_LR071),rhamnosus_LOCK900),rhamnosus_GG),rhamnosus_CLS17),rhamnosus_ATCC53103),rhamnosus_ATCC21052),rhamnosus_313),rhamnosus_LR073),rhamnosus_LOCK908),rhamnosus_LC705),rhamnosus_DSM20021),rhamnosus_CNCM_I3698),rhamnosus_BPL15),rhamnosus_BPL5),rhamnosus_ATCC8530),rhamnosus_ASCC),rhamnosus_988_LRHA),rhamnosus_943_LRHA),rhamnosus_906_LRHA),rhamnosus_870_LRHA),rhamnosus_769_LRHA),rhamnosus_541_LRHA),rhamnosus_526_LRHA),rhamnosus_308),rhamnosus_51B),(rhamnosus_R193,rhamnosus_LMS21)));
117026_methylase_alignment_tree	(rhamnosus_51B,((((((((((((((((((((((((((((((((rhamnosus_PEL6,rhamnosus_PEL5),rhamnosus_LR071),rhamnosus_HN001),rhamnosus_GG),rhamnosus_E800),rhamnosus_ATCC53103),rhamnosus_979_LRHA),rhamnosus_390_LRHA),rhamnosus_313),rhamnosus_214_LRHA),rhamnosus_186_LRHA),(((rhamnosus_L35,rhamnosus_L34),rhamnosus_24),(((((((((((((rhamnosus_893_LRHA,rhamnosus_784_LRHA),rhamnosus_319_LRHA),rhamnosus_116),rhamnosus_R0011),rhamnosus_LOCK900),rhamnosus_CLS17),rhamnosus_ATCC21052),rhamnosus_LRHMDP2),rhamnosus_LRHMDP3),rhamnosus_708_LRHA),rhamnosus_699_LRHA),rhamnosus_LR108),(rhamnosus_LR138,rhamnosus_K32)))),rhamnosus_40f),rhamnosus_R193),rhamnosus_LR073),rhamnosus_LOCK908),rhamnosus_LMS21),rhamnosus_LC705),rhamnosus_DSM20021),rhamnosus_CNCM_I3698),rhamnosus_BPL15),rhamnosus_BPL5),rhamnosus_ATCC8530),rhamnosus_ASCC),rhamnosus_988_LRHA),rhamnosus_943_LRHA),rhamnosus_906_LRHA),rhamnosus_870_LRHA),rhamnosus_769_LRHA),rhamnosus_541_LRHA),rhamnosus_526_LRHA),rhamnosus_308));
117027_transcriptional_regu_alignment_tree	(rhamnosus_40f,(((((((((((((((((((((((((((((((((((((((((rhamnosus_PEL6,rhamnosus_PEL5),rhamnosus_LR071),rhamnosus_GG),rhamnosus_ATCC53103),rhamnosus_313),((((rhamnosus_R0011,rhamnosus_LOCK900),rhamnosus_CLS17),rhamnosus_ATCC21052),rhamnosus_979_LRHA)),rhamnosus_HN001),rhamnosus_E800),rhamnosus_893_LRHA),rhamnosus_784_LRHA),rhamnosus_390_LRHA),rhamnosus_319_LRHA),rhamnosus_214_LRHA),rhamnosus_186_LRHA),rhamnosus_116),rhamnosus_24),rhamnosus_LR138),rhamnosus_LR108),rhamnosus_LR073),rhamnosus_LOCK908),rhamnosus_LMS21),rhamnosus_LC705),rhamnosus_L35),rhamnosus_L34),rhamnosus_K32),rhamnosus_DSM20021),rhamnosus_CNCM_I3698),rhamnosus_ATCC8530),rhamnosus_ASCC),rhamnosus_988_LRHA),rhamnosus_943_LRHA),rhamnosus_906_LRHA),rhamnosus_870_LRHA),rhamnosus_769_LRHA),rhamnosus_708_LRHA),rhamnosus_699_LRHA),rhamnosus_541_LRHA),rhamnosus_526_LRHA),rhamnosus_308),rhamnosus_51B),((((rhamnosus_BPL15,rhamnosus_BPL5),rhamnosus_R193),rhamnosus_LRHMDP2),rhamnosus_LRHMDP3)));
117029_phosphocarrier_prote_alignment_tree	(rhamnosus_24,(((((((((((((((((((((((((((((((((((((((((((((((((rhamnosus_R193,rhamnosus_LR108),rhamnosus_L35),rhamnosus_L34),rhamnosus_K32),rhamnosus_BPL15),rhamnosus_BPL5),rhamnosus_308),rhamnosus_40f),rhamnosus_R0011),rhamnosus_PEL6),rhamnosus_PEL5),rhamnosus_LRHMDP2),rhamnosus_LRHMDP3),rhamnosus_LR138),rhamnosus_LR073),rhamnosus_LR071),rhamnosus_LOCK908),rhamnosus_LOCK900),rhamnosus_LMS21),rhamnosus_LC705),rhamnosus_HN001),rhamnosus_GG),rhamnosus_E800),rhamnosus_DSM20021),rhamnosus_CNCM_I3698),rhamnosus_CLS17),rhamnosus_ATCC53103),rhamnosus_ATCC21052),rhamnosus_ATCC8530),rhamnosus_ASCC),rhamnosus_988_LRHA),rhamnosus_979_LRHA),rhamnosus_943_LRHA),rhamnosus_906_LRHA),rhamnosus_893_LRHA),rhamnosus_870_LRHA),rhamnosus_784_LRHA),rhamnosus_769_LRHA),rhamnosus_708_LRHA),rhamnosus_699_LRHA),rhamnosus_541_LRHA),rhamnosus_526_LRHA),rhamnosus_390_LRHA),rhamnosus_319_LRHA),rhamnosus_313),rhamnosus_214_LRHA),rhamnosus_186_LRHA),rhamnosus_116),rhamnosus_51B));
117030_hypothetical_protein_alignment_tree	(rhamnosus_24,(((((((((((((((((rhamnosus_893_LRHA,rhamnosus_784_LRHA),rhamnosus_319_LRHA),rhamnosus_116),rhamnosus_PEL6),rhamnosus_LR138),rhamnosus_LR071),rhamnosus_LC705),rhamnosus_GG),rhamnosus_CLS17),rhamnosus_ATCC21052),rhamnosus_979_LRHA),rhamnosus_906_LRHA),rhamnosus_699_LRHA),rhamnosus_526_LRHA),rhamnosus_51B),((((((((((((rhamnosus_186_LRHA,rhamnosus_PEL5),rhamnosus_LRHMDP3),rhamnosus_LOCK908),rhamnosus_LMS21),rhamnosus_E800),rhamnosus_CNCM_I3698),rhamnosus_ATCC8530),rhamnosus_988_LRHA),rhamnosus_870_LRHA),rhamnosus_708_LRHA),rhamnosus_390_LRHA),rhamnosus_214_LRHA)),((((((((((((((((((((rhamnosus_L35,rhamnosus_L34),rhamnosus_BPL15),rhamnosus_BPL5),rhamnosus_R193),rhamnosus_LR108),rhamnosus_K32),rhamnosus_308),rhamnosus_40f),rhamnosus_R0011),rhamnosus_LRHMDP2),rhamnosus_LR073),rhamnosus_LOCK900),rhamnosus_HN001),rhamnosus_DSM20021),rhamnosus_ATCC53103),rhamnosus_ASCC),rhamnosus_943_LRHA),rhamnosus_769_LRHA),rhamnosus_541_LRHA),rhamnosus_313)));
117032_surface_antigen_alignment_tree	(rhamnosus_40f,((((((((((((((((((((((((((rhamnosus_R0011,rhamnosus_LOCK900),rhamnosus_K32),rhamnosus_CLS17),rhamnosus_ATCC21052),(rhamnosus_L35,rhamnosus_L34)),rhamnosus_LR108),(((((rhamnosus_HN001,rhamnosus_979_LRHA),rhamnosus_390_LRHA),rhamnosus_214_LRHA),rhamnosus_24),rhamnosus_LR138)),((((rhamnosus_893_LRHA,rhamnosus_784_LRHA),rhamnosus_319_LRHA),rhamnosus_116),(((rhamnosus_LRHMDP2,rhamnosus_LRHMDP3),rhamnosus_708_LRHA),rhamnosus_699_LRHA))),(((((((rhamnosus_PEL6,rhamnosus_PEL5),rhamnosus_LR071),rhamnosus_GG),rhamnosus_E800),rhamnosus_ATCC53103),rhamnosus_313),rhamnosus_186_LRHA)),rhamnosus_LC705),rhamnosus_DSM20021),rhamnosus_CNCM_I3698),rhamnosus_BPL15),rhamnosus_BPL5),rhamnosus_ATCC8530),rhamnosus_ASCC),rhamnosus_988_LRHA),rhamnosus_943_LRHA),rhamnosus_906_LRHA),rhamnosus_870_LRHA),rhamnosus_769_LRHA),rhamnosus_541_LRHA),rhamnosus_526_LRHA),rhamnosus_308),rhamnosus_51B),(((rhamnosus_R193,rhamnosus_LOCK908),rhamnosus_LR073),rhamnosus_LMS21)));
117033_peptide_ABC_transpor_alignment_tree	(rhamnosus_40f,((((((rhamnosus_BPL15,rhamnosus_BPL5),rhamnosus_906_LRHA),rhamnosus_769_LRHA),rhamnosus_51B),((((((rhamnosus_LR073,rhamnosus_LOCK908),rhamnosus_DSM20021),rhamnosus_ASCC),rhamnosus_943_LRHA),rhamnosus_541_LRHA),rhamnosus_308)),(((((((((((((((rhamnosus_893_LRHA,rhamnosus_784_LRHA),rhamnosus_319_LRHA),rhamnosus_116),rhamnosus_LR138),(((rhamnosus_L35,rhamnosus_L34),rhamnosus_LR108),(((((((rhamnosus_PEL6,rhamnosus_E800),rhamnosus_PEL5),rhamnosus_LR071),rhamnosus_GG),rhamnosus_ATCC53103),rhamnosus_313),rhamnosus_186_LRHA))),(((((rhamnosus_R0011,rhamnosus_LOCK900),rhamnosus_CLS17),rhamnosus_K32),rhamnosus_ATCC21052),((((rhamnosus_HN001,rhamnosus_979_LRHA),rhamnosus_390_LRHA),rhamnosus_214_LRHA),rhamnosus_24))),(((rhamnosus_LRHMDP2,rhamnosus_LRHMDP3),rhamnosus_708_LRHA),rhamnosus_699_LRHA)),rhamnosus_R193),rhamnosus_LMS21),rhamnosus_LC705),rhamnosus_CNCM_I3698),rhamnosus_ATCC8530),rhamnosus_988_LRHA),rhamnosus_870_LRHA),rhamnosus_526_LRHA)));
117035_TetR_family_transcri_alignment_tree	(rhamnosus_40f,(((((((((((((((((((((rhamnosus_PEL6,rhamnosus_PEL5),rhamnosus_LR071),rhamnosus_GG),rhamnosus_E800),rhamnosus_ATCC53103),rhamnosus_313),rhamnosus_186_LRHA),(((rhamnosus_LRHMDP2,rhamnosus_LRHMDP3),rhamnosus_708_LRHA),rhamnosus_699_LRHA)),rhamnosus_LR138),((((rhamnosus_893_LRHA,rhamnosus_784_LRHA),rhamnosus_319_LRHA),rhamnosus_116),((((rhamnosus_K32,rhamnosus_R0011),rhamnosus_LOCK900),rhamnosus_CLS17),rhamnosus_ATCC21052))),((((rhamnosus_HN001,rhamnosus_979_LRHA),rhamnosus_390_LRHA),rhamnosus_214_LRHA),rhamnosus_24)),(rhamnosus_L35,rhamnosus_L34)),rhamnosus_LR108),rhamnosus_906_LRHA),rhamnosus_870_LRHA),rhamnosus_769_LRHA),rhamnosus_541_LRHA),rhamnosus_526_LRHA),rhamnosus_308),rhamnosus_51B),((((((((((((rhamnosus_LC705,rhamnosus_R193),rhamnosus_LR073),rhamnosus_LOCK908),rhamnosus_LMS21),rhamnosus_DSM20021),rhamnosus_CNCM_I3698),rhamnosus_BPL15),rhamnosus_BPL5),rhamnosus_ATCC8530),rhamnosus_ASCC),rhamnosus_988_LRHA),rhamnosus_943_LRHA)));
117038_permease_alignment_tree	(rhamnosus_40f,((((((((((rhamnosus_893_LRHA,rhamnosus_784_LRHA),rhamnosus_319_LRHA),rhamnosus_116),((((((((rhamnosus_HN001,rhamnosus_979_LRHA),rhamnosus_390_LRHA),rhamnosus_214_LRHA),rhamnosus_24),rhamnosus_LR138),(((((((rhamnosus_PEL6,rhamnosus_PEL5),rhamnosus_LR071),rhamnosus_GG),rhamnosus_E800),rhamnosus_ATCC53103),rhamnosus_313),rhamnosus_186_LRHA)),(((rhamnosus_L35,rhamnosus_L34),rhamnosus_LR108),(((rhamnosus_LRHMDP2,rhamnosus_LRHMDP3),rhamnosus_708_LRHA),rhamnosus_699_LRHA))),((((rhamnosus_R0011,rhamnosus_ATCC21052),rhamnosus_LOCK900),rhamnosus_K32),rhamnosus_CLS17))),rhamnosus_769_LRHA),rhamnosus_541_LRHA),rhamnosus_526_LRHA),rhamnosus_308),rhamnosus_51B),((((((((((((((rhamnosus_LR073,rhamnosus_LOCK908),rhamnosus_DSM20021),rhamnosus_ASCC),rhamnosus_R193),rhamnosus_LMS21),rhamnosus_LC705),rhamnosus_CNCM_I3698),rhamnosus_BPL15),rhamnosus_BPL5),rhamnosus_ATCC8530),rhamnosus_988_LRHA),rhamnosus_943_LRHA),rhamnosus_906_LRHA),rhamnosus_870_LRHA)));
117040_maltose_O-acetyltran_alignment_tree	(rhamnosus_40f,((((((((((((((((((((((rhamnosus_LR138,rhamnosus_979_LRHA),((((((rhamnosus_893_LRHA,rhamnosus_784_LRHA),rhamnosus_319_LRHA),rhamnosus_116),((((rhamnosus_R0011,rhamnosus_LOCK900),rhamnosus_K32),rhamnosus_CLS17),rhamnosus_ATCC21052)),((((rhamnosus_HN001,rhamnosus_390_LRHA),rhamnosus_214_LRHA),rhamnosus_24),(((((((rhamnosus_PEL6,rhamnosus_PEL5),rhamnosus_LR071),rhamnosus_GG),rhamnosus_E800),rhamnosus_ATCC53103),rhamnosus_313),rhamnosus_186_LRHA))),(((((rhamnosus_LRHMDP2,rhamnosus_LRHMDP3),rhamnosus_708_LRHA),rhamnosus_699_LRHA),(rhamnosus_L35,rhamnosus_L34)),rhamnosus_LR108))),rhamnosus_R193),rhamnosus_LR073),rhamnosus_LOCK908),rhamnosus_LMS21),rhamnosus_LC705),rhamnosus_DSM20021),rhamnosus_CNCM_I3698),rhamnosus_BPL15),rhamnosus_BPL5),rhamnosus_ATCC8530),rhamnosus_ASCC),rhamnosus_988_LRHA),rhamnosus_943_LRHA),rhamnosus_906_LRHA),rhamnosus_870_LRHA),rhamnosus_769_LRHA),rhamnosus_541_LRHA),rhamnosus_526_LRHA),rhamnosus_308),rhamnosus_51B));
117041_hypothetical_protein_alignment_tree	(rhamnosus_40f,((((((((((((((((((((((((((((rhamnosus_LRHMDP2,rhamnosus_LRHMDP3),rhamnosus_708_LRHA),rhamnosus_699_LRHA),((((rhamnosus_HN001,rhamnosus_390_LRHA),rhamnosus_214_LRHA),rhamnosus_24),rhamnosus_LR108)),(((rhamnosus_L35,rhamnosus_L34),(((rhamnosus_893_LRHA,rhamnosus_784_LRHA),rhamnosus_319_LRHA),rhamnosus_116)),(((((((rhamnosus_PEL6,rhamnosus_PEL5),rhamnosus_LR071),rhamnosus_GG),rhamnosus_E800),rhamnosus_ATCC53103),rhamnosus_313),rhamnosus_186_LRHA))),(rhamnosus_LR138,rhamnosus_979_LRHA)),(((rhamnosus_R0011,rhamnosus_CLS17),rhamnosus_LOCK900),rhamnosus_ATCC21052)),rhamnosus_K32),rhamnosus_R193),rhamnosus_LR073),rhamnosus_LOCK908),rhamnosus_LMS21),rhamnosus_LC705),rhamnosus_DSM20021),rhamnosus_CNCM_I3698),rhamnosus_BPL15),rhamnosus_BPL5),rhamnosus_ATCC8530),rhamnosus_ASCC),rhamnosus_988_LRHA),rhamnosus_943_LRHA),rhamnosus_906_LRHA),rhamnosus_870_LRHA),rhamnosus_769_LRHA),rhamnosus_541_LRHA),rhamnosus_526_LRHA),rhamnosus_308),rhamnosus_51B));
117042_peptidase_C69_alignment_tree	(rhamnosus_51B,(((((((((((((((((rhamnosus_R193,rhamnosus_308),rhamnosus_40f),rhamnosus_LC705),rhamnosus_DSM20021),rhamnosus_CNCM_I3698),rhamnosus_BPL15),rhamnosus_BPL5),rhamnosus_ATCC8530),rhamnosus_ASCC),rhamnosus_988_LRHA),rhamnosus_943_LRHA),rhamnosus_906_LRHA),rhamnosus_870_LRHA),rhamnosus_769_LRHA),rhamnosus_541_LRHA),rhamnosus_526_LRHA),(((((((((((rhamnosus_LRHMDP2,rhamnosus_LRHMDP3),rhamnosus_708_LRHA),rhamnosus_699_LRHA),rhamnosus_LR108),(((((((((rhamnosus_PEL6,rhamnosus_PEL5),rhamnosus_LR071),rhamnosus_GG),rhamnosus_E800),rhamnosus_ATCC53103),rhamnosus_313),rhamnosus_186_LRHA),rhamnosus_K32),(rhamnosus_LR138,rhamnosus_979_LRHA))),(rhamnosus_L35,rhamnosus_L34)),(((rhamnosus_HN001,rhamnosus_390_LRHA),rhamnosus_214_LRHA),rhamnosus_24)),((((rhamnosus_R0011,rhamnosus_LOCK900),rhamnosus_CLS17),rhamnosus_ATCC21052),(((rhamnosus_893_LRHA,rhamnosus_784_LRHA),rhamnosus_319_LRHA),rhamnosus_116))),rhamnosus_LR073),rhamnosus_LOCK908),rhamnosus_LMS21)));
117043_membrane_protein_alignment_tree	(rhamnosus_40f,(((((((((((rhamnosus_ATCC8530,rhamnosus_308),rhamnosus_ASCC),rhamnosus_988_LRHA),rhamnosus_943_LRHA),rhamnosus_906_LRHA),rhamnosus_870_LRHA),rhamnosus_769_LRHA),rhamnosus_541_LRHA),rhamnosus_526_LRHA),rhamnosus_51B),((((((((((((((((((rhamnosus_LRHMDP2,rhamnosus_LRHMDP3),rhamnosus_708_LRHA),rhamnosus_699_LRHA),(((((((rhamnosus_PEL6,rhamnosus_PEL5),rhamnosus_LR071),rhamnosus_GG),rhamnosus_E800),rhamnosus_ATCC53103),rhamnosus_313),rhamnosus_186_LRHA)),(((rhamnosus_HN001,rhamnosus_390_LRHA),rhamnosus_214_LRHA),rhamnosus_24)),(((((((rhamnosus_R0011,rhamnosus_LOCK900),rhamnosus_CLS17),rhamnosus_ATCC21052),rhamnosus_893_LRHA),rhamnosus_784_LRHA),rhamnosus_319_LRHA),rhamnosus_116)),(rhamnosus_LR138,rhamnosus_979_LRHA)),rhamnosus_K32),((rhamnosus_L35,rhamnosus_L34),rhamnosus_LR108)),rhamnosus_R193),rhamnosus_LR073),rhamnosus_LOCK908),rhamnosus_LMS21),rhamnosus_LC705),rhamnosus_DSM20021),rhamnosus_CNCM_I3698),rhamnosus_BPL15),rhamnosus_BPL5)));
117048_alpha-beta_hydrolase_alignment_tree	(rhamnosus_40f,(((((((((((((((((((((((((((((((((((rhamnosus_PEL6,rhamnosus_PEL5),rhamnosus_LR071),rhamnosus_HN001),rhamnosus_GG),rhamnosus_E800),rhamnosus_ATCC53103),rhamnosus_390_LRHA),rhamnosus_313),rhamnosus_214_LRHA),rhamnosus_186_LRHA),rhamnosus_24),rhamnosus_LR108),((((rhamnosus_LRHMDP2,rhamnosus_LRHMDP3),rhamnosus_708_LRHA),rhamnosus_699_LRHA),(((rhamnosus_893_LRHA,rhamnosus_784_LRHA),rhamnosus_116),rhamnosus_319_LRHA))),((((((rhamnosus_R0011,rhamnosus_LR138),rhamnosus_LOCK900),rhamnosus_K32),rhamnosus_CLS17),rhamnosus_ATCC21052),rhamnosus_979_LRHA)),(rhamnosus_L35,rhamnosus_L34)),rhamnosus_R193),rhamnosus_LR073),rhamnosus_LOCK908),rhamnosus_LMS21),rhamnosus_LC705),rhamnosus_DSM20021),rhamnosus_CNCM_I3698),rhamnosus_BPL15),rhamnosus_BPL5),rhamnosus_ATCC8530),rhamnosus_ASCC),rhamnosus_988_LRHA),rhamnosus_943_LRHA),rhamnosus_906_LRHA),rhamnosus_870_LRHA),rhamnosus_769_LRHA),rhamnosus_541_LRHA),rhamnosus_526_LRHA),rhamnosus_308),rhamnosus_51B));
117049_glutamate_ABC_transp_alignment_tree	(rhamnosus_40f,((((((((((((((((((((rhamnosus_LC705,rhamnosus_R193),rhamnosus_LR073),rhamnosus_LOCK908),rhamnosus_LMS21),rhamnosus_DSM20021),rhamnosus_CNCM_I3698),rhamnosus_BPL15),rhamnosus_BPL5),rhamnosus_ATCC8530),rhamnosus_ASCC),rhamnosus_988_LRHA),rhamnosus_943_LRHA),rhamnosus_906_LRHA),rhamnosus_870_LRHA),rhamnosus_769_LRHA),rhamnosus_541_LRHA),rhamnosus_526_LRHA),rhamnosus_308),rhamnosus_51B),((((((rhamnosus_R0011,rhamnosus_LR138),rhamnosus_LOCK900),rhamnosus_K32),rhamnosus_CLS17),rhamnosus_ATCC21052),(((((rhamnosus_L35,rhamnosus_L34),rhamnosus_LR108),(((((((((((rhamnosus_PEL6,rhamnosus_PEL5),rhamnosus_LR071),rhamnosus_HN001),rhamnosus_GG),rhamnosus_E800),rhamnosus_ATCC53103),rhamnosus_390_LRHA),rhamnosus_313),rhamnosus_214_LRHA),rhamnosus_186_LRHA),rhamnosus_24)),rhamnosus_979_LRHA),((((rhamnosus_LRHMDP2,rhamnosus_LRHMDP3),rhamnosus_708_LRHA),rhamnosus_699_LRHA),(((rhamnosus_893_LRHA,rhamnosus_784_LRHA),rhamnosus_319_LRHA),rhamnosus_116))))));
117050_argininosuccinate_sy_alignment_tree	(rhamnosus_40f,(((((((((((((((((((rhamnosus_LR073,rhamnosus_541_LRHA),rhamnosus_LOCK908),rhamnosus_LMS21),rhamnosus_LC705),rhamnosus_DSM20021),rhamnosus_CNCM_I3698),rhamnosus_BPL15),rhamnosus_BPL5),rhamnosus_ATCC8530),rhamnosus_ASCC),rhamnosus_988_LRHA),rhamnosus_943_LRHA),rhamnosus_906_LRHA),rhamnosus_870_LRHA),rhamnosus_769_LRHA),rhamnosus_526_LRHA),rhamnosus_308),rhamnosus_51B),((((((((((((((rhamnosus_R0011,rhamnosus_LR138),rhamnosus_LOCK900),rhamnosus_K32),rhamnosus_CLS17),rhamnosus_ATCC21052),(((rhamnosus_893_LRHA,rhamnosus_784_LRHA),rhamnosus_319_LRHA),rhamnosus_116)),(rhamnosus_LR108,rhamnosus_979_LRHA)),(rhamnosus_L35,rhamnosus_L34)),(((((((((((rhamnosus_PEL6,rhamnosus_186_LRHA),rhamnosus_PEL5),rhamnosus_LR071),rhamnosus_HN001),rhamnosus_GG),rhamnosus_E800),rhamnosus_ATCC53103),rhamnosus_390_LRHA),rhamnosus_313),rhamnosus_214_LRHA),rhamnosus_24)),rhamnosus_LRHMDP2),rhamnosus_LRHMDP3),rhamnosus_708_LRHA),rhamnosus_699_LRHA),rhamnosus_R193)));
117051_argininosuccinate_ly_alignment_tree	(rhamnosus_40f,((((((((((((((((((((rhamnosus_R193,rhamnosus_LR073),((((rhamnosus_LRHMDP2,rhamnosus_LRHMDP3),rhamnosus_708_LRHA),rhamnosus_699_LRHA),(((((((((((((rhamnosus_E800,rhamnosus_PEL6),rhamnosus_PEL5),rhamnosus_LR071),rhamnosus_HN001),rhamnosus_GG),rhamnosus_ATCC53103),rhamnosus_390_LRHA),rhamnosus_313),rhamnosus_214_LRHA),rhamnosus_186_LRHA),rhamnosus_24),(((((rhamnosus_K32,rhamnosus_R0011),rhamnosus_LR138),rhamnosus_LOCK900),rhamnosus_CLS17),rhamnosus_ATCC21052)),(((rhamnosus_L35,rhamnosus_L34),rhamnosus_LR108),((((rhamnosus_893_LRHA,rhamnosus_784_LRHA),rhamnosus_319_LRHA),rhamnosus_116),rhamnosus_979_LRHA))))),rhamnosus_LOCK908),rhamnosus_LMS21),rhamnosus_LC705),rhamnosus_DSM20021),rhamnosus_CNCM_I3698),rhamnosus_BPL15),rhamnosus_BPL5),rhamnosus_ATCC8530),rhamnosus_ASCC),rhamnosus_988_LRHA),rhamnosus_943_LRHA),rhamnosus_906_LRHA),rhamnosus_870_LRHA),rhamnosus_769_LRHA),rhamnosus_541_LRHA),rhamnosus_526_LRHA),rhamnosus_308),rhamnosus_51B));
117052_hypothetical_protein_alignment_tree	(rhamnosus_40f,(((((((((((((rhamnosus_988_LRHA,rhamnosus_943_LRHA),rhamnosus_870_LRHA),rhamnosus_769_LRHA),rhamnosus_541_LRHA),rhamnosus_526_LRHA),rhamnosus_BPL15),rhamnosus_BPL5),rhamnosus_ATCC8530),rhamnosus_ASCC),rhamnosus_906_LRHA),rhamnosus_308),rhamnosus_51B),(((((((((((rhamnosus_LRHMDP2,rhamnosus_LRHMDP3),rhamnosus_708_LRHA),rhamnosus_699_LRHA),(((((((rhamnosus_R0011,rhamnosus_LR138),rhamnosus_LOCK900),rhamnosus_K32),rhamnosus_CLS17),rhamnosus_ATCC21052),rhamnosus_979_LRHA),((((rhamnosus_L35,rhamnosus_L34),rhamnosus_LR108),(((((((((((rhamnosus_PEL6,rhamnosus_PEL5),rhamnosus_LR071),rhamnosus_HN001),rhamnosus_GG),rhamnosus_E800),rhamnosus_ATCC53103),rhamnosus_390_LRHA),rhamnosus_313),rhamnosus_214_LRHA),rhamnosus_186_LRHA),rhamnosus_24)),(((rhamnosus_893_LRHA,rhamnosus_784_LRHA),rhamnosus_319_LRHA),rhamnosus_116)))),rhamnosus_R193),rhamnosus_LR073),rhamnosus_LOCK908),rhamnosus_LMS21),rhamnosus_LC705),rhamnosus_DSM20021),rhamnosus_CNCM_I3698)));
117053_hypothetical_protein_alignment_tree	(rhamnosus_40f,((((((((((((((((((((((((rhamnosus_R193,rhamnosus_LRHMDP2),rhamnosus_LRHMDP3),rhamnosus_LR073),rhamnosus_LOCK908),((((((rhamnosus_L35,rhamnosus_L34),rhamnosus_LR108),(((rhamnosus_893_LRHA,rhamnosus_784_LRHA),rhamnosus_319_LRHA),rhamnosus_116)),rhamnosus_979_LRHA),(((((((((((rhamnosus_PEL6,rhamnosus_PEL5),rhamnosus_LR071),rhamnosus_HN001),rhamnosus_GG),rhamnosus_E800),rhamnosus_ATCC53103),rhamnosus_390_LRHA),rhamnosus_313),rhamnosus_214_LRHA),rhamnosus_186_LRHA),rhamnosus_24)),(((((rhamnosus_CLS17,rhamnosus_R0011),rhamnosus_LR138),rhamnosus_LOCK900),rhamnosus_K32),rhamnosus_ATCC21052))),rhamnosus_LMS21),rhamnosus_LC705),rhamnosus_DSM20021),rhamnosus_CNCM_I3698),rhamnosus_BPL15),rhamnosus_BPL5),rhamnosus_ATCC8530),rhamnosus_ASCC),rhamnosus_988_LRHA),rhamnosus_943_LRHA),rhamnosus_906_LRHA),rhamnosus_870_LRHA),rhamnosus_769_LRHA),rhamnosus_708_LRHA),rhamnosus_699_LRHA),rhamnosus_541_LRHA),rhamnosus_526_LRHA),rhamnosus_308),rhamnosus_51B));
117055_GntR_family_transcri_alignment_tree	(rhamnosus_40f,((((((((((((((((((((rhamnosus_LR073,rhamnosus_979_LRHA),rhamnosus_LOCK908),rhamnosus_LMS21),rhamnosus_LC705),rhamnosus_DSM20021),rhamnosus_CNCM_I3698),rhamnosus_BPL15),rhamnosus_BPL5),rhamnosus_ATCC8530),rhamnosus_ASCC),rhamnosus_988_LRHA),rhamnosus_943_LRHA),rhamnosus_906_LRHA),rhamnosus_870_LRHA),rhamnosus_769_LRHA),rhamnosus_541_LRHA),rhamnosus_526_LRHA),rhamnosus_308),rhamnosus_51B),(((((((rhamnosus_R0011,rhamnosus_LOCK900),rhamnosus_K32),rhamnosus_CLS17),rhamnosus_ATCC21052),rhamnosus_LR138),((((((rhamnosus_LRHMDP2,rhamnosus_LRHMDP3),rhamnosus_708_LRHA),rhamnosus_699_LRHA),(rhamnosus_L35,rhamnosus_L34)),((((((((((((rhamnosus_PEL6,rhamnosus_PEL5),rhamnosus_LR071),rhamnosus_HN001),rhamnosus_GG),rhamnosus_E800),rhamnosus_ATCC53103),rhamnosus_390_LRHA),rhamnosus_313),rhamnosus_214_LRHA),rhamnosus_186_LRHA),rhamnosus_24),rhamnosus_LR108)),(((rhamnosus_893_LRHA,rhamnosus_784_LRHA),rhamnosus_319_LRHA),rhamnosus_116))),rhamnosus_R193)));
117056_PTS_sugar_transporte_alignment_tree	(rhamnosus_40f,((((((((((((((((((((((((((rhamnosus_R0011,rhamnosus_LOCK900),rhamnosus_K32),rhamnosus_CLS17),rhamnosus_ATCC21052),rhamnosus_LR138),(((((((((((((((((((rhamnosus_PEL6,rhamnosus_PEL5),rhamnosus_LR071),rhamnosus_HN001),rhamnosus_GG),rhamnosus_E800),rhamnosus_ATCC53103),rhamnosus_390_LRHA),rhamnosus_313),rhamnosus_214_LRHA),rhamnosus_186_LRHA),rhamnosus_24),rhamnosus_CNCM_I3698),rhamnosus_979_LRHA),rhamnosus_893_LRHA),rhamnosus_784_LRHA),rhamnosus_319_LRHA),rhamnosus_116),(((rhamnosus_LRHMDP2,rhamnosus_LRHMDP3),rhamnosus_708_LRHA),rhamnosus_699_LRHA)),(rhamnosus_L35,rhamnosus_L34))),rhamnosus_LR108),rhamnosus_R193),rhamnosus_LR073),rhamnosus_LOCK908),rhamnosus_LMS21),rhamnosus_LC705),rhamnosus_DSM20021),rhamnosus_BPL15),rhamnosus_BPL5),rhamnosus_ATCC8530),rhamnosus_ASCC),rhamnosus_988_LRHA),rhamnosus_943_LRHA),rhamnosus_906_LRHA),rhamnosus_870_LRHA),rhamnosus_769_LRHA),rhamnosus_541_LRHA),rhamnosus_526_LRHA),rhamnosus_51B),rhamnosus_308));
117057_PTS_cellobiose_trans_alignment_tree	(rhamnosus_40f,((((((((((((((((((((((((((((((rhamnosus_LRHMDP2,rhamnosus_LRHMDP3),rhamnosus_708_LRHA),rhamnosus_699_LRHA),rhamnosus_PEL6),(((((rhamnosus_R0011,rhamnosus_LR138),rhamnosus_LOCK900),rhamnosus_K32),rhamnosus_CLS17),rhamnosus_ATCC21052)),rhamnosus_PEL5),rhamnosus_LR071),rhamnosus_HN001),rhamnosus_GG),rhamnosus_E800),rhamnosus_ATCC53103),rhamnosus_893_LRHA),rhamnosus_784_LRHA),rhamnosus_390_LRHA),rhamnosus_319_LRHA),rhamnosus_313),rhamnosus_214_LRHA),rhamnosus_186_LRHA),rhamnosus_116),rhamnosus_24),((rhamnosus_CNCM_I3698,rhamnosus_979_LRHA),(rhamnosus_L35,rhamnosus_L34))),rhamnosus_LR108),rhamnosus_943_LRHA),rhamnosus_906_LRHA),rhamnosus_870_LRHA),rhamnosus_769_LRHA),rhamnosus_541_LRHA),rhamnosus_526_LRHA),rhamnosus_308),(((((((((((rhamnosus_R193,rhamnosus_51B),rhamnosus_LR073),rhamnosus_LOCK908),rhamnosus_LMS21),rhamnosus_LC705),rhamnosus_DSM20021),rhamnosus_BPL15),rhamnosus_BPL5),rhamnosus_ATCC8530),rhamnosus_ASCC),rhamnosus_988_LRHA)));
117058_GNAT_family_acetyltr_alignment_tree	(rhamnosus_40f,((((((((((((((((((((((((((((((((rhamnosus_PEL6,rhamnosus_PEL5),rhamnosus_LR071),rhamnosus_HN001),rhamnosus_GG),rhamnosus_E800),rhamnosus_ATCC53103),rhamnosus_390_LRHA),rhamnosus_313),rhamnosus_214_LRHA),rhamnosus_186_LRHA),rhamnosus_24),(((((rhamnosus_893_LRHA,rhamnosus_784_LRHA),rhamnosus_319_LRHA),rhamnosus_116),(((rhamnosus_LRHMDP2,rhamnosus_LRHMDP3),rhamnosus_708_LRHA),rhamnosus_699_LRHA)),(((rhamnosus_L35,rhamnosus_L34),rhamnosus_LR108),(((((rhamnosus_R0011,rhamnosus_LR138),rhamnosus_LOCK900),rhamnosus_K32),rhamnosus_CLS17),rhamnosus_ATCC21052)))),(rhamnosus_CNCM_I3698,rhamnosus_979_LRHA)),rhamnosus_R193),rhamnosus_LR073),rhamnosus_LOCK908),rhamnosus_LMS21),rhamnosus_LC705),rhamnosus_DSM20021),rhamnosus_BPL15),rhamnosus_BPL5),rhamnosus_ATCC8530),rhamnosus_ASCC),rhamnosus_988_LRHA),rhamnosus_943_LRHA),rhamnosus_906_LRHA),rhamnosus_870_LRHA),rhamnosus_769_LRHA),rhamnosus_541_LRHA),rhamnosus_526_LRHA),rhamnosus_308),rhamnosus_51B));
117060_kinase_alignment_tree	(rhamnosus_40f,(((((((rhamnosus_L35,rhamnosus_L34),((((((rhamnosus_CNCM_I3698,rhamnosus_979_LRHA),rhamnosus_LRHMDP2),rhamnosus_LRHMDP3),rhamnosus_708_LRHA),rhamnosus_699_LRHA),((((((((((((((((((rhamnosus_PEL6,rhamnosus_PEL5),rhamnosus_LR071),rhamnosus_HN001),rhamnosus_GG),rhamnosus_E800),rhamnosus_ATCC53103),rhamnosus_390_LRHA),rhamnosus_313),rhamnosus_214_LRHA),rhamnosus_186_LRHA),rhamnosus_24),(((rhamnosus_893_LRHA,rhamnosus_784_LRHA),rhamnosus_319_LRHA),rhamnosus_116)),rhamnosus_R0011),rhamnosus_LR138),rhamnosus_LOCK900),rhamnosus_K32),rhamnosus_CLS17),rhamnosus_ATCC21052))),rhamnosus_LR108),rhamnosus_526_LRHA),rhamnosus_308),rhamnosus_51B),(((((((((((((((rhamnosus_BPL15,rhamnosus_BPL5),rhamnosus_R193),rhamnosus_LR073),rhamnosus_LOCK908),rhamnosus_LMS21),rhamnosus_LC705),rhamnosus_DSM20021),rhamnosus_ATCC8530),rhamnosus_ASCC),rhamnosus_988_LRHA),rhamnosus_943_LRHA),rhamnosus_906_LRHA),rhamnosus_870_LRHA),rhamnosus_769_LRHA),rhamnosus_541_LRHA)));
117061_hydrolase_alignment_tree	(rhamnosus_40f,((((((((((((((((((((((((((((((((rhamnosus_24,rhamnosus_HN001),rhamnosus_E800),rhamnosus_390_LRHA),rhamnosus_214_LRHA),rhamnosus_186_LRHA),rhamnosus_PEL6),rhamnosus_PEL5),rhamnosus_LR071),rhamnosus_GG),rhamnosus_ATCC53103),rhamnosus_313),((((rhamnosus_L35,rhamnosus_L34),rhamnosus_LR108),((((((rhamnosus_R0011,rhamnosus_LR138),rhamnosus_LOCK900),rhamnosus_K32),rhamnosus_CLS17),rhamnosus_ATCC21052),(((rhamnosus_893_LRHA,rhamnosus_784_LRHA),rhamnosus_319_LRHA),rhamnosus_116))),(rhamnosus_CNCM_I3698,rhamnosus_979_LRHA))),(((rhamnosus_LRHMDP2,rhamnosus_LRHMDP3),rhamnosus_708_LRHA),rhamnosus_699_LRHA)),rhamnosus_R193),rhamnosus_LR073),rhamnosus_LOCK908),rhamnosus_LMS21),rhamnosus_LC705),rhamnosus_DSM20021),rhamnosus_BPL15),rhamnosus_BPL5),rhamnosus_ATCC8530),rhamnosus_ASCC),rhamnosus_988_LRHA),rhamnosus_943_LRHA),rhamnosus_906_LRHA),rhamnosus_870_LRHA),rhamnosus_769_LRHA),rhamnosus_541_LRHA),rhamnosus_526_LRHA),rhamnosus_308),rhamnosus_51B));
117065_glycopeptide_antibio_alignment_tree	(rhamnosus_40f,((((((((((((((((((((((((((((((((rhamnosus_R0011,rhamnosus_LOCK900),rhamnosus_CLS17),rhamnosus_ATCC21052),rhamnosus_K32),((rhamnosus_L35,rhamnosus_L34),rhamnosus_LR108)),((((rhamnosus_LRHMDP2,rhamnosus_LRHMDP3),rhamnosus_708_LRHA),rhamnosus_699_LRHA),(((((((((((rhamnosus_PEL6,rhamnosus_PEL5),rhamnosus_LR071),rhamnosus_HN001),rhamnosus_GG),rhamnosus_E800),rhamnosus_ATCC53103),rhamnosus_390_LRHA),rhamnosus_313),rhamnosus_214_LRHA),rhamnosus_186_LRHA),rhamnosus_24))),rhamnosus_979_LRHA),rhamnosus_CNCM_I3698),rhamnosus_R193),rhamnosus_LR138),rhamnosus_LR073),rhamnosus_LOCK908),rhamnosus_LMS21),rhamnosus_LC705),rhamnosus_DSM20021),rhamnosus_BPL15),rhamnosus_BPL5),rhamnosus_ATCC8530),rhamnosus_ASCC),rhamnosus_988_LRHA),rhamnosus_943_LRHA),rhamnosus_906_LRHA),rhamnosus_893_LRHA),rhamnosus_870_LRHA),rhamnosus_784_LRHA),rhamnosus_769_LRHA),rhamnosus_541_LRHA),rhamnosus_526_LRHA),rhamnosus_319_LRHA),rhamnosus_308),rhamnosus_116),rhamnosus_51B));
117071_30S_ribosomal_protei_alignment_tree	(rhamnosus_24,(((((((((((((((((((((((((((((((((((((((((rhamnosus_LR108,rhamnosus_LR073),rhamnosus_LR071),rhamnosus_LOCK908),rhamnosus_LMS21),rhamnosus_LC705),rhamnosus_L35),rhamnosus_L34),rhamnosus_K32),rhamnosus_HN001),rhamnosus_GG),rhamnosus_E800),rhamnosus_DSM20021),rhamnosus_CNCM_I3698),rhamnosus_CLS17),rhamnosus_BPL15),rhamnosus_BPL5),rhamnosus_ATCC53103),rhamnosus_ATCC8530),rhamnosus_ASCC),rhamnosus_988_LRHA),rhamnosus_979_LRHA),rhamnosus_943_LRHA),rhamnosus_906_LRHA),rhamnosus_893_LRHA),rhamnosus_870_LRHA),rhamnosus_784_LRHA),rhamnosus_769_LRHA),rhamnosus_708_LRHA),rhamnosus_699_LRHA),rhamnosus_541_LRHA),rhamnosus_526_LRHA),rhamnosus_390_LRHA),rhamnosus_319_LRHA),rhamnosus_313),rhamnosus_308),rhamnosus_214_LRHA),rhamnosus_186_LRHA),rhamnosus_116),rhamnosus_51B),rhamnosus_40f),((((((((rhamnosus_LOCK900,rhamnosus_ATCC21052),rhamnosus_R193),rhamnosus_R0011),rhamnosus_PEL6),rhamnosus_PEL5),rhamnosus_LRHMDP2),rhamnosus_LRHMDP3),rhamnosus_LR138)));
117072_30S_ribosomal_protei_alignment_tree	(rhamnosus_40f,(((((((((((((((((((((((((((((((((((((((((rhamnosus_R193,rhamnosus_R0011),rhamnosus_PEL6),rhamnosus_PEL5),rhamnosus_LRHMDP2),rhamnosus_LRHMDP3),rhamnosus_LR138),rhamnosus_LR108),rhamnosus_LR073),rhamnosus_LR071),rhamnosus_LOCK908),rhamnosus_LOCK900),rhamnosus_LMS21),rhamnosus_LC705),rhamnosus_K32),rhamnosus_GG),rhamnosus_DSM20021),rhamnosus_CNCM_I3698),rhamnosus_CLS17),rhamnosus_BPL15),rhamnosus_BPL5),rhamnosus_ATCC53103),rhamnosus_ATCC21052),rhamnosus_ATCC8530),rhamnosus_ASCC),rhamnosus_988_LRHA),rhamnosus_943_LRHA),rhamnosus_906_LRHA),rhamnosus_893_LRHA),rhamnosus_870_LRHA),rhamnosus_784_LRHA),rhamnosus_769_LRHA),rhamnosus_708_LRHA),rhamnosus_699_LRHA),rhamnosus_541_LRHA),((((((((rhamnosus_HN001,rhamnosus_E800),rhamnosus_979_LRHA),rhamnosus_390_LRHA),rhamnosus_214_LRHA),rhamnosus_186_LRHA),rhamnosus_24),rhamnosus_L35),rhamnosus_L34)),rhamnosus_526_LRHA),rhamnosus_319_LRHA),rhamnosus_313),rhamnosus_308),rhamnosus_116),rhamnosus_51B));
117080_RNA_pseudouridine_sy_alignment_tree	(rhamnosus_24,(((((((((((((((((((((((((((((rhamnosus_LR073,rhamnosus_LOCK908),rhamnosus_LMS21),rhamnosus_LC705),rhamnosus_DSM20021),rhamnosus_ATCC8530),rhamnosus_ASCC),rhamnosus_988_LRHA),rhamnosus_943_LRHA),rhamnosus_906_LRHA),rhamnosus_870_LRHA),rhamnosus_769_LRHA),rhamnosus_541_LRHA),rhamnosus_526_LRHA),rhamnosus_51B),(((((rhamnosus_LR108,rhamnosus_LR138),(rhamnosus_BPL15,rhamnosus_BPL5)),(((rhamnosus_893_LRHA,rhamnosus_784_LRHA),rhamnosus_319_LRHA),rhamnosus_116)),((rhamnosus_R193,rhamnosus_40f),(((rhamnosus_R0011,rhamnosus_LOCK900),rhamnosus_CLS17),rhamnosus_ATCC21052))),rhamnosus_979_LRHA)),(((rhamnosus_LRHMDP2,rhamnosus_LRHMDP3),rhamnosus_708_LRHA),rhamnosus_699_LRHA)),rhamnosus_L35),rhamnosus_L34),rhamnosus_K32),rhamnosus_HN001),rhamnosus_GG),rhamnosus_E800),rhamnosus_CNCM_I3698),rhamnosus_ATCC53103),rhamnosus_390_LRHA),rhamnosus_313),rhamnosus_308),rhamnosus_214_LRHA),(((rhamnosus_186_LRHA,rhamnosus_PEL6),rhamnosus_PEL5),rhamnosus_LR071)));
117083_peptidase_alignment_tree	((((((((((((((((rhamnosus_LRHMDP2,rhamnosus_LRHMDP3),rhamnosus_708_LRHA),rhamnosus_699_LRHA),(((rhamnosus_893_LRHA,rhamnosus_784_LRHA),rhamnosus_319_LRHA),rhamnosus_116)),((((((((rhamnosus_HN001,rhamnosus_E800),rhamnosus_390_LRHA),rhamnosus_214_LRHA),rhamnosus_186_LRHA),rhamnosus_R0011),rhamnosus_LOCK900),rhamnosus_CLS17),rhamnosus_ATCC21052)),((((rhamnosus_L35,rhamnosus_L34),rhamnosus_LR108),rhamnosus_24),((((((rhamnosus_LR071,rhamnosus_PEL6),rhamnosus_PEL5),rhamnosus_GG),rhamnosus_ATCC53103),rhamnosus_313),rhamnosus_979_LRHA))),(rhamnosus_LR138,rhamnosus_K32)),rhamnosus_R193),rhamnosus_LR073),rhamnosus_LMS21),rhamnosus_LC705),rhamnosus_DSM20021),rhamnosus_CNCM_I3698),rhamnosus_943_LRHA),rhamnosus_526_LRHA),(((((rhamnosus_988_LRHA,rhamnosus_906_LRHA),rhamnosus_870_LRHA),rhamnosus_40f),(((rhamnosus_LOCK908,rhamnosus_ASCC),rhamnosus_769_LRHA),rhamnosus_51B)),((((rhamnosus_BPL15,rhamnosus_BPL5),rhamnosus_ATCC8530),rhamnosus_541_LRHA),rhamnosus_308)));
117084_transporter_alignment_tree	(rhamnosus_40f,((((((((((((((((((((((((((((((((rhamnosus_R0011,rhamnosus_LOCK900),rhamnosus_CLS17),rhamnosus_ATCC21052),(rhamnosus_E800,rhamnosus_186_LRHA)),rhamnosus_HN001),rhamnosus_390_LRHA),rhamnosus_214_LRHA),(((rhamnosus_893_LRHA,rhamnosus_784_LRHA),rhamnosus_319_LRHA),rhamnosus_116)),(((rhamnosus_LRHMDP2,rhamnosus_LRHMDP3),rhamnosus_708_LRHA),rhamnosus_699_LRHA)),(rhamnosus_LR138,rhamnosus_K32)),((((((((rhamnosus_PEL6,rhamnosus_PEL5),rhamnosus_LR071),rhamnosus_GG),rhamnosus_ATCC53103),rhamnosus_979_LRHA),rhamnosus_313),(rhamnosus_L35,rhamnosus_L34)),rhamnosus_LR108)),rhamnosus_24),rhamnosus_R193),rhamnosus_LR073),rhamnosus_LOCK908),rhamnosus_LMS21),rhamnosus_LC705),rhamnosus_DSM20021),rhamnosus_CNCM_I3698),rhamnosus_BPL15),rhamnosus_BPL5),rhamnosus_ATCC8530),rhamnosus_ASCC),rhamnosus_988_LRHA),rhamnosus_943_LRHA),rhamnosus_906_LRHA),rhamnosus_870_LRHA),rhamnosus_769_LRHA),rhamnosus_541_LRHA),rhamnosus_526_LRHA),rhamnosus_308),rhamnosus_51B));
117085_membrane_protein_alignment_tree	(rhamnosus_40f,((((((((((((((((((((((((((((((rhamnosus_R0011,rhamnosus_LOCK900),rhamnosus_HN001),rhamnosus_E800),rhamnosus_CLS17),rhamnosus_ATCC21052),rhamnosus_390_LRHA),rhamnosus_214_LRHA),rhamnosus_186_LRHA),rhamnosus_24),(((((rhamnosus_893_LRHA,rhamnosus_784_LRHA),rhamnosus_319_LRHA),rhamnosus_116),(((rhamnosus_LRHMDP2,rhamnosus_LRHMDP3),rhamnosus_708_LRHA),rhamnosus_699_LRHA)),(((rhamnosus_L35,rhamnosus_L34),((rhamnosus_LR138,rhamnosus_K32),((((((rhamnosus_PEL6,rhamnosus_PEL5),rhamnosus_LR071),rhamnosus_GG),rhamnosus_ATCC53103),rhamnosus_979_LRHA),rhamnosus_313))),rhamnosus_LR108))),rhamnosus_R193),rhamnosus_LR073),rhamnosus_LOCK908),rhamnosus_LMS21),rhamnosus_LC705),rhamnosus_DSM20021),rhamnosus_CNCM_I3698),rhamnosus_BPL15),rhamnosus_BPL5),rhamnosus_ATCC8530),rhamnosus_ASCC),rhamnosus_988_LRHA),rhamnosus_943_LRHA),rhamnosus_906_LRHA),rhamnosus_870_LRHA),rhamnosus_769_LRHA),rhamnosus_541_LRHA),rhamnosus_526_LRHA),rhamnosus_308),rhamnosus_51B));
[truncated: 2,121,508 more chars]
