# Supplementary material for: Clustering of Pan- and Core-genome of Lactobacillus provides Novel Evolutionary Insights for Differentiation
Source: BMC Genomics. 2018 Apr 24;19:284. doi: 10.1186/s12864-018-4601-5 (PMC5937832; doi:10.1186/s12864-018-4601-5)
Supplement: Supplementary file 22 — Core-genome fasta for Lactobacillus plantarum (Fasta). (FASTA 193 kb) [file 12864_2018_4601_MOESM22_ESM.fasta]

>ID:YP_005851210.1 |[Lactobacillus delbrueckii subsp. bulgaricus 2038]|2038|chromosomal replicat..|1365|NC_017469(1872918):277-1641:1 ^GI:385814819,GeneID:12461056^ Lactobacillus delbrueckii subsp. bulgaricus 2038 chromosome, complete genome.|neighbours:start(),ID:YP_005851211.1(1)|neighbour_genes:start(),DNA polymerase III s..|
MFDLEKFWDSFNAEMRSEFNEVSYNAWFKNTKPVSFNKDTHELVISVQTPVAKGYWEQNISANLIQSAYA
YAGIDIYPVFVVKNGPTPSSERMLEPQPQAKPEKARPQGREFTKDLRLNEKYTFENFIQGEGNKLAAGAA
LAVADNPGTFYNPLFIFGGVGLGKTHLMQAIGHQMLAERPDAKVVYIQSETFVNDFINSIKNKTQDKFRE
KYRTADLLLVDDIQFFAKKEGIQEEFFHTFETLYNDQKQIVMTSDRLPTEIPDLSERLVSRFAWGLQVEI
TPPDLETRIAILRKKAESEGLEIDESTLDYVASQVDTNIRELEGALVKVQAQATIQKQDINIGLARSALA
DLKLVQKSRGLQISKIQEVVANYFQTSVPDLKGKKRVRQIVIPRQIAMYLSRELTDASLPKIGQEFGGKD
HTTVMHACDKIARQIKTDTEIKSAVSDLRQMLER

>ID:YP_005851211.1 |[Lactobacillus delbrueckii subsp. bulgaricus 2038]|2038|DNA polymerase III s..|1128|NC_017469(1872918):1823-2950:1 ^GI:385814820,GeneID:12461057^ Lactobacillus delbrueckii subsp. bulgaricus 2038 chromosome, complete genome.|neighbours:ID:YP_005851210.1(1),ID:YP_005851212.1(1)|neighbour_genes:chromosomal replicat..,hypothetical protein|
MKFTVQRNLFINDLNSVLKAVSSRVQIPILSGIKLDLTETELIMTGSNADISIELSQPISDDLRVESTGS
IVVTAHLFSEIVRKLPGREFTFEVKEGNQIQITSDKADYVINGLDASAYPRLPEIAGTSFSLPSKTLREL
ITQTVFAVSTEESRPTLTGVNFSFKNGQIKAVATDSHRLSQRIVDIAAGPSEGLSLIIPGKNLQELAQII
GDADQDIKVYLGDSQIRFEFENLSFYTRLLEGVYPDVDRLLPTESTTSVQFTVSDLMQTLSRASLLTHAN
RTNAVQMTLNVADQTVLVSGNSPEVGKIEEEVGFSSLTGRDMTISFNPDYMAAALRASVTDSVIINFTES
LRPFTVVPNDQSVEFVQLITPIRTF

>ID:YP_005851213.1 |[Lactobacillus delbrueckii subsp. bulgaricus 2038]|2038|DNA repair and genet..|1146|NC_017469(1872918):3405-4550:1 ^GI:385814822,GeneID:12461059^ Lactobacillus delbrueckii subsp. bulgaricus 2038 chromosome, complete genome.|neighbours:ID:YP_005851212.1(1),ID:YP_005851214.1(1)|neighbour_genes:hypothetical protein,DNA gyrase subunit B|
MYLSRFKQSGFRNLAPLDLEFDPHVNVFLGENAQGKTNLLEAIYFLAISRSHRTSNDREMIAFGQDFASL
AGRVHKRQLDLDLRIVISKKGKSAWVNRVEQARLSKYVGHLNAILFSPEDMELVKGAPSLRRRFMDLEFG
QINPEYLYFASQYRQLLQQRNNYLKQLARRQASDQVLLGVLTEQVATAASELIWRRYRYLADLNRYAAEA
YRAISGQREELRVLYRPSAKEITAADQPAQIKQKLLDRFAEIADDELRRATTQLGPHRDDLEFQLDGKNA
HLFASQGQQRTIALSLKLAEIQLIKQLTGEEPILLLDDVMSELDQNRQAALLNFIHGQTQTFITTTDLDS
ISQEIVKQPRIFYIHSGQIIEKEEGLNGRRR

>ID:YP_005851214.1 |[Lactobacillus delbrueckii subsp. bulgaricus 2038]|2038|DNA gyrase subunit B|1962|NC_017469(1872918):4534-6495:1 ^GI:385814823,GeneID:12461060^ Lactobacillus delbrueckii subsp. bulgaricus 2038 chromosome, complete genome.|neighbours:ID:YP_005851213.1(1),ID:YP_005851215.1(1)|neighbour_genes:DNA repair and genet..,DNA gyrase subunit A|
MADEDNKLKKAKQFEQEADKYNASQIQVLGGLEAVRKRPGMYIGSTSSQGLHHLVWEIIDNGIDEALAGF
ATKIEVTVNEDNSVTVQDDGRGIPVDIEKKTGRPAVETVYTVLHAGGKFGGGGYKVSGGLHGVGASVVNA
LSTKLNVTVMRDGKKYYIAFDHGRVVEELKEVGTVPLTEHGTIVHFWPDPNIFTETTVFDDKILKNRIRE
LAFLNKGLKLTFTDKRKDTAETDVYHFEGGIKEYVSFLNRGQEVLFDEPIYVEGKYEGIDVEVSLQYTTG
YKTTLMTFANNIHTYEGGMHEAGFKTALTRVINDYAHKAKILKENDDNLSGEDIREGMTAVISVKHPSPQ
FEGQTKTKLGNSDARTAVDRAFSETFSTFLMENPQVARKIVEKGQLAERARVAAKRAREVTRKKSGLEIA
NLPGKLADNTSNDPNISELFIVEGDSAGGSAKQGRSRLTQAILPIRGKILNVEKASMDRILANQEIRTLF
TALGAGFGADFDVSKARYHKLIIMTDADVDGAHIRTLLLTLFYRYMRPMIDKGYVYIARPPLYQVRQGKL
IKYLDTDEELHDYLGSLQPSPKPIVQRYKGLGEMDAEQLWETTMDPENRRLDRVDPEYAKDADEVFEMLM
GNEVGPRRKFIEDNAQYVENLDA

>ID:YP_005851215.1 |[Lactobacillus delbrueckii subsp. bulgaricus 2038]|2038|DNA gyrase subunit A|2472|NC_017469(1872918):6508-8979:1 ^GI:385814824,GeneID:12461061^ Lactobacillus delbrueckii subsp. bulgaricus 2038 chromosome, complete genome.|neighbours:ID:YP_005851214.1(1),ID:YP_005851216.1(1)|neighbour_genes:DNA gyrase subunit B,30S ribosomal protei..|
MDNENQGQDRRIRNVDLTQTMRSSFLDYAMSVIVARALPDVRDGLKPVQRRIMYGMNELGVTPDKPYKKS
ARIVGDVMGKYHPHGDSSIYLAMAHMAQDFAYRYMLVDGHGNFGSVDGDRPAAMRYTEARMSKIAVEMLR
DINKNTVDWQRNYDDTENEPTVLPARIPNLLVNGSSGIAVGMTTNIPPHNLSEVISGIHMLMKNPDVTTK
ELMKAIPGPDFPTGGILMGRGGVLHAYESGKGNIVVRAKTEIETEKSGRERIIVSEIPYLVNKAELVQKI
AELARDKVIDGITGVRDESDQSGMRITIDVRRDASASVVLNNLFKETQMQSNFAMNMVAIVDGAPKFLTL
KQMLQYYLAHQEDVITRRTKFDLEKAEARAHILEGLRVALDHIDEIVSLIRNSESSDIAKAGLISRFDLD
DRQAQAILDMRLVRLTGLERDKVEGEYQELLVKIADYKDILAKPERIDQIIYDELLDIQKRFGDKRRTQI
TASEVVTIEDEDLIEEQDVLLTLSHQGYVKRMLIDDFKTQNRGGRGIKGMGVQKGDFIEHLLYSSTHDYL
FFYTNKGKVYMKKAYEIPEYGRSAKGLPIVNLLQLDKGEHIQTVVNLPQGHDDDYAFFITKLGTVKRTKI
REFENIRTNGLIALTLKDGDELSNVLTTDGQQNILIATHQGYAVTFNEDDVRAMGRSAAGVRGINLREGD
YVVGSGILKPEDEVLTISEKGYGKRTAASEYPVKGRGGKGIQTAKIGEKNGPLAGVAVVDGQSDIMLITT
DGIMIRFKTSDVSQTGRSTMGVRLIKVADGNAVASMAVVPAEAEGESEPETEV

>ID:YP_005851217.1 |[Lactobacillus delbrueckii subsp. bulgaricus 2038]|2038|ssDNA-binding protei..|576|NC_017469(1872918):9529-10104:1 ^GI:385814826,GeneID:12461063^ Lactobacillus delbrueckii subsp. bulgaricus 2038 chromosome, complete genome.|neighbours:ID:YP_005851216.1(1),ID:YP_005851218.1(1)|neighbour_genes:30S ribosomal protei..,30S Ribosomal protei..|
MINNVVLVGRLTRDPELRTTGSGISVATFTLAVDRQFTNASGQREADFISCVIWRKAAENFCNFTSKGSL
VGIQGRIQTRNYDNKDGQRVYVTEVLVDNFSLLESRRERESRQQNSGFGGQGQSQNTGFNTGFGGGSGYA
NNAFGSPAQSNGPANAGFNEDNKKDAGGDTNTNPFDSSDDAINVSNDDLPF

>ID:YP_005851219.1 |[Lactobacillus delbrueckii subsp. bulgaricus 2038]|2038|Putative signaling p..|2034|NC_017469(1872918):10496-12529:1 ^GI:385814828,GeneID:12459312^ Lactobacillus delbrueckii subsp. bulgaricus 2038 chromosome, complete genome.|neighbours:ID:YP_005851218.1(1),ID:YP_005851220.1(1)|neighbour_genes:30S Ribosomal protei..,50S ribosomal protei..|
MEEFYENFLRKLELPEFVRDSRLIIAFSSIVFLTVLSTVVAFFINRIFGVALLLVLIVDVFWVVFGVYIL
AKNTNNYAANLSYRIKRGEQEAMIKMPLGILLYDESRHIQWVNPYLQLYLGDKDAIGKTITAVDRKLGKL
VEEALEAQTSESKVVKWGDHQFEMVVQDSIGVIYLLDITRYADLADKYRAERLAIGQIFVDNYDELSERM
HDQELARTSTYLQTTLNDYAEKFKAYLKRIDEDHFLLLAHLQDLEAMEEDKFSVLDKIRLETSRNNTPLT
LSVGIAYGGESLRKIANQAQANLDLALGRGGDQVVLRELGQVARFYGGKSNPMEKRTRVRARMVSQALGE
LFKDVDQVFVQGHQRPDMDSVGSGIGVVKIARLHGVKAHFLLDTAHCNYDVDRLVKKMQAADPQLDLFVS
PDEANAVATDNSLLVMVDHSKYSITYDQRLYDRLRNRIVVIDHHRRGEEFPENPMLTYVEPYASSASELV
TEMVEYQQPAEDNRVLTNLEATAMLAGITVDSKEFSLRTGTRTFDAASYLRSIGADSSVVSELLKEDISS
FLVKSHLVASLQMLRPKMAVMQGPEDKVIDPILTAQAADMALDLEGVSASFAITRRSGDKVGISARSMGH
INVQVIMEKLGGGGHLSNAATQIKDITVKEASQHLLAAIDEYLEENS

>ID:YP_005851221.1 |[Lactobacillus delbrueckii subsp. bulgaricus 2038]|2038|Replicative DNA heli..|1371|NC_017469(1872918):13031-14401:1 ^GI:385814830,GeneID:12459314^ Lactobacillus delbrueckii subsp. bulgaricus 2038 chromosome, complete genome.|neighbours:ID:YP_005851220.1(1),ID:YP_005851222.1(-1)|neighbour_genes:50S ribosomal protei..,hypothetical protein|
MDNLVTQQIPHDSAAEKAVLGAIFIDPEVINEVSSVLEPADFYEHANRLVYSALLALYDESRSIDLVTLQ
EELKRRGQLEELGDMAYVSELLLATPTAFHAKDYARIVHQKAQLRNLINASQKIISSAIQGSDSVDEILS
NAENEIMNVSNEKGSGGFHKIEDLVAGAFEQISNNAQNQDAVTGLRTGFAYLDEMTTGLHDDELIILAAR
PGVGKTSFAMNIAKNVGITEKKPVAVFSLEMSGEQLVQRMLASTGLIDSQHLRTGILDRDEWNQLDMAAS
VLRQAPIYIDDTPGIKISEIRAECLALQKELGDLGLVVIDYLQLIEGPKTESRQQEVSAISRQLKKMAKE
LHVPVISLSQLSRSVEQRQDKRPILSDLRESGSIEQDADIVGFLYRDDYYRDENADGEEPKEDPENVEVE
VIIEKNRSGRRGSAKLMFSKPYNRFSNLDTGHEAQG

>ID:YP_005851304.1 |[Lactobacillus delbrueckii subsp. bulgaricus 2038]|2038|Putative response re..|729|NC_017469(1872918):102294-103022:1 ^GI:385814913,GeneID:12459397^ Lactobacillus delbrueckii subsp. bulgaricus 2038 chromosome, complete genome.|neighbours:ID:YP_005851303.1(-1),ID:YP_005851305.1(1)|neighbour_genes:hypothetical protein,Putative histidine k..|
MPKKILVVDDEKPISDIIKFNLIKEGFDVETAYDGEEAVEKVEEYNPDLLILDLMLPKKDGLEVAREVRQ
THDMPIIMVTAKGGEIDKVLGLEMGADDYVTKPFSNRELVARVKANLRRRDIVKKAVEVNQQKEKEQESN
DIQIGNLLIKPDAYLVEKNGEKIELTHREFELLYYMAQHMDQVMTREHLLQTVWGYDYFGDVRTVDVTVH
RLREKIEDNPVRPKILVTRRGVGYFVKQQTEE

>ID:YP_005851305.1 |[Lactobacillus delbrueckii subsp. bulgaricus 2038]|2038|Putative histidine k..|1908|NC_017469(1872918):103057-104964:1 ^GI:385814914,GeneID:12459398^ Lactobacillus delbrueckii subsp. bulgaricus 2038 chromosome, complete genome.|neighbours:ID:YP_005851304.1(1),ID:YP_005851306.1(1)|neighbour_genes:Putative response re..,hypothetical protein|
MDGLMKKDKKARKEKVKKEKTYLLKRAVSSIQTKIALIFMLLLLATIEIIGAYFTRQMEQTSINNFQTTI
QLQSIVTDQLTTQLVKNGKSADRKMNQIITDYSNDAISEIQVVDSKNVIRAVSNLSDKNRVGQLSNNGDI
REVINSGQQKTQVTSDQKGSFMVQIVPLTSGTNIVGAVYVRASMADVFNNLRNISMMFLTASLLAVVVAA
IASMFISRAITRPIEELRQQAIQVADGDYSTQVKIYSNDELGQLGAAFNTLSTKIERSNEQSESERRRLD
SVLSHMTDGVIATDRHGNVSIMNQMAQDFLDVKAEDAVKKPISQVLGLGEDYTSQDLISNQSDMQVTVNA
GTDDEMILHASFTLIKRVTGFVSGAVCVLHDVTEQIKNEDEQRQFVSNVSHELRTPLTSVRAYIEALNEG
AWKDPEIAPQFLDVTQKETERMIRMVNDLLVLSRMDRGATKLEPEWVNFTDFVSHLLNRFDMIVEHDQGE
AQSDTKEYVIKRDLGNQALWVEIDTDQMMRVIDNIMNNAIKYSPDGGTITVRLTQNQNQILLSISDQGLG
IPRKDLGKIFDRFYRADKARSRAQGGTGLGLAIAKEIVTAHGGRIWADSREGHGSTFYIALPYEPMDEED
EWDEV

>ID:YP_005851307.1 |[Lactobacillus delbrueckii subsp. bulgaricus 2038]|2038|hypothetical protein|801|NC_017469(1872918):106502-107302:1 ^GI:385814916,GeneID:12459400^ Lactobacillus delbrueckii subsp. bulgaricus 2038 chromosome, complete genome.|neighbours:ID:YP_005851306.1(1),ID:YP_005851308.1(1)|neighbour_genes:hypothetical protein,hypothetical protein|
MDHRKIEWLFLILFCLVDIYLLIELWRAPVTLTSSTNSVTTSTSLKAEMKSDNITVPSLSIKGDSGYYLA
TRSKSDLKEAAKKLSSDVFTSYAEGDKTLYATMKTAIPLERMTVGEFKNDSNYVPHGKQYVFAKNLSSNS
SYVYVQKSQYGLVYSSLAQLVVNVRNKKITGYYQTYLTDLSSVRELQATISPLRAVTNLYTTRELADNSR
VMQVKLGYTKLTEVRGSVIFVPTWLVWIENKSSKSSCLKRVNAFSGQLLQNSTLDD

>ID:YP_005851308.1 |[Lactobacillus delbrueckii subsp. bulgaricus 2038]|2038|hypothetical protein|798|NC_017469(1872918):107321-108118:1 ^GI:385814917,GeneID:12459401^ Lactobacillus delbrueckii subsp. bulgaricus 2038 chromosome, complete genome.|neighbours:ID:YP_005851307.1(1),ID:YP_005851309.1(1)|neighbour_genes:hypothetical protein,Putative heat shock ..|
MQFAVLSSGSAGNCSLLMTDQHKILMDAGLSGKKTKELLAKVGVAIEDLDMVFLSHDHGDHSGGMGVLMR
RYPQLNAFSNTVTWKYLEETGKIGCLPKDQINVIEPGQTKCYGDLEVTAFATSHDAAQPQYYVFSSGGKR
LACLTDTGYVSEEVEYEIQDADAYLLEFNYDDLMLRSGPYPWSLQQRVRSDHGHLSNEQAAETLARVISS
KTKHVFMAHRSQQNNLNYLARDVAEEVLAARDADVASDLELHDTEPMTPSSLINL

>ID:YP_005851310.1 |[Lactobacillus delbrueckii subsp. bulgaricus 2038]|2038|hypothetical protein|480|NC_017469(1872918):109988-110467:1 ^GI:385814919,GeneID:12459403^ Lactobacillus delbrueckii subsp. bulgaricus 2038 chromosome, complete genome.|neighbours:ID:YP_005851309.1(1),ID:YP_005851311.1(1)|neighbour_genes:Putative heat shock ..,hypothetical protein|
MNIKIVCVGKLKEKYFKDGIAEYQKRLSRFAKVEIVQVPDEKAPESLSPAQMEEVKKREGERILSKIKDK
EYVYVLAIKGKERASEEFAKELKNLGTYGHSDITFVIGGSLGTSDAVNKRANDLFSFGKLTMPHQLMRLV
LIEQIYRAFMINSGSPYHK

>ID:YP_005856771.1 |[Lactobacillus casei LC2W]|LC2W|gnd|1419|NC_017473(3039042):1801864-1803282:-1 ^GI:385820384,GeneID:12464989^ Lactobacillus casei LC2W chromosome, complete genome.|neighbours:ID:YP_005856770.1(-1),ID:YP_005856772.1(-1)|neighbour_genes:DNA-binding response..,5-nitroimidazole ant..|
MDKPQIGVVGMAVMGKNLALNIESRGNTVAIFNRTGSKTKAVVEEHPDKKLVPSYKIEDFVASLEKPRRI
IMMVKAGAGTDAVIKELLPLLDKGDVLIDGGNTFFEDTMRRSAELDKSGINFIGMGVSGGELGALHGPSL
MPGGQKEAYDLVAPILEAISAKAEDGAPCVTYIGPNGAGHYVKMVHNGIEYGDMELIAESYNLMRNLLGL
DVKEMADIFSEWNKGELDSYLIDITADILTRKDDLGSDKPIVDMILDRAGNKGTGKWSSQSALELGVPQS
VITESVYARYISAMKQERVEASKVLPKPVANVSVDKKEAIEMIRKALYFSKLMSYAQGFEQLRFASEKYD
WKLQYGDLAKIWRAGCIIRARFLQNITDAYNKKPDLQNLLRDDYFLNIAKNYQESVRDLVGVAVKAGVPV
PGLSAAISYYDSYRSAVLPANLTQAQRDYFGAHTYERTDRDGIYHYSWYTEA

>ID:YP_005852581.1 |[Lactobacillus delbrueckii subsp. bulgaricus 2038]|2038|Glucose-6-p 1-dehydr..|1449|NC_017469(1872918):1439689-1441137:-1 ^GI:385816190,GeneID:12460674^ Lactobacillus delbrueckii subsp. bulgaricus 2038 chromosome, complete genome.|neighbours:ID:YP_005852580.1(-1),ID:YP_005852582.1(-1)|neighbour_genes:DNA polymerase IV,protein translocase|
MNNIPTVMILFGGSGDLAHRKIYPALFNLYRRNVIHDNFAVIGTARRPWSHEYLREQVAQAVHESWEEVD
EAQLTEFASHFFYQSHDVTNVEHYVTLKQLAQELDERYECGGNRIFYMAMAPSFFGTITEHIADQHLTGT
GFNRLVVEKPFGTDLASAEVLNQQIRNSFAEDQVFRIDHYLGKEMVQNILPLRFGNSLFKRIWNADAVKN
VQVTLAERLGVEARGGYYNNSGALRDMVQNHIMQIITLLAMPEPKDLSAKAIHAAKEDLLASLVIPDEKA
VSENIIRGQYLGTETTFEYVKEPNVAEDSKTETYVAGRLEFSKGPLAGVPVYFRTGKEMREKKTRVDVVF
KDEAGLYGDKAKTNVLTIEIDPVNQVYFRLNGKIVAGDDLRLERFRYRYSEDEQAEVPDGYERLIHDVFV
NDSTNFTKWEELKQYWRFVDAVEAAWQKQNAAGEKPVKYRPYGMGPDTSKIFADPEDGWIYK

>ID:YP_005851779.1 |[Lactobacillus delbrueckii subsp. bulgaricus 2038]|2038|ABC transporter solu..|882|NC_017469(1872918):564636-565517:-1 ^GI:385815388,GeneID:12459872^ Lactobacillus delbrueckii subsp. bulgaricus 2038 chromosome, complete genome.|neighbours:ID:YP_005851778.1(1),ID:YP_005851780.1(1)|neighbour_genes:hypothetical protein,hypothetical protein|
MKKTHRQLIIWPILLLATLFLAGCAKDEQSSKSQIKIVTSTNIYADIAQNIVGKYGKATALIANGNSNPH
DYEPTTNAAKTVADADIIVANGMGYDSWMGNLAASNGKKAVKVGEDLMQLDSRANPHIWYNLNMPKKYVA
YLVKKLSKLDKKHASYYQAQGKKYLQKIAKIEKVADGIKGSKAKPVFVSEPVFDYALERTGFKIGNKNFE
EATEKETDPSAAVIAQMNEAIKKKQIPFFVNNTQASSDTVKYFVKKAKKQGIPIVEVRETMPNKVSYADW
MLDNYQKLAKFGD

>ID:YP_005851712.1 |[Lactobacillus delbrueckii subsp. bulgaricus 2038]|2038|protein recA|1110|NC_017469(1872918):500814-501923:1 ^GI:385815321,GeneID:12459805^ Lactobacillus delbrueckii subsp. bulgaricus 2038 chromosome, complete genome.|neighbours:ID:YP_005851711.1(1),ID:YP_005851713.1(1)|neighbour_genes:CDP-diacylglycerol- ..,HD superfamily hydro..|
MAKDEKKAALEAALKKIEKNFGKGAVMRMGEKVDTQISTVPSGSLALDAALGVGGYPRGRIVEIYGPESS
GKTTVALHAVAEVQKRGGTAAYIDAENAMDPAYAEALGVDIDQLILSQPNTGEEGLQIADTLISSGAIDI
VVVDSVAALVPRAEIEGEMGDSHVGLQARLMSQALRKLSGTIAKTKTIAIFINQIREKVGVMFGNPETTP
GGRALKFYSTIRLEVRRAEQIKQSTNVIGNRVKIKVVKNKVAPPFKVAEVDIMYGQGISQSGELLDMAAD
QDIVDKAGAWYSYHGEKIGQGRENAKKYLEEHPDVSEDIQTQVRKAYGIDAESLEEKEDPEKVKEQRAKK
AAPGEEKPAEPASPEKTDK

>ID:YP_005851892.1 |[Lactobacillus delbrueckii subsp. bulgaricus 2038]|2038|ABC transporter ATP-..|1056|NC_017469(1872918):675410-676465:1 ^GI:385815501,GeneID:12459985^ Lactobacillus delbrueckii subsp. bulgaricus 2038 chromosome, complete genome.|neighbours:ID:YP_005851891.1(1),ID:YP_005851893.1(1)|neighbour_genes:OM lipoprotein,ABC transporter-perm..|
MSIVQLDHVSVTFKRKKAADVQAVQDVTLHIEKGDIYGIVGFSGAGKSTLVRTINLLQKPTAGDVVVGGV
DFVKDGKQVISGKDLQARRRKIGMIFQQFNLLNETTVIENIAFALKHSDLSDDELEEKCHKLLKLVDLED
KANAYPAQLSGGQQQRVAIARALANDPEILLSDEATSALDPQTTIQILDLLKKLNRELGLTIVLITHEMA
AVKKIANKVAVMENGRVVENGNLRDVFLAPKAELTQKFVGGSLAVVDTLKSLNISLAENEALYQLVYSLN
NVAKSIIIELYREVGVEASMLYGNVEVLADEPVGTLLVMVKGDADKQKATLKFLSDEGVTVTELDERGNR
L

>ID:YP_005851442.1 |[Lactobacillus delbrueckii subsp. bulgaricus 2038]|2038|Inosine-5-monophosph..|1158|NC_017469(1872918):242294-243451:1 ^GI:385815051,GeneID:12459535^ Lactobacillus delbrueckii subsp. bulgaricus 2038 chromosome, complete genome.|neighbours:ID:YP_005851441.1(-1),ID:YP_005851443.1(1)|neighbour_genes:xanthine phosphoribo..,GMP synthase|
MSLWETKFAKEGITFDDVLLIPAESHVLPNEVDLSTQLAPNLKLNIPLISAGMDTVTEGRMAAAMAKMGG
LGVVHKNLSIQAQADEVRLAKNTPVTAEDTYAAVDKDGKLLVAAAVGVTSDTFERAKALFEAGADAIVID
TAHGHSAGVLRKIKEIRDHFPHNTLIGGNVATAEGTRALFEAGVDVVKVGIGPGSICTTRVVAGVGVPQL
TAIYDAADVAREFGKPIIADGGIKYSGDVVKALAAGGNAVMLGSMLSVTEEAPGDVQQGSDGRLVKSYRG
MGSVGAMSQQHGSSDRYFQGGVNEANKLVPEGIEAVVSYKGTVSNVVYQILGGLRSGMGYCGAENIDKLI
ETAQFVRISNAGLRESHPHDVMMSKAAPNYGGIDF

>ID:YP_005851965.1 |[Lactobacillus delbrueckii subsp. bulgaricus 2038]|2038|histidyl-tRNA synthe..|1287|NC_017469(1872918):766908-768194:1 ^GI:385815574,GeneID:12460058^ Lactobacillus delbrueckii subsp. bulgaricus 2038 chromosome, complete genome.|neighbours:ID:YP_005851964.1(1),ID:YP_005851966.1(1)|neighbour_genes:D-tyrosyl-tRNA(Tyr) ..,Aspartyl-tRNA synthe..|
MRVQRPKGTVDILPETSGQWEKVEQTARDLFKRANYHEIRTPSFENYELFSRSSGETSDVVEKEMYDFED
KGGRHIALRPEGTAGVVRAYVENKIYGPDYVKPFNVYYIAAMYRYERPQAGRQREFHQIGVESFGSNGYL
ADVETILLGHDLLAELGVKNYELHINTLGDSEVRQAYHDALVDYFTPVKDQLSEDSQRRLGKNPLRILDS
KAEEDQQFLSEAPKIRDYLDEESKENFNKILASLDKLGVKYVIDDDLVRGLDYYTGVIFEFMVDDPTLWA
SPSTVLGGGRYNHLVEEFSGPETPAVGFGIGEERLMLVLSKQNPEMFEDQGIDFFITNIGEGTDIKAVEV
ARQLRSLGFSAQYDVDQKKLKAQFRKADRVGARYVVTLGAKELAEGKLTVKRLSDGQQFSLEFTDLEDKT
NLLSKIEK

>ID:YP_005851961.1 |[Lactobacillus delbrueckii subsp. bulgaricus 2038]|2038|Transcription regula..|534|NC_017469(1872918):762226-762759:-1 ^GI:385815570,GeneID:12460054^ Lactobacillus delbrueckii subsp. bulgaricus 2038 chromosome, complete genome.|neighbours:ID:YP_005851960.1(1),ID:YP_005851962.1(1)|neighbour_genes:hypothetical protein,Methyltransferase|
MVSWKAVITMSKKKKNKDKLDKTLVEKILDQHKIAYEQHISEISEDHGVAQVGTGKPVLDGHPVYKTLAV
NGNKTGPIVGVVPLSGHLDLKKIAKASGNKKCEMIPLKQLEKTTGYVHGANTPIGIYHSKKFPIFLDESV
LKEDGIWVSSGEVGRSVMVNPLDLQKLVKATMADLQE

>ID:YP_005852211.1 |[Lactobacillus delbrueckii subsp. bulgaricus 2038]|2038|hypothetical protein|741|NC_017469(1872918):1027985-1028725:-1 ^GI:385815820,GeneID:12460304^ Lactobacillus delbrueckii subsp. bulgaricus 2038 chromosome, complete genome.|neighbours:ID:YP_005852210.1(-1),ID:YP_005852212.1(-1)|neighbour_genes:hypothetical protein,hypothetical protein|
MTQFIEKISALAKEFADPELDRQVQEIKMIDECVSRQRMLLFAPDRLGISDDRFAELTWELPDSQIKDLR
ALNNLLNNVRQYLSLEYGIWSLPNMETAQLFKNELGIETALEVMAGNAYWSKALSEAGIQVWATDSLEWS
KSSKTGKKPFYPVENLPADQAVMKYATCDMILCSWAPNFGQADLELIAAKQHYAPAARLFFIGEKGVTNS
PEFWTRKHFAKSSELRKINRSFKSYDFIKEKFIEVS

>ID:YP_005852558.1 |[Lactobacillus delbrueckii subsp. bulgaricus 2038]|2038|hypothetical protein|984|NC_017469(1872918):1418422-1419405:1 ^GI:385816167,GeneID:12460651^ Lactobacillus delbrueckii subsp. bulgaricus 2038 chromosome, complete genome.|neighbours:ID:YP_005852557.1(-1),ID:YP_005852559.1(1)|neighbour_genes:S-adenosylmethionine..,DedA family protein|
MVLVYFRKEISLIKQYDLAVIGAGPVGLFAAYFAHLHGLKTVILESLNEPGGQPEMLYPFKKILDIPVFN
EITAADLTKRLLANLTDQDLVTGHKVSQLEKTDEFVIDGEYQVRSIIVATGNGAFKAKKFPLKATPEAED
HIHYFFKNPDLFAGQKIGIFGGGDTALDWAQELSQIADVTLVHRRDQFRGMESSVENLKADQKVTLKTPY
LPKSMQVEKGQLEISLKMVGGDEVTQETFDQILVAYGFRADNRFVSKWGVDLDQGLIAVDRSMQTSVPGI
YAIGDSCGYPGRVPVIGIGFGEAQIAVNAIMQDLFPEKSLTIHSTSI

>ID:YP_005851794.1 |[Lactobacillus delbrueckii subsp. bulgaricus 2038]|2038|Alkaline phosphatase..|2223|NC_017469(1872918):576441-578663:-1 ^GI:385815403,GeneID:12459887^ Lactobacillus delbrueckii subsp. bulgaricus 2038 chromosome, complete genome.|neighbours:ID:YP_005851793.1(1),ID:YP_005851795.1(1)|neighbour_genes:Histidine kinase,hypothetical protein|
MKHSKFLGKFQSRTGFLTLLVICYWLKYLFVAYCDFNLGLANPLQHIIMWFSPLGTSIILISLGFYFSKP
MASYIAMLALDFANTALLFANVLYYRQFTDFITVKTMANLSKVSQGLGKSSAALLAPSDIFIWLDLIVIV
ILLAVKVIKIDQRSYGFSRTFAITSFGFFVLGLNMMVAECNRPRLLKNTFDRTYVVKYLGIDTFTVYDAI
KNESSSTVTKTASTSELNKIINFTQQNYAPANSEYFGAEKGENVIIIHLESFQQFLIGMKVNGKEVTPFL
NSLYKNKHTLSYSNFYHQVGLGRTSDAENMLETSTYGISDGSLFTSLGSSNTFQASPQILRANRNYTSAV
FHGNVGSFWNRNDVYKNMGYNYFFDKNYFSQESGDSSGYGLKDKLFFAESVKYLERMQQPFYAKFITVTN
HTPFELATADQDPNFKTSSTSDVTINNYFLTAHYLDQALKEFFTYLKKSGLYEKSMIVIYGDHYGLSNEE
YTTLAPLIGKNPNDWSSYNTAQMQKVPFMIHASNLKGGIKSTLAGEIDVLPTILHLLGISSKQYVQFGTD
MLSAKHKQIIVFRNGTVISPKYVLIGGKTSKGNVYDASGKLLTKMTKKQKAEVKKLAAYGKNSLAYSDTL
NNKNLLRYYTPKGFSPVIPSDYNYSTNYQQMMDLIEQLGKQSTALISQKGDTSKLYKTDASQLAKRQSEI
TQIPESILSSSSSMNESMTSSSSSSSASSSSSKASSKKTK

>ID:YP_005852777.1 |[Lactobacillus delbrueckii subsp. bulgaricus 2038]|2038|phosphoglycerate mut..|654|NC_017469(1872918):1634335-1634988:1 ^GI:385816386,GeneID:12460870^ Lactobacillus delbrueckii subsp. bulgaricus 2038 chromosome, complete genome.|neighbours:ID:YP_005852776.1(1),ID:YP_005852778.1(1)|neighbour_genes:Proteinase,Glycerophosphoryldie..|
MKRIYLVRHGKTFINKYNKMQGWCDTPLTDEGREGAEKAAEALQELPLDIALSSNTLRASETCEIIMEKN
CNRDLLQHLAYPYFREHFYGYFEGMDNDVAWRMVGAAHGFTNAADLAEHATCDQIADWTKEADPYHDAED
SKEFWARWQKGFDLIQQLDGAENILLVSHGFAIKTLAQKFAVDGIDTTVHPRNSSISTLVMDEAGNLQMT
SYNKLQL

>ID:YP_005851591.1 |[Lactobacillus delbrueckii subsp. bulgaricus 2038]|2038|N-acetylmuramidase|654|NC_017469(1872918):381721-382374:1 ^GI:385815200,GeneID:12459684^ Lactobacillus delbrueckii subsp. bulgaricus 2038 chromosome, complete genome.|neighbours:ID:YP_005851590.1(1),ID:YP_005851592.1(1)|neighbour_genes:hypothetical protein,ATP-dependent helica..|
MAGHRKTRKGKQTTTILVVRVFAIILLCLGLFVAFRYYRRQAVQQEQIRQAELAKQEAAAKLLRQKKAFI
QKVGPISQNVDKGTGLLPSITIAQACLESNYGQSALSQKYNNLFGVKGTNPNTSAVMTTKEYSNGKWVTA
KARFQIYDSYEASIRAHVRLFQQGTSWNKDQYKDVLAAKDYKSQAKALVTDGYATDPDYSTKLINLIEQY
NLNKYDN

>ID:YP_005851413.1 |[Lactobacillus delbrueckii subsp. bulgaricus 2038]|2038|Tyr-tRNA synthetase|1266|NC_017469(1872918):210601-211866:1 ^GI:385815022,GeneID:12459506^ Lactobacillus delbrueckii subsp. bulgaricus 2038 chromosome, complete genome.|neighbours:ID:YP_005851412.1(1),ID:YP_005851414.1(1)|neighbour_genes:hypothetical protein,hypothetical protein|
MANFDILEDLKWRGAINQETDEEGLRDYLAKHDDLALYCGTDPTGDSLHIGHLIPFMILKRFQLAGYKPV
IVIGGGTGSIGDPSGRSTERVLQSEETIKHNEEALTAQMVKLFGTENFRIVNNRDWLGKMNLLEFLRDYG
KLFQVNNMLNKEVVASRLENGISFTEFSYQILQAIDFYILNRDHGVQMQIGGADQWGNITAGIDLIHRLE
GADRPAFGLTIPLMLKADGTKFGKSAGGAVWLDPEKTSPYEFYQFWINQDDRDVIKYLKYFTFLKHEEID
ALEEKVKTEPWKREAQKRLAEEVTKFVHGEEGLKEAQTVTEALFSGNVKDLTTKQVEIALAKAPSAESGA
EKKNLVDFLVDTKIESSKRQAREDVNNGAIYVNGDRIQDTDFEVDPAAAFDGKFVIIRKGKKKYTLVHIK
G

>ID:YP_005851363.1 |[Lactobacillus delbrueckii subsp. bulgaricus 2038]|2038|Protein tyrosine pho..|798|NC_017469(1872918):159981-160778:-1 ^GI:385814972,GeneID:12459456^ Lactobacillus delbrueckii subsp. bulgaricus 2038 chromosome, complete genome.|neighbours:ID:YP_005851362.1(1),ID:YP_005851364.1(1)|neighbour_genes:PTS system transport..,Putative nucleotide-..|
MTSLKQQLLDVKGGRNFRELGGYQTVSGKKIKMHKLIRSGHLADLLKEDQEYLRRYGLKYDIDLRTSFER
NKQPDRKISGVEYFADPVFDEDLTNSTMSISDMARESQDPGWGYQRMLWAYKNMATGKNANKAYQHLFEV
LLANEKDSESVLFHCTAGKDRTGFGAILILTALGVPMKTIEKDYLFTNEVIKDFVSQLLAKEKAAGADDS
LLATFRDLQTVQPAYFKYLLDVINRDYGSINAYLHQQIGLSNADLLDLRTIYLEK

>ID:YP_005851677.1 |[Lactobacillus delbrueckii subsp. bulgaricus 2038]|2038|RNA methyltransferas..|1383|NC_017469(1872918):468964-470346:-1 ^GI:385815286,GeneID:12459770^ Lactobacillus delbrueckii subsp. bulgaricus 2038 chromosome, complete genome.|neighbours:ID:YP_005851676.1(1),ID:YP_005851678.1(1)|neighbour_genes:hypothetical protein,regulatory protein R..|
MQKKHFSKNASKERHVIITIKRLGINGEGIGYYKRKIIFIPGALPDEVVVAKIVKDHPQYLEGELVRIKE
ASPDRVPFPSGVDQRIGGLELAHLSYAGQLKFKKDNLVSALEKYHPRGYKNYKIKNTIPASDQWHYRAKA
QYQIERENHHVSLGLYAPNSHQLIDLPEMPTQSEDTQATERAIRDLIIKLRVPIANRRRNLPGVKTIVVR
QAEASQEMQVTLITVGHKLDNLLQLADKIMRLPKVVSVYQNETDWQNPQVWGNKTSKLRGKNQVTEEIMG
KKFALSPRAFFQLNPVQTATLYSEALKLLSLTPDMTLIDAYSGVGTLGILAADQVKQVVGIESIPEAVLD
AQHNVELNHVRNAEYLQGSVEKLLPRLKEDGLPIDALIVDPPRTGLAKSLIKTLLRVKPASFVYISCNPS
TLAQDLVLLGEAYDVRVIENVDMLPQTPRCECIAKLTLRK

>ID:YP_005851673.1 |[Lactobacillus delbrueckii subsp. bulgaricus 2038]|2038|Methionine aminopept..|828|NC_017469(1872918):464370-465197:1 ^GI:385815282,GeneID:12459766^ Lactobacillus delbrueckii subsp. bulgaricus 2038 chromosome, complete genome.|neighbours:ID:YP_005851672.1(-1),ID:YP_005851674.1(1)|neighbour_genes:Flavodoxin,hypothetical protein|
MITIKSVRELKGMQASGHLLATMFEALRDVIKPGISTWDIEEFCQEFVSSRGGRLSEQGFEGYKYGTCIS
VNDEIAHNIPRKNVFLKEGDLVKVDVTCNLNGYESDSCTTYGVGQISEEDQHLIDVTKKAMYMGIDQAVV
GNRIGDIGAVIQHYVEDEEGYGDVRELIGHGIQPSIHEDPEVPHWGKAGHGLRLREGMTITVEPMVEAGG
DWRILQKTVDDPNDDWVFYATPDGSKSAQFEHTFAITKDGPKILTLQKPYDGLEKYIPHFDEMED

>ID:YP_005851381.1 |[Lactobacillus delbrueckii subsp. bulgaricus 2038]|2038|Endopeptidase O|1953|NC_017469(1872918):178696-180648:1 ^GI:385814990,GeneID:12459474^ Lactobacillus delbrueckii subsp. bulgaricus 2038 chromosome, complete genome.|neighbours:ID:YP_005851380.1(1),ID:YP_005851382.1(-1)|neighbour_genes:hypothetical protein,potassium transport ..|
MNNKFAVRGGSGDTTVVDKTARPQDNLYLAVNSDYLDQLEIPADRSRMGSFDQIAENVEKTLMADFAAFA
SGEKEVPALPNLAKAVELYKLAKDFDKRNADGAEPIQADLKKLEGLNSWNDLQGAAAALAKEGFDLPFSF
SVDADMKNTKVNTVYFGGPHIFLPDTTTYESPDAEKLLGVLKEQTLKLFQMAGVSEEKAAEYVDGALAYD
QRLAKVVKSSEEWADYPAMYNPISLADFKSKFTSFDMGQFLAGFLGEEPEVLINTEPRYLDQAEGLLNEA
SFSEIKGWMLVKFINDVASSLSQEFREAAFPFSQALTGQPQLASGIKQAYRIANSTFSEVVGIYYGQTYF
GAAAKEDVLGMIKRMLKVYEDRLAKNDWLSQATKDKAITKLQALILKVGYPDKIEDIYNRLQVTPAEEGG
SLYSNLQAASQESIKYSLEKLHQPVDRTVWMMPGNLVNACYDPQRNDITFPAAILQAPFYSADQSRAANY
GGIGAVIAHEVSHAFDNNGAQFDEFGNMKNWWTEADYKEFADRTKAEIALFDGLKFGPTTLNGKQIVSEN
IADQGGLAAAMTACKEEGQGLEDFYANWARVWAQKSLEAAIKMIVSVDVHAPGPLRANVQAQCQDEFYET
FDVKPGDGMYLAPEDRVKIW

>ID:YP_005852967.1 |[Lactobacillus delbrueckii subsp. bulgaricus 2038]|2038|Na-H antiporter|1272|NC_017469(1872918):1834768-1836039:1 ^GI:385816576,GeneID:12461069^ Lactobacillus delbrueckii subsp. bulgaricus 2038 chromosome, complete genome.|neighbours:ID:YP_005852966.1(1),ID:YP_005852968.1(-1)|neighbour_genes:cadmium efflux ATPas..,hypothetical protein|
MKFIGQLILVLLMTTLLGQVFARFNWPPVIGQLLSGILLGPALLGWIHPNETMTLFSDIGVIMLMFLAGM
ESDLDLLKKYFKISFTVATVGVILPILFIGGASLLFGMQFLEALFIGIVFAATSVSISVEVLRATGKLQT
KAGTAILGAAVVDDILAVIVLSLFTTFSHEGGKSGLTNNFFLNLLFEALYFVFVWLVSKFIAPKFMQLAE
KINVSYSVVIASLILSLGMAYIAELVGLSAVVGAFFGGLAIRQTKQEAEVNSSVSAIGYSVFIPTFFVNI
GLSMTFASIGQDFLFIVVMTVLGVLSKYWAGKYSSKIFGLKPLEGSIVGAGMVSRGEVALIVAQIGIAHH
LFPKDIYSSLILVIILTTVLSPIMLNPLHQKRRSAKLKSSEAKLRCFSYLQTDFSLSLFVVFLYFSFWPS
LKC

>ID:YP_005852840.1 |[Lactobacillus delbrueckii subsp. bulgaricus 2038]|2038|GTP-binding protein|1281|NC_017469(1872918):1694461-1695741:1 ^GI:385816449,GeneID:12460933^ Lactobacillus delbrueckii subsp. bulgaricus 2038 chromosome, complete genome.|neighbours:ID:YP_005852839.1(-1),ID:YP_005852841.1(-1)|neighbour_genes:EpsA protein,Cell wall-associated..|
MIDNQAHSVKAYLAGVNLDDPNFDYSMTELANLAEANNFTVVGSSQQKAENIVASSYLGKGKVAEIKDLA
QGLGASVLIVNDELTPVQIRNLEHMTKLRVIDRTELILEIFSSRARTKQAKLQVQLARLQYELPRLHPSE
NNLDQQHGSGGSTGGGFANRGAGESKLEMNRRTIGKQISAIKHELKEISGQEEIKAARRNQSQLPKVALV
GYTNAGKSTTMNGLLKAFGAGNEDKQVMAKDMLFATLDTSVRRIDLDGFSFILSDTVGFVSKLPHKLVDS
FKATLQEAKDADLLINVVDAADPNMNQMIKTTLEVLDEIGVKDLPMITAYNKADLTDRNYPQIEGGDLLY
SAVDSASIQALAKLITTRLFSNYQITGLRLPLTAGKDLAYLHQHSRVLKEDYQADGIEVSARLSPQDRAR
FSAYQI

>ID:YP_005852768.1 |[Lactobacillus delbrueckii subsp. bulgaricus 2038]|2038|Pantothenate kinase|915|NC_017469(1872918):1627079-1627993:-1 ^GI:385816377,GeneID:12460861^ Lactobacillus delbrueckii subsp. bulgaricus 2038 chromosome, complete genome.|neighbours:ID:YP_005852767.1(-1),ID:YP_005852769.1(1)|neighbour_genes:elongation factor P,arylesterase|
MRNYTEFSRQAWAALTPKTELAVTNEELAKVKSLGDQLDVKDVGEIYQTLLNYIHLAYQAKQATAAKKAE
FLQLPESKVPYIIGISGSVAVGKSTTARLLQLLLTRYYPDLKTQMMTTDGFIYPNQELEKRKLMPRKGFP
ESYNMQMLRDFLQDVVSGKNDVVYPLYSQELSDIVPGRYGHVEKPDILIIEGINTLQLPESGQLVTSDFF
DFSIYIDAEEDLIEKWYMQRFKKIMKMKKNDPSNFYYKLANGPEDEALRLAEETWQMVNLVNLRQYIAPT
KERANLILHKVEGHLIDKIYLRSF

>ID:YP_005852881.1 |[Lactobacillus delbrueckii subsp. bulgaricus 2038]|2038|Glucose inhibited di..|720|NC_017469(1872918):1734499-1735218:-1 ^GI:385816490,GeneID:12460974^ Lactobacillus delbrueckii subsp. bulgaricus 2038 chromosome, complete genome.|neighbours:ID:YP_005852880.1(-1),ID:YP_005852882.1(1)|neighbour_genes:Chromosome partition..,hypothetical protein|
MNPELFAETLSKYNFKLSPVQEQQFKTYFKELVRVNEHVNLTRITDEDEVYLKHFYDSVTPLLLWPEVFA
EGAKLCDVGAGAGFPSLPIKILRPDLEVTIVDSLGKRLNFLSDLLEKLGIEGVNLVHGRAEDVGQNPDYR
EKFDLVTARAVARMSVLSEYCLPLAKVGGKFLALKGPRADEELEDAKSALEKLGGEVVFTRVITLPGSAE
VRTLVLVDKVKATPGKYPRQAGTPNRKPL

>ID:YP_005852878.1 |[Lactobacillus delbrueckii subsp. bulgaricus 2038]|2038|Chromosome partition..|891|NC_017469(1872918):1732007-1732897:-1 ^GI:385816487,GeneID:12460971^ Lactobacillus delbrueckii subsp. bulgaricus 2038 chromosome, complete genome.|neighbours:ID:YP_005852877.1(-1),ID:YP_005852879.1(-1)|neighbour_genes:hypothetical protein,Chromosome partition..|
MARDSRNKKQEKKKGGLGRGLGALFEEEPQVKPAEEIEDLPLAEVRPNPYQPRKNFDEKKLAELAESIKE
NGVLQPIIVRRSVGGYEIIAGERRCRASELAGQATIPAIIRQFDESQMMEVAILENLQREDLTPLEEAQA
YEMLQKNLGLTQEEVSKKMGKSRPYITNYLRLLTLPQKTKGLLQRGELSMGQARTLLGLKDKDRIDELAK
RVVKEGMPVRKVEALVAKMNERGQKKKKNAGKSAFVRASESQLAAKFGSPVSITENKTGKGHLSIDFASP
DELNRILDLLGVNLDD

>ID:YP_005852876.1 |[Lactobacillus delbrueckii subsp. bulgaricus 2038]|2038|GTP-binding protein|1101|NC_017469(1872918):1730574-1731674:-1 ^GI:385816485,GeneID:12460969^ Lactobacillus delbrueckii subsp. bulgaricus 2038 chromosome, complete genome.|neighbours:ID:YP_005852875.1(-1),ID:YP_005852877.1(-1)|neighbour_genes:hypothetical protein,hypothetical protein|
MALTAGIVGLPNVGKSTLFNAITKAGAEMANYPFATIEPNVGMVEVPDKRLARIQELIPAKKVVHTTFEF
TDIAGLVKGASKGEGLGNKFLENIRQTDAIVHVVRAFDDENITSVSGKVDPEEDIDTINLELIYADLDSV
DRRIGKVQKMAQQKDKEAMAEYNVLQKIKPVLEAGDPVRSIKFTDDEAKIVKGLFLLTSKPVIYVANIAE
ESMADPESDKYYQIVKAHADKEGAGCLGISAAIEEEIAGLDDEEKEEMLAAEGVEESGLDRLIRAAYHLL
GLRTFFTAGGKETRAWTFHQGMKAPQVAGVIHSDFERGFIRAEVVSFEDLDKYESMQKIKEAGRVRLEGK
EYEVQDGDIIEFRFNV

>ID:YP_005852875.1 |[Lactobacillus delbrueckii subsp. bulgaricus 2038]|2038|hypothetical protein|771|NC_017469(1872918):1729789-1730559:-1 ^GI:385816484,GeneID:12460968^ Lactobacillus delbrueckii subsp. bulgaricus 2038 chromosome, complete genome.|neighbours:ID:YP_005852874.1(-1),ID:YP_005852876.1(-1)|neighbour_genes:ABC transporter ATPa..,GTP-binding protein|
MSEEKQVKNASQAELQKQGQAEAKTESIKQENPEELRGKLSNKNKDYIYRLKKELVAGGMSEGDADAQID
GLLPEIYDAQIKGQPANVLFGAAPKMKASQILHPVVKPERVSDKLVALDGALFYTAMLTVLFGVLQLFTD
NSKSTSSGSGILTLIVMGLSMGWYFTKYNTWMQPDPKTDKQAWGKVIWGLLGSLLIIMLIVFVLSIPALS
VINPVLPGWADILVAAAAYGIRWLVRRHYGIEGTSLSPDKLTMKKK

>ID:YP_005852871.1 |[Lactobacillus delbrueckii subsp. bulgaricus 2038]|2038|Two-component sensor..|1209|NC_017469(1872918):1724056-1725264:-1 ^GI:385816480,GeneID:12460964^ Lactobacillus delbrueckii subsp. bulgaricus 2038 chromosome, complete genome.|neighbours:ID:YP_005852870.1(-1),ID:YP_005852872.1(-1)|neighbour_genes:UDP-N-acetylmuramoyl..,two-component respon..|
MKLEQDKEKQVVQGKRPRVKLTAAEKSELFAEGVVTVIIMLLLNMSVIILYHLAVLQDKSLVNGIYFLKK
TMTIGPGYHIWSWERIGIILMGIADVIVLYWRLIRRYHQMQLRHIISELHYIANGHFDHRISFSVNNDMQ
KVIDSINSLVDSTVGAINEEKAIEQSKDELITNVSHDIRTPLTSIIGYLGLLKNGAVTSQEDMLKYINIA
YDKAEQMKSLANDLFEYTTLKSTKTKLNVTPINIKGMMEQVAAGFELEAEKKGIAFSVKARPDDLIVNAD
VEKLVRVYNNLISNALKYAAGASRINLVANLINHEQVELRVENNGEPIPKDKLKKIFDRFYRVESSRNTK
TGGTGLGLSIVQGGVELHGGTIRCESNKDWTSFIILLPRDPQANNFALRPVV

>ID:YP_005851394.1 |[Lactobacillus delbrueckii subsp. bulgaricus 2038]|2038|phosphoglycerate mut..|690|NC_017469(1872918):192246-192935:1 ^GI:385815003,GeneID:12459487^ Lactobacillus delbrueckii subsp. bulgaricus 2038 chromosome, complete genome.|neighbours:ID:YP_005851393.1(-1),ID:YP_005851395.1(1)|neighbour_genes:hypothetical protein,transcriptional regu..|
MSKLVLIRHGQSEWNLSNQFTGWVDVNLSDKGVEEAKKAGRLIKEAGLEFDQAYTSVLTRAIKTLHFALE
ESGQLWVPETKSWRLNERHYGALQGLNKAETAEKYGDEQVHIWRRSYDVLPPVLADDSEFSQANDRRYAN
LDPHIVPKAENLKVTLDRVMPFWEDHIAPDLLAGKNVIIAAHGNSLRALTKYIENISDEDIMDVEMKTGE
PVVYTFDDKLNVVSKEKLD

>ID:YP_005851478.1 |[Lactobacillus delbrueckii subsp. bulgaricus 2038]|2038|Trp-tRNA synthetase|1026|NC_017469(1872918):275712-276737:1 ^GI:385815087,GeneID:12459571^ Lactobacillus delbrueckii subsp. bulgaricus 2038 chromosome, complete genome.|neighbours:ID:YP_005851477.1(1),ID:YP_005851479.1(1)|neighbour_genes:hypothetical protein,dCMP deaminase|
MTKEIILTGDRPTGKLHIGHYIGSLKNRVMLQNTGKYDSYIMIADTQALTDNARNPEKIRNSLIEVALDY
LAVGLDPEKSTIFVQSQIPALFELTTDYMDLVTLSRLERNPTVKTEIKQKGFGDSLPVGFLTYPVAQAAD
ITAFKATLVPVGDDQEPMLEQTREIVRSFNRTYNVDVLVEPKGYFPPKGQGRLPGLDGNAKMSKSLGNAI
YLSDDAETVKKKVMSMYTDPNHIHVEDPGQVEGNTVFTYLDVFDPDKDTVAQLKEDYQKGGLGDVKIKRY
LNKVLEAELAPIRERRQKYAENLDAVYDMLYQGSQKANQVADQTLQEVRDAIGFNYFKNRG

>ID:YP_005851481.1 |[Lactobacillus delbrueckii subsp. bulgaricus 2038]|2038|methionyl-tRNA synth..|1983|NC_017469(1872918):281002-282984:1 ^GI:385815090,GeneID:12459574^ Lactobacillus delbrueckii subsp. bulgaricus 2038 chromosome, complete genome.|neighbours:ID:YP_005851480.1(1),ID:YP_005851482.1(1)|neighbour_genes:Mg(2+) transport ATP..,Mg-dependent DNase|
MADNKKTFYITTPIYYPSGRLTIGNAYTTIAADTMTRYKKARGYDTFFLTGTDEHGLKIEQKAEKLGMKP
KAYLDGMVKDIKELWKKLDINYDKFIRTTDEEHVKAVQKIFEKLKASGDIYLGEYTGWYSVEDEEYFTES
QLKEVFKDDQGNVVGGIAPSGHEVQLVKEPSYFFKMSKYADRLLQYYKDHPEFIQPNSREKEMVNNFIKP
GLEDLSVTRTTVDWGIPVPSDPKHVVYVWIDALANYITALGYGSEDDSLFKKYWPADVHLVGKEIVRFHT
IYWPIMLMALDLPLPKQVFGHGWVLIYKDKMSKSKGNAVYPESLISRYGLDPVRYYLMRAIPFGADGSFT
PEDFVERTNFDLANDLGNLLNRTVSMINQYQKGLVAPVDQEQDKYGQDLAAVAAKAISDYYGNMDKMHFS
NALENVWQLISRANKYIDETTPWVLNKEGKTEELSRVMSNLAESLRLVAIMIAPVMTETPGKMFAQLGLD
WEDESQKDLQFGGFAWDVNVVAKPTPIFPRLKNDEEVAYIKEEMKKAKPKKQSRREQKQEEKQITIDDFA
KVKIQVGKILSVEPVKGSSKLLMFKLDFGKTGERQILSGIRKFYPDESILLGKKVLAVTNLKPRKMLGHE
SQGMLLSSEADGDVKLALVGDEHPVGAELG

>ID:YP_005851482.1 |[Lactobacillus delbrueckii subsp. bulgaricus 2038]|2038|Mg-dependent DNase|780|NC_017469(1872918):282984-283763:1 ^GI:385815091,GeneID:12459575^ Lactobacillus delbrueckii subsp. bulgaricus 2038 chromosome, complete genome.|neighbours:ID:YP_005851481.1(1),ID:YP_005851483.1(1)|neighbour_genes:methionyl-tRNA synth..,Putative primase lik..|
MKIYDNHTHLNDKPFAGKEADYIQKARDLDVVGMNCVGQDPEMNLGALELAKRFANVKAIIGYCPDVAKD
YDQAAEDLLVEQVKGGQVVAIGEIGLDYYWDESPRDVQRKVFARQIEVARDLQLPVNIHTRDAFADCWQI
LKEADLEYGAVLHSYNGGPEWTEKFLDLNVNFSFSGVVSFKKAAEVHESAKLVPLDRLLVETDAPFLTPV
PYRGRQNEPGYVRYVAQAVADLKGLDLAEVAEATYANTMRIYGLNAEEF

>ID:YP_005851483.1 |[Lactobacillus delbrueckii subsp. bulgaricus 2038]|2038|Putative primase lik..|573|NC_017469(1872918):283747-284319:1 ^GI:385815092,GeneID:12459576^ Lactobacillus delbrueckii subsp. bulgaricus 2038 chromosome, complete genome.|neighbours:ID:YP_005851482.1(1),ID:YP_005851484.1(1)|neighbour_genes:Mg-dependent DNase,Dimethyladenosine tr..|
MQKNFNAVVVVEGKDDTIRLKQFFPGIETVETNGSAVSDAVLDKLKKLAQSREIIVLTDPDVNGERIRRI
VTEAVPTAKQAFITRKEGEPQKKGSLGVEHASKEALERALSDLREVQAQKADFDYGDYVDLSLAMGRQSR
QLREAVGIKLGIGYANSKRFYQRLQTFGISLAELKQAVEEAENDQQNSNR

>ID:YP_005851484.1 |[Lactobacillus delbrueckii subsp. bulgaricus 2038]|2038|Dimethyladenosine tr..|891|NC_017469(1872918):284294-285184:1 ^GI:385815093,GeneID:12459577^ Lactobacillus delbrueckii subsp. bulgaricus 2038 chromosome, complete genome.|neighbours:ID:YP_005851483.1(1),ID:YP_005851485.1(1)|neighbour_genes:Putative primase lik..,hypothetical protein|
MTNRIPIASPVRTAAIVNRYFVHAKKNLGQNFLVDLDAVRGIVRAAGIEPGDQVVEVGPGIGSLTEQLLL
AGGKVTAYEVDQSLPEILANELPEKVDGQDLDQRFKLIMKDVLKADFATDLAGFFDLSKPVKVVANLPYY
ITTPIIFNLLEYSLDFTSLTLMMQKEVAERLAAQPGSKAYGPLSIAVQTQMSVDLALEVGHASFMPQPKV
DSAVVVLTPLEKPADVGDRKQFNRVVKLCFAQRRKTLANNLKTLLPDKEDREKLLADLDLAPRQRPEQLA
ISDFIRISQAIAEMNK

>ID:YP_005852864.1 |[Lactobacillus delbrueckii subsp. bulgaricus 2038]|2038|Zinc ABC transporter..|654|NC_017469(1872918):1716117-1716770:-1 ^GI:385816473,GeneID:12460957^ Lactobacillus delbrueckii subsp. bulgaricus 2038 chromosome, complete genome.|neighbours:ID:YP_005852863.1(-1),ID:YP_005852865.1(-1)|neighbour_genes:ABC transporter perm..,hypothetical protein|
MSKALQVVDLSMKFDDQEIFKKLNFSLETGSMTALLGPNGAGKTTLVRILIGMLSPSHGYFELADDVKVG
YVPQFRNIDPDYPLSIKSFIELNTPFWKSQKVKDQVNHILQETHLKGLADTRMGEASGGQKQRAYLAQAL
LDQPNFIILDEATASLDPKAKEELMSLIAHINHEHKMTVLFVTHDIPLAKRYMKDYLYLSDGTVSQGKME
DFKENFN

>ID:YP_005851486.1 |[Lactobacillus delbrueckii subsp. bulgaricus 2038]|2038|Repressor protein|831|NC_017469(1872918):285602-286432:1 ^GI:385815095,GeneID:12459579^ Lactobacillus delbrueckii subsp. bulgaricus 2038 chromosome, complete genome.|neighbours:ID:YP_005851485.1(1),ID:YP_005851487.1(1)|neighbour_genes:hypothetical protein,UDP-N-acetylglucosam..|
MKRSERLVDMTKFLMERPHTLIALPFFAKRYGAAKSSISEDLAILKHTLASNEDGILETVAGAAGGVRYI
PFLGQKPAEKYLKDLAGRIQDSSRILPGGFLYLSDILGGPYDLEMIGKLIATRYAYTNIEAVMTVETRGI
SLANAVASYLNVPAVTARKRSKVTEGATVSVNYMSSSTSRVAKMELPTRALDKDTNVLIVDDFMKGGGTL
DGMRQLVKEFDCQVAGVCVLCETEYEEERKIKDYVSLVNIDQIDSEKEIVLAQPGNFLTRTNFDRF

>ID:YP_005851489.1 |[Lactobacillus delbrueckii subsp. bulgaricus 2038]|2038|Ribose-p-pyrophospho..|981|NC_017469(1872918):289034-290014:1 ^GI:385815098,GeneID:12459582^ Lactobacillus delbrueckii subsp. bulgaricus 2038 chromosome, complete genome.|neighbours:ID:YP_005851488.1(1),ID:YP_005851490.1(-1)|neighbour_genes:hypothetical protein,hypothetical protein|
MSYKDNIKLFALNSNKPLAEKIAKRMGLKLSTSSVVRFSDGEIQVDIDDSVRGKDVFLIQSTSAPVNDNL
MELLIMIDAVRRASAASVNIVLPYYGYARQDRKTRSREPITAKLVADMIQAAGADRVLSLDLHAPQIQGF
FDIPVDNLMGAPLLADYFLSNHLEEDAVVVSPDHGGVTRARKLAEFLGTSIAIVDKRRPKANVAEVMNII
GDVKGKRAILIDDMIDTAGTITLAAQALKDAGATEVYACATHAVLSGPAADRLNNSVIKSLVLTDSIQQP
AEKNLDKMILVSVGPLMGDAIKLIMEHKPMSPLFDTRYDANKYKDK

>ID:YP_005851490.1 |[Lactobacillus delbrueckii subsp. bulgaricus 2038]|2038|hypothetical protein|1314|NC_017469(1872918):290086-291399:-1 ^GI:385815099,GeneID:12459583^ Lactobacillus delbrueckii subsp. bulgaricus 2038 chromosome, complete genome.|neighbours:ID:YP_005851489.1(1),ID:YP_005851491.1(1)|neighbour_genes:Ribose-p-pyrophospho..,hypothetical protein|
MTKFDSPKLAREVVVRDPVHGYIHLDTQVALEVVRSQEFQRMRRIKQLGPTAFVFPGATHTRFEHNLGVY
ELARRISNLFTDKYPSQSTGDGLWDPSENLLVQMAGLLHDIGHGPYSHTFEHLFGTNHEQIGQQIILDPS
TEVNQALSKVDPDFPKAVASVIAKTYPNPQVVKLISSQADADRMDYLLRDAYFTGASYGEFDLSRILRVI
RPYEKGVCFTANGMHAVEDYIVSRYQMYQQIYYHRVNRSMEVILHHLLKRAQYLYQEKELPVTPSLARFL
AGTWDLQDYLKMDDGVMETNFSMWTESSDPVLADLTKRYLFRRPLASAKINEESKQLLPQLKDLIKKAGF
DPDYYTGVGSAFDEPYDAYKPSGKNANSQIEIMQEDGSLIELSQLSPLVKALNGTLQGDERFFFPVAMLK
QADFQQYLKNGELLTKK

>ID:YP_005851494.1 |[Lactobacillus delbrueckii subsp. bulgaricus 2038]|2038|UDP-n-acetylglucosam..|1272|NC_017469(1872918):294408-295679:1 ^GI:385815103,GeneID:12459587^ Lactobacillus delbrueckii subsp. bulgaricus 2038 chromosome, complete genome.|neighbours:ID:YP_005851493.1(1),ID:YP_005851495.1(1)|neighbour_genes:CTP synthetase,50S ribosomal protei..|
MKKMIIHGGKPLQGDIWIGGAKNSTVALIPASILSRTPVTLESVPRIADVDNLMDLLSEMDVHCDFRETT
LQIDPTEIKMSPLPAGKIKSLRASYYFMGALLGRFGKAVVGFPGGDDIGPRPIDQHIMGFQSLGADVRCE
NEQIVITAPDEGLKGAKIHLKMASVGATMNIIMASVTARGRTVIENAAKEPEIIDLATFLNNMGAKIRGA
GTDTIRIDGVDRLEAKVPHTIIPDRIEAGTYISMAACIGNGIRIHNIIAEHLDAFLAKVEEMGVVIDTDE
DSLFVYPAGDLRMVQVKTGTYPGFATDLQQPITPLLLTAKTGEGVIIDPIYPKRTRHVPELQKMGAPITV
VNNIILVQPGSRLHGAVVHADEIRAGACLMLTGLMVDGETVINNAGNILRGYDRVEEKLRQLGADVVIRD
VED

>ID:YP_005851496.1 |[Lactobacillus delbrueckii subsp. bulgaricus 2038]|2038|D-ala-d-ala adding e..|1368|NC_017469(1872918):296138-297505:1 ^GI:385815105,GeneID:12459589^ Lactobacillus delbrueckii subsp. bulgaricus 2038 chromosome, complete genome.|neighbours:ID:YP_005851495.1(1),ID:YP_005851497.1(1)|neighbour_genes:50S ribosomal protei..,ATP-dependent RNA he..|
MKMQLAEIAQALNTSCEGDAETVITSVAFDSRKISQGALFVPIKGERDGHDFVGSAIEAGASATLWEAGN
PNKPEGIAVLEVADTLKAMQDLARYYLQKVNPTVVSITGSNGKTTTKDMVAAVLAKRFNVYKTQANFNNE
IGVPMTILEMKPITEILVLEMGMDRAGQLHELSQLVRPDVAVITMIGEAHIEFFGSRDKIADAKMEITDF
LQEDGEFIYNGDEPLLAERAAKLPQDKSTFGFADSDSIHASDLRSTMHHSFFKINGTDREFSIPMIGRHN
VANAMAAILVGRHFGESDEEIAAGLANFVPTANRMEWEKGDCGEDIMSDIYNSNPTAVKAVTASFGQVPV
SEDGRRIAVLADMLELGSRSADLHKGLAACLDPDKINVLYLYGPEMNHLYQALLDKYGQQNLHYYPEDEM
SHLIDDLKSDIHSQDIVLLKGSHGMHLERVLDRLK

>ID:YP_005851497.1 |[Lactobacillus delbrueckii subsp. bulgaricus 2038]|2038|ATP-dependent RNA he..|1452|NC_017469(1872918):297515-298966:1 ^GI:385815106,GeneID:12459590^ Lactobacillus delbrueckii subsp. bulgaricus 2038 chromosome, complete genome.|neighbours:ID:YP_005851496.1(1),ID:YP_005851498.1(1)|neighbour_genes:D-ala-d-ala adding e..,Holo-acyl-carrier pr..|
MKFTELGLNDNILKAIKRSGFEEATPIQAQTIPLALAGQDVIGQAQTGTGKTAAFGLPILQKLDLDKQEQ
AIQAIVIEPTRELAIQTQEELFRLGRDEKAKVQVVYGGADIGRQIRDLKKVPEILVGTPGRLLDHLKRKT
IKLDGVKTVVLDEADEMLDMGFIQDIESILTYAENRDQTLLFSATMPKPIQALGEKFMHDPQVVKIQAKQ
LTADLIDQYFVRVRENEKFDTMCRLIDVENPDLAVVFGRTKRRVDELTRGLVARGYNAAGIHGDLTQARR
MQVLKRFKEGELDILVATDVAARGLDISGVTHVYNYDIPQDPDSYVHRIGRTGRAGKSGMSVTFVTPNEI
GYMRTIEDLTKKKMSPLRPPTDAQAFAGQMKQAVLKVDDLLSGDLSKYDDAAEKLLENYSAEDIAAALLK
ELSNDSEVKVTITPENPHPYRGKHSGGRGRGSRSRSGNKNFKGKRNFDRKKRKPGFKIHGRKG

>ID:YP_005851499.1 |[Lactobacillus delbrueckii subsp. bulgaricus 2038]|2038|Ala racemase|1131|NC_017469(1872918):299461-300591:1 ^GI:385815108,GeneID:12459592^ Lactobacillus delbrueckii subsp. bulgaricus 2038 chromosome, complete genome.|neighbours:ID:YP_005851498.1(1),ID:YP_005851500.1(-1)|neighbour_genes:Holo-acyl-carrier pr..,hypothetical protein|
MITAVNRPAALHINLAAIKENTRQAKAHLKPGQKLFCVVKANAYGHGAARLAPVMEEAGADGFCVAMLDE
GLELRRAQIVKPILVLGLQPAEEAALAAANDISLPVSSLDWLKKAEKVLRKEDLQLKIHLAIDSGMGRIG
FSEDEDFKAVNEYLQGNDAFFVEGMFTHFASADSADASYFDYQVKRFKHMESLLTVKPKWIHVDNTAASL
FDKDVASDIVRFGIGLYGLNPSSAPGSRDLEPAFALKPAMSFVSELTYVKQIHKGYGVGYGSTHIAEEDE
WIGTVPVGYADGWIRKFQGFKVKVGDTYCPIVGRVCMDQFMVLLPKEVPAGTPVELISADPAAPNSLRRA
ADWLDTIHYEVACQFNDRLDRIYDNE

>ID:YP_005851501.1 |[Lactobacillus delbrueckii subsp. bulgaricus 2038]|2038|Peptidyl-tRNA hydrol..|558|NC_017469(1872918):301567-302124:1 ^GI:385815110,GeneID:12459594^ Lactobacillus delbrueckii subsp. bulgaricus 2038 chromosome, complete genome.|neighbours:ID:YP_005851500.1(-1),ID:YP_005851502.1(1)|neighbour_genes:hypothetical protein,Transcriptional repa..|
MKLIVALGNPGLKYEKTKHNTGFMALDHYLDEKGLRLDRDKFTALYAKEKVAGEDVIFMEPQTYMNESGR
AVGAAAKFFKIDPSDILVIHDDMDMPIAKLRIRAGGKSGGHNGIKSIIACLGTEKFNRLKIGIRHPDKQS
VVSWVLTPFNPDQQKELEASFAKVDQIIDDFIAGKDAQYLMNRYN

>ID:YP_005851507.1 |[Lactobacillus delbrueckii subsp. bulgaricus 2038]|2038|cell division protei..|2214|NC_017469(1872918):308156-310369:1 ^GI:385815116,GeneID:12459600^ Lactobacillus delbrueckii subsp. bulgaricus 2038 chromosome, complete genome.|neighbours:ID:YP_005851506.1(1),ID:YP_005851508.1(1)|neighbour_genes:Putative cell cycle ..,Heat-shock protein|
MKNNRNRLFSNGLFYIVVFLLLLWGINWVLGGSSNSGATETISYSEFVKKLRNGEIKDFNVQPSNGVYSV
TGSYKSSQTKSSSSSDIFGGNTSSKVTGFSTTMLENDPSVKKVQDLAQSENVKMSTQGESQSSNWISTII
MLVPTVLGIVLMVMMMNQGGSRGQGGGIMNFGRSNVKPQDPKKNKVRFDDVAGEEEEKQELVEVVEFLKN
PARYTKLGARIPSGVLLEGPPGTGKTLLAKAVAGEAGVPFFYISGSDFVEMFVGVGASRVRDLFTNAKKN
APSIIFIDEIDAIGRKRGNGQGGSNDEREQTLNQMLVEMDGFEGDEGVIVMAATNRSDVLDPALTRPGRF
DRKVLVGPPDVKGREAILRVHAKNKPLADDVDLKEVARQTPGFVGADLENVLNEAALVAARRNGTKITAA
DIDEAEDRVIAGPAKKDRMISKKERERVAFHEAGHSICGLVLSDSRTVRKVTIVPRGRAGGYNIMLPKDD
QFILTKKQLFEQIVGLMGGRAGEEVVVGDQSTGASNDFEQATTIARSMVVNYGMTDELGMVELEKEGEGT
PYGFKPYSEATAAKIDEAVKKILDEAHAKAVEIVENNREKHRIIAEALLKYETLDEKQIYSLYKTGKMPE
KSSEEFPSEAKALSYEEAKEAAQKRAEEKAEEDTAEKQALATPSEDAVKPETDAAKLAEPDASASQEDPA
DSLPTPSESDLSKDPEKDDNDAPSQKTEQTDDSDKDE

>ID:YP_005852470.1 |[Lactobacillus delbrueckii subsp. bulgaricus 2038]|2038|glutamine synthetase|1338|NC_017469(1872918):1323463-1324800:-1 ^GI:385816079,GeneID:12460563^ Lactobacillus delbrueckii subsp. bulgaricus 2038 chromosome, complete genome.|neighbours:ID:YP_005852469.1(-1),ID:YP_005852471.1(-1)|neighbour_genes:Putative transporter..,putative aluminum re..|
MSKVITEEEIRKDVEEKNVRFLRLAFTDINGTLKNLEVPVSQLDDVLGNQTRFDGSSIDGFVRLEESDMV
LYPDLATWLVLPWTTVEEGTIGRLVCSVHNVDGTPFEGDPRNNLKKVIAEMEEMGFSDFEIGFEAEFFLF
KEGKNGEETTKVSDHSSYFDMASEDEGAKCRREIVETLEKLGFRVEAAHHEVGDGQQEIDFRFDNALATA
DKLQTFKMVVKTIARKYHLHASFMAKPVEGLAGNGMHTNMSLLKDGKNAFYDKDGQYNLSTTALTFLNGI
LEHARAITCVANPTVNSYKRLIPGFEAPVYISWASRNRSPMVRIPNANEVGTRLEMRSTDPTANPYLLLS
ACLKAGLTGIKEGKLPMAPVTSNLFEMTDDERKELGIKPLPSTLHNAIKAFKEDEVVKSAFSEHIVDSFL
ELKETEWALYTQSVSEWEVKRYFNY

>ID:YP_005851578.1 |[Lactobacillus delbrueckii subsp. bulgaricus 2038]|2038|transcriptional regu..|702|NC_017469(1872918):368670-369371:1 ^GI:385815187,GeneID:12459671^ Lactobacillus delbrueckii subsp. bulgaricus 2038 chromosome, complete genome.|neighbours:ID:YP_005851577.1(1),ID:YP_005851579.1(1)|neighbour_genes:hypothetical protein,Teichoic acid biosyn..|
MQEPMYIKIHNQLRRDIENHVYQVGDRIPAERQLAEQFKVSRMTLRQAIKTLEEEGILERRLGSGTYVAS
QKVQEKMSGIMSFTEITRANGQTPSSKLVSYKITQPSLSEKERLGLEGSDKVLRMERIRYADQVPICHEI
VTVPEDLIAPFAKDDVSSHLYQTLEKQGGYQIGDATEYISAAVANEQEARLLNCRRGEALITRRQVTKLA
DGRPFEYTRASYVGERFEFTFSK

>ID:YP_005851464.1 |[Lactobacillus delbrueckii subsp. bulgaricus 2038]|2038|Nicotinate phosphori..|1524|NC_017469(1872918):262275-263798:-1 ^GI:385815073,GeneID:12459557^ Lactobacillus delbrueckii subsp. bulgaricus 2038 chromosome, complete genome.|neighbours:ID:YP_005851463.1(1),ID:YP_005851465.1(-1)|neighbour_genes:Large-conductance me..,transposase|
MVSVQFILAIGEVFIFTFNSYIFEKADFYTMSLSHALITDLYEFSMANGYFETLPRDTEAVFDVFYRTVP
DNGSFVVSAGLEQVVEQLRGFHYTKEDIDYLKSLKLFSAEFISYLETMTFDCVVYAIPEGTPVFPRVPIL
TVKGPLIQCQLLETFVLNLINHQSLIATKSRRINLAAAGRPVMEFGARRAQGPDASVLGARAAVIGGCGS
TSNVLSAAKYNIPVAGTMAHAWVQSYPTELEAFEKWAEIYPDNALLLVDTYDVLTSGVPNAIKVFKELRA
KGHKKFGIRIDSGDIAKLSRKARKMMDDAGFPEATITASNALNENVIDSLLQEGAPLDSFGVGEQLITSS
SSPVLSGVFKLAALKIGDGEWQPKIKLSNSKEKVTLPGEKKAYRLYHKGTKNAFADVIALADESLPEEFV
GINMDPMMTETEANLKDFDAVLLTQVVVGPKAKSIETDTFKIQKHMYEKLAELPEETQRLLNPDRYPVYL
TPALADLQAKMIKDHKL

>ID:YP_005852680.1 |[Lactobacillus delbrueckii subsp. bulgaricus 2038]|2038|dUTPase|555|NC_017469(1872918):1532877-1533431:-1 ^GI:385816289,GeneID:12460773^ Lactobacillus delbrueckii subsp. bulgaricus 2038 chromosome, complete genome.|neighbours:ID:YP_005852679.1(-1),ID:YP_005852681.1(1)|neighbour_genes:DNA repair protein,hypothetical protein|
MNRVRGFEVVKKYEGQGLTLPRRQTLASAGYDIEAARDITIPSIWSLNFVRIFRLIRNGHDLIESDFLQA
EEVLKPILVPTGIKAYMPEDEVLILANRSSNTFKRNLSLPNGIGVIDSDYYNNPNNEGEIFVQVLNYGVR
PLKIKKGERIAQGIFIKYLKTDDDQPIESQRLSGFGSTGKKGGK

>ID:YP_005852679.1 |[Lactobacillus delbrueckii subsp. bulgaricus 2038]|2038|DNA repair protein|1377|NC_017469(1872918):1531501-1532877:-1 ^GI:385816288,GeneID:12460772^ Lactobacillus delbrueckii subsp. bulgaricus 2038 chromosome, complete genome.|neighbours:ID:YP_005852678.1(-1),ID:YP_005852680.1(-1)|neighbour_genes:Putative glycosyl tr..,dUTPase|
MARARTQYKCRSCGYISASYLGRCPNCGAWNQFEKESQEVRQTSTKATPSRLMASVGAKEAVKMSTVKAE
KEERVLTKSSELNRVLGGGIVPGSLVLIGGDPGIGKSTLMLQIMSELAEKYKVLYVSGEESASQIKLRAD
RLGLGQSPMLLYPESNMEHIRDQIDDVKPDFVVIDSIQTMNEPSLDSMVGSASQVREVTAELMKIAKLDQ
VTVFVIGHVTKEGSIAGPKILEHMVDTVLYFEGDEHHAYRILHSVKNRFGAANEIGMFEMKTEGLAEVTN
PSALFLDERLPDSTGSAVVVSLEGTRPILGEIQALVTPTAFGYAKRTTSGLDYNRVSLLLAVLEKRGNLM
LQNQDAYLSATGGIRLNEPAIDLAIAMAIASSYYDKEISATDCFVGEIGLTGEVRRVNQIQARVKEAGKV
GFKRIFIPKYNMSPALQDLGIEVIPVSSVRQALHYLFS

>ID:YP_005852647.1 |[Lactobacillus delbrueckii subsp. bulgaricus 2038]|2038|glutamyl-tRNA synthe..|1503|NC_017469(1872918):1495422-1496924:-1 ^GI:385816256,GeneID:12460740^ Lactobacillus delbrueckii subsp. bulgaricus 2038 chromosome, complete genome.|neighbours:ID:YP_005852646.1(1),ID:YP_005852648.1(-1)|neighbour_genes:hypothetical protein,hypothetical protein|
MANKKIRVRYAPSPTGHLHIGNARTALFNYLFARHNKGSLVLRIEDTDTARNVEGGAESQIENLHWLGID
WDEGPDIGGDYGPYKQSERKDIYQKYIDQLLEEGKAYYSFKTEEELEAQREEQRAMGIAPHYVYEYEGMT
TDEIKQAQDEARAKGLKPVVRIHIPEGVTYEWDDIVKGHLSFESDTIGGDFVIQKRDGMPTYNFAVVIDD
HLMEISHVLRGDDHISNTPKQLCVYEALGWEAPVFGHMTLIINSATGKKLSKRDESVLQFIEQYRELGFL
PEAMFNFITLLGWSPVGESEIFSKREFIKQFDPARLSKSPAAFDQKKLDWVNNQYMKTADRDELLDLALH
NLQEAGLVEANPAPGKMEWVRQLVNMYANQMSYTKQIVDLSKIFFTEAKYLTDEEVEEIKKDEARPAIEE
FKKQLDKLDNFTAKKIMDAIMATRRETGIKGRKLFMPIRIATTRSMVGPGIGEAMELMGKDTVMKHLDLT
LKQLSEAGIE

>ID:YP_005852642.1 |[Lactobacillus delbrueckii subsp. bulgaricus 2038]|2038|Cys-tRNA synthetase ..|1425|NC_017469(1872918):1490653-1492077:-1 ^GI:385816251,GeneID:12460735^ Lactobacillus delbrueckii subsp. bulgaricus 2038 chromosome, complete genome.|neighbours:ID:YP_005852641.1(-1),ID:YP_005852643.1(1)|neighbour_genes:hypothetical protein,hypothetical protein|
MKLFNTLTRQKEEFKPLVPGQVSMYVCGPTVYNYIHIGNARSAIAFDTIRRYFEYKGYKVNYVSNFTDVD
DKMINEAGAEGTTVPELAERYIQAFLEDTRALNIEEATLHPRATHEIPAIIDFIQTLIDKGYAYEADGDV
YYRAKKFADYGHLSDQNIDQLEEGASQHVNDEEQGRKEDPIDFALWKGQKAADEIAWDSPWGKGRPGWHI
ECSVMSTKYLGDTLDIHGGGQDLEFPHHENEIAQSEAKTGKKFVNYWLHNGFVTVGKDEEKMSKSLHNFV
TVHDILKNVDPQVLRFFMASVQYRSQINYSEENLEQAANILGRFKNTLEGINYRLADATEGLPDPNLAKL
VTETTAKFEAAMDDDFNVQNALTAIYEALPAVNSNANAEKADKESLRLFAKKLAAWLSVFGLDVDKLLAK
EAGDDDAVIEELVAQRTEARKNKDWAKSDELRDQLKEMGVVLKDTPQGTRWSRE

>ID:YP_005852640.1 |[Lactobacillus delbrueckii subsp. bulgaricus 2038]|2038|tRNA/rRNA methyltran..|750|NC_017469(1872918):1489481-1490230:-1 ^GI:385816249,GeneID:12460733^ Lactobacillus delbrueckii subsp. bulgaricus 2038 chromosome, complete genome.|neighbours:ID:YP_005852639.1(-1),ID:YP_005852641.1(-1)|neighbour_genes:hypothetical protein,hypothetical protein|
MSSTNNDFVFGRHAGIDFLKTQDSEKINKVFLAEGVQEDFAREVYRYAKKKHLIIQRVPKNKLDKLTGGE
NHQGLVLAVASFEYADFDQLLDKLDQEEAPLLLMLDNIEDPHNLGSILRSADATGVSGVIIPKRRASGLT
SVVAKTSTGAIDHVPVARVNNLVQTCQALKDRGYWIFGTAMEGDDYRKWNANGKTVLVIGNEGKGISPLL
LKQMDQTLTIPMIGHVQSLNASVATGVLLYQAFNSRHPL

>ID:YP_005852630.1 |[Lactobacillus delbrueckii subsp. bulgaricus 2038]|2038|Transcriptional anti..|555|NC_017469(1872918):1484587-1485141:-1 ^GI:385816239,GeneID:12460723^ Lactobacillus delbrueckii subsp. bulgaricus 2038 chromosome, complete genome.|neighbours:ID:YP_005852629.1(-1),ID:YP_005852631.1(-1)|neighbour_genes:50S ribosomal protei..,hypothetical protein|
MVESAKKQWYVLHTYSGFEDKVRSDLLSRAQSLGMQDYIFRVVVPQEPKIEDVRGKREEVNEKVFPGYVL
VEMVMTDESWFVVRNTPNVTGFVGSHGGGSKPSPLYEEEVRAILQMQEGEATEKVDYDYEVGESVMITEG
AFNGMVGKIAEIQDDKKKIFLTIDMFGHATTAELDFDQVKKMED

>ID:YP_005852628.1 |[Lactobacillus delbrueckii subsp. bulgaricus 2038]|2038|50S ribosomal protei..|696|NC_017469(1872918):1483257-1483952:-1 ^GI:385816237,GeneID:12460721^ Lactobacillus delbrueckii subsp. bulgaricus 2038 chromosome, complete genome.|neighbours:ID:YP_005852627.1(-1),ID:YP_005852629.1(-1)|neighbour_genes:glycosyltransferase,50S ribosomal protei..|
MPKHGKKYVEAAKKVDSNKLYSVEDAIKLVKETSYANFDASVEVSYNLSVDPKQADQQIRGSIVLPNGTG
KSVKVIVFAEGPQAEAAKAAGADEVGADDLVEKVQNGYLDFDVVIATPMMMAKVGRLGRVLGPKGLMPNP
KTGTVTMDTAKAVQNVKAGQVEYRVDRQASIHTAIGKVSFTEEQLTENFRALQNAILRAKPASAKGQYIK
SCAVAATFGPGIKLDPIALMA

>ID:YP_005852622.1 |[Lactobacillus delbrueckii subsp. bulgaricus 2038]|2038|50S ribosomal protei..|510|NC_017469(1872918):1477437-1477946:-1 ^GI:385816231,GeneID:12460715^ Lactobacillus delbrueckii subsp. bulgaricus 2038 chromosome, complete genome.|neighbours:ID:YP_005852621.1(-1),ID:YP_005852623.1(1)|neighbour_genes:50S ribosomal protei..,transposase|
MSQAIIAAKAKFVEEFAEELKSAKSIVVINYLGLTVDQVTAFRAELRESNAKMKVVKNTYLRRAAAQAGL
DDLAPVFVGPSAVIYTDDEDNVTAPARIAADYAKKFDVVEIKGGALEGQVATKEQVEELAAIPGREGLLS
MLLSVLQAPVRNFAYVVKAVAESKEESAE

>ID:YP_005852605.1 |[Lactobacillus delbrueckii subsp. bulgaricus 2038]|2038|DNA polymerase III s..|1821|NC_017469(1872918):1461734-1463554:-1 ^GI:385816214,GeneID:12460698^ Lactobacillus delbrueckii subsp. bulgaricus 2038 chromosome, complete genome.|neighbours:ID:YP_005852604.1(-1),ID:YP_005852606.1(-1)|neighbour_genes:hypothetical protein,cytidine-deoxycytidy..|
MAYQALYRKWRPRTFDDVVGQEAITDTLKNSLIRGKVSHAFLFAGPRGTGKTSCAKIFAKALNCLNLQEG
EPCNECSNCLAADQGAMPDIIEMDAASNNSVDEIRDLLDKVHYAPTEGKYKVYIIDEVHMLSISAFNALL
KTLEEPPASVVFILATTELQKVPATIISRTQRYNFKRFSNEAMVQRMEYILGQEGVEYEDKALKVIAQVA
DGGMRDALSILDQLLSFEKSSVRYEDALEVTGFAAQEQVEKLLLALLNGDSQMALDLAKSAIQDGASAQN
ILNEIISLTVQAMLFTKTGQGEFLTDDFAQEIAQQSPDRFSQIIDQANDALGSLRFTNQQQIPLEVFLVQ
ASQKRQNSQAGPQVASAASNPAIERQIKVLKEQVHQLTQQVQQLSQRPSQAFSPRHVFQLNQLYTQKGGA
TEVAQQAAEKQQQAESLQAEITSSQEEIYAVLSQATKSGLAEARNLWDRDLPSMLEEPAKTVLGFLQPIA
ASDRAVLLSSQSRAWQLVTNPQEFLATLKADLDQLTKESWTIAIVDEKAWPKIRQKFIKEHASQLRAKAQ
PAEAQPAEEAAPEPPLPDQAPPEEAADDAIVTKAEELFGPLAQVKD

>ID:YP_005852603.1 |[Lactobacillus delbrueckii subsp. bulgaricus 2038]|2038|Recombination protei..|600|NC_017469(1872918):1460732-1461331:-1 ^GI:385816212,GeneID:12460696^ Lactobacillus delbrueckii subsp. bulgaricus 2038 chromosome, complete genome.|neighbours:ID:YP_005852602.1(-1),ID:YP_005852604.1(-1)|neighbour_genes:hypothetical protein,hypothetical protein|
MQYPLPIARLIDSFMKLPGIGEKTATRLAFYAMDMPKEDVDEFAQALVDVKEKLRQCSVCGNITEQDPCA
ICSNPVRDRSTIMVVEEAKDVMAFENMGEYDGLYHVLHGVLSPMDGIGPEQINIKSLIVRLQKNDAAKEV
ILALNSTPEGESTAMYISRLIKPAGLKVTRLAAGLAVGSDIEYANLITLKRAVQGRTEL

>ID:YP_193307.1 |[Lactobacillus acidophilus NCFM]|NCFM|tetrapyrrole methyla..|855|NC_006814(1993560):358269-359123:1 ^GI:58336722,GeneID:3252038^ Lactobacillus acidophilus NCFM chromosome, complete genome.|neighbours:ID:YP_193306.1(1),ID:YP_193308.1(1)|neighbour_genes:DNA replication inti..,acyl-ACP thioesteras..|
MKRQSSYARDEGKLYLVPTPIGNLEDITIRAKKVLTDADYIAAEDTRTSGILLEKIGVHNKMLSFHKYNS
KERAPELVKMMKDGAVIAEISDAGMPVISDPGYILVQECIKNDIPVVPLPGPSAFATALIASGFDAQPFT
YYGFLPRKSSEQKKYFEQIAKAKATSIFYEAPHRLAKTLKTMASVLPKDRQIVAARELTKIHEEFVRGTV
EELMNYFAENAPRGEFVILVSPNEDEPEQLSWPELVKMVDDLVEKGESKKDAIKQVAKQNKVSKNELYDQ
YHQG

>ID:YP_005852593.1 |[Lactobacillus delbrueckii subsp. bulgaricus 2038]|2038|hypothetical protein|723|NC_017469(1872918):1454632-1455354:-1 ^GI:385816202,GeneID:12460686^ Lactobacillus delbrueckii subsp. bulgaricus 2038 chromosome, complete genome.|neighbours:ID:YP_005852592.1(-1),ID:YP_005852594.1(-1)|neighbour_genes:Ribosomal protein al..,hypothetical protein|
MKILSISTATSDLSIALNEADHLVSEKIEENQRNHSVDLDPDIASLLAENGLSLKDIDRFAVAIGPGSYT
GLRVGLTTAKMFASILNKELVGVSTLQALAQNFAGEDALIVAALDARNKNFFAGAYRGKEAVIADGHYHL
SELLEQVGALPDQKVIFVGSDFSKYQEEIAAGLADKDLRLAEGEENLLHAGAIGRLAVSAPVLDPDQAVP
NYLRRTQAEYDWAKKTGQEFEADSAYVEEV

>ID:YP_005852589.1 |[Lactobacillus delbrueckii subsp. bulgaricus 2038]|2038|hypothetical protein|684|NC_017469(1872918):1450095-1450778:-1 ^GI:385816198,GeneID:12460682^ Lactobacillus delbrueckii subsp. bulgaricus 2038 chromosome, complete genome.|neighbours:ID:YP_005852588.1(-1),ID:YP_005852590.1(1)|neighbour_genes:10 kDa chaperonin,ABC transporter|
MNNKFRIPKATARRLPLYYRYLLLLNDEGKDKVSSTELAEAVQVDSASIRRDFSYFGALGKRGYGYDVKN
LLSFFKKILNQDTLTNVALVGVGNLGHALLNYNFKRSNNIRISCAFDINPEITGKITQGVPVYSMDEMKQ
QIADQQIRIAILTVPQATAQNTADEMIEAGIKGIMNFTPIRLSAPNGVRIQNVDLATELQTLIYFLDSDE
LIKKQLEERKKGHEQHE

>ID:YP_005851327.1 |[Lactobacillus delbrueckii subsp. bulgaricus 2038]|2038|LemA-like protein|555|NC_017469(1872918):125345-125899:-1 ^GI:385814936,GeneID:12459420^ Lactobacillus delbrueckii subsp. bulgaricus 2038 chromosome, complete genome.|neighbours:ID:YP_005851326.1(-1),ID:YP_005851328.1(-1)|neighbour_genes:Putative heat shock ..,Cation transporter|
MAVWIIAILVVLIVIFYISAYNGLQKAKVNTEEAWSQISVQLKRRNDLIPNLVETVKGYAKHEKETLSKV
VELRNQLTQLPADDHEGAMHLSNQITDSLKTIFALSESYPDLKANTNFANLQEELTNTENKIAYSRQLFN
SSAAVYNKMLLVFPSNIVANIHHFTKVDYLEIPEEETKVPKVSF

>ID:YP_005852587.1 |[Lactobacillus delbrueckii subsp. bulgaricus 2038]|2038|60 kDa chaperonin|1614|NC_017469(1872918):1448011-1449624:-1 ^GI:385816196,GeneID:12460680^ Lactobacillus delbrueckii subsp. bulgaricus 2038 chromosome, complete genome.|neighbours:ID:YP_005852586.1(-1),ID:YP_005852588.1(-1)|neighbour_genes:DNA mismatch repair ..,10 kDa chaperonin|
MAKDIKFSEDARRSLLNGVNKLANTVKTTLGPKGRNVVLEQSYGAPTITNDGVTIAKAIELEDHYENIGA
KLVAEAASKTNDIAGDGTTTATVLTQAIVQEGMKNVVAGANPVGIRRGIEKATKAAVDQLHKNSHKVSSR
DQIAQVASISSASKEIGDLIAEAMEKVGKDGVITIEDSRGIETELSVVEGMQFDRGYLSQYMVTDNDKME
ADLENPYILITDKKISNIQDILPMLQEIVQQGRSLLIIADDVTGEALPTLVLNKIRGTFNVVAVKAPGFG
DRRKEQLADIAALTGGTVISEDLGLELKDTQLSQLGQARRVTITKDSTTIIDGSGAKEAIQERVDTIRKQ
IEDTSSDFDKKKLQERLAKLTGGVAVIHVGAATETELKERRYRVEDALNATRAAVDEGYVAGGGTALVNV
EEAVKATKGDTDDEQTGINIVARALTAPVRQIAENAGQEGSVVVDHLRKVDPEVGYNAAEDKYVNMIDEG
IIDPTQVTRSALQNAASIAGLLLTTEAVVAEIPEDKPEAAPAQPGMM

>ID:YP_005851715.1 |[Lactobacillus delbrueckii subsp. bulgaricus 2038]|2038|hypothetical protein|660|NC_017469(1872918):505070-505729:-1 ^GI:385815324,GeneID:12459808^ Lactobacillus delbrueckii subsp. bulgaricus 2038 chromosome, complete genome.|neighbours:ID:YP_005851714.1(1),ID:YP_005851716.1(1)|neighbour_genes:Undecaprenyl-phospha..,ComF1 protein|
MSKEADFLTIKENGQHELVIKKSRFIATLARVQDEEEARDFIAATSKKYHDATHNTYAYTLGINDDRVKS
SDNGEPAGTAGVPELKTLQLMGLKNVAVVVTRYFGGIKLGAGGLIRAYSSSVSEAAEAIGIVKRVKQQEL
IFSIPYNRYDKVDHFLKEKEVFVAGTEYGVNITISIYLDLDQIDPFISDLTELLNGEPDLIKGDQRYNEI
PVKSGEKRF

>ID:YP_005851719.1 |[Lactobacillus delbrueckii subsp. bulgaricus 2038]|2038|preprotein transloca..|2403|NC_017469(1872918):508530-510932:1 ^GI:385815328,GeneID:12459812^ Lactobacillus delbrueckii subsp. bulgaricus 2038 chromosome, complete genome.|neighbours:ID:YP_005851718.1(1),ID:YP_005851720.1(1)|neighbour_genes:Putative phosphate s..,peptide chain releas..|
MANILKKLYNADKRELKRFEKIADQVESYADQMAALSDEELQAKTPEFRSRIEKGESLDDLLPEAFAVSR
EASKRVLGLYPFRVQILGGIALHRGNIAEMMTGEGKTLTATMPVYLNALSGKGVHVVTVNEYLASRDETE
MGQLYRWLGLTVGLNVSTMSQEEKRKAYACDVTYSTNSELGFDYLRDNMVVYKEQMVQRPLNYAIIDEVD
SILIDEARTPLIISGEAEQANADYVRADRFVKKLVEDKSDNDADDDEDHGDYKIDWPTKTISLTRTGIQK
ACDHFGLKNLYDVENQKLVHHIDQALRANYIMLKDIDYVVQDGEVLIVDSFTGRVMEGRRFSDGLHQAIE
AKEGVKIQEESQTQATITYQNYFRMYQKLSGMTGTAKTEEEEFREIYNMEVITIPTNRPVIRQDMPDLLY
PTLDSKFKAVVDEIKERHAKGQPILVGTVSIESSERLSHMLDKEHIPHAVLNAKNHAKEAAIIMNAGQRG
AVTIATNMAGRGTDIKLGPGVKELGGLAVIGTERHESRRIDNQLRGRSGRQGDPGYTRFYLSLEDDLMKR
FGGDRVKDFLDRLSDNDDDKVIESRLITRQVESAQKRVEGNNYDTRKQTLQYDDVMRIQREIIYKERMQV
IDEQQSLKSVLMPMIHRTIDHQVDMFTQGDRSTWRLDSLRDFIVSSLASEEYVDSEIDFKTFTPDALKQQ
LYQLVEDNYQEKEAALADPEQMLEFEKVVILRVVDEHWTNHIDAMDQLRQSIGLRGYGQLNPLVEYQDSG
YNMFEEMISDIEFDVTRLFMKAQIRNNLSR

>ID:YP_005851722.1 |[Lactobacillus delbrueckii subsp. bulgaricus 2038]|2038|HPr kinase/phosphory..|951|NC_017469(1872918):512425-513375:1 ^GI:385815331,GeneID:12459815^ Lactobacillus delbrueckii subsp. bulgaricus 2038 chromosome, complete genome.|neighbours:ID:YP_005851721.1(1),ID:YP_005851723.1(1)|neighbour_genes:MP1,prolipoprotein diacy..|
MTNTVKLTEFINDNSNLRVLQGQECVAGKEITVSDVYRPGLELSGYFDFYPADRVQLLGRTEISYAARLD
HDLRRKVFEKICQKETPCLLVSRNLPVPVELKEAAEAAGTPILISNDATTYLMSMITQYLAVKLAERSSV
HGVLVEVFGMGVLLTGESGVGKSETALALVQHGHRLIADDRVDVYQRDHETVVGEAPRILKHLMEIRGIG
IIDVLKLFGIGAIKDETEISLVINLTNWDSKANYDRLGFQENTRIICGIAVPQVTIPVKVGRNMENIVEV
AVMNFRAKAMGFDAAKTFDENLTSLIAENSEEEKRG

>ID:YP_005851723.1 |[Lactobacillus delbrueckii subsp. bulgaricus 2038]|2038|prolipoprotein diacy..|834|NC_017469(1872918):513385-514218:1 ^GI:385815332,GeneID:12459816^ Lactobacillus delbrueckii subsp. bulgaricus 2038 chromosome, complete genome.|neighbours:ID:YP_005851722.1(1),ID:YP_005851724.1(1)|neighbour_genes:HPr kinase/phosphory..,glycerol-3-phosphate..|
MTLALNPIAFSIGDIHVRWYGIIIACGILLATFMSIREGQRRQIMSDDFIDLLLWGVPIGFIGARIYYVI
FEWGYFSQHPDEIIAIWNGGIAIYGGLIAGAIVLLVFCYRRFLLPFLVLDIVAPGVMAAQVLGRWGNFMN
QEAHGAKCSLQYLQNLHLPQFIIDQMYINGSYYKPTFLYESFFNLIGLIIILSLRHKKHLFKQGEVFMLY
LAWYSVVRFFVEGMRTDSLYIFGVIRVSQALSLLLLIAVVILFVYRRVKVKPKWYLEGSGLKYPYER

>ID:YP_005851675.1 |[Lactobacillus delbrueckii subsp. bulgaricus 2038]|2038|UTP-glucose-1-phosph..|915|NC_017469(1872918):466238-467152:1 ^GI:385815284,GeneID:12459768^ Lactobacillus delbrueckii subsp. bulgaricus 2038 chromosome, complete genome.|neighbours:ID:YP_005851674.1(1),ID:YP_005851676.1(1)|neighbour_genes:hypothetical protein,hypothetical protein|
MKVRKAIIPAAGLGTRFLPATKAMPKEMLPIVDKPTIQFIVEEAMASGIEDILIITGRNKRAIEDHFDSN
TELEDNLTEKHKDTLLKLARETTMSNIKVNLYFTRQPYPNGLGDAVNRARSFIAGEPFVVMLGDDLMRDK
TPLTKQLIDCYDETHASTIAVMKVPHEEVNKYGVIDPIGETAPDLYNVKAFVEKPDVDKAPSDLAIIGRY
LLTPEIFDMLDKQKAGAGGEIQLTDAIDALNKTQRVFAHEFKGQRFDVGNKEGYMETSIQYGLRHPETKD
ALRKYIIDLGKKLESEGKKKPTGK

>ID:YP_005851726.1 |[Lactobacillus delbrueckii subsp. bulgaricus 2038]|2038|UvrB protein|2043|NC_017469(1872918):516365-518407:1 ^GI:385815335,GeneID:12459819^ Lactobacillus delbrueckii subsp. bulgaricus 2038 chromosome, complete genome.|neighbours:ID:YP_005851725.1(1),ID:YP_005851727.1(1)|neighbour_genes:TrxB protein,excinuclease ABC sub..|
MIKRQDNNKFELVSPYKPAGDQQQAIDQLTAGFQAGDKEQILKGATGTGKTYTMANVIAKMNKPTLVITH
NKTLVGQLYNEFKEFFPNNAVEYFVSYYDYYQPEAYVPQSDTYIEKDASINDEIDQLRHAATSALMSRND
AIVVASVSCIYGLGDPREYEASVLNVYTGQEYERNTLLRDLVNIQYDRNDIDLQRGRFRVRGDVVEVFPS
GYSDRAYRIEFFGDEIDRIVEVDPLTGEVHGGRDSISLFPATHFMTNDDQLAGAIDRIKAEMDDQVKKFE
KEGKLLEAERIKQRTTYDLEMLREVGYTNGIENYSRQMENRKAGEPPYTLLDFFPKDSLILIDESHATMP
EIRAMYNGDRNRKQTLIDYGFRLPSALDNRPLKLEEFEQHVNQIMYVSATPGDYELNRTSRIVEQVIRPT
GLLDPKIEVRPIEGQIDDLVAEINLRIERKERVFVTTLTKKMAEDLTDYLKDLGIKVRYLHSDIKTLERM
QIIRDLRLGKFDVLIGINLLREGIDVPEVSLVAILDADKEGFLRAYRPLIQTMGRAARNANGEVIMYADR
ITDSMKMAIDETNRRRAIQMKYNEEHGIVPKTIIKPVRDIISVVKADKEAEKSDSFADLNFDELTAKQKK
QMIANLKEQMQDAAKRLDFESAANLRDAIIELEGSVRKPIKKKGKDFNGR

>ID:YP_005851733.1 |[Lactobacillus delbrueckii subsp. bulgaricus 2038]|2038|hypothetical protein|1020|NC_017469(1872918):524881-525900:1 ^GI:385815342,GeneID:12459826^ Lactobacillus delbrueckii subsp. bulgaricus 2038 chromosome, complete genome.|neighbours:ID:YP_005851732.1(1),ID:YP_005851734.1(1)|neighbour_genes:hypothetical protein,hypothetical protein|
MSFGENKIIRIIKRRRPRVVVIGGGTGLPVILQALKKQDAEITAIVTVSDDGGSSGIIRNYINVVPPGDI
RNVLVSLSDLSQEKKQIFQYRFESKDSFFSGHAIGNLIIAALSEMQGNIFDAVQNLSAMMEVDGHIYPSA
NEPLTLNAEFMDGSQSSGEVEITSQHKQIKRVWVTADDGEPASPSPVIEAIMQADAIVLGPGSLFTSILP
NLMIPNVGQAVRETKAEVVYVCNIMTQAGETVGLSDADHVRVINQHLGGNYIDTALVNGAQIDMTKFHPE
DYDEYLKPVANDFAGLQEQNCRVITDDFIDQRSGLVFHDGDKVAREIIDLALQEMFKRK

>ID:YP_005851735.1 |[Lactobacillus delbrueckii subsp. bulgaricus 2038]|2038|ATP-dependent Clp pr..|585|NC_017469(1872918):526908-527492:-1 ^GI:385815344,GeneID:12459828^ Lactobacillus delbrueckii subsp. bulgaricus 2038 chromosome, complete genome.|neighbours:ID:YP_005851734.1(1),ID:YP_005851736.1(1)|neighbour_genes:hypothetical protein,hypothetical protein|
MLVPTVIEQTARGERAYDIYSRLLKDRIIMLSGDVNDQMANSIIAQLLFLDAQDNTKDIYMYINSPGGVI
TSGMAIVDTMNFIKSPVSTIATGMAASMASIILAEGEKGKRFALPHATVLIHQPLGGAQGQATEIQIAAE
EILKTRKMINEILAKDSGQDIETIKRDTERDHYMTAQEAKDYGLIDDIMVNQNK

>ID:YP_005851743.1 |[Lactobacillus delbrueckii subsp. bulgaricus 2038]|2038|triosephosphate isom..|759|NC_017469(1872918):534888-535646:1 ^GI:385815352,GeneID:12459836^ Lactobacillus delbrueckii subsp. bulgaricus 2038 chromosome, complete genome.|neighbours:ID:YP_005851742.1(1),ID:YP_005851744.1(1)|neighbour_genes:phosphoglycerate kin..,hypothetical protein|
MSRTPIIAGNWKLNMNPKETVEFVNAVKDQLPDPSKVESVICAPAVDLDALLKAAEGSNLHVGAENCYWE
NSGAFTGETSPAVLKEMGVQYVIIGHSERRDYFHETDEDINKKAKAIFANGLTPILCCGESLETREAGKE
NEWVVSQIKAGLEGLTSEQVSKLVIAYEPIWAIGTGKTASSDQAEEMCKTIRETVKDLYNEETAENVRIQ
YGGSVKPANVKELMAKPNIDGGLVGGASLVPDSYLALVNYQD

>ID:YP_005851999.1 |[Lactobacillus delbrueckii subsp. bulgaricus 2038]|2038|Ribonuclease R|2370|NC_017469(1872918):806023-808392:1 ^GI:385815608,GeneID:12460092^ Lactobacillus delbrueckii subsp. bulgaricus 2038 chromosome, complete genome.|neighbours:ID:YP_005851998.1(1),ID:YP_005852000.1(1)|neighbour_genes:preprotein transloca..,SsrA-binding protein|
MAQNETVLAGVLEIFRHNPQKQFSVDQIERQARRDRLGNFTDLVKALAYLEQEKQIITDGNGRYQLAKEN
TEVEGVFRANDKGFGFVRLDDEEADDVFINSDATKLALDGDRVKVKITAGGNPWNGKGPEGQVEEILERG
ASSIVGEYTPLEDLQVKISHFAGYVIPTNKKFKKYRVYVSENGLIPQMGDMVKVSLKTYPTEDLPDQMTG
AVVEIIGNKNDPGVDIMSIVAEHDIRTEWPEDALEQANAIPDHVTEEERHEAGRRDITDQPAVTIDGDDS
KDFDDAVVLWKLDNGNYHLGVHIADVAHYVKEGTPLDREAFARGNSTYLVDRVIPMLPFRLSNGICSLNE
GVDRLVLSCDMEITPEGERVSYDIYPAVMRSHGRLTYNKVNQALRADVPDSDLEDKYVKVRPMLKDMAAL
HEVLYKQRHARGSIDFEEPEAKIIVDEKGKPVDIVLHSRGTAEKMIESFMLLANETVAEAYYRKKVPFLY
RVHETPEADRISRFFEFCSAFGLNVKADPNDIKPLDLQKVVTKTLGTSEESVVQMMMLRSLKQAHYSEDP
LGHFGIAAKYYTHFTSPIRRYSDTMVHRMIHAYLEEGMGDDVKEHFKEELSEAADQTSMQERRSIDTERA
TNDLKMTEYMADQVGNKFEAVVSSVTSFGMFVQLENTVEGLIHISNLKDDYYSYDEKSMTLTGRTTHKKY
KVGMPIKVVLTNANVEQHQLDFEVYDPDAKKRPHNDRGMVRRNGDRNFKGRRNYGGRDKSGERRHKPSRS
NRGQRLGQSERGNRRRPNR

>ID:YP_005851748.1 |[Lactobacillus delbrueckii subsp. bulgaricus 2038]|2038|uracil-DNA glycosyla..|684|NC_017469(1872918):538243-538926:1 ^GI:385815357,GeneID:12459841^ Lactobacillus delbrueckii subsp. bulgaricus 2038 chromosome, complete genome.|neighbours:ID:YP_005851747.1(-1),ID:YP_005851749.1(1)|neighbour_genes:HAD superfamily hydr..,phosphate acetyltran..|
MKHFIGNDWDHVLAPVFESGEYHKLHVFLKKEYQTRQIYPDMYHIFTAFKLTPFKDTKVVILGQDPYHNP
SQANGMSFSVMPGTPLPPSLRNIYKELYDDVGAQPVNHGYLKRWADQGVLLLNAVLTVPYGQANGHQGKG
WEMVTDAAIKALSERGQVVFILWGRFAQNKIPLIDQDKNVIIKSAHPSPFSANRGFFGSRPFSRCNAALK
EFGRAPVDWQLPPNPEA

>ID:YP_005851749.1 |[Lactobacillus delbrueckii subsp. bulgaricus 2038]|2038|phosphate acetyltran..|990|NC_017469(1872918):538947-539936:1 ^GI:385815358,GeneID:12459842^ Lactobacillus delbrueckii subsp. bulgaricus 2038 chromosome, complete genome.|neighbours:ID:YP_005851748.1(1),ID:YP_005851750.1(1)|neighbour_genes:uracil-DNA glycosyla..,Putative ATPase or k..|
MEVFEQLKQLIKQKDKQRIVFPEGEDPRILTAVSRLKQDDLVEPIVLGQKDQVLALAEKAGLDMTGIEIV
DYQNSPDFGEMVEKFHERMAGGKHFQTMEEAEAALRDANFYGTMLVYTGQADGMVSGAAHSTADTVRPAL
FILKTKPGMHRISGSFIMERGEEKYVFADCAISIDPTSDQLVEFAAQSAATAKMIGIDPKVAFLSFSTHG
SAKGPQVDKVAEAAKLFKEKYPDIPADGDLQFDAAFVPAVAELKAPGSAVGGRANVFIFPELQSGNIAYK
ITQRLGNFTAIGPVLQGIAKPVNDLSRGCSADDVYKIGILTAAQAVMEG

>ID:YP_005851751.1 |[Lactobacillus delbrueckii subsp. bulgaricus 2038]|2038|DNA polymerase III s..|537|NC_017469(1872918):540507-541043:-1 ^GI:385815360,GeneID:12459844^ Lactobacillus delbrueckii subsp. bulgaricus 2038 chromosome, complete genome.|neighbours:ID:YP_005851750.1(1),ID:YP_005851752.1(1)|neighbour_genes:Putative ATPase or k..,UDP-n-acetylenolpyru..|
MMNFVAMDFETANQHPASACSLALVLVRESKIIDRFYTVINPQMAFDAQQVKVHDITAEDVAGAPTMAEV
WPKIQPLFQPGMLVAAHNARFDCNVMKQSLARYGIAEPHYLVLDSLKVSRELEPGLDNYQLNTVSDLLGV
ELWHHHNALSDSEACAGILLKEEEKRGSELLKKFVYQV

>ID:YP_005851752.1 |[Lactobacillus delbrueckii subsp. bulgaricus 2038]|2038|UDP-n-acetylenolpyru..|894|NC_017469(1872918):541165-542058:1 ^GI:385815361,GeneID:12459845^ Lactobacillus delbrueckii subsp. bulgaricus 2038 chromosome, complete genome.|neighbours:ID:YP_005851751.1(-1),ID:YP_005851753.1(1)|neighbour_genes:DNA polymerase III s..,Spermidine and putre..|
MKLYDLKAQGLDLQENIPLSRYTFTQTGGPAEYLAFPKTLAELKELLAAAKEDQLPITVIGNASNLIIRD
KGIKGLVIILTEMKEIKVEADKVHAQAGARIIDTSFAAGEAGLSGLEFAAGIPGSVGGAVFMNAGAYGGE
TKDCLESATVVTRDGEVKTYTNAELHFSYRHSLLQENDEIVIAATFALKAGDKATILDQMNYLNALRSYK
QPLEYPSCGSVFKRPTGHFVGPLLIKAGLQGKQIGGAQVSTKHAGFIVNKGGATATDYLNLIHYIQKTIK
EKDGIALQTEVRIIGEE

>ID:YP_005851757.1 |[Lactobacillus delbrueckii subsp. bulgaricus 2038]|2038|hypothetical protein|840|NC_017469(1872918):545914-546753:1 ^GI:385815366,GeneID:12459850^ Lactobacillus delbrueckii subsp. bulgaricus 2038 chromosome, complete genome.|neighbours:ID:YP_005851756.1(1),ID:YP_005851758.1(1)|neighbour_genes:Spermidine and putre..,hypothetical protein|
MQFDFASLWTWHTLSVVLDVLITWYFIYHLTHLIKGTKAVQLANGIILIMVARVLAGWAQLTTVTFILDQ
IVSWSVIGIIVIFQPEIRRGLERLGRVSLFSDSENSKREQQEKLVKELDKAIQYMSKRRIGALITLEQKT
GLEEYVETGIKLDALVTGELLINIFIPNTPLHDGAVIIKNNRVQVASAYLPLSDNAMIPKSLGTRHRAAV
GISEVTDAITVVVSEETGGVTITRNGQFMVDLSQQEYLKYLRAELVTEEKKKQPWPIRLARGIWNWGDK

>ID:YP_005851759.1 |[Lactobacillus delbrueckii subsp. bulgaricus 2038]|2038|Phosphoglucomutase|1353|NC_017469(1872918):547728-549080:1 ^GI:385815368,GeneID:12459852^ Lactobacillus delbrueckii subsp. bulgaricus 2038 chromosome, complete genome.|neighbours:ID:YP_005851758.1(1),ID:YP_005851760.1(1)|neighbour_genes:hypothetical protein,hypothetical protein|
MLKYFGTDGVRGEANKVLTPEMAFKLGRMGGYVLTKEKEDGGQARVLVSRDTRISGEMLEHALISGLLSV
GIEVLECGVMTTPGLSYLVQAQGADAGVQISASHNPVEDNGIKFFGSNGLKLSDAKEEEIEELIDTKQDM
LPRPSAEGLGTVTDFRDGSNKYIQFLENTIPEDLSGIKVVIDGANGAASAFISRLFADLDVDFTTISTHP
NGLNINDHCGATHTARLQEEVVKQGAQLGLAFDGDADRCIAVDENGNEVDGDHIMYVIGSYLADHGRLKK
DTIVTTVMSNLGFTKALERRGIKNVRTQVGDRYVSEEMRANGYSLGGEQSGHVIISDYHNTGDGMLTGLH
LMLVMKKTGKSLTELLADFKEYPQVLVNVPVKDKNSWKNHQAVVDAIDSVEKDMAGNGRVLVRPSGTQEL
LRVMAEGPTQEITQEYVDRIVKVVTTEMGE

>ID:YP_005851617.1 |[Lactobacillus delbrueckii subsp. bulgaricus 2038]|2038|glucosamine--fructos..|1812|NC_017469(1872918):407092-408903:1 ^GI:385815226,GeneID:12459710^ Lactobacillus delbrueckii subsp. bulgaricus 2038 chromosome, complete genome.|neighbours:ID:YP_005851616.1(1),ID:YP_005851618.1(1)|neighbour_genes:Transcription regula..,hypothetical protein|
MCGIVGVVGKPAREVVLNGLKNLEYRGYDSAGIYLNDLQGHEYLTKAVGRIANLEEKLTPEEEGTTGIGH
TRWATHGHPTVENAHPQYSEDGRFYLVHNGVIENYLELKEKYLAGAHFKSETDTEVVVQLVAKLAKEENL
DAFSAFKQALKLVKGSYAFLLVDNTKPDHIYIAKNKSPMMLGLGDGFNIIASDAISVLDQTKTFIALNDG
DCADVTKDSIEIQDCDGNKAEREAKVLDIDPNAASKGAYEFYMLKEIDEQPAVMRRLSTDYLDEAGKPVV
DEKIIDAVSQADRIYIFAAGTSYHAGLVGKEIFEKFTGIPTEVGYASEAGYHFPMMSKHPFFIFLTQSGE
TADSRVVLTEANKRGIPSLTMTNVEGSTLSREATYTMLLNAGPEIAVASTKAYTAQVALQAILAKAVGEK
LGDQAAKDWNLKQGLSLAAEGIQEIVDGKEKIEELAKKYLIPSRNAFYIGRGIDHAVSLESALKLKEVSY
IQTEGFAAAELKHGTISLIEDGTPVIDLINDPVTADLTRGNIQEVASRGANVITIVGKQFAKEGDNIVLP
EIDYYLSALLSVVPTQLLAYFASKNKGLDVDKPRNLAKSVTVE

>ID:YP_005851700.1 |[Lactobacillus delbrueckii subsp. bulgaricus 2038]|2038|Putative isomerase|1011|NC_017469(1872918):489505-490515:-1 ^GI:385815309,GeneID:12459793^ Lactobacillus delbrueckii subsp. bulgaricus 2038 chromosome, complete genome.|neighbours:ID:YP_005851699.1(-1),ID:YP_005851701.1(1)|neighbour_genes:undecaprenyl-diphosp..,Phosphotransferase s..|
MHILIGGYTKHESAGIYQFDFIGSGDQAHLEQRRNVVEVGGPTYFQKDGQFIFTIKNENGQGGIAAFANG
KLVSQLLHEGSSPAYIGINKEKKLLYTANYHTGVLAVISYDDQGQLTLLDQVKHENKALGPRPEQAGAHP
HYFDETPGGHLVSCDLGQDRVDFYCFDGQKLTHLASYQNEDGFGSRHLAFSPDGKYFYVAGELSSQVNVV
KFDEENWMFRSLATYSTIPESWDQHNGAAAIRLSSDGKFLYVSNRGHDSIAVFAVLPDQALKLVQRVSTF
GEFPRDFNWDAEEKYVVAANQNSNNATLYQRQSDGTLTPLEKDIAVPEGTRVLFTD

>ID:YP_005852063.1 |[Lactobacillus delbrueckii subsp. bulgaricus 2038]|2038|Asparaginyl-tRNA syn..|1299|NC_017469(1872918):879031-880329:1 ^GI:385815672,GeneID:12460156^ Lactobacillus delbrueckii subsp. bulgaricus 2038 chromosome, complete genome.|neighbours:ID:YP_005852062.1(1),ID:YP_005852064.1(1)|neighbour_genes:hypothetical protein,Initiation of chromo..|
MTELISIRESAKHVDEEVRMHVWLTDKRSSGKIVFLQLRDGTAFFQGVVRKNDVSEEVFEAAKGLRQEAS
FYLTGTIHEDARSHFGYEIQISDLEVVSNNEGYPITNKEHGIDFLLDHRHLWLRSRRPFAIMQIRNRIFK
ATVDFFENEGFVKFDAPLLMHSAPEGTTELFHIDYFNHDAYLSQSGQLYGEVGAEAFGKIFTFGPTFRAE
ASKTRRHLTEFWMMEPEMAWMHQDESLDLQERFLSYVVGQVLEHCEYELSILGRDVDKLRPAAEGNYTRL
SYDDAVKMLQEAGKDFKWGDDFGAPDEAFLSEQFDRPFFIVNYPVAIKPFYMKKNPENPLTYLCADVEAP
EGYGEIMGGSEREADYDTLKAQIEEAGLNLDDYSWYLDLRKYGSVPHSGFGMGFERVIAWICKLDHVREA
VPFPRMINRMQP

>ID:YP_005851590.1 |[Lactobacillus delbrueckii subsp. bulgaricus 2038]|2038|hypothetical protein|624|NC_017469(1872918):381084-381707:1 ^GI:385815199,GeneID:12459683^ Lactobacillus delbrueckii subsp. bulgaricus 2038 chromosome, complete genome.|neighbours:ID:YP_005851589.1(1),ID:YP_005851591.1(1)|neighbour_genes:Protein sprT-like,N-acetylmuramidase|
MYDSEARQKTLNLTVSAVFVAILLLEAFIPNVGYITILPGLPAITTIPLTVAVFASLRGPKASAAFGLVW
GLTSLLRAYAAPNGLVTILLFQNPLIALLPRLAAGWAAGLAVQLADKWEKESRKPLAYALSGLLASAVNT
LMVILLSDLVYFSHPQKLALALGAKSGQSLLVILFTALAVNGILEAVFSGLITPLITAPLKKRLKRR

>ID:YP_005851556.1 |[Lactobacillus delbrueckii subsp. bulgaricus 2038]|2038|ABC transporter ATP-..|849|NC_017469(1872918):351404-352252:1 ^GI:385815165,GeneID:12459649^ Lactobacillus delbrueckii subsp. bulgaricus 2038 chromosome, complete genome.|neighbours:ID:YP_005851555.1(1),ID:YP_005851557.1(1)|neighbour_genes:50S ribosomal protei..,ABC transporter ATP-..|
MSDNIISFDHVTFTYPDSPRPAVSDLSFAIERGSWTALIGHNGSGKSTVSKLINGLLAPDDLDKSSITVD
GVKLGADTVWEVREKVGIVFQNPDNQFVGATVSDDVAFGLENRAVPRPEMLKIVAQAVADVGMADYADSE
PSNLSGGQKQRVAIAGILAVKPQVIILDESTSMLDPEGKEQILDLVRKIKEDNNLTVISITHDLEEAAGA
DQVLVLDDGQLLDQGKPEEIFPKVEMLKRIGLDIPFVYRLKQLLKERGIVLPDEIDDDEKLVQSLWQLNS
KM

>ID:YP_005851557.1 |[Lactobacillus delbrueckii subsp. bulgaricus 2038]|2038|ABC transporter ATP-..|864|NC_017469(1872918):352228-353091:1 ^GI:385815166,GeneID:12459650^ Lactobacillus delbrueckii subsp. bulgaricus 2038 chromosome, complete genome.|neighbours:ID:YP_005851556.1(1),ID:YP_005851558.1(1)|neighbour_genes:ABC transporter ATP-..,ABC transporter perm..|
MAIKFENVSYVYSPGSPLEAIGLDQLNFSLEEGKFIALVGHTGSGKSTLMQHFNALLKPTSGKIEIAGYT
ITPETGNKGLKDLRRKVSLAFQFSEAQLFENTVLKDVEYGPRNFGFSEDEAREAALKWLKKVGLKDDLIE
HSPFDLSGGQMRRVALAGVLAYEPEIICLDEPAAGLDPMGRLEMMQLFKDYQAAGHTVILVTHNMDDVAD
YADDVLALEHGRLIKHASPKEVFKDSEWLQKHHLAEPRSARFAAKLEAAGLKLPGQPLTMPELADAIKQS
LKGGEHE

>ID:YP_004032038.1 |[Lactobacillus amylovorus GRL 1112]|GRL 1112|formate--tetrahydrof..|1677|NC_014724(2067702):1238936-1240612:-1 ^GI:315038470,GeneID:10023286^ Lactobacillus amylovorus GRL 1112 chromosome, complete genome.|neighbours:ID:YP_004032037.1(-1),ID:YP_004032039.1(-1)|neighbour_genes:lipoprotein signal p..,hypothetical protein|
MKSDIEIAQETNELPINEIAAEVDLKKEDLEPYGYDKAKISWSAINRIRQNKHLGKLILVTSISPTPAGE
GKSTITIGLGDAIKNQLHKNTMIALREPSMGPVFGLKGGATGGGMAQIIPMEDINLHFTGDMHALTAAID
TLAALVDNYIYQDNSLDIDPDRILLKRGLDVNDRALRKITVGEGSKFNGVEHQSSFAITVANELMAILCL
ANDIDDLKARIGDMLVGYTKDDQPVYVKQLGFQGAIAALLSNALKPNLVQTLEHTPALVHGGPFANIAHG
ANSVIATNLAMHLSDYVLTEAGFGSDLGGQKFMDFVSKHLDKKPDAAVVVATVRALKYQVLGSTDHLDEE
NLDALKEGFKNLERHMNNMRSYNIPVMVLINHFDTDTESELNLLKELVEEQGIKAEVVNYHDDGSKGGVK
AAEEVVALADSGKADLTPTYDDDDDVKTKIKKVATKIYHATGVEYSEKAKKQIQALHDLGKDKLPVIIAK
TQYSFSDDKKKLGAPTDFNLHVKGVSLKNGARFIVVTTGHVLDMPGLPKHPAALDIDVDNNGKIGGLF

>ID:YP_005852450.1 |[Lactobacillus delbrueckii subsp. bulgaricus 2038]|2038|Adenylosuccinate lya..|1296|NC_017469(1872918):1297454-1298749:-1 ^GI:385816059,GeneID:12460543^ Lactobacillus delbrueckii subsp. bulgaricus 2038 chromosome, complete genome.|neighbours:ID:YP_005852449.1(-1),ID:YP_005852451.1(-1)|neighbour_genes:Phosphoribosylaminoi..,phosphoribosylaminoi..|
MIERYTRPEMGAIWTDEKKYECWLAVEIAADEAWSKLGHIPAEDVEKIKKNAKFSVDRINEIEAVTHHDV
IAFTRTISESLGPEKKWVHYGLTSTDVVDTAQGYQLKQANDILRKDIQDFIDILAKRALEFKDTVCMGRT
HGIHAEPTTFGLKFARWYSEMKRNQERFEHAARGVEAGKISGAVGTFAEVDPEVEAYVCKKLGLHAQEIS
TQVLPRDLHAEYIAAIALVATSLENIATEIRSLQRTEIHEVEEHFAKGQKGSSAMPHKRNPIGSENICGM
ARVLRGNVVTAYEDVTLWHERDISHSGAERVILPDSTIGLDYMLNRMGKILANLDVFPETMKKNMDKTLG
LIYSGRVLLKLVESGMSREAAYDLIQPYTAKCWAEQVPFRPLLEADPTIQKQLTKADLDDAFDYHWHLRH
VDDIYKRLGLE

>ID:YP_005852870.1 |[Lactobacillus delbrueckii subsp. bulgaricus 2038]|2038|UDP-N-acetylmuramoyl..|1551|NC_017469(1872918):1722469-1724019:-1 ^GI:385816479,GeneID:12460963^ Lactobacillus delbrueckii subsp. bulgaricus 2038 chromosome, complete genome.|neighbours:ID:YP_005852869.1(-1),ID:YP_005852871.1(-1)|neighbour_genes:Aspartate racemase,Two-component sensor..|
MNISLNTCILILKEHHLLKSSAVQDTVQTIMEAVSYDSRDVQNNSLFFCKGAGFRPTYLTMAKENGAIAY
VAEQPYPEGTGMHALIVRNVSKAMALLSAAFYSFPQDDLFLVGFTGTKGKTTSAYFLKGMLDQLNGGRTA
LLSSVDNILGPAPEDTFKSSLTTPESLDLFRDMRRAVDNGMTHMVMEVSSQAYKKSRVFGLTYDLGFFLN
ISPDHIGVNEHPNFEDYLHCKLQLLVNSRKCIINAETDRFADVYAAATTTTNPDSIYLFARDGFENPDLK
KPIDFRYKSVETDLAETKFTLTTASSKAHKLPISGEYTLQMIGDFNETNATGAIIGAGLAGMSYEDCAKG
IRHVTIPGRMETVTTQKHGLIVVDYAHNKASMLALMRFMRREFTTPRVIVVVGAPGDKGISRRPGFSESL
TAEADKAYLTTDDPGFENAQDICEEIDAGIDHSKCETVIELDREKAIKEAISEAGPDDVVLLCGKGADAF
QKIRGVDTPYAGDIVIARQVIQELEK

>ID:YP_005851901.1 |[Lactobacillus delbrueckii subsp. bulgaricus 2038]|2038|arginyl-tRNA synthet..|1698|NC_017469(1872918):690878-692575:1 ^GI:385815510,GeneID:12459994^ Lactobacillus delbrueckii subsp. bulgaricus 2038 chromosome, complete genome.|neighbours:ID:YP_005851900.1(1),ID:YP_005851902.1(1)|neighbour_genes:Transcription regula..,hypothetical protein|
MNGKQLVAEALQAVLPDWSLDDIDVKIERPKDEKLGDYAFPTFTLAKTMRKAPNLIAVELAEKIDQGSFE
KVEAVGPYINFFLDKSQTGAAILQEILADPENYGARDLGHGRNVLTEYSSPNIAKPMGMGHLRSTMIGEA
IARILAKEGFKPIRIDYLGDWGTQFGKMMAAYKMWGNDADIEKDPINTLLSYYVRINREAEEHPEYDEDG
REWFSKLEHGDEEAKRLWSWFREVSLERFKKVYDMLDVHFDSFTGEAFSAQMMDKPIQILREKGLLVKSQ
GAEIVDLEKYNLPPLMVIKSNGTSTYITRDLATAMYRKKTYGFYKSIYVVGQEQEVYFQQLRACLKEMGF
DWADDIVHISFGLMSINGQKMSTRKGNVVNLEDVLNESVDLARKQISEKNVGLKNADEVAKQVGIGAVVF
HDLKNYRRNPIDFNLEEVVKFEGETGPYVQYARARGESLLRKSGITDFSDADLTKIGAEEWDLVSFMARY
ADTIQKAMETYDPSAIAKYALELAKRFNKYYAHTRILVDDVDEDVKKARLAVVQAVSHVIKSALDLLDVK
APDEM

>ID:YP_005852524.1 |[Lactobacillus delbrueckii subsp. bulgaricus 2038]|2038|PrtM precursor|924|NC_017469(1872918):1377409-1378332:1 ^GI:385816133,GeneID:12460617^ Lactobacillus delbrueckii subsp. bulgaricus 2038 chromosome, complete genome.|neighbours:ID:YP_005852523.1(1),ID:YP_005852525.1(-1)|neighbour_genes:orotate phosphoribos..,hypothetical protein|
MKNHLKKIAVLAGAAAIGLSTAACSSSSATVVNYKGGKITQDEYYEAMKDTSAGQSTLVSLIIYRTLKAQ
YGDKVSSKKINAEYNKYKKQYGSSFSTVLSSSGLTTKSFKQNLATNLYLVAALKDLEKPTTTQEKNWWKS
YHTKTTVQHIVVAKKSTAETVIKKLKSGTSFATLAKKYSTETATKKKAGKMAAFDSTDTSLSSTFKSAVW
KLKEGEYTTTPVKTLSGYEVIKVLKTTEKGSYTKNKSFIDKQLYAKWAADSNTMTKIISKVLKKANVNIK
DKDLKSKNLLANYLGTSSSSSSSSSSN

>ID:YP_005852518.1 |[Lactobacillus delbrueckii subsp. bulgaricus 2038]|2038|ABC transporter ATP-..|741|NC_017469(1872918):1373015-1373755:-1 ^GI:385816127,GeneID:12460611^ Lactobacillus delbrueckii subsp. bulgaricus 2038 chromosome, complete genome.|neighbours:ID:YP_005852517.1(-1),ID:YP_005852519.1(1)|neighbour_genes:Putative ABC transpo..,Histidine triad HIT ..|
MTLEISHLTGGYSGIPVIKDVNLTIASGEAIGLIGLNGAGKSTTIKHLLDLLRPQAGKITLNGINLAEKP
AEFKKLVAYIPETPVIYPELTLKEHLELTILAYQLDPDKAWEKAKELLTMFRLADKLDWLPVHFSKGMQQ
KVMIVAAFLTDAQLLVIDEPFTGLDPLAVANFIGLIKEAQESGKEILMTTHVLADAQKAIKTYAILNQGT
IEFTGSLDEIRDHYGLEASDSFDKLYQLLYQEQKNA

>ID:YP_005852516.1 |[Lactobacillus delbrueckii subsp. bulgaricus 2038]|2038|Methlytransferase|657|NC_017469(1872918):1371073-1371729:-1 ^GI:385816125,GeneID:12460609^ Lactobacillus delbrueckii subsp. bulgaricus 2038 chromosome, complete genome.|neighbours:ID:YP_005852515.1(-1),ID:YP_005852517.1(-1)|neighbour_genes:Thioredoxin,Putative ABC transpo..|
MRLKNKPWANELVEEHPESALDRPDPAEKIDWAARFGNDKPIEIEVGSGKGQFITTLAKQHPDRNYVAME
IQKTAAGIILKKKLDEGLDNLQILCADAANLVAYFGENSTSKIYLNFSDPWPKSRHEKRRLTYKDFLAKY
QAVLTGDGLIEFKTDNSGLFAYSVKSMNNYGMHFDFMSVDLHHESEEIVEKNVETEYEHKFASKGQPIYC
LHAGFLAK

>ID:YP_005852513.1 |[Lactobacillus delbrueckii subsp. bulgaricus 2038]|2038|UDP-N-acetylmuramate..|1320|NC_017469(1872918):1368566-1369885:-1 ^GI:385816122,GeneID:12460606^ Lactobacillus delbrueckii subsp. bulgaricus 2038 chromosome, complete genome.|neighbours:ID:YP_005852512.1(1),ID:YP_005852514.1(-1)|neighbour_genes:Putative transcripti..,Phenylalanyl-tRNA sy..|
MLDKTKQIWFIGIKGTGMASLALILHDLGYKVAGSDIDKYTFTQDPLEAAGIEVASFSKDNIKESGQVIV
KGNAFKSDNIEVAACEEKGVKWQSYPDTVEEIVQQYTSIGVAGSHGKTSTTGLLATVLGEAAPTSFLIGD
GMGKGVKDSRFFVYEADEYRRHFLAYHPDYQIMTNVDFDHPDYFKDRDDYASAFQTAADQTKKGLFVWGD
DERLQKIHPKTAKKYTYGLKDSDDFQAFDVVKTTEGAKFHVRANGEDLGEFTIHLFGDHNVMNATAVIAI
AFTEGIDLDVVRKGLVKYTGAKRRFSEKDFGDTVVIDDYAHHPTELRATIQAARQKFPDRKLVTIFQPHT
YSRTKEFEEEYVEILKGVDKAFLTPIYGSAREAAGDIKSEDIASQIPGAEVIDFDNLKDLLAYKGDCIVF
MGAGDIPKYEVAFEEMLGK

>ID:YP_005852506.1 |[Lactobacillus delbrueckii subsp. bulgaricus 2038]|2038|DNA polymerase I|2661|NC_017469(1872918):1361590-1364250:-1 ^GI:385816115,GeneID:12460599^ Lactobacillus delbrueckii subsp. bulgaricus 2038 chromosome, complete genome.|neighbours:ID:YP_005852505.1(-1),ID:YP_005852507.1(-1)|neighbour_genes:Formamidopyrimidine-..,hypothetical protein|
MNKKLLLIDGNSVAFRAFFAMYQQLDKFKNPEGLHTNALYAFKNMLDVVLKQEDPSHILVAFDAGKTTFR
TAMYKDYKGGRDKAPAELSEQFPYLREMLKDMGIKSYELANYEADDIIGTMAKKGAEAGYEVAVVSGDKD
LTQLASDHVTVYVTKSGVTKLEAFTPDHMKEVNGVTPTEFIDMKALMGDPSDNYPGVAKVGPKTASKLIQ
EYGSVENLYDHVDEMKKSKLKENLIAGKDNALLGKKLATIKCDSPVEVTLDDLSYEGSNVDDLRRFYEKM
NFRRFLADLAQKGELTENKTEVKKQDYVVLSADNLDQLPKAAEVTFYLAMFGDNYHLADFAGFALKIGGE
TFVSRDVFLLQESPLKEMLEDSAVQKNVFDLKRTTYGLYRLGIKAEGLSFDLLLASYLVDNEKNSNDLGE
LVQGYDYYDLKTDLEVYGKGKNAKIPADDAVFFNHLAGKTAAIAALKDSLLKQLKDHEQDDLYDSIELPT
ARVLAKMEMNGIKVQPSRLKELENDFAVRLKELEEKIYKEAGEEFNLNSPKQLGVILFEKLGLPVIKKTK
TGYSTSVEVLNQLKEQSPVVSDILEYRQISKIQSTYVKGLLDVIDERDGRIHTRYLQTLTATGRLSSVDP
NLQNIPTRTEEGKQIRKAFVPSSPDGYIYSCDYSQIELRVLAHVSADPNMQEAFKTGYDIHAHTAMKIFH
LSSVDEVTSLQRRRAKAVNFGIVYGISDYGLSKNLDISRKQAKEFIDEYFDQYPGIQAYMDWAVKDAREK
GYAETIMHRRRYLPDIHAKNFNVRSFAERTAINSPIQGSAADIMKIAMINMQKKLDELGLKTKMVVQVHD
ELIFDVPADELETIQKIVPSVMQAAVKLDVPLVADASWGHDWYEAK

>ID:YP_005852505.1 |[Lactobacillus delbrueckii subsp. bulgaricus 2038]|2038|Formamidopyrimidine-..|822|NC_017469(1872918):1360758-1361579:-1 ^GI:385816114,GeneID:12460598^ Lactobacillus delbrueckii subsp. bulgaricus 2038 chromosome, complete genome.|neighbours:ID:YP_005852504.1(-1),ID:YP_005852506.1(-1)|neighbour_genes:dephospho-CoA kinase,DNA polymerase I|
MPEMPEVETVRRTLRPLVVGKTIDHVDIWYDKVITGDPETFKRELKGKTFTAVDRYAKFLLFRLGDLTVV
SHLRMEGKYHLTTWDAPVDKHEHLQFAFTDGSSLRYADVRKFGRLQLVETGTEFQVTGLKNLGVEANSPE
FRLDYFEKGLKKRSMNIKSLLMSQTLVAGLGNIYVDEVLWQSRINPLTPANELTKDQVKQLHSAINETIE
EATKYGGTTVHSFLNAEGGAGHYQEKLKVYGKEGQPCPRCGEDFVKIKICGRGTTYCLHCQKR

>ID:YP_005852504.1 |[Lactobacillus delbrueckii subsp. bulgaricus 2038]|2038|dephospho-CoA kinase|585|NC_017469(1872918):1360165-1360749:-1 ^GI:385816113,GeneID:12460597^ Lactobacillus delbrueckii subsp. bulgaricus 2038 chromosome, complete genome.|neighbours:ID:YP_005852503.1(-1),ID:YP_005852505.1(-1)|neighbour_genes:Putative transcripti..,Formamidopyrimidine-..|
MTFYLGLTGGIATGKSTASRILKDLGCQVIDSDLIAHQQAEVGQVSWQRILEEFGPDFFNEDKSLNRKKL
GQYVFANPKALAKLSEITQGEVLKEVQKQMKDSQASVCVIDVPLLFEAGWQDYFDAVLLIVAPEEVELDR
LMKRDSLSQAEAKRRMQAQLPLGEKRLLASYVLENTGTIEELRDKLSNLLKTIA

>ID:YP_005852502.1 |[Lactobacillus delbrueckii subsp. bulgaricus 2038]|2038|Chromosome replicati..|1335|NC_017469(1872918):1358346-1359680:-1 ^GI:385816111,GeneID:12460595^ Lactobacillus delbrueckii subsp. bulgaricus 2038 chromosome, complete genome.|neighbours:ID:YP_005852501.1(-1),ID:YP_005852503.1(-1)|neighbour_genes:Primosome component,Putative transcripti..|
MYENSNPRLRYVVLNELADQLGQGQVLIKLYQPLIGALGVALYQTLVQDFDPYRSLSASNALYSLQEDLD
CSLRQLWQALHKLEAVGLLKTYVSHNLRLGDILAFKLHAVPEASEFFNTSLLASLLKEKVGGVRFSQLSR
EFAKQAQVKERQLDNLEEVSASFFEVFRLPENEAINPSEDVQKAAEENTGQKTEEAQVNLKQIDWQYLKD
RFATYQIPESEIDLQKDEIRSIMELYGLSEEEFINETLPTLHGSYQLDAAAIRNSLNYNYKANHRRKQVI
KRQEEKQDRPSVDQQDQQLLDLVKSKSPVNFLDDMKREKGGFTTARERQIVYDLRENVGLEMDLINVLVY
TCLNYQPVLTQDLAYRIANDWLQKGITTPEAAIKHLRAGKKQAQSGQKKNYPAYSGSRRLEQGTDWNKKQ
FVQPVNISDEDLRKMLQGPDKKDK

>ID:YP_005852501.1 |[Lactobacillus delbrueckii subsp. bulgaricus 2038]|2038|Primosome component|924|NC_017469(1872918):1357412-1358335:-1 ^GI:385816110,GeneID:12460594^ Lactobacillus delbrueckii subsp. bulgaricus 2038 chromosome, complete genome.|neighbours:ID:YP_005852500.1(-1),ID:YP_005852502.1(-1)|neighbour_genes:Threonyl-tRNA synthe..,Chromosome replicati..|
MRAIGDMLSDAAKAAAAKNGQDFSAESFEKMKRQVFADPDVRAFLTAHQDQLTKESVDASFASLYEYCRQ
KDSHDKVISGYLPQLFMEGPLIGIRYRASQDKQRRDKEAAAKRRIELIDLPEKLRRVKLADLDMADDRKQ
ALFEVGAFLQAYQSNPHAKGLYLSGDFGVGKTYILAGLANRVAEMGGRVIFLHMPTFIAGLSSHFGDNSL
QTEIQRLAACDVLILDDIGAETLSPWSRDDVLGVILQARMDNDLPTFFSSNFDMKTLESHFSATKNADDP
VKAARLMQRVRYLAKEVVVYGNNRRLP

>ID:YP_005852500.1 |[Lactobacillus delbrueckii subsp. bulgaricus 2038]|2038|Threonyl-tRNA synthe..|1932|NC_017469(1872918):1355179-1357110:-1 ^GI:385816109,GeneID:12460593^ Lactobacillus delbrueckii subsp. bulgaricus 2038 chromosome, complete genome.|neighbours:ID:YP_005852499.1(1),ID:YP_005852501.1(-1)|neighbour_genes:hypothetical protein,Primosome component|
MSFALILPDGSKKEFDAAVSVADLASSISTSLAKNAVAGKVDGEIKPLDFQLDTDHEVAILTNKDAEGLS
VLRATVAFVLEALVKDKYPEIKLGQAEVSEDGFFIETDKEDQIKVTELPDLEKALQKAIKNGEAIEHVQV
AKSELAEAFKDDPYKSELLAKEGDVVDAYKLGDFVDFGFSALLPNTGKIKKFKLLSVAGAYWKGKSSNPM
LQRIFGTAFFKEADLEADLKRRAEIKERDHRTIGRDLDLFFVDPKAGAGLPYWMPKGATIRRIIERYIVD
KEVAAGYQHVYTPVLMNLDAYKTSGHWAHYREDMFPPMDMGEGEMLELRPMNCPSHIQIYKHHIRSYREL
PIRIAELGMMHRYEKSGALSGLQRVREMTLNDGHTFVALDQVQEEFARTLQIIMDVYHDFDINDYYFRLS
YRDPKNTDKYFANDEMWERSQSMLKAAMDDMGLDYVEAEGEAAFYGPKLDIQTKTALGNDETMSTIQLDF
MLPERFELSYIGADGEEHRPVMIHRGIVGTMERFIAYLTEIYKGAFPTWLAPVQAEIIPVNLDAHSDYAK
KVRDELVAKGFRAEIDFRNEKLGYKIRESQTQKVPYTLVLGDDEMNAGTVNVRPYGTEEQNSESLAEFMD
KLSKDVANYSRED

>ID:YP_005852497.1 |[Lactobacillus delbrueckii subsp. bulgaricus 2038]|2038|translation initiati..|522|NC_017469(1872918):1348860-1349381:-1 ^GI:385816106,GeneID:12460590^ Lactobacillus delbrueckii subsp. bulgaricus 2038 chromosome, complete genome.|neighbours:ID:YP_005852496.1(-1),ID:YP_005852498.1(-1)|neighbour_genes:50S ribosomal protei..,transposase-like pro..|
MILNESIRAREVRLINAEGEQVGVVSRNEALRQASDAGLDLTLISPNAKPPVAKILDYGKYRFEQQKKLK
ESRKNSKQVSVKEIRLSPAIEGNDFETKLKHARKFLEKEGAKVRVSIRFRGRAITHKELGQQVLEKMAEE
TSDIAVVTSRPKMEGRQMFLMLSPKSDKDKNKQ

>ID:YP_005852494.1 |[Lactobacillus delbrueckii subsp. bulgaricus 2038]|2038|GTP-binding protein|1137|NC_017469(1872918):1347020-1348156:-1 ^GI:385816103,GeneID:12460587^ Lactobacillus delbrueckii subsp. bulgaricus 2038 chromosome, complete genome.|neighbours:ID:YP_005852493.1(-1),ID:YP_005852495.1(-1)|neighbour_genes:Putative nicotinate-..,50S ribosomal protei..|
MKFKEENSDMSEEIRCIGCGAALQSQDKQLPGYLPASALAKVENGEREEVYCQRCFRLRHYNEIMPVSLD
NDDFLALLNTMAEKKALIVNVVDLFDFSNSLISSLKRFVGTNDFILVGNKLDLFPKNSKESKIKDWMRQE
ANRMGLYPKDIFLISAAKKKKLDTLIDYLNKHSQDQDVYFVGTTNVGKSTLINAIIDEMGDVQDLITTSR
FPGTTLDQIEIPLDNGHFLVDTPGILTDKQLASRLDPKDLDLASPKKPLKPATYQLLPGNTIFLAGLGRI
DYLKGPSTSFTIYAARGMYIHRTKTEKADEFYQKHVGELLSPPGPNSDLPPLKGQEYSIKYRSDVLFAGV
GFITVPEGCVIKAYTPGGIGLGTRRALI

>ID:YP_005852493.1 |[Lactobacillus delbrueckii subsp. bulgaricus 2038]|2038|Putative nicotinate-..|639|NC_017469(1872918):1346371-1347009:-1 ^GI:385816102,GeneID:12460586^ Lactobacillus delbrueckii subsp. bulgaricus 2038 chromosome, complete genome.|neighbours:ID:YP_005852492.1(-1),ID:YP_005852494.1(-1)|neighbour_genes:hypothetical protein,GTP-binding protein|
MDSLVDFSKETQVKVQTAESQRKGKQIGIMGGTFNPVHMAHLVAAEQAMTKLHLDEVWFIPDNIPPHKDA
PLNVSARDRATMLDLATRDNPRFRVKLLELFRGGVSYTIDTIHYLTKKAPENTYYLIMGSDQVNSLHKWK
NAEELAKLATLVGIRRPGYPQDPQYSMIWVDAPDIRLSSTAIRRAVSTGISIRYLVPDKVREYIEEKGLY
RD

>ID:YP_005852492.1 |[Lactobacillus delbrueckii subsp. bulgaricus 2038]|2038|hypothetical protein|594|NC_017469(1872918):1345785-1346378:-1 ^GI:385816101,GeneID:12460585^ Lactobacillus delbrueckii subsp. bulgaricus 2038 chromosome, complete genome.|neighbours:ID:YP_005852491.1(-1),ID:YP_005852493.1(-1)|neighbour_genes:hypothetical protein,Putative nicotinate-..|
MTDPVFKETYSPLSSSELVAKEKSMMDENRFAHCVRVSETARTLAKLNGYDEDKAALAGFVHDYAKQIPV
EEYIKVIKEEGFDPDLLNWNRAIWHGIVGSWFIKRDLGITDPEILTAVYRHTTGDVEMTTMDQIVFVADY
IEPGRTFAGVEEARKTSYADLASGVGYELAHTLAFLVQKRSKIYPRTLAAYNVWAAE

>ID:YP_005856773.1 |[Lactobacillus casei LC2W]|LC2W|nucleic acid-binding..|549|NC_017473(3039042):1803916-1804464:-1 ^GI:385820386,GeneID:12464991^ Lactobacillus casei LC2W chromosome, complete genome.|neighbours:ID:YP_005856772.1(-1),ID:YP_005856774.1(-1)|neighbour_genes:5-nitroimidazole ant..,hypothetical protein..|
MLKWTVQELIKHDQEPLHFSTTLDVKTDLQDRDPEVLDVSPIQVSGDIVYDRGDFLVSVNLKGDLVVPST
RSLTPVTLPQDFTFSEIYLTDAGHADQYEDGEILMPLEDAELDLLPAIEDHLLLSIPMQVLTPEEVASGD
MPSGDDWEVLAEEDFDKAVKKEKQADNPFTKLKGMFPDDDQA

>ID:YP_005856768.1 |[Lactobacillus casei LC2W]|LC2W|Membrane protein oxa..|999|NC_017473(3039042):1798116-1799114:1 ^GI:385820381,GeneID:12464986^ Lactobacillus casei LC2W chromosome, complete genome.|neighbours:ID:YP_005856767.1(1),ID:YP_005856769.1(-1)|neighbour_genes:acyP,Sensory transduction..|
MHKSKKFVTLGLVSLLPLILAACAQTTKKGTTMKPPTDPFFGTFYKVIGLPLQHLMEWIASLVGTASSYG
IAIIVITLLVRLIVLPLMLRQQRTMTAYQEKQKIIQPQLKIVQEATKRAKTPEQQMAMNGYMRKIYSANG
TSMIPSMGCLPMLIQLPIFSGLYQAIAYSPEISEATFFGIQLGHSNFIVTILATLPYIVVSLIMLQGVPP
EQRKAMQTTAFLNPIMTFVFCMMYNAGLGLYFGAGGIILIIQQAIVTYVVTPNIRKRMDAEMEENPPVIV
VDEHTFDNWDTATAGATGAAGTTGSSKPADPDAIDHSKLRRRNAGKQQRPRK

>ID:YP_005852482.1 |[Lactobacillus delbrueckii subsp. bulgaricus 2038]|2038|Phenylalanil-tRNA sy..|1050|NC_017469(1872918):1337228-1338277:-1 ^GI:385816091,GeneID:12460575^ Lactobacillus delbrueckii subsp. bulgaricus 2038 chromosome, complete genome.|neighbours:ID:YP_005852481.1(-1),ID:YP_005852483.1(-1)|neighbour_genes:phenylalanyl-tRNA sy..,Putative transcripti..|
MDLFDRLKELREQGLAEIKEAESEKSLNDVRVKLVGKKGELTQILHQMKDVAPEKRREVGQKVNELRDLF
NENLASAKDNLIEKAIEARLEAEKIDVTLPGRRKHVGSKHPIRIIQDDLERFFIGMGYQVVQGPEIESEH
YNFEMLNLPKDHPARDMQATFYVDADHLLRSQTSPVQARTMEKHDFDKGDLKMISPGKVYRRDDDDATHS
HQFMQMEGLVVGKNISLSDLKGTLELVAKHEFGQDRETRLRPSYFPFTEPSVEMDVSCFECGGKGCAICK
NTGWIEVLGAGIVHPNVLSAAGIDPSVYSGFAFGLGLDRFAILKYGIDDIRDFYSDDVRFLQQFRQEED

>ID:YP_005852480.1 |[Lactobacillus delbrueckii subsp. bulgaricus 2038]|2038|Transcriptional elon..|489|NC_017469(1872918):1334258-1334746:-1 ^GI:385816089,GeneID:12460573^ Lactobacillus delbrueckii subsp. bulgaricus 2038 chromosome, complete genome.|neighbours:ID:YP_005852479.1(1),ID:YP_005852481.1(-1)|neighbour_genes:Putative ABC transpo..,phenylalanyl-tRNA sy..|
MPEKTYEMTAEGKKQLEEELQTLKFVKRPQIVERLKIARSYGDLSENSEYDAAKDEQMRLEERINAISEQ
LKYAVIVDTAAVDPDEVSIGKTVTVTEVGEDEPETYEIVGSSQSDPFHGKVSNESPIGKALLGHKKGETV
KINVDSANVSYDVVINDVKTTD

>ID:YP_005852430.1 |[Lactobacillus delbrueckii subsp. bulgaricus 2038]|2038|methylenetetrahydrof..|888|NC_017469(1872918):1281138-1282025:-1 ^GI:385816039,GeneID:12460523^ Lactobacillus delbrueckii subsp. bulgaricus 2038 chromosome, complete genome.|neighbours:ID:YP_005852429.1(-1),ID:YP_005852431.1(-1)|neighbour_genes:exodeoxyribonuclease..,Transcriptional term..|
MFRRFFFLKEAVLGEILDGKKLARELGEKLGSEVDSLKEHGVSPKLCVINIGDDPASKVYVASKKRKAEK
LGIKQVVYQLPADESEEDVLKLIDSLNADPEVSSLMVQLPVPPQINADRVIERIDPEKDVDCLTPANIGR
LWQGKHFVEPATAAGIIALLDHYQIDLTGKNAVIVGRSNIVGKPLAALMLERNASVSILHSRSRNLADLT
KQADILVCAVGKAEMIKADMVKEGAVVIDVGINRVDGHLVGDVDFAPVKEKASWITPVPGGVGPLTVEFL
MEEVIKLTRRQHGLD

>ID:YP_005852429.1 |[Lactobacillus delbrueckii subsp. bulgaricus 2038]|2038|exodeoxyribonuclease..|1371|NC_017469(1872918):1279781-1281151:-1 ^GI:385816038,GeneID:12460522^ Lactobacillus delbrueckii subsp. bulgaricus 2038 chromosome, complete genome.|neighbours:ID:YP_005852428.1(-1),ID:YP_005852430.1(-1)|neighbour_genes:exodeoxyribonuclease..,methylenetetrahydrof..|
MDSIKGTDEKYLTVSELNWYVKQKFDRDPYLRQIFLQGELSNFRFRRGGHQYFSLKDDKSKINVVMFRGD
FDKVKFEPEEGMKVYVTGRLSTYEAQGSYQFYAKSMEPAGLGALYERFRQLQEKLAKEGLFAQEHKRPLP
LFPDKIAVVTSASGAVIHDIMVTANRRFPHAEIDLFPAQVQGESAAGSLVSAMQQIQARADEYDVLIIGR
GGGSLEDLWPFNEEEVVRQVYAMKMPVISSVGHETDTTLCDLAADCRAATPTAAAEMATPALPLVLAEIG
QLQTRLLTDIRAVIQVRAQALAQLENSFIMKEPQRLYEQKMQQVDQLSQQLSRMMEVIVKDQGQKLSLLT
QRLQHQAPDRRIKQLKQENSYLAKSLEMGIKRILEQKQAACRQAVQQLDDYSPLKTLARGYSYTTDASGN
VVKSVQQLVPGDQVRLHLKDGQAIGRIEEIKEEKND

>ID:YP_005852418.1 |[Lactobacillus delbrueckii subsp. bulgaricus 2038]|2038|Primosomal replicati..|2382|NC_017469(1872918):1271252-1273633:-1 ^GI:385816027,GeneID:12460511^ Lactobacillus delbrueckii subsp. bulgaricus 2038 chromosome, complete genome.|neighbours:ID:YP_005852417.1(-1),ID:YP_005852419.1(-1)|neighbour_genes:Methionyl-tRNA formy..,DNA-directed RNA pol..|
MIAEVIVDVAAHQTDRVFEYHIPDDLEVEIGSRVVVPFGRRKVQGFVVAVKKSSDFTGQLKDLLLVVDEM
PPLTPELVALSSDLARQIFAYRISILKTMLPGVMRANYRKILLPNSPRAEQMPLFAGDPVDLANLEEPSL
IKLVKQLLNKGEARIEYLVENKAKKKMVSVYYPLLSAADCQEILLETRKTASQQRKLLADLAGDFAAYPK
SREELTGLGISSATLKAAVSKKWLQEKDQEKYRRPTKPVAPSRPLDLNDEQAAALSRVSQDIKGRVSQTF
LLEGVTGSGKTEVYLQAISQALALGRTALMLVPEISLTPQMVKQVQARFGQQVAVLHSALSEGERYDEWR
RIRRGQAQVVVGARSAVFAPLDNLGLIIIDEEHEGSYKQDNNPRYHARDVAIWRSRYHHCPLILGSATPS
LASRARAQKGVYQLLRLKKRAKSQPLPRVDLLDLKHVQFAGSQFDISCPLAEAIQKRLEKKEQVILLLNR
RGFANFMLCRNCGFVLKCPNCDLSLTMHKDTWTMQCHYCGYQEAVPEICPNCRDRQIRFLGTGTQKVQEE
LAELFPQAKILRMDVDTTRRKGSYDKILTSFGQGEADILLGTQMIAKGLDFPNVTLVGVINADTGLWLPD
YNASERTFELITQVAGRAGRADKEGQVMIQTYNPDHYAIHLAQKQDYELFYAKEMRVRHAGDYPPYFYTV
LVSVSAKNEQNAAREAFKIKRQLQRELRAPTIILGPAPATISRLKSQYYYQILVKYKREKHLNELLHQIQ
DQAQEVKKYGLTVEIDSEPERIM

>ID:YP_005852417.1 |[Lactobacillus delbrueckii subsp. bulgaricus 2038]|2038|Methionyl-tRNA formy..|948|NC_017469(1872918):1270287-1271234:-1 ^GI:385816026,GeneID:12460510^ Lactobacillus delbrueckii subsp. bulgaricus 2038 chromosome, complete genome.|neighbours:ID:YP_005852416.1(-1),ID:YP_005852418.1(-1)|neighbour_genes:rRNA methylase,Primosomal replicati..|
MNSVIFLGTPQFGATVLEGLIKAGYHILAVVTQPDKKVGRKQKVVYSPVKEVALANDLPLYQPVRLSKSD
ELDELLQLDADFIITAAFGQFLPTKFLKSAKIAAVNVHGSLLPKYRGGAPIQYAVRNGDAETGVTIMEMV
KEMDAGDMYAQASLPIRPDETSGEVFEELAPLGRDLLLETLPKIASGEIVKKPQDPSQVVFSPTISKAEE
RISLKLTAKEAKNLIRALNPDPGAYLVIKGQRLKVWKAEVADDNTSLPAGHLLTNQGRFAISFAGNTVLN
LLEVQPNGKKAMAIKDFLNGQGKKFAAGEKIVDED

>ID:YP_005852413.1 |[Lactobacillus delbrueckii subsp. bulgaricus 2038]|2038|putative GTPase|894|NC_017469(1872918):1265330-1266223:-1 ^GI:385816022,GeneID:12460506^ Lactobacillus delbrueckii subsp. bulgaricus 2038 chromosome, complete genome.|neighbours:ID:YP_005852412.1(-1),ID:YP_005852414.1(-1)|neighbour_genes:Putative pyrophospho..,Serine-threonine pro..|
MAEIVQGTVVSLIAGYYDVQTPAGVVRTRARGVFRKNREKPQVGDSVQVKLDEQGLAYLVKILPRKNRIG
RPAVANVDHVLLVISAVEPDFSTALLDRFLVFFAWQGVEVTIYLSKSDLLEKEKLAEIESQLAYYQKIGY
RVYLDRESLAAELPKQIGESEIWTLAGQSGAGKSTLLNFIKEDAGQATGAISTSLNRGKHTTRTVTLFKL
GEGFLADTPGFSAIDLTPIKLNELCTYFKEFKALSTGCKFRGCQHLHEPKCAVKDQLALGEIATFRYDDY
LAMRTEIEEGRMPEYLK

>ID:YP_005852405.1 |[Lactobacillus delbrueckii subsp. bulgaricus 2038]|2038|Dihydroacetone kinas..|1665|NC_017469(1872918):1258071-1259735:-1 ^GI:385816014,GeneID:12460498^ Lactobacillus delbrueckii subsp. bulgaricus 2038 chromosome, complete genome.|neighbours:ID:YP_005852404.1(-1),ID:YP_005852406.1(-1)|neighbour_genes:ATP-dependent DNA he..,Alkaline shock prote..|
MVLSEISSKEFRDMVRIASHRMSKNVQFVNDLNVFPVPDGDTGTNMNLTMESGAKAVSENASSSVGDLTE
SLAKGMLMGARGNSGVITSQLFRGFYKATQGKTTLNAQELANAFSNGVATAYKAVMKPVEGTILTVARVG
AQAGANKANETDDVEEVMQAIVEGAKEALKSTPDLLPVLKQVGVVDSGGQGLVFIYEGFLEGLLGENLDD
KYVPDADDMNSLINATHHQAVQGQLATSDIANGYCTEIMVDLKADVPNKKPFDLEEFRSYLSELGDSLLA
VSDGEIAKVHVHTEYPGKVFLYGSQFGQLGKIKIDNMRIQHETIVDNEQEQQESVDFAVIAVASGNGVRK
LFESEGVNRIISGGQTMNPSTQDIMDAITKSGAKQAIILPNNGNIIMSAKQAAEVAEIPVGIVPSKTIQQ
GLTAMLAFNPEASVDANVEAMTDELGSVKSGEVTRATRDTEINGVEIHKGNFIGIVEGTIVVDDVDPIVA
TVAMIEKMLDEDSEIVTVMYGSDSTEEEAQAVVDRLEAAHEDDDCEFEIYDGGQPVYNFLISVE

>ID:YP_005852404.1 |[Lactobacillus delbrueckii subsp. bulgaricus 2038]|2038|ATP-dependent DNA he..|2040|NC_017469(1872918):1256032-1258071:-1 ^GI:385816013,GeneID:12460497^ Lactobacillus delbrueckii subsp. bulgaricus 2038 chromosome, complete genome.|neighbours:ID:YP_005852403.1(-1),ID:YP_005852405.1(-1)|neighbour_genes:Fatty acid-phospholi..,Dihydroacetone kinas..|
MTLNEAIFRPVTALKGVGAKTAEALQSLGIYSIYDLLFYFPYRYDELENLPLDQLEDGQKVMLKGIVATN
PYQNYFGYHKSRVSFKLRIDHDIIMVNFFNQPWLTKQLSVGQEIAVYGKYDLRKQSLSAYKLLANKNSDD
GMAPIYSINRQIKQKKLQTMIDLAIAESMDEMGNAVPEDLRKHYRLMADQDLVIAMHHPKDLAEAKEARR
SAVFREFFLFQMQLALMSSQNKSHSGYAKHYDLEEIGKLTKSLPFALSPDQKKVINEIFADMFVDQQMQR
LLQGDVGSGKTVVAVFAIYGAVTAGYQAALMVPTEILANQHYHKISAMLEDFGVRVALLTGSTKTMERRE
IYKELADGSINVVIGTHALIQEQVAFKKLGLVIIDEQHRFGVVQRLALINKGDRPDILAMTATPIPRSLA
LTVYGDTALSEIRHLPAGRKPIKSYWKTSSQLDEVYSLMRQQLAEGFQIYAVTPLISESEMIDLENAEAL
HDRLAGEFPDQEVVLLHGKMAAADKEQIMDRFAAGEVDILVTTSVIEVGVDVANANLMVIFDADRFGLSQ
LHQLRGRIGRGQTQSYCVFLADPKTEAGKQRMKIVAETNDGFKLAEEDLKMRGEGDLFGKAQSGLPEFRT
GSVVSDYQVMVVARDEAKRIVQADPDLKAEKLADLQAVIKYKKIVQARA

>ID:YP_005852403.1 |[Lactobacillus delbrueckii subsp. bulgaricus 2038]|2038|Fatty acid-phospholi..|993|NC_017469(1872918):1255009-1256001:-1 ^GI:385816012,GeneID:12460496^ Lactobacillus delbrueckii subsp. bulgaricus 2038 chromosome, complete genome.|neighbours:ID:YP_005852402.1(-1),ID:YP_005852404.1(-1)|neighbour_genes:Carrier protein ACP,ATP-dependent DNA he..|
MRKIAIDAMGGENAPEAIVEAVLKAKPELPEDKFIFFGDEGKMKELLPAGDDQIEIVATTEVILDEDEPV
KAMRTKKDSSMVVAANWVKEGKADALLSLGNTGALLTCGIFIVGRIKGVARPGLMPTMPVESSDDGFNII
DVGANATSKPEYLLQWAEMASYYAEKVRGVSKPRVALLNNGAEFDKGDDLHKEVYQLLQDSSLNFTGNIE
GHELLQGKADVVVTDGFTGNAVLKSIEGTGSVIIHMLKDGLLNNGVKAKLGALLAKDALKSVASRFDKDK
YGGAVLLGLNSPVVKQHGRSDARAVYYAVKQIDKILTEDLTNTFKQEFSK

>ID:YP_005852395.1 |[Lactobacillus delbrueckii subsp. bulgaricus 2038]|2038|Ribonuclease III|696|NC_017469(1872918):1245897-1246592:-1 ^GI:385816004,GeneID:12460488^ Lactobacillus delbrueckii subsp. bulgaricus 2038 chromosome, complete genome.|neighbours:ID:YP_005852394.1(-1),ID:YP_005852396.1(-1)|neighbour_genes:Chromosome segregati..,Oligopeptide binding..|
MVSTKFIKMLDEKYGIRFKDVRLLEEAFTHSSYVNENPGKTLGNYEKLEFLGDAVLEFTVSDYLYRHFQH
LNEGELTRLRSNIVRTEGFSKVALDCGFKEEINLGVGEEKAGGRKRKALLEDVFEAFNGALFLDQGIEAV
EKFLSQTVYPLIAAGYFTPSRDFKTDLQELLQQNGSVTIEYRVLNESQQPPHFEVEVLVDGKKLASGEGR
NKKKAEQDAASHALEHLNGGK

>ID:YP_005852394.1 |[Lactobacillus delbrueckii subsp. bulgaricus 2038]|2038|Chromosome segregati..|3561|NC_017469(1872918):1242337-1245897:-1 ^GI:385816003,GeneID:12460487^ Lactobacillus delbrueckii subsp. bulgaricus 2038 chromosome, complete genome.|neighbours:ID:YP_005852393.1(-1),ID:YP_005852395.1(-1)|neighbour_genes:cell division protei..,Ribonuclease III|
MPLTSLILEGFKSFADKTVIDFTKGITGIVGPNGSGKSNITEAIRWVMGEGSAKSLRGRNMKDVIFAGSQ
FRKPLNRAEVTMVFDNRDRELDFSADQVSITRRILKSGDNEYLINQQPVRLRDVRALFLDSGISQNSLAI
ISQGRVDQILNSQARERRGIFEEAAGVLHFKQQKQQAQRQLETTNDNLIRINDLVNELEKRLEPLHEQSS
LAQEYQFQKAALDEDLKTLLAFEIADLDQEEREVSQKLAKSQELLSRLDAEVKQSQAKLAAKRQEFQLES
QKRDQVQAEVLKLTNRLSEINTSLQVSQQSRQFDQATRLEYQRQLADLKENLAATDAEISKLADQEAEYA
GQLDQLKCKRQKLVDQLKEDPASLKLKVEDLRSQYIQTLQDQTSVNNQLVYLEGEIKRAKESKDQRYEDA
SSQLAKSQEELEGLRLKEQKLRAENDQLQAELKEASDQLGKLAAEQQVAQKQLQADLTNLQRLTARRDAL
VNIQKRHDGYYAGVKQVLNQPDRFPGIIGAVGELLTFPADLEAAMTTALGGNVQSLVAKDRMAAKDAIQQ
LKVRRLGRATFLPLDALRYRAIPASTRQALERFAGFQGLASELVEAKGDTDISEAIQYLLGSIIIVDNMD
TALAVSRQIGHYRVVTLDGDVISPGGAMTGGARNQRNNSPLQTTAEINKTTAMLEELERQFHIKEEKLAG
LDKQVKDKQETREQISRDLQSLQQDLSAAVLTFQSQEKEVKRLESAVQLYQAQQAEQAAYLADLTDKEKA
QKIKKEELAALADQQKRDLASLQETIQNYTDLNQGVQEKLAELDPQLAVLANKQENLQARKAELGRQKAA
IQKQIGQLEEKLAALDNSSQLSARKKEELGLEKDRLLAEQKDKQADLDAASQLLGQLNGQINQLEAVATR
NYDLRKDAASEQEELSVKLATVKGQLKQHLDSLREDYSLTYEAALSQAKLENTEENQQNLRRSVKLHRMS
LEDIGPVNLGAIDEYKEVKDRYDFLNGQQNDLLEARSNLQQSMDELDQEVKGRFGQTFQQISASFSRLFP
VVFGGGNARLTLTDPDNLLESGVEIIAQPPGKKLQRLSLLSGGERSLTAITLLFAMLEVNPVPFCVLDEV
EAALDDANVARFARFLRQYDSQTQFIVITHRRGTMEQADQLYGVVMQESGVSQILSVSLKDLKDEV

>ID:YP_005852387.1 |[Lactobacillus delbrueckii subsp. bulgaricus 2038]|2038|16S rRNA processing ..|504|NC_017469(1872918):1236783-1237286:-1 ^GI:385815996,GeneID:12460480^ Lactobacillus delbrueckii subsp. bulgaricus 2038 chromosome, complete genome.|neighbours:ID:YP_005852386.1(-1),ID:YP_005852388.1(-1)|neighbour_genes:tRNA (Guanine-N(1)-)..,30S ribosomal protei..|
MNYYNVGKIIATHGLKGEVKVALTTDFPEDRFRAGSRLYLGDDSREVTVAAGRPFKQFWLVTFAEITDID
QAEKLKGTEILISEEDQGELPDGVYYYRELLGCKVLDDESGEEIGELTDIEAPGANDIWEVTDKNGKSFW
LPYIPQVVKSVDIDKKEVRVELMEGLR

>ID:YP_005852055.1 |[Lactobacillus delbrueckii subsp. bulgaricus 2038]|2038|Isopentenyl diphosph..|1026|NC_017469(1872918):864156-865181:-1 ^GI:385815664,GeneID:12460148^ Lactobacillus delbrueckii subsp. bulgaricus 2038 chromosome, complete genome.|neighbours:ID:YP_005852054.1(1),ID:YP_005852056.1(-1)|neighbour_genes:Manganese dependent ..,phosphomevalonate ki..|
MSQRSIRKEEHLALTQMFFNAQKTNSFDQVHLLRPALPESQVNLNAVKTTWFGKELAAPFFINAMTGGSE
KSRQINRQLGEIANKQQIALALGSASILTKEEDQLESFYVAREANPDGLLFANVNPLTPAKAADKIVKDL
QADALQIHLNVAQEIPMPEGDRDFVWLDRMLEIKEAAGVPVIVKEVGSGLDPVSLQKLQAAGFSWFDIGG
AGGTNFAQIENSRNPHPMAYLNDCGLPTALAALLAAPLTKQLIVSGGVRNPLDVFKGLALGGKFVGVANH
FLHTLLNEGPDGLDEEIGRWKEELAYLFALYGQSCLPVKQSYYLDLELKNQFDQLKQYAGK

>ID:YP_005852056.1 |[Lactobacillus delbrueckii subsp. bulgaricus 2038]|2038|phosphomevalonate ki..|1083|NC_017469(1872918):865192-866274:-1 ^GI:385815665,GeneID:12460149^ Lactobacillus delbrueckii subsp. bulgaricus 2038 chromosome, complete genome.|neighbours:ID:YP_005852055.1(-1),ID:YP_005852057.1(-1)|neighbour_genes:Isopentenyl diphosph..,Mevalonate diphospha..|
MITEKAPGKLYIAGEYAVLEQDCPAILVALDQYVRVSIKPSSSDTGLIHSKQYSQDSIHWVRRGSKIVID
NRDNPFEYILSAISFTERYCLEQKVKMDVYDLFVNSDLDSADGKKYGLGSSAAVTVATVKAILRFYGVQA
SKDLIYKLSTISHYSVQGNGSAGDIAASVYGGWIAYQTFNKLWLKEELASKSLSAVVGEAWPGLKIQQLV
PPKDMELLIGWSQQPASTSRLVDKTNANKNNLRTEYAKFLADSRKCVLQMIRGFEEANIALIQKQIGINR
RLLQHFAAINNIAIEIPRLTELIEIANKFGGAAKTSGAGNGDCGIVIVNKDTDIDRLRKEWVKNDILPLE
FHIHQSELTY

>ID:YP_005852057.1 |[Lactobacillus delbrueckii subsp. bulgaricus 2038]|2038|Mevalonate diphospha..|960|NC_017469(1872918):866352-867311:-1 ^GI:385815666,GeneID:12460150^ Lactobacillus delbrueckii subsp. bulgaricus 2038 chromosome, complete genome.|neighbours:ID:YP_005852056.1(-1),ID:YP_005852058.1(-1)|neighbour_genes:phosphomevalonate ki..,Mevalonate kinase|
MSKTARAHTNIALIKYWGKKDAKLRLPLMSSLSMTLDAFYSDTKISDSEQMSFKLNGQAVSGPAADRVFA
YLRAMQDRFGVKGNLAVESVNQVPTAAGLASSSSAFAAMAAAFADHYQLGVDRQELSRMARMGSGSASRS
VFGGFSVWQKGDSDQTSYAYPLDEEPDMDLRLLAVEINDQEKKISSTKGMEMSKSSPFYQVWLDRNDSEI
KEMEEAIKQADFSKLGSLAELNASEMHTLTFTAVPGFTYFEPNTIKAIKLVQDLRQQGLECYYTIDAGPN
VKVLCQGKNSKDIINCFESSFDRVKIIEAGFGPGVTLLD

>ID:YP_005852061.1 |[Lactobacillus delbrueckii subsp. bulgaricus 2038]|2038|ATP-dependent DNA he..|2793|NC_017469(1872918):875690-878482:1 ^GI:385815670,GeneID:12460154^ Lactobacillus delbrueckii subsp. bulgaricus 2038 chromosome, complete genome.|neighbours:ID:YP_005852060.1(1),ID:YP_005852062.1(1)|neighbour_genes:ATP-dependent exonuc..,hypothetical protein|
MADFFAGESFAVVDLETTGTRKEEGDRIIQFGCAIVKDGEVVKTYSFMMNPHRKIPLSVTNLTGIDQKMV
AGQADFKHYAPKIREILQDTVFVAHNVNFDFPFLNYELTNAGFEALTCKAVDTVELAKIAFPTLPSYKLR
DLTASLEIKHANPHKADSDAYGTAVLLLKIIDKLASLPQATLNVLGSLASGLIRDTGDVIKVIADQSRQS
RRKLPKDKMQVRNLVLKRQEIPAVEHGENGHFPVKDTDKRKLFKGKINYRQAQVDLIDRLHDFVEDAGQR
VILAEAPNGTGKTFAYLFAYAYQLYSGKKLVIATPTKVLQQQLLDQEIPQLLRVTGLGLNAEMVKSSSHY
LDLDGFAQTLYQNSPNKATLLLQMQILVWLTETTTGDMDELQLTSQQLPIFNQLKHPGDARVASQFASVD
FWNLARRRQEQANILVTNHAYLVNHYMDSIWGQNPYLVIDEAHRFSENLQTARMDSLHLEAIWGSISHLR
NLLYFTDNNLLRQSEENVQLQFMLDLLDQESLDLIHSLNRMQKYLYQHKGQAISKVFLPKKSLQLTIQGQ
DLFPENSQFRPLLRQFQQQLEQVRIHTNQIRYLLEQEKDRFLTDEESLLEELNDQVDLLEFYTGKSYQLA
DLLNQPLLDHLGFVVNVTNPEDALSSNLHWLSLDSSEELHKIYDRFDHISMISATITNDGNFAFAKQLLA
LPNLGVSCYKGKASFPMADHLEILAMDEGQPEPDSPRFLEELKNILTKDLSGQKHVLCLFTNLDLIKQLY
FELLNDPRVKDYELLAQGLTGSNERITRRFVIAERSILLGADSFWEGVDFHNCGIDLVIATRLPFESPDL
PEVSLRQHYLAQRGWDVFQEDSLPRAVLRLRQGCGRLIRGEDDHGQFLILDPRIWTKSYGPAFRSSLPAP
VQKVKASELKKKLKFERKNA

>ID:YP_005852062.1 |[Lactobacillus delbrueckii subsp. bulgaricus 2038]|2038|hypothetical protein|495|NC_017469(1872918):878475-878969:1 ^GI:385815671,GeneID:12460155^ Lactobacillus delbrueckii subsp. bulgaricus 2038 chromosome, complete genome.|neighbours:ID:YP_005852061.1(1),ID:YP_005852063.1(1)|neighbour_genes:ATP-dependent DNA he..,Asparaginyl-tRNA syn..|
MLNERVKNVLQYLAWLVFFLFLLYAGTVAVVAKAAKPYSQQKEKVAKLVKQTSMKQIDKYYHLSRGVKSY
SASGKTSKGKAAYFIYLPDKHKAYYYSASDGVSESTVKSSFQKSYPKKAIKEVNLGWYQKQAVWEVTAVN
ADGSYCYAIYKFKDGQLLSLVDKL

>ID:YP_005852064.1 |[Lactobacillus delbrueckii subsp. bulgaricus 2038]|2038|Initiation of chromo..|615|NC_017469(1872918):880453-881067:1 ^GI:385815673,GeneID:12460157^ Lactobacillus delbrueckii subsp. bulgaricus 2038 chromosome, complete genome.|neighbours:ID:YP_005852063.1(1),ID:YP_005852065.1(1)|neighbour_genes:Asparaginyl-tRNA syn..,Endonuclease III|
MTSISNGLIAYYARLGLTEAELALVLQLEAFFQRGNYFPSNEKIAANTNFSVSDVTLLIQSLLDKGCLSL
RQAKDASGKISSRYSLDELYDKLDQYLDQHVQVKDMNGEVLEEAKDSLNNDPMSDLAREFEIEFGRYLTP
IEREEIQDWLNLDHYAPEIIKLALREAVLSRAMSFKYVDRILLNWQRMNLKTASEVQQYLERNR

>ID:YP_005852072.1 |[Lactobacillus delbrueckii subsp. bulgaricus 2038]|2038|recombination protei..|633|NC_017469(1872918):888927-889559:-1 ^GI:385815681,GeneID:12460165^ Lactobacillus delbrueckii subsp. bulgaricus 2038 chromosome, complete genome.|neighbours:ID:YP_005852071.1(-1),ID:YP_005852073.1(1)|neighbour_genes:Penicillin-binding p..,hypothetical protein|
MVKYPTGSVMPLRAAQRQGKKALLKKASFSDRGMTLEQQINESNQYYLDAGIAVVHKKPTPIQIVKVDYP
KRSRAVIREAYFRQASTTDYNGVYQGYYLDFEAKETRNKTSFPLKNFHEHQILHLEQCLDQEGICFALIG
FMTLERYFVTPASFLIQAWQNWKAAGKSSMTLAEIEANSFEIKSGFCPALPYLEAVDRIIADRKQEHGNK

>ID:YP_005852073.1 |[Lactobacillus delbrueckii subsp. bulgaricus 2038]|2038|hypothetical protein|561|NC_017469(1872918):889720-890280:1 ^GI:385815682,GeneID:12460166^ Lactobacillus delbrueckii subsp. bulgaricus 2038 chromosome, complete genome.|neighbours:ID:YP_005852072.1(-1),ID:YP_005852074.1(1)|neighbour_genes:recombination protei..,hypothetical protein|
MQRIWISGYRGYELGTFGDKDPKITVIKYAIKQCLTNLLEEGQLDWVITGANLGVEQWSAEVALELRQDY
NLRLAVMLPYLDFGSRWSENNQLKLQNLKNQADFWSATSKGPYQGGRQFREYQQFMFQHTDRALLVYDPE
YPGKSKYDYEMIEKYLEKRDDYQLDLVDYYDLEQAARDYEENQREW

>ID:YP_005852075.1 |[Lactobacillus delbrueckii subsp. bulgaricus 2038]|2038|hypothetical protein|1125|NC_017469(1872918):891337-892461:1 ^GI:385815684,GeneID:12460168^ Lactobacillus delbrueckii subsp. bulgaricus 2038 chromosome, complete genome.|neighbours:ID:YP_005852074.1(1),ID:YP_005852076.1(1)|neighbour_genes:hypothetical protein,hypothetical protein|
MEEYQLYTTMGAGFESVVAKELQSLGYETTTENGRVFFKGGQKDIVRCNLWLRTADRVKILLKEFTAKDF
STLYDETYAYDWAMLLPVDAAFPVKGRSVRSKLHSEPDVQSIVKKAIVDKMAAQYHRRGKLPESGSLYQL
DVHIYKDTVRLSLDTTGSSLFKRGYRIEHGGAPLKENFAASLIKLTPYDGTHPFIDPMCGSGTLPIEAAL
IARNIAPGTWRKFAFDYFDWFDPSLHEELLEEAKSQVKPAEAPIWASDIDQSILEVAKLNAHNAGVLQDI
RFKQVAVKDFTTDLENGVIVSNPPYGKRLKDKQGAEELYRQMGEVLRPLTSFSQYYLTADPDFEKCFGQK
ASKKRKLYNGNLRADYYQFWAKRK

>ID:YP_005852080.1 |[Lactobacillus delbrueckii subsp. bulgaricus 2038]|2038|Pseudouridine syntha..|915|NC_017469(1872918):896356-897270:1 ^GI:385815689,GeneID:12460173^ Lactobacillus delbrueckii subsp. bulgaricus 2038 chromosome, complete genome.|neighbours:ID:YP_005852079.1(1),ID:YP_005852081.1(1)|neighbour_genes:lipoprotein signal p..,Carbamoyl-phosphate ..|
MNREYELTAEESGQRLDKYLAGEMTDLSRSRIKELVQAGEILVNGKKSKVSYKVQKDDLIQVIVLPLEPL
KLEAENIPLDIVYEDKDVIVVNKPQGMVVHPAAGHPSHTLVNALLYHTRDLADSPEGFRPGIVHRIDKDT
SGLLMVAKNAAARESLEKQLAAKSNKRQYLAIVHGNFAEEEGTIDAPIGRNPKDRKQMAVVEKGKSAVTH
FKVLEQYQGYSLVECQLETGRTHQIRVHMAYIGHPLAGDPLYGPRKTLPGHGQFLHAKTLGFEQPSTGEW
LEFSVQPPEIFQQTVADLRKKRVK

>ID:YP_005852085.1 |[Lactobacillus delbrueckii subsp. bulgaricus 2038]|2038|Fibronectin-binding ..|1692|NC_017469(1872918):903303-904994:-1 ^GI:385815694,GeneID:12460178^ Lactobacillus delbrueckii subsp. bulgaricus 2038 chromosome, complete genome.|neighbours:ID:YP_005852084.1(1),ID:YP_005852086.1(1)|neighbour_genes:hypothetical protein,Putative family prot..|
MAFDGLFIHSLLNELQDEITAGRLHKIYQPFNNDLVLVFRKDRKNKQLLISANPEYPRLYLSKESFSNPN
VAPLFVMVLRKYLEGSVLQEISQVGLSRIVNFSFSNRNELGDEIQLILSVELMGRHSNVILYDKQSGKII
DLLKRINPDENRARLLLPKAKYELPPLTPGINGFTLTESEFSSLKRDYPTPADLAKQMDGLDGDDRQELT
GYLEDNYSFSSLKTFYNQFSSPKAYVLLTPKHKRRIYPYLPYHLEMTKESSSTNLNEALDEFYAYQANRD
WVKQRSQQVTRVVTNETKKLQKKLKKLEKQLDSAENSENLRVSGELLTAYLSQVKPGMEKIDLPNYYEGN
QPMTIKLDPALSPQRNAQKYFKRYKKMRDSIKHVTEQIEITEENLRYLDSVQTEIDNADPEDVEAIKEEL
INQGYLRAEQKKRQKPKLTEKSLNKFKLSSGKTVLVGKNNLQNDWLTLKKADKNHYWFHVKNIPGSHVIL
TDSQPSDSDIQESAEIAAYFSKAKNSAHVPVDYIQVKRIKKPNGAKPGFVIYTGQKSIEVTPEADEILAK
RID

>ID:YP_005852051.1 |[Lactobacillus delbrueckii subsp. bulgaricus 2038]|2038|Putative integral me..|639|NC_017469(1872918):857736-858374:-1 ^GI:385815660,GeneID:12460144^ Lactobacillus delbrueckii subsp. bulgaricus 2038 chromosome, complete genome.|neighbours:ID:YP_005852050.1(1),ID:YP_005852052.1(1)|neighbour_genes:ABC transporter ATP-..,DNA topoisomerase IV..|
MFAMKFALLLILAYLIGSFPTGVLVGKLFYHKDIRDYGSHNIGTTNTFRVLGPKAGTLVFLVDFFKGTLA
TCLPRIFHLGDHHLCLIFGAAAIFGHAFSIFLKFKGGKAVATTAGFLLGYNVQFFGLCAFYFILLLLITS
MVSLSSLISVVLIFISSFFHDTFLTVMSGVLVVLIWWSHRANIKRIIAGNENLVPFGLYYHIKQKQDKDK
KE

>ID:YP_005852304.1 |[Lactobacillus delbrueckii subsp. bulgaricus 2038]|2038|poly(A) polymerase|1056|NC_017469(1872918):1139929-1140984:-1 ^GI:385815913,GeneID:12460397^ Lactobacillus delbrueckii subsp. bulgaricus 2038 chromosome, complete genome.|neighbours:ID:YP_005852303.1(1),ID:YP_005852305.1(1)|neighbour_genes:hemolysin-like prote..,hypothetical protein|
MDIATSAYPEEVKETFAKSIDTGIQHGTVTVLYGGSSYEITTFRTESGYQDFRRPDKVTFVQNLDEDLKR
RDFTINALAMNRQGEIIDLFDGLGDLKRRVIKAVGVAEDRFHEDALRMMRAVRFMSQLSFSLEEKTRQAI
INNHELLSKISVERIREEFVKLALGKDSRQAFKDFLATGLSEECPGLAGKKDQLSVLTDLKAGPDDEAVF
WSLIAVLINLPADKISPFMRAWKNSNAMNQQVRQIVAAFDLLSRGEESDFDLFEIGQENLEAALKLAGLL
GKPLSSQVLLDRYNRLPIKAAGELAIDGQWLIKEGIKPSPELGQLLRKALEGVVSGQVENSQAAIAEFLA
I

>ID:YP_005851941.1 |[Lactobacillus delbrueckii subsp. bulgaricus 2038]|2038|hypothetical protein|1254|NC_017469(1872918):733122-734375:1 ^GI:385815550,GeneID:12460034^ Lactobacillus delbrueckii subsp. bulgaricus 2038 chromosome, complete genome.|neighbours:ID:YP_005851940.1(1),ID:YP_005851942.1(1)|neighbour_genes:DNA-binding protein ..,membrane protein|
MTYSEQLLDAIQGHRFSESRALLKQALENDDPEILASLAENLTDLGFTDLAKEVYRSLIADFPNEDLFKV
YLAEILLNDGAEDDGLTLLYNVPGDSDAYLESLLVQADYYQSEGLIETARAKMEQARQLAPDEDAITFGL
AELDYMSDLNDQALTLYQDLRQRQTMFGEVNLNQRVFQTLAKLGRYEEAAAFINDHKEDLLDIDAKYQAG
VIMEEAGQFDKAISFLDDVIKQSPDYVNAYTFLAKAYQEEDNPEEALFAAQTGLGYNELDEELYLIGAKA
AAKLGKAEDAEDLLQRGLEVNPDYSSLRLLLSDLYLAQGRAEDSLALFTALADSDLEPQAHWNMARSYQE
MEKYDQALQEYLLAYQSLQTSPAFLRGMISFAQESAQGDLDRQLLEKYLKLVPDDQEMQDLYEQLRN

>ID:YP_005851939.1 |[Lactobacillus delbrueckii subsp. bulgaricus 2038]|2038|GTP-binding protein ..|1308|NC_017469(1872918):731219-732526:1 ^GI:385815548,GeneID:12460032^ Lactobacillus delbrueckii subsp. bulgaricus 2038 chromosome, complete genome.|neighbours:ID:YP_005851938.1(1),ID:YP_005851940.1(1)|neighbour_genes:30S Ribosomal protei..,DNA-binding protein ..|
MPLPIVAIVGQPNVGKSTLFNRIINERVAIVEDRPGVTRDRNYARASWMGHQFSIIDTGGITWEDSTIDE
EIRAQAEIAIEEADVIVMLADASQGVTSLDERIAHLLYRADKPVLLAVNKADNPEQRTDIYDFYSLGLGD
PIPVSGSHGTGIGDLLDEVVKNFSPDAEKTEEGVISFSVIGRPNVGKSSIVNRLLGEERVIVANEEGTTR
DAIDTPFVKDGTKFRVVDTAGIRRRGKVYEKTEKYSVMRAMSAMERSDVAILVLDASTGIREQDKHVAGY
AHEAGLGMIIAVNKWDLPKKDSSSGKDFEAVIREEFSYLDYAPIVFVSAKTGKNIDQLPKMVKEVYENKN
QRIQSSVLNDLLLEASRLVPAPMVKGKRLRVYYMTQVKTNPPTFVVFCNDPELMHFSYQRFLINQLRENF
DFTGTPIKILPRKRK

>ID:YP_005851937.1 |[Lactobacillus delbrueckii subsp. bulgaricus 2038]|2038|Cytidin monophosphat..|678|NC_017469(1872918):729172-729849:1 ^GI:385815546,GeneID:12460030^ Lactobacillus delbrueckii subsp. bulgaricus 2038 chromosome, complete genome.|neighbours:ID:YP_005851936.1(1),ID:YP_005851938.1(1)|neighbour_genes:hypothetical protein,30S Ribosomal protei..|
MQVAIDGPASAGKSTVAKIVANKLSFVYIDTGAMYRACTFIARKHGLDYGDESGILKAIDEDGIVLEPGE
NGQKVLVAGEDVSLEIRTPEITANVSQVSALPGVRSKMVDLQRKLAGSTNVIMDGRDIGTTVLPEAEVKI
FLVASARSRAERRLLDWQEKGIEAKQTLEEIEADIAKRDYLDSHREVSPLKKAADAIEIDSTNLMIDQVV
AAILAEIAKKTNTSK

>ID:YP_005851934.1 |[Lactobacillus delbrueckii subsp. bulgaricus 2038]|2038|Ribosomal large subu..|720|NC_017469(1872918):726965-727684:1 ^GI:385815543,GeneID:12460027^ Lactobacillus delbrueckii subsp. bulgaricus 2038 chromosome, complete genome.|neighbours:ID:YP_005851933.1(1),ID:YP_005851935.1(1)|neighbour_genes:segregation and cond..,hypothetical protein|
MAEERLQKVIAQAGIASRREAEKMILAGRVRVDGQVVTKLGTKVSSIEQVVVDNQPIERESHHTYLFYKP
RGVISAVKDNKGRKTVADYFTDLPYRLYPVGRLDYDTSGLLLMTNDGELANLLMHPRNEVDKVYVAKIKG
ILQPDEIKALKKGVQIGRYKTKPAQVKVLKTNPRAQTQIVQLTIHEGHYHQVKEMFKAVNHLVDKLSRER
YSFLDLQGLTSGQYRELNHKEVDRLKQVD

>ID:YP_005851933.1 |[Lactobacillus delbrueckii subsp. bulgaricus 2038]|2038|segregation and cond..|603|NC_017469(1872918):726363-726965:1 ^GI:385815542,GeneID:12460026^ Lactobacillus delbrueckii subsp. bulgaricus 2038 chromosome, complete genome.|neighbours:ID:YP_005851932.1(1),ID:YP_005851934.1(1)|neighbour_genes:hypothetical protein,Ribosomal large subu..|
MTSKIAQLQALLYVAGDGGIKKEQLRDLLQLADPEIESLAKRLQEKLASDPDCGLQLLEINDEYKLTTSG
EVSDLVEAYFNKDLTKNISQSALEILAIVAYRQPITRIEIDEIRGVNSSGALQTLVWRGLVKAQGVKDAP
GHPKLYVTTDYFLQYFGYKSLADLPVIENFEDSSFDADGQVDLFAENGTADEAFQKMEDL

>ID:YP_005851932.1 |[Lactobacillus delbrueckii subsp. bulgaricus 2038]|2038|hypothetical protein|735|NC_017469(1872918):725639-726373:1 ^GI:385815541,GeneID:12460025^ Lactobacillus delbrueckii subsp. bulgaricus 2038 chromosome, complete genome.|neighbours:ID:YP_005851931.1(1),ID:YP_005851933.1(1)|neighbour_genes:Putative reductase,segregation and cond..|
MMNEGMTIELPNFEGPLDLLLHLIRSQELDIYDIPIARITQQYLDYLQQMQRLNLQLVGEYFVMAATLLR
IKSQYLLPKNDFVETEEEFADPREELVEQLVQYSVFKKISAYFKVRNDEVPVLAAKEPSVAVGAKVQPLP
LGQISQQDLTASFILAMRRFKKRNDHAQVTLTGRPIQEMIAWLKEVLEQQGRVSFFALTDQVESLADLVG
LFLAILELAKDQYLKVRQKRRFGDLEIERSKHDE

>ID:YP_003601482.1 |[Lactobacillus crispatus ST1]|ST1|xerD|906|NC_014106(2043161):1019478-1020383:1 ^GI:295692872,GeneID:9106347^ Lactobacillus crispatus ST1, complete genome.|neighbours:ID:YP_003601481.1(1),ID:YP_003601483.1(1)|neighbour_genes:RNA-binding protein,..,ribT|
MEKNNLKDQIDDYLRYSQVERGLSDNTINAYRQDLEEFRTFVENEGMASWPTEASDVDAFLARQRDLNKA
TSSISRLISSMRKFYQWLARQNIQKLNPMLEIDLPKKERRLPTALSQAEMNRLLEQPNTKRKLGIRDRAI
LETLYATGMRVSELINLELQDLHDNLGLVRVLGKGEKERLIPISPVALDWIKKYENEVRDPLILQVGKSD
EHIFLNNRGKKITRQAIWQMIKKYCQMAAITKDVTPHTLRHTFATHLLENGADLRVVQEILGHSDISTTQ
IYTNLSQKQILNVYQKTHPRL

>ID:YP_005851926.1 |[Lactobacillus delbrueckii subsp. bulgaricus 2038]|2038|Pyruvate kinase|1770|NC_017469(1872918):720193-721962:1 ^GI:385815535,GeneID:12460019^ Lactobacillus delbrueckii subsp. bulgaricus 2038 chromosome, complete genome.|neighbours:ID:YP_005851925.1(1),ID:YP_005851927.1(-1)|neighbour_genes:6-phosphofructokinas..,hypothetical protein|
MKKTKIVSTLGPASDDIETITKLAEAGANVFRFNFSHGNHEEHLARMNMVREVEKKTGKLLGIALDTKGA
EIRTTDQEGGKFTINTGDEIRVSMDATKAGNKDMIHVTYPGLFDDTHVGGTVLIDDGAVGLTIKAKDEEK
RELVCEAQNTGVIGSKKGVNAPGVEIRLPGITEKDTDDIRFGLKHGINFIFASFVRKAQDVLDIRALCEE
ANASYVKIFPKIESQEGIDNIDEILQVSDGLMVARGDMGVEIPFINVPFVQKTLIKKCNALGKPVITATQ
MLDSMQENPRPTRAEVTDVANAVLDGTDATMLSGESANGLYPVQSVQAMHDIDVRTEKELDTRNTLALQR
FEEYKGSNVTEAIGESVVRTAQELGVKTIITATSSGYTARMISKYRPDATIVALTFDEKIQHSLGIVWGV
EPVLAKKPSNTDEMFEEAARVAKEHGFVKDGDLVIIVAGVPFGQSGTTNLMKLQIIGNQLAQGLGVGTGS
VIGKAVVANSAEEANAKVHEGDILVAKTTDKDYMPAIKKASGMIVEASGLTSHAAVVGVSLGVPVVVGVA
DATSKIADGSTLTVDARRGAIYQGEVSNL

>ID:YP_005852246.1 |[Lactobacillus delbrueckii subsp. bulgaricus 2038]|2038|hypothetical protein|798|NC_017469(1872918):1071103-1071900:-1 ^GI:385815855,GeneID:12460339^ Lactobacillus delbrueckii subsp. bulgaricus 2038 chromosome, complete genome.|neighbours:ID:YP_005852245.1(-1),ID:YP_005852247.1(-1)|neighbour_genes:Amino tripeptidase T,hypothetical protein|
MTKVKDIVAKLNEAFPESIASAGDPVGLQIGSLDAPVHKILVTLDIRPNVVDEAIRRGADLIVSHHPLIF
RPVNNLDYSDPQKAMYAKIIANGITVYSIHTNSDKAQDGSSDWQAEELGLLDVTGFAPDEDGIAIGRKGR
LPEAMKAIDFAHYVKEKTGVDMVRLICADQDKMVETVAFVCGDGNKFWKQALADKCDAYITGDVYYHTGH
DMISSGLVVVDPGHYTEKLFKYEAAKRLSAWQKEEGWSVECLISAESTDPFQNIF

>ID:YP_005852272.1 |[Lactobacillus delbrueckii subsp. bulgaricus 2038]|2038|RNA polymerase sigma..|1122|NC_017469(1872918):1107219-1108340:-1 ^GI:385815881,GeneID:12460365^ Lactobacillus delbrueckii subsp. bulgaricus 2038 chromosome, complete genome.|neighbours:ID:YP_005852271.1(-1),ID:YP_005852273.1(-1)|neighbour_genes:RNA polymerase sigma..,RNA polymerase sigma..|
MTDIAKQTGKADQVSLAEAVKLVVKDVKKSKQISEKEFTDCLLKPYQIEGRAVDQLVQEFEDNGISIVDD
KGEPSKLALAKQKNVEKAELEHLSAPGSRMNDPVRQYLKRIGRVSLLSGDEEVQLAKRIGAGDQEAKDEL
TNANLRLVVSIAKRYVGRGMSFLDLIQEGNMGLMKAVDKFDYRLGFKFSTYATWWIRQAITRAIADQART
IRIPVHMVETINKLIRIQRQLLQDLGRDPEPEEIAAEMDLPVKKVREALKVAQEPVSLETPIGEEDDSHL
GDFIEDKDATSPEQHAASEMLRDQLAEVLDTLTDREENVLRLRFGLDDGNPRTLEEVGRVFGVTRERIRQ
IEAKALRKLRHPSRSNKLRDFLE

>ID:YP_005852275.1 |[Lactobacillus delbrueckii subsp. bulgaricus 2038]|2038|glycyl-tRNA syntheta..|2067|NC_017469(1872918):1111342-1113408:-1 ^GI:385815884,GeneID:12460368^ Lactobacillus delbrueckii subsp. bulgaricus 2038 chromosome, complete genome.|neighbours:ID:YP_005852274.1(-1),ID:YP_005852276.1(-1)|neighbour_genes:DNA primase,glycyl-tRNA syntheta..|
MTKDFLFEIGVEEMPAHVVSKSVKQLADRTGKFLKENGLGFKEIKTYSTPRRLTVLVKELDEKQADVDEV
KKGPAKKIAQDADGNWTKAAVGFARGQGMSADDIYFEELKGVEYAYVHVQKAGKEAKEILLGLDEVIKAM
TFPTKMRWDSQDFEFVRPIHWLVALYGSEVVPVEFLDITAGRKTAGHRFLGDSVVLANADDYVEALRDQY
VIVDADERKDMIVSQINDLVNSHNWQIKLDASLLEEVNNLVEYPTVFAGSFDQKYLEIPDEVLITSMKDN
QRYFEVYDQEGKLINCFISVRNGNKDHLENVISGNEKVLVARLDDAVFFYDEDRKYPISHFVDRMDSVSF
HDKIGSMAEKMTRVRIIGDYLAKRFGLSAEEVADFDRVSGLYKFDLVTQMVGEFAELQGVMGMHYACLAG
ENENVSVAIKEHYMPTTAEGDLPKTKVGALLSVADKLDTIIAFFGAGMIPSSSNDPYALRRYAYGIVRIL
LNEDWSLPFDQVVPEIVELLSGKTPAKLPQGAEEDKQLADFIRDRIKQFLQKNNYQYDVIDAVLASSEQD
PSQILAAAKVLQQHHDDEAFKPVVESLTRIANILKKAKFSQASPVDPSLFEDRSEQDLYDGVEALANVKD
HAELYEAFVALQGVIDRYFDVNMIMAKDEAVKNNRLSQLAAVNDLAKRLGDLSKLVIK

>ID:YP_005852277.1 |[Lactobacillus delbrueckii subsp. bulgaricus 2038]|2038|DNA repair protein r..|750|NC_017469(1872918):1114577-1115326:-1 ^GI:385815886,GeneID:12460370^ Lactobacillus delbrueckii subsp. bulgaricus 2038 chromosome, complete genome.|neighbours:ID:YP_005852276.1(-1),ID:YP_005852278.1(-1)|neighbour_genes:glycyl-tRNA syntheta..,GTP-binding protein|
MAADLLDVHGLLFKRQQYKEADLLAKLWTKELGIVTVIAKGGMRPKSQLAAAVLPFTEGTFSILTRYKGI
SQLRTYKKLSQHDELFTDLDKNAYLSYLFDLADHAFSEYQKLGGYYDLLLVAFNRIVAGQDPEIIAQIVQ
LQLLDAFGVAPQLGACVICGKEKGIFDYSIAAGGVVCSDHFRSVSRLHLSPKATALIRTLALLPISRLGE
IQIGEDLKRESRRAIAQIYQATVDLHLPSLRFLNEVRGS

>ID:YP_005852278.1 |[Lactobacillus delbrueckii subsp. bulgaricus 2038]|2038|GTP-binding protein|906|NC_017469(1872918):1115326-1116231:-1 ^GI:385815887,GeneID:12460371^ Lactobacillus delbrueckii subsp. bulgaricus 2038 chromosome, complete genome.|neighbours:ID:YP_005852277.1(-1),ID:YP_005852279.1(-1)|neighbour_genes:DNA repair protein r..,Cytidine deaminase|
MGQTSKHKSGFVALVGRPNVGKSTLMNRLIGQKVAITSAKPQTTRNKISGIYTEDDMQVVFVDTPGIFKS
HSDLDEYMDKASLSSLKDVDLVMFMVDAKEAGKGEEYVAGLLKDLDIPVFLVINKIDQVHPNELLPIIDS
YQAVGKFAEFLPISARQGNGVDDLLKTLKDYLPEGPQYYASDEITDRPEYFVVAEMIREQILRLTDQEVP
HSTAVWVDQMNQRINGKLQIDATIFVEKDGQKRIIIGQRGSMIKQIGMRSRKEIENLLGEKVNLKLWVKV
RRDWRQDPAFLKSIGYDKKEL

>ID:YP_005852281.1 |[Lactobacillus delbrueckii subsp. bulgaricus 2038]|2038|Phosphate starvation..|1065|NC_017469(1872918):1117160-1118224:-1 ^GI:385815890,GeneID:12460374^ Lactobacillus delbrueckii subsp. bulgaricus 2038 chromosome, complete genome.|neighbours:ID:YP_005852280.1(-1),ID:YP_005852282.1(-1)|neighbour_genes:hypothetical protein,30S ribosomal protei..|
MLIFRVLFWPESCIIGLEEYSLADRDVLARWFENEGVLLLEKKFLPDSSENVQKLVGVNDSNLKLIEEGY
EVTVIDLGGQIKVAGPEEQVETVLRVLKALDGVASNGINLTPADVVSAMKMADRGTTEYFGDLYKQILIR
DAKGRPVRVKNMTQKSYVEAINKSDVVFGIGPAGTGKTFLAVVCAVAAFKRGEVSKIILTRPAVEAGESL
GFLPGDLKEKVDPYLRPIYDSLYAILGQGPTDRLMERGVIEIAPLAYMRGRTLEEAFVILDEAQNTTDAQ
MKMFLTRLGFNSKMVVNGDMTQIDLPGKAKSGLITARNILQGIDQIKFVEFSAADVVRHPVVAKIIKAYE
EEGE

>ID:YP_005851966.1 |[Lactobacillus delbrueckii subsp. bulgaricus 2038]|2038|Aspartyl-tRNA synthe..|1845|NC_017469(1872918):768210-770054:1 ^GI:385815575,GeneID:12460059^ Lactobacillus delbrueckii subsp. bulgaricus 2038 chromosome, complete genome.|neighbours:ID:YP_005851965.1(1),ID:YP_005851967.1(-1)|neighbour_genes:histidyl-tRNA synthe..,hypothetical protein|
MMQMEKRTDYCGNITSQYLDQDVLLYGWVQRVRNLGQLIFIDLRDREGIVQVVVNHDSGQELMDVASSLG
QEYVVEVKGHVNERSSKNPDMKTGDVEVIASEITVLNKAKTPPFEIKDDLVASEQTRLKYRYLDLRRPTL
QNALIMRAQIMTATNAYLSGEGFINIETPDLGKSTPEGARDYLVPSRVYPGSFYALPQSPQIFKQLLMGA
GFDKYYQIARCFRDEDLRGDRQPEFTQIDLETSFMDEEGVQEVTEGLLAKVMKDVKGIDLQLPLPRITWQ
ESMDKYGCDKPDTRYEMLIHDLGNVFAKSGFKVFASALENGGFVRGIAVKGGAKFYSRKKIEAMQDYIKR
YHAKGLAWVKYEDGDFSGPVSRFLSEEEKAGLVQEFSLEGGELLLFIADQWKVCCDSLDYLRRQTAKETG
IIPKDTYKYLWVVDWPLFEYDEGDERWIAAHHPFTMPDDKGIELLETDPHKAHARSYDIVLNGYELGGGS
IRIHKRDIQEKMFKALGFTKERAYEQFGFLMDALDMGFPPHAGLAIGLDRFAMLLAGKDNIRDVIAFPKN
ASASEPMMHAPAPVADQQLTDLGIEVAEAAKEGVEKYEASLEAEAAEDVKSHEE

>ID:YP_005851963.1 |[Lactobacillus delbrueckii subsp. bulgaricus 2038]|2038|ppGpp synthetase|2217|NC_017469(1872918):763942-766158:1 ^GI:385815572,GeneID:12460056^ Lactobacillus delbrueckii subsp. bulgaricus 2038 chromosome, complete genome.|neighbours:ID:YP_005851962.1(1),ID:YP_005851964.1(1)|neighbour_genes:Methyltransferase,D-tyrosyl-tRNA(Tyr) ..|
MQEIITADQLAFVESAYQFAARAHEGQTRASGQPYIVHPIQVAGTLANLGLDPDTVAAGFLHDTVEDTSV
TNDDIKEKFGADVAFIVDGVTKLNKYEYKSHKEFLAENHRKMLIAMAKDLRVILVKLADRLHNMHTLEHL
RPDKQRRIAAETLDIYAPLADRLGIGTIKWKLEDMSFHYMNPEAYYKIVSMMDAKRSEREGYIKDAIDYL
RGTLDSLGIKYDISGRPKHIYSIYKKMVNKHKNFNEIYDLLAVRVIVPTVKDCYAVLGAVHTKWKPMPGR
FKDYIAMPKANGYQSLHTTIIGPGGKPLEIQIRTEEMHKVAEYGVAAHWAYKRGNFQGVDEKEGGALDIG
REILELQKDSSDADEFMEAVHSDIFADKVYVFTPKGEVYELPKGSVTLDFAYAIHTQVGDHAIGAKVNDK
LVPLDYKLKNGDVVDILTQSNARPSRDWAEMVKTSRAKNKIRRYFRDVDREESLARGKSELVDLLKENGL
SAKDFLDKSHIDEVLDHFSFKTDEDMYAAIGFGNMSAVSIYNRLTADLRRQQEEEKQKQFEAQIMSAGQQ
AAASSVVKKPAPQKDDAKSKTKGKKPDSLVRVQGLEDLDMHFAKCCNPVPGDLIVGYVTKGRGVTVHRVD
CRNVVSADPAAQGRMIDVEWNNIDEGKQASFNANFELFGYNRQKLLGDVINRLNALTKNITNVSASVNEE
NIAHFYITVEVRNAAQLNDIMAKLRDIPDVYDTKRTDN

>ID:YP_005852331.1 |[Lactobacillus delbrueckii subsp. bulgaricus 2038]|2038|GTP-binding protein|1839|NC_017469(1872918):1169867-1171705:-1 ^GI:385815940,GeneID:12460424^ Lactobacillus delbrueckii subsp. bulgaricus 2038 chromosome, complete genome.|neighbours:ID:YP_005852330.1(-1),ID:YP_005852332.1(-1)|neighbour_genes:sortase,chaperone protein dn..|
MDLEKLKDYQKHIRNFSIVAHVDHGKSTIADRILELTDTVSKRQLKNQMLDDMPLERQRGITIKMNSVQV
KYHANDGEDYIFHLIDTPGHVDFSYEVSRSLAACEGAVLVVDASQGVQAQTLSNTYLALENDLEILPVLN
KIDLPSADPDMAKSEIGDMLGLDASDAVEVSGKTGAGIPELLERIVTDISAPTGDLTKPLKALIFDSKYD
DYRGVVMSVRIEEGTVKPGDEIMIMNTGKKYEVTEVGVSSPHPVKEDILIAGDVGYITANIKSVRETRVG
DTITSAENPTAEALPGYRQIPPMVYSGMYPTDNRDYDDLKEALQKLQLNDASLEFEPETSQALGFGFRCG
FLGLLHMDVVQERLEQEFDLDLIMTAPSVDYHAIMPTGEVKLIDNPADLPDAGEYKELQEPYVKAEIMVP
NDFVGAVMQLCEGKRGEFQTMDYLDKYRVNVIYEMPLAEIIYDFFDQLKSSTKGYASLDYEIIGYKATNL
VKIDILLNKEPIDALSFIAHREEARDRAVQMCSLLKKLIPRQNFQVDIQGAIGSKIISRATIKPYRKDVT
WKIHTGDPDRRAKLLEKQKRGKKRMKSVGRVEVPQDAFMAVLRMNDDDINGK

>ID:YP_005852332.1 |[Lactobacillus delbrueckii subsp. bulgaricus 2038]|2038|chaperone protein dn..|1137|NC_017469(1872918):1171827-1172963:-1 ^GI:385815941,GeneID:12460425^ Lactobacillus delbrueckii subsp. bulgaricus 2038 chromosome, complete genome.|neighbours:ID:YP_005852331.1(-1),ID:YP_005852333.1(-1)|neighbour_genes:GTP-binding protein,chaperone protein dn..|
MAANRDYYDVLGVSRDASDAEISKAYRKLAKKYHPDLNHEAGAEEKYKEVNEAYEVLHDPQKRQQYDQFG
QAGMNGQGGFGGQYGGQGFGGADFGDFGDIFSSFFGGVRQQVDPTAPQRGADLDYTMTIDFMDAIKGKTS
EISYSRSTTCEVCKGSGAEKGTHPITCDKCGGSGMMTITQRSVLGMIQRQTTCDKCAGSGVIIQHPCHNC
HGKGVKTQKQTLQVKVPAGIDNGQQIRLAGQGEAGKNGGPYGDLYIVFRVRPSKDFTRRGQTIYTTVPIS
FAQATLGDEINVKTVYGDTKLKIPAGTQPNQKFTLKEKGVPSLRGGSTGDQVTTVEIVIPKSINEAQRKA
LLEFVKASGGSIAPQEKGFFERLKEKLS

>ID:YP_005852333.1 |[Lactobacillus delbrueckii subsp. bulgaricus 2038]|2038|chaperone protein dn..|1845|NC_017469(1872918):1173046-1174890:-1 ^GI:385815942,GeneID:12460426^ Lactobacillus delbrueckii subsp. bulgaricus 2038 chromosome, complete genome.|neighbours:ID:YP_005852332.1(-1),ID:YP_005852334.1(-1)|neighbour_genes:chaperone protein dn..,protein grpE|
MSKVIGIDLGTTNSVVAVLEGKEPKIITNPEGARTTPSVVAFKDGEIQVGEVAKRQAITNPNTIVSIKRH
MGESDYKVKVGDKAYTPQEISAMILQYIKKFSEDYLGEPVTDAVITVPAYFNDAQRQATKDAGKIAGLNV
QRIINEPTASALAYGLDKDEDDETVLVYDLGGGTFDVSVLQLGDGVFQVLSTNGDTHLGGDDFDNKIIDW
LVDGFKKENGIDLSKDKMAMQRLKDAAEKAKKDLSGVSSTHISLPFISAGEVGPLHLEVDLTRAKFNELT
DDLVQRTKIPFDNALRDAGLSVGDIDKVILNGGSTRIPAVQEAVKQWAGKEPDHSINPDEAVALGAAIQG
GVISGDVKDIVLLDVTPLSLGIETKGGVFTKLIDRNTTIPTSKSQIFSTAVDNQPAVDIHVLQGERPMAA
DNKTLGRFELTDIPAAPRGVPQIQVTFDIDKNGIVNVSAKDLGTGKEQKITIQSASGLSDEEIERMKKEA
EEHAKEDAKKKEEVDLRNEVDGLIFQTEKTLKEVDGKLADSDIQPVKDALEDLKKAQKDNNLDEMKEKKD
ALSKVAQDLAVKLYQQNSQNQQGQGGQAGPTDDGSNGANGDTVDGDFTKVDPDK

>ID:YP_005852336.1 |[Lactobacillus delbrueckii subsp. bulgaricus 2038]|2038|Riboflavin kinase|939|NC_017469(1872918):1176763-1177701:-1 ^GI:385815945,GeneID:12460429^ Lactobacillus delbrueckii subsp. bulgaricus 2038 chromosome, complete genome.|neighbours:ID:YP_005852335.1(-1),ID:YP_005852337.1(-1)|neighbour_genes:Heat-inducible trans..,Integrase-like prote..|
MKVINLSYPFKKELTAGKVVLALGFFDGVHIGHQKLIKEARIIAVEKDLPLMVLTFDRHPKEVYAGVKDF
EYLNTPEEKAYEMSKIGVDYLVILKFTPEFSHLAPQAFVDEIIMGLKADTVVAGFDYSYGPKDVANMENL
PSFAKGRFDIKVVPKQIFAGEKIGSAEIRQAVKSGNLRLATELLGHPYLTSGKVVHGFRNGHKLGFPTAN
LELAWPKVLPKIGVYATMTQVGDSWYQSMTSVGYNVTFNDEKKIYIESNIFDFDQDIYGQQITIAWYKYL
RGEEKFADMAALSEQLKLDQVASKNYFSSLIE

>ID:YP_005852355.1 |[Lactobacillus delbrueckii subsp. bulgaricus 2038]|2038|DNA polymerase III s..|4338|NC_017469(1872918):1199068-1203405:-1 ^GI:385815964,GeneID:12460448^ Lactobacillus delbrueckii subsp. bulgaricus 2038 chromosome, complete genome.|neighbours:ID:YP_005852354.1(-1),ID:YP_005852356.1(-1)|neighbour_genes:Transcription termin..,prolyl-tRNA syntheta..|
MTDKNQLFLKLLKQVGFSAGGADEAVLQAGEIKNVDVYRKERRWDIHVFFTTPLRFESYNALNQAIKHEF
NDFVDTRLIVETADGQQQYLPDYWQYAVENSEVLSANPAAQNFLVGQAPHEDSGRWVIPINGQLFDKMLE
QRLLDSFSLELRDYGFFNVKLLTEVTDQSGQSDFESLAQLVEAHEKNMQEAFQQAPAKPKPAPRPSYQGR
RGKKTSFGPGAISDKAEITQLKDLSEDQRSAVVEGHVFKAEMQELRSGSFIFYGEMTDYTGSISFKKFVR
DSDKEEIEYLKGIKPGVWIRMQGSLKDDQYAHDLIFNIYSMELTEHVSRQEAYQGEEKHVELHVHTNMSQ
LDATSDVADIIKTAKKFGQPAVAITDHAGLQALPNAFEAGKKTGMKVIMGLEANMVEDHGLLVLNPASMK
YEDQEFVIFDVETTGLSSVYDTIIEIGAVKMKNGEVIDRFDKFINPHHPLSETTINLTSITDEMVQAADD
EAVVIKQFMDFYGNDPLCGHNVQFDVGFVDAALKRCGYPEISQPVVDTLEVSRLLHPEQSRHTLDSLCRK
YNVPLEHHHRANQDAEATGYLMFKLLDAFNDKYQEDDLGKMNDYSNGEGYKRARPTHITVLAQNQKPGLR
NLYELVSLAGIKYNFKGLRTPKSELRRLHAGLLYGSACSQGEVFIAMMQKGYEEAKKKAEFYDFLEIQPP
SNYSSLIADGLIADEAQLEEILTNIYKLGKELNKPVVATSDAHYIDKHEAIYRDVLLAAQRGNPNRNKQH
PDLHFYTTQEMLDEFSFMGEDIAKEVVISNPNKINAMIDEGVQPVQDESFPPKIPHTAERVRKLTYDKAH
ELYGDPLPDNIQARLDRELDAIIGNGYGVVYLISQMLVAKSVKDGYLVGSRGSVGSSLVATMMGITEINP
MPPHYRCPKCKQSEFFENGEYASGFDLPDKKCPDCQVMMVKDGQNIPFETFLGFHGDKVPDIDLNFSGDY
QPVAHNFIRVMFGPNHSFKAGTVGTLADKKAIGYVKHYQDEHPEIKMNNAEVDRLAIGVTGVKATTGQHP
AGIVVLPDDKDIYELTPLQYPSDDISKEWKTTHFDFHQIHDNLLKFDILGHQDPTMIRMLQDLSGIDPLT
IPTDDPKVMSLFSSPEALGVTPEQINSKTGTLGLPEFGTPFVRGMLEETKPSTFAELLQISGLSHGTDVW
LGNAEELINNGTCKLKSVIGCRDNIMTDLIRWGVKEEVAFSTMETVRKGKGISDENMAVLKENKNIPDWY
IPSCLKIKYMFPKAHAAAYILMALRVAWFKVYYPEIYYAAYFSVRADKVDLEAMSRGKNTVVALINRIKE
KGTAATKLEKDLQTYMELVNEAIERGINFKMVDINESEATTYKIVDKHTILAPFNAVDGLGDSAAKQIVA
ARSEAPFLSKEDLQVRGKVSQKIMDFFENNNVLEGMPDQNQLSLF

>ID:YP_005852356.1 |[Lactobacillus delbrueckii subsp. bulgaricus 2038]|2038|prolyl-tRNA syntheta..|1698|NC_017469(1872918):1203418-1205115:-1 ^GI:385815965,GeneID:12460449^ Lactobacillus delbrueckii subsp. bulgaricus 2038 chromosome, complete genome.|neighbours:ID:YP_005852355.1(-1),ID:YP_005852357.1(-1)|neighbour_genes:DNA polymerase III s..,Enhanced expression ..|
MRQSIFFMPTLKETPADAVAKSHQVMLRGGYIRQVTAGVYSYLPLGYKVLRKTEKIIEEEMANAGVVEMI
MPHMLPASMWEESGRLPKYGPEMFRLKDRHGREMLLGPTHEETFTDVVAKSLKSYKQMPLQLYQIQTKFR
DENRPRFGLLRGREFVMLDGYSFAASQEQLDKQFDDEKAAYLKIFKRTGVEVRPVIADSGTMGGKNSIEF
QAPAAVGEDTIATNASGTYAANLEMAVSVDTFKQEPEELKAMEKVATPGCDSIDKLAEFLQVPATRIVKS
VLYIVDEKKKVLVLIRADKEVNEVKLTHLLDCDSLRVAETSDLEELTGAGKGGVGPVNADWADEIVADKT
VKGLYNVVVGAGESDAQFINANLDRDFKADRFADLRVANEGEPDPVDHEPLKFTTSIEVGHIFKLGTYYT
ETMGAKFLDQNGKSQPVIMGSYGIGVTRLLSAVVEQHATENGVAWPKEIAPFGIHIIQMKMKDEIQSKLA
EDLEAKFAKYDVLYDDRNERPGVKFNDADLVGAPIRITVGRDAADGIVEVKRPGDDQAQKLAVADLEDFI
ANELD

>ID:YP_005852357.1 |[Lactobacillus delbrueckii subsp. bulgaricus 2038]|2038|Enhanced expression ..|1248|NC_017469(1872918):1205155-1206402:-1 ^GI:385815966,GeneID:12460450^ Lactobacillus delbrueckii subsp. bulgaricus 2038 chromosome, complete genome.|neighbours:ID:YP_005852356.1(-1),ID:YP_005852358.1(-1)|neighbour_genes:prolyl-tRNA syntheta..,phosphatidate cytidy..|
MKSILAFIIVFGLVVFVHEFGHFFVAKKAGILVREFSIGMGPKLIQWRPGQTTYTIRWLPLGGYVRLAGP
DEQSEIDPGTAVVLELNEAGIVTRIDASESDLPIEGRPLRVTKADLVDDLTIAGYENGDESQLVTYKVDH
DATMIDDTGTELQIAPRDVQLPAAKPWKKLATSFAGPFMNVVLGFVVLTIYSFASVGPATTTVGQVAANS
PAQHVLQKGDQIVAINGRKISTFDQVSQAIDSSKGKTLTVKVKRQGSEKSVQLTPKYSKKTKSYLVGIVA
KADNSFSAKLKRGWDLSWQVTGMIFQALGNLFKHFSLNKLSGPVGIYSETSKATSMGLTYMLAFVGMLSI
NLGIVNLIPIPGLDGGKLFLELIELLRGKPIPEEHETVVDLIGVVFLLILIIAVTGNDIYRYFIK

>ID:YP_005852361.1 |[Lactobacillus delbrueckii subsp. bulgaricus 2038]|2038|Uridine mono phospha..|726|NC_017469(1872918):1208506-1209231:-1 ^GI:385815970,GeneID:12460454^ Lactobacillus delbrueckii subsp. bulgaricus 2038 chromosome, complete genome.|neighbours:ID:YP_005852360.1(-1),ID:YP_005852362.1(-1)|neighbour_genes:Ribosome recycling f..,elongation factor Ts|
MSQVKYNRIILKISGEALAGEKGTGIDPTVIKKLAHEIKLVHDMGVQIGVVCGGGNMWRGETGAKLGMER
AQADYMGMLATIMNGLALQDGLETAGVQTRLQTSISMRQVAEPYIRRVAISHMEKNRVVIFGGGTGNPYF
STDTTAALRAAEINADVILMAKNGVDGVYTADPNLDPSAKKFAELTQLDMISKGLQVMDRTASSLSMDTH
IPLIVFNVNTPGNIKRVVEGENIGTIIRGDK

>ID:YP_005852362.1 |[Lactobacillus delbrueckii subsp. bulgaricus 2038]|2038|elongation factor Ts|1029|NC_017469(1872918):1209381-1210409:-1 ^GI:385815971,GeneID:12460455^ Lactobacillus delbrueckii subsp. bulgaricus 2038 chromosome, complete genome.|neighbours:ID:YP_005852361.1(-1),ID:YP_005852363.1(-1)|neighbour_genes:Uridine mono phospha..,30S ribosomal protei..|
MANITAKQVKELRETTGAGVMDAKKALVEAEGDMQRAIEIIHEKGEAKAAKKANRIAAEGLTGVYVDGNV
AAIVEVNAETDFVAQNEQFKTLVNETAETIAKGKPANNEEALALTMPSGESLEEAYVNATATIGEKISFR
RFAVLEKTDDQHFGAYQHNGGHIGVLTVVEGGDEALAKHIAMHIAAMSPKVLSYKELDPAFVREELAQLN
HKIDQDNESRAMVNKPALPHLKYGSKAQLTDEVIAQAEEDIKAELKAEGKPEKIWDKIIPGKMARFMLDN
TKVDQENTLLAQLYVMDDSKTVEQYLESVNASVVSFVRFEVGEGIEKKQEDFAAEVAAQMKN

>ID:YP_005852363.1 |[Lactobacillus delbrueckii subsp. bulgaricus 2038]|2038|30S ribosomal protei..|762|NC_017469(1872918):1210472-1211233:-1 ^GI:385815972,GeneID:12460456^ Lactobacillus delbrueckii subsp. bulgaricus 2038 chromosome, complete genome.|neighbours:ID:YP_005852362.1(-1),ID:YP_005852364.1(-1)|neighbour_genes:elongation factor Ts,hypothetical protein|
MSVVSMKQLLEAGVHFGHQTRRWDPKMKPYIFTQRNDIYIIDLQKTIKMLDDAYNYVKAVAQDDGVFLFV
GTKKQAQEAIAEEATRAGQYYVNQRWLGGTLTNWTTIQSRVKRLKDLKKMAEDGTFDVLPKKEVSLLTKE
MDKLQKFLGGIEDMPRIPDVMFVVDPKKEKIAVHEANKLGIPVVAMVDTNTDPTPIDVIIPSNDDAIRAI
RLIAGTMADAVIEGKQGADNADVEKELSESAEENSAEEVDDAE

>ID:YP_005852365.1 |[Lactobacillus delbrueckii subsp. bulgaricus 2038]|2038|Acyltransferase fami..|615|NC_017469(1872918):1212478-1213092:1 ^GI:385815974,GeneID:12460458^ Lactobacillus delbrueckii subsp. bulgaricus 2038 chromosome, complete genome.|neighbours:ID:YP_005852364.1(-1),ID:YP_005852366.1(-1)|neighbour_genes:hypothetical protein,Aspartate beta-semia..|
MLYRIFRPIARFIVWVLNGHLHVHHKERLPEGTYILVAPHRNWWEPILFALAASPTEFMFMTKQELFKNP
VLRWILNNAHAFPVNREHPSPSVIKIPVKGLKSEGLSLIMFPSGTRHSASLKSGALVIARMSGRPLLPAV
YQGPLTFKGVLQRKGIEINFGNPIVIDRKTKLTPETEAAYNQQLEDAWKQIDQELDPDFHYEAK

>ID:YP_005852543.1 |[Lactobacillus delbrueckii subsp. bulgaricus 2038]|2038|hypothetical protein|867|NC_017469(1872918):1394912-1395778:-1 ^GI:385816152,GeneID:12460636^ Lactobacillus delbrueckii subsp. bulgaricus 2038 chromosome, complete genome.|neighbours:ID:YP_005852542.1(-1),ID:YP_005852544.1(-1)|neighbour_genes:Putative cell surfac..,D-alanyl-d-alanine c..|
MAASKMKSIDEDLARQVVRPRPAESHKGNYGRVLLIGGNHQYGGAISMAAEAAVYSGAGLTTVATDPVNF
AALHARLPEAAVLDYNLDLAEQISRSNVILCGPGLGLEEKAWEILEAVCQHAGSDQTIVFDASALDLLSQ
KPDLLRNFQAGLVILTPHQMEWQRLSGIKIADQEDQANQAALSRLFSGKMKSVILVLKAHRTRVYAFTGE
IYRNSAGNPGMATGGMGDTLAGIIAAFLGQFGPKLTSVLAAVYCHSRAGDDLYQSSYLVRPTQISAYMPR
LMKRLSTC

>ID:YP_005852553.1 |[Lactobacillus delbrueckii subsp. bulgaricus 2038]|2038|leucyl-tRNA syntheta..|2415|NC_017469(1872918):1404967-1407381:-1 ^GI:385816162,GeneID:12460646^ Lactobacillus delbrueckii subsp. bulgaricus 2038 chromosome, complete genome.|neighbours:ID:YP_005852552.1(-1),ID:YP_005852554.1(-1)|neighbour_genes:Export protein for p..,transposase|
MYNHKVVEKKWQKYWLENKTFKTGTDPEKPKYYVLDMFPYPSGKGLHVGHPEGYTATDIMARMKRAQGYN
VLHPMGWDAFGLPAEQYALQTGNDPATFTDENIAHFKKQLQALGFSYDWDREIKTTDPNYYKWTQWIFEQ
MYKMGLAYEAEVPVNWSPDLGTVVANEEVIDGKTERGGYPVYRRKMRQWMLKITAYADRLLDDLDDLDWP
EPIKEMQRNWIGRSVGAQVTFKIKDSDKSFAVFTTRPDTLFGCSYTVLAPENELVKEITSPEQKEAVDAY
IKSIESKSDLERTDLNKDKTGVFTGAYAINPVNGEEVPVWISDYVLATYGTGAVMAVPAHDERDYSFATK
FDLPIKEVVEGGDISKEAFAGDGVHVNSDFLNGLHNEEAKAKMVDWLTEKGVGEKKVNYKMRDWNFSRQR
YWGEPIPVIHWEDGETTLVPEDELPLRLPKESNIKPSGTPESPLANLTDWVNVVDENGRKGKRETNTMPQ
WAGSSWYFLRYIDPNNDKALADPELLKKWMPVDLYIGGAEHATLHLLYARFWHKVLYDLGVVPTKEPFQK
LYNQGLILKNHEKMSKSRGNVVNPDDVVDEYGADSLRTYEMFMGPLNASIDWDDNGPSGVKKFLDRVWRT
FVNDLDLDPIPSEKITDKNDGKLDKIYNETVKTVTEHFEELRFNTAISQMMVFMNACQKVDKIPREYAEG
FVKLMAPVAPHMMEEIWHVFGHDESVQFAAWPTYDASKLVESTVEMAVTVNGKKRGNFQIAKDASREEAQ
AAATALPHVKEFLEGKEIKKVIVVPNKIVNIVAK

>ID:YP_005852557.1 |[Lactobacillus delbrueckii subsp. bulgaricus 2038]|2038|S-adenosylmethionine..|1197|NC_017469(1872918):1411152-1412348:-1 ^GI:385816166,GeneID:12460650^ Lactobacillus delbrueckii subsp. bulgaricus 2038 chromosome, complete genome.|neighbours:ID:YP_005852556.1(-1),ID:YP_005852558.1(1)|neighbour_genes:major facilitator su..,hypothetical protein|
MEKHLFTSESVSEGHPDKVADQISDAILDAVLAQDPQAHVACETSVTTGLVLLFGEISTTANVFFQQVAR
KTIREIGHNDPDLGFDADNCAVLVALDKQSPDIAGGVDEALEVRGEDDSDELDQIGAGDQGLMFGFAINE
TPELMPLPISLAHRLMRKVAQLRKEGTFPWLRPDAKAQVTVEYDDAGKPKRVDTVVISTQTSPDVTNEEI
RVAMVNDVIKEVIPDKFLDDETKYLINPSGRFVIGGPKGDAGLTGRKIIVDTYGGYARHGGGAFSGKDAT
KVDRSASYAARYVAKNIVAAGLADRCEVQLAYAIGVAHPVSIMIDTAETGKVSDQLLTEAVRANFDLRPA
GIIKMLDLRRPIYKQTAAYGHFGRTDVDLPWEKTDKAEALQAFVNGHK

>ID:YP_005851959.1 |[Lactobacillus delbrueckii subsp. bulgaricus 2038]|2038|hydroxymethylglutary..|1164|NC_017469(1872918):759481-760644:1 ^GI:385815568,GeneID:12460052^ Lactobacillus delbrueckii subsp. bulgaricus 2038 chromosome, complete genome.|neighbours:ID:YP_005851958.1(1),ID:YP_005851960.1(1)|neighbour_genes:hydroxymethylglutary..,hypothetical protein|
MDIGIDQIGFYTPNKFVDMVDLANARNQDPNKFLIGIGQDRMAVADKTQDAVSMGINATAEYLDQVDLEQ
LGLLIFATESGIDQSKSASLFVKEALNLPARIRTFEIKEACFALTASLQVARDYVRAHPHHSAMIIGSDI
ARYGLATAGEVTQGAGAISMLIKENPAIIALEDGHTSHSENINDFWRPNNLATAVVDGHYSRDVYLDFFK
STFKPFLAEKQLQVSDFAGICYHLPYTKMGYKAHKIAIEGQDDETVKRLSDNFQLSAKYSRQVGNIYTAS
LYMSVLSLLENGDLEAGDRIGFFSYGSGAMAEFFSGKVVAGYQKRLRPALHARMLKERIRIGVGQYEDIF
TEGLEALPENVEFTSDANHGTWYLAGQEGYVRQYKQK

>ID:YP_005851799.1 |[Lactobacillus delbrueckii subsp. bulgaricus 2038]|2038|hypothetical protein|1005|NC_017469(1872918):582892-583896:1 ^GI:385815408,GeneID:12459892^ Lactobacillus delbrueckii subsp. bulgaricus 2038 chromosome, complete genome.|neighbours:ID:YP_005851798.1(1),ID:YP_005851800.1(1)|neighbour_genes:Oligopeptide binding..,hypothetical protein|
MLNFPKTQLLIESLVSERIVPGVNYALLKGDQVFASTLGFASIYPAKSQLSPFAYYDLASCSKVLATTAA
FLQLREEGKVDFADPLQKYVPEFKDGRVRLSHLLTHTSGIRGWIENRNALSGPELMRAIVGLPVTSEFNR
VVRYADTNFVLLGLVLERITGKAVQDLASERIFQPAGLTETTFAPPKEECVPTELVDGQVIQGFVHDPKG
QQLGRRCGSAGLFSTVSDLVKMGQGYMGVSDLLPLKEETIQDLYRVKTPAGLKARSWGWNLVFDPKENYP
IIYHTGFTGTLVLFDQVKQSGLILLTNRVHPSRHNQIFLTMRSRIINAFLQENR

>ID:YP_005852559.1 |[Lactobacillus delbrueckii subsp. bulgaricus 2038]|2038|DedA family protein|660|NC_017469(1872918):1419440-1420099:1 ^GI:385816168,GeneID:12460652^ Lactobacillus delbrueckii subsp. bulgaricus 2038 chromosome, complete genome.|neighbours:ID:YP_005852558.1(1),ID:YP_005852560.1(-1)|neighbour_genes:hypothetical protein,hypothetical protein|
MPLIDFILHIDDHLVTIVNNFGAGTYWIIFAIIFIETGLVIFPFLPGDSLIFAAAAMAANPKYGLNVWLL
YIVAAAAAIIGDSINYEIGKWSVTSGAKHSWFNKLINENDRLAAEKFFERHGSITIVIGRFIPFIRTFVP
FISGGSKMHYQTFVIYNILGGLLWTALFTSIGYFFGNFPVVKGHFSLIVIGIILVSVVPILVVALKKKLT
MRRKQHFND

>ID:YP_005852561.1 |[Lactobacillus delbrueckii subsp. bulgaricus 2038]|2038|N-acetylglucosamine ..|771|NC_017469(1872918):1420773-1421543:-1 ^GI:385816170,GeneID:12460654^ Lactobacillus delbrueckii subsp. bulgaricus 2038 chromosome, complete genome.|neighbours:ID:YP_005852560.1(-1),ID:YP_005852562.1(-1)|neighbour_genes:hypothetical protein,hypothetical protein|
MKDYRLFLIDLDGTIYRGKETIESGVRFVKRLDEAGLDYLFLTNNTTRTPQMVADKLAGHGVKTDVSKIY
TPSMATASYILEKEAKRPIGVYIIGQIGLWKEILDRPEFYYDEENPDYVIVGMDTDLTYHKLMVATRCIH
RGAVFIGTNSDQNLPVGKELRPGNGSICAALEVASGQKPLFIGKPEAIIVNRALDLAGVKAEEALIVGDN
YPTDIMAGINSGVDTLLTLTGVTQKADLAGLTPPTYLVNDLDEFSL

>ID:YP_005851790.1 |[Lactobacillus delbrueckii subsp. bulgaricus 2038]|2038|acetate kinase|1188|NC_017469(1872918):571862-573049:1 ^GI:385815399,GeneID:12459883^ Lactobacillus delbrueckii subsp. bulgaricus 2038 chromosome, complete genome.|neighbours:ID:YP_005851789.1(1),ID:YP_005851791.1(1)|neighbour_genes:Putative modificatio..,hypothetical protein|
MDKILAINSGSSSFKYKLFSLADESVLASGLGDRIGIDGSTFSMKLADGTKHEVEVDLPNQEVAVQTLLD
WLKEYGVIADLKEIVGVGHRIVNGGELFPDSAIIDKDNIHKVFDLTNYAPLHNPAEGREIQAFMNILPDV
PQVGVFDTSFHQSMDEVHYIYSLPYEYYEKYKARKYGAHGTSVRYVSGKAAELLGKDLKDLKLVVCHLGS
GASVTAVKDGKCYDTSMGFSPLAGVTMGTRSGDVDPSVLQYIMKKEGITDFNEMIDILNRKSGLLGLSGI
SSDMRDIRNSDDKRARLAEAVFINRVVRYVGSYIAEMGGADAVVFTAGIGEHDDVVREGVMKSLSFMGVD
FDDAANKAANEGFITKEDSKLAGLIIPTDEELMIERDVVRLAKLK

>ID:YP_005851782.1 |[Lactobacillus delbrueckii subsp. bulgaricus 2038]|2038|hypothetical protein|732|NC_017469(1872918):566231-566962:1 ^GI:385815391,GeneID:12459875^ Lactobacillus delbrueckii subsp. bulgaricus 2038 chromosome, complete genome.|neighbours:ID:YP_005851781.1(1),ID:YP_005851783.1(1)|neighbour_genes:hypothetical protein,Competence protein|
MSGHSKWHNIQGRKNAQDAKRGKVFQKLSREIYMAAKSGGPDPLGNPRLRLAVDKARAANMPKDNIQRAI
KKAEGNSDEHYDEVTYEGYAPGGVAILVEALTDNKNRTASSVRVAFTRNGGSLGATGSVAYMFDRKGYIV
IDRSTTDADEDQMLMDVMEAGGDDLQTSDDAYEIYTDAKSFTAVRDALEKAGYQLAVSELTMVPQNTTPV
PADKKEQFEKLVDALEDDDDVSNVYTAAADEEE

>ID:YP_005852565.1 |[Lactobacillus delbrueckii subsp. bulgaricus 2038]|2038|catabolite control p..|1002|NC_017469(1872918):1423928-1424929:-1 ^GI:385816174,GeneID:12460658^ Lactobacillus delbrueckii subsp. bulgaricus 2038 chromosome, complete genome.|neighbours:ID:YP_005852564.1(-1),ID:YP_005852566.1(1)|neighbour_genes:hypothetical protein,xaa-pro dipeptidase|
MNKQDVTIYDVAREAKVSMATVSRVVNGNNNVRKETRDRVMEVIKRLHYQPNAVAQGLASKRTTTVGLIV
PDLTNLYFAELSKGIDDIAVLYKYNIIISSVENRLMKEDAVIQGLLNKQVDGVIYMSNKLSEEAAEAFKR
TDTPVVLAGTVSDNLEFPSANIDYKKADTEALNLLLNDGKKKLALIVGDKEAPINRNHRIPAFEKFVADN
ELEGCVIFDNIKDYSDGYNLYPELAKKGINGAIITKDVSSVGLLNSALDRGAKVPEDFEIVTASATQIAS
VVRPALTTIKQPLYDLGAVAMRMLTKLMNDEGLEDKHIVLPYELIKKQSTLNK

>ID:YP_005852568.1 |[Lactobacillus delbrueckii subsp. bulgaricus 2038]|2038|Tropomyosin-related ..|420|NC_017469(1872918):1426640-1427059:-1 ^GI:385816177,GeneID:12460661^ Lactobacillus delbrueckii subsp. bulgaricus 2038 chromosome, complete genome.|neighbours:ID:YP_005852567.1(-1),ID:YP_005852569.1(1)|neighbour_genes:hypothetical protein,Mechanosensitive tra..|
MTISFGALAGLIAAIAFLVLVLFTIPMLLNVSKTLKEAEKTVQLTNESMAKLTEDMDDLMKQTGGLLEKI
DALLQDVNGKMETLQPVVQAAADLGQSVSDINESSKKMINKVSNAHFTRTGMITSVITSAFARHFRRKG

>ID:YP_005852573.1 |[Lactobacillus delbrueckii subsp. bulgaricus 2038]|2038|Mismatch repair prot..|2364|NC_017469(1872918):1429822-1432185:-1 ^GI:385816182,GeneID:12460666^ Lactobacillus delbrueckii subsp. bulgaricus 2038 chromosome, complete genome.|neighbours:ID:YP_005852572.1(-1),ID:YP_005852574.1(-1)|neighbour_genes:Thioredoxin,hypothetical protein|
MMNHKILDILEYQEISRRLAEQAVTAPAKSKALNLQPASDRETVSRALSETKALVDLDRIKGQLPLTDFQ
DVAPSLKRLKVKADLNALELGNILLIFTLAQESSRFVEDAEENETLDLAAIETLLEDLELPDDLYRRLRT
SLTYDGEVLDTASADLARLRHGRLATEAEIKEKMIAYTKGKNGQYLSEQIVTIRDDRYVIPVKQEYRYKF
GGVVHDQSASGQTLFVEPAAILPLNNRLQNLLAEERQEIHRVLHELSLDAREEMETIKRVAAALSELDFL
QAKAKLAKQMRASQPALSADQSFKLLGARHPLIDPDKVVANDIALGQDFDTILITGPNTGGKTITLKTAG
LLQLMAQSGLFIPANEGSSVAVFDQIFADIGDEQSIEQSLSTFSSHINDIVAIMKRVSDQSLVLIDEIGA
GTDPEEGASLAISILDFFRKKGAKIIVTTHYPELKLYGYNRERTTNASMEFDIKTLSPTYRLQMGIPGHS
NAFAIARRLGMREDVVVGAEKLMSSDDSDINHMIDELNKQTKLATENKQKLQTSLDRAKQLEKKLQDALD
IYNQRVQKQLDFALDRANEIVAKKRKKADKIIAELEEARKEGMQVKTNQLMDAKGEFNQLAKQEANLAKN
KVLQKEKKRHHVQVGDKVKVLSYGQTGTVTKQLGEHDYEVSLGRIKLKVTDRDIDKLAAGQKQQAQRRAT
SASRSSRARSSLDLRGQRYEEAMVNLDRYFDTILLSGLSTVTIIHGIGTGAIRQGVQQYLKRNKHVKTYS
YAPANEGGTGATIVTLK

>ID:YP_005852882.1 |[Lactobacillus delbrueckii subsp. bulgaricus 2038]|2038|hypothetical protein|525|NC_017469(1872918):1735382-1735906:1 ^GI:385816491,GeneID:12460975^ Lactobacillus delbrueckii subsp. bulgaricus 2038 chromosome, complete genome.|neighbours:ID:YP_005852881.1(-1),ID:YP_005852883.1(-1)|neighbour_genes:Glucose inhibited di..,Thiamine biosynthesi..|
MLLVIFVILYIAWQTYKGYHVGFFKRIVNLIFAGLVFMLAIMLQNPVGNLIYTQFVQGQAGDSSLVLHAC
RFGAFFALFFILKQIAKIFKAWLPAQETKTGFTATLDHMAGAIVSFVASYFFMYVVLSILNSVGVSQLSQ
LISDSQLLSFIVNDTPGLSTGVFKTLFSVSRTTA

>ID:YP_005852579.1 |[Lactobacillus delbrueckii subsp. bulgaricus 2038]|2038|hypothetical protein|960|NC_017469(1872918):1437552-1438511:-1 ^GI:385816188,GeneID:12460672^ Lactobacillus delbrueckii subsp. bulgaricus 2038 chromosome, complete genome.|neighbours:ID:YP_005852578.1(-1),ID:YP_005852580.1(-1)|neighbour_genes:RNA helicase,DNA polymerase IV|
MNTFDEIFSKIKQYPTIILHRHTNPDPDAIGSQAALAKSLRLQFPDKKILCTGENDVGDLDWINTMDEVK
DEDYQGALVITTDTANTPRISDQRYRLGDYLIKIDHHPDVDPYADMSYVDSKAAAACEIIADFIEAEGLP
LTQEIALALYAGIVGDTGRFMYDATSAHTFEVVSRLMETGIDISQIARNESEVTFQQAKLQSLALEKMQL
DESGLVAIAVISQADLKALGVTQPQASVTVSTPGRIKGILTWLVIVEKEDGTYRVHYRSKGPHINKLAEA
HDGGGHELASGATAHDQVEIDQIFQELVEVTKKYKEDHE

>ID:YP_005852583.1 |[Lactobacillus delbrueckii subsp. bulgaricus 2038]|2038|Helicase Holliday ju..|1011|NC_017469(1872918):1441714-1442724:-1 ^GI:385816192,GeneID:12460676^ Lactobacillus delbrueckii subsp. bulgaricus 2038 chromosome, complete genome.|neighbours:ID:YP_005852582.1(-1),ID:YP_005852584.1(-1)|neighbour_genes:protein translocase,Helicase Holliday ju..|
MTEEHLTSQEAAEGEEAVELSLRPQLLSQYIGQGHVKKDMEVYIQAARQRDEALDHVLLYGPPGLGKTTL
AFVIANELGVNLKSTSGPAIERAGDLVALLTDLEPGDVLFIDEIHRLAKPVEEVLYSAMEDFYIDIVVGE
GQTTHAIHLPLPPFTLIGATTLAGQLSAPLRDRFGIVEHMQYYQVEDLEKIILRSSEVFHTKISPQAAHE
LARRSRGTPRVANRLLKRVRDFAEVKGEKEISLETTAMALKQLQVDSAGLDQTDRKLLRTMILSYGGGPV
GIRTLASNIGEDRETIESLYEPYLLQNGFIVMTPRGRVVTQKAYQQLNLPLPGEEE

>ID:YP_005852585.1 |[Lactobacillus delbrueckii subsp. bulgaricus 2038]|2038|DNA mismatch repair ..|1962|NC_017469(1872918):1443341-1445302:-1 ^GI:385816194,GeneID:12460678^ Lactobacillus delbrueckii subsp. bulgaricus 2038 chromosome, complete genome.|neighbours:ID:YP_005852584.1(-1),ID:YP_005852586.1(-1)|neighbour_genes:Helicase Holliday ju..,DNA mismatch repair ..|
MAKIHELSENLTNQIAAGEVIERPASVVKELVENAIDAQASRIRVEVQHSGLKQISVQDNGSGIAPDQVD
LAFMRHATSKIQDEHDLFNIATLGFRGEALASIAAVAHVEILTSTGGQTATRAAFAGGVKKFQEDAGSAK
GTKITVGDIFYNTPARLKYLKSPKTELLKIVDIVNRIALGHPEISLTLASDGKVLLRTPGNGNLKQDVAN
IYGRKVAEKMLTVENEDPDFTLYGLVSEANLTRSSRNFISILLNGRYIKNYQLSSALLDGYGNKLGGKYP
IAVLAIEADPLLVDVNVHPTKEEVRLSKEKELSRLITSAVTEALMDEDEASPLFQLTPFKDKTQLDQLEF
NLKPNVVDTRRPDDFQLEVSQVAEPEGKTDITNKKETETKETAEKKENKQEEKEEKTSAPEYVDLNQVRE
DDQYVLTKSWDQHVKEQTALPPFAGGEEAASPVTSKADQLLRQHLPALRLLGQMGGYLLAEHGGDLYLID
QVAARRRLEYDQILASLEKDENYQQGLLEPLVFDFSVYDYQKLKDQLPLLRQLGLEMEDFGQNTLLMHSY
PTWLKGEVTVQVRELLDQLLSSRKNDGKSLLKLVAAKAAESNVSRRVNLTGAEAADLLLRLQTASDPYRD
ASGQVAVVRLSQNDLSKLFKKGK

>ID:YP_005852586.1 |[Lactobacillus delbrueckii subsp. bulgaricus 2038]|2038|DNA mismatch repair ..|2571|NC_017469(1872918):1445302-1447872:-1 ^GI:385816195,GeneID:12460679^ Lactobacillus delbrueckii subsp. bulgaricus 2038 chromosome, complete genome.|neighbours:ID:YP_005852585.1(-1),ID:YP_005852587.1(-1)|neighbour_genes:DNA mismatch repair ..,60 kDa chaperonin|
MPRKATTPMMEQYYQIKDQYPDAFLFYRVGDFYELYEDDAIKGSQILELTLTHRSNKSENPIPMAGVPHM
AVDSYVNTLVEKGYKVAICEQLEDPKKAKGMVKRGIIQLVTPGTKMAQGPDDSQESNYLTSVVEKAGGYG
LAYSDLSTGEIFVTHVKHYAEVVNELLSLRTREVVFAGNLSASDRDRLQKANITVSEPAELEGEHAEISY
VQQKLTDSMEKAAVRQLVVYLLATQKRSLAHLQVAESFEIGQYLQMANTVQRNLELTQSATTGRKQGSLF
WVLDKTTTAMGGRLLKQWLSRPLLSLDRIKQRQQMVQALLDDYFTRENIVDSLKGVYDLERLSGRVAFGN
VNPRELLQLAKSLEATKLIIQTLAESGNPDLEKYGQGIDPQSELAESITNCLVDQPPISAKDGGIIRAGV
SEDLDKYREAMNGGKKWLAQMEMEERQRTGIDNLKIGYNRVFGYFIQVSKGNVAKVPQDRYTRKQTLTNA
ERYITPELKEHENLILEAESRSTDLEYELFSQLREAVKAHIPDLQELGRQLAALDVFVAFAQDAEEKNYC
RPSFSSKNEIAVKNGRHPVVEAVLPASSYIPNDLVMDEDTSIYLITGPNMSGKSTYMRQLALIAIMAQIG
SFVPADSAKLPVFDQIFTRIGAADDLYSGKSTFMVEMSEANEALQHASSRSLVLFDEIGRGTATYDGMAL
AGAIIKYLHDKVGAKTLFATHYHELTELDETLLHLKNIHVGATEENGKLIFLHKILPGPADQSYGIHVAK
LAGLPRAVLREASSMLKRLEAEGAREINPSRQQLDLFSPVEVVEENPLKAEQEELLDEISQVNLNEKTPL
EVMQLVADWQQALKEE

>ID:YP_005851711.1 |[Lactobacillus delbrueckii subsp. bulgaricus 2038]|2038|CDP-diacylglycerol- ..|564|NC_017469(1872918):500045-500608:1 ^GI:385815320,GeneID:12459804^ Lactobacillus delbrueckii subsp. bulgaricus 2038 chromosome, complete genome.|neighbours:ID:YP_005851710.1(1),ID:YP_005851712.1(1)|neighbour_genes:hypothetical protein,protein recA|
MNLPNKLTVFRIFLIPVFMILLIAQWPAGSFTLAGTEILWSRVVAMIVFAVASATDWFDGHIARSRGLVT
NFGKFADPLADKMLTMTAFIFMVALNLAPAWVVAIIVCRELAVTGLRLIVVENNGKVMAAAMPGKIKTTC
QMLSIIFLLFGDIFHLGTILLYLALIFTIYSGYDYFHSSWDVFKGSM

>ID:YP_005851834.1 |[Lactobacillus delbrueckii subsp. bulgaricus 2038]|2038|Cell shape determini..|726|NC_017469(1872918):615295-616020:1 ^GI:385815443,GeneID:12459927^ Lactobacillus delbrueckii subsp. bulgaricus 2038 chromosome, complete genome.|neighbours:ID:YP_005851833.1(1),ID:YP_005851835.1(1)|neighbour_genes:Rod shape-determinin..,Putative cell shape ..|
MKKFFQNRKMLAAFGTVAVLAALLGSTVMLRNNLSEPLLIQRLGNDIVSVGSRIVSVPVSWFTYGIDSVK
DLQNAADENSHLKKKVAELAQVEARNAALEKENKQLKAAAGIKKTLTGYTTTTASVISRSSDSWSEVLTI
DKGKSSGLKKDMAVMSGGGVIGRILEVDAVTSKVELITTTDSSANRFAVQATTDTGKVLHGIISVQSNGA
LTFTQASSSSKLKKGTKVYTSGLGGTHRRGF

>ID:YP_005851833.1 |[Lactobacillus delbrueckii subsp. bulgaricus 2038]|2038|Rod shape-determinin..|1005|NC_017469(1872918):614240-615244:1 ^GI:385815442,GeneID:12459926^ Lactobacillus delbrueckii subsp. bulgaricus 2038 chromosome, complete genome.|neighbours:ID:YP_005851832.1(1),ID:YP_005851834.1(1)|neighbour_genes:DNA repair protein,Cell shape determini..|
MFGLGSKNIGIDLGTANTLVYVEGKGIVLREPSVVAKNTKTGEVIAVGSEAKEMIGRTPGSIVAIRPMKD
GVIADYDTTAAMLKYFMGKTVGNSKPSVMICVPSGVTEVEKRAVIEAARVAGAREAYVIEEPFAAAVGAG
LPVMEPTGSMVVDIGGGTTDVATISLGGIVSSTSIRQAGDKFNQAITNFVHSKYNLLIGERTAEDIKIQI
SSASVEAAKEIESKTIRGRDLVSGLPKSLEISAVDVATAIQDVVQDIIVAIKETLELTSPEIAADVIDHG
IVLTGGGALLKNLPEVISDATKVPVFIAQDPLDCVAIGTGESLKHLDVMRKTSR

>ID:YP_005851830.1 |[Lactobacillus delbrueckii subsp. bulgaricus 2038]|2038|folylpolyglutamate s..|1266|NC_017469(1872918):611523-612788:1 ^GI:385815439,GeneID:12459923^ Lactobacillus delbrueckii subsp. bulgaricus 2038 chromosome, complete genome.|neighbours:ID:YP_005851829.1(1),ID:YP_005851831.1(1)|neighbour_genes:Valine-tRNA ligase,Putative hydrolase|
MKFRTVNELTAYLYHLPRLHEKSDLTYVKRVLKALGDPQDKVKCCHITGTNGKGSTAYYLNNLLQKAGQQ
TGLFVSPFIIRFNERIQLNGQAIADEDLLEVANEVEAAVGHLREEEADFALVTFEYEVAMAFLFFAKQKC
DYAVIEVGIGAEHDKTNVMTPVVSLITTIGLDHEQIIGPTLADIAKEKSGIIKPAVPVILGDIPASVKGI
VEEKITKSASPSYWLGRDFQVKEEKAGYELAVAGQNYQLPAWPRPEAKDAAMALAAFTFLPLTLSEKAAE
AALTQTTVPGRYQRLEKAGCSFLLDGAHNVQAGSELLPYARRLAKDKGGRLLVLAGMMKDKDLSDFLTLL
KNEKVTLTSLAYPRAAKKADFPAWVQEKFAYEGDLGQALNQVMTEAGDRDLILVTGSFYLVSAVLQFLQS
A

>ID:YP_005851829.1 |[Lactobacillus delbrueckii subsp. bulgaricus 2038]|2038|Valine-tRNA ligase|2640|NC_017469(1872918):608879-611518:1 ^GI:385815438,GeneID:12459922^ Lactobacillus delbrueckii subsp. bulgaricus 2038 chromosome, complete genome.|neighbours:ID:YP_005851828.1(1),ID:YP_005851830.1(1)|neighbour_genes:Ribosomal large subu..,folylpolyglutamate s..|
MTELAPKYNPQEVEAGRYQEWLDEDLFKPSGDKKAKPYSIVIPPPNVTGKLHLGHAWDTAIQDTLIRYKR
MQGYDTLYLPGMDHAGIATQAKVEARLREQGVSRYDLGREKFVEKVWEWKDEYANIIKSQWQKLGLSLDY
SRERFTLDKGLSKAVRRVFVQLYNEGLIYRGEYIINWDPKLRTALSDIEVVHQDDQGAFYHINYPLADGS
GSVEIATTRPETMFGDTAVAVAPGDERYKDLVGKKLILPLVGREIPIIEDQHVDPEFGTGLVKITPAHDP
NDFEVGNRHDLPRINVMNDDGTMNDKAGKYAGMDRFDCRKQLVEDLKAEGYLIKVEPIVHSVGHSERSGV
QVEPRLSTQWFVKMKPLADKVLENQKGEGRVNFVPDRFEGTLERWMENVHDWVISRQLWWGHRIPAWYNK
QTGEMYVGEEAPADIENWDQDQDVLDTWFSSALWPFSTLGWPDEDSADFKRYFPTNALVTGYDIIFFWVS
RMIFQSLHFTGERPFDNVVLHGLIRDEQGRKMSKSLGNGIDPMDVIDKYGADALRWFLLNGTAPGQDTRF
SYTKMDAAWNFINKLWNASRFVIMNLPEDAKPAQKPDISKFDLADAWIFDRLNHTVKETNRLFDEFQFGE
AGREMYNFIWNDFCDWYIEISKVALYGDDAELKARKQANLTWILDQILRLIHPIMPFVTEKLWLSMPHEG
KSIMTAAYPEAHAEFDNAKADEDMAFLIEIIKAVRTIRMEVNAPMSSAIDILIQLDDEKNEAILRDNMEY
VENFLHPKKLEISGKIKAPKLAKTAVIAGAQIFVPLSELVDLDEEIAKMGKEEARLEAEVDRASKKLANK
GFVDHAPAAVVEKEKGKLAEYENQLAGVRDRIKELKESR

>ID:YP_005851827.1 |[Lactobacillus delbrueckii subsp. bulgaricus 2038]|2038|Thiazole biosynthesi..|1218|NC_017469(1872918):606676-607893:1 ^GI:385815436,GeneID:12459920^ Lactobacillus delbrueckii subsp. bulgaricus 2038 chromosome, complete genome.|neighbours:ID:YP_005851826.1(1),ID:YP_005851828.1(1)|neighbour_genes:aminotransferase,Ribosomal large subu..|
MQYTEIMIRYGELSTKGKNRKDFINRLASNVQKVLHDFPDLKIQTHHDRMHILLNGTPFEPVNDRLKVVF
GIQTYSPVIKTEKSLEAIEKTALELMQATYKAGMTFKVNTRRSDHKFIYDTNQLNQMVADYLYNHMEGLQ
AEMKHPDMVLLLEIRQDGAYISNQLLHGAGGMPVGTAGKAVMMLSGGIDSPVASYLAMKRGVNIEMVHFF
SPPYTSEKALAKAKELTSILAKYSGRINFIEVPFAEIQETIKEKLPEGYLMTVQRRFMLRLADIIREKRH
ALAIFNGESVGQVASQTLESMAAINDVTTTPVLRPVATMDKTEIIAKAEEIGTFDLSIQPFEDCCTIFAP
PRPKTKPKIDKAREYESRLDVDGLIERALAGVKVTPIYPGQSFLDDLAEEDADLL

>ID:YP_005851825.1 |[Lactobacillus delbrueckii subsp. bulgaricus 2038]|2038|Cell division regula..|1719|NC_017469(1872918):603712-605430:1 ^GI:385815434,GeneID:12459918^ Lactobacillus delbrueckii subsp. bulgaricus 2038 chromosome, complete genome.|neighbours:ID:YP_005851824.1(-1),ID:YP_005851826.1(1)|neighbour_genes:30s ribosomal protei..,aminotransferase|
MSSTQSLLLITLIITIIVVVMAMLLINRRQLRDIEELDNELGNMEDLHLERAIGKLDQMELAGESLATLN
TWKKSYQKAAELFPEIQRLIEDGADENARYHLVKSHQSIKQARELVDSVSEDVKNSSDVFTQLLESNREN
KAQYDELMQSYREIRKEILADSFDYSVALEEIENRLSAMEEDFAQAKNLSAQGDHVEAKRVLSKIRADLT
ALKTKLPEVKEDQHDLQTVFADQLDEIAAGYKEMRDAKYGFGSLDVLLEIRQSNDQIDRSLAALAQLDLE
ETSKGMKKVEKEIKTLYGILEKEYKARPFVEKNQDKLQRLLTHQQTVSQQLIKKLRHIDESYELTHGELD
ESRELEREVHKMDSDYIRASQRIADGRAVYSEVQDDWIKILGRLQEIGKRQQELSEAVDGLYEAEEVAQR
SIKEFKQQVSLVYRHLSRQNLPGIPEGFLQMYTLVVNEISKTSGELNQVRINMEKISEELVQISDDVDRL
QREAEDIISSANLFELTMQYSNKFLDNETVVRARRNAMKLYDRDYNYKDALDTIATAVERAEPGSYQRIE
NAYYQEQKELID

>ID:YP_005851824.1 |[Lactobacillus delbrueckii subsp. bulgaricus 2038]|2038|30s ribosomal protei..|612|NC_017469(1872918):602805-603416:-1 ^GI:385815433,GeneID:12459917^ Lactobacillus delbrueckii subsp. bulgaricus 2038 chromosome, complete genome.|neighbours:ID:YP_005851823.1(-1),ID:YP_005851825.1(1)|neighbour_genes:hypothetical protein,Cell division regula..|
MSRYTGPSWKRSRRLGISLSGTGKELARRSYIPGQHGPNHRGRLSEYGMQLQEKQKLRWMFGLNERQFRT
LFARAGKIREGQHGTNFMILLERRLDNVVYRLGLATTREQARQLVNHGHITVDGKRVDIPSYEVKVGQTI
SLKEKSKNLQQVKDALEAVASRPSFVSFDEDKMEGQLVRFPERDEMEPEIDEALVVEYYNKLL

>ID:YP_005851823.1 |[Lactobacillus delbrueckii subsp. bulgaricus 2038]|2038|hypothetical protein|465|NC_017469(1872918):602216-602680:-1 ^GI:385815432,GeneID:12459916^ Lactobacillus delbrueckii subsp. bulgaricus 2038 chromosome, complete genome.|neighbours:ID:YP_005851822.1(-1),ID:YP_005851824.1(-1)|neighbour_genes:Chromosomal segregat..,30s ribosomal protei..|
MTENLTKRVENAGNGITPQTRPDERRSFLGSLRERVFVRMTIKDCEDAKLTKLFMDHFADYKGYTILINA
NTPNPTFVGQIESRASKEQVPFCLVNDESARKGDDDSAILVVSKEAINQMRIELTQVYAPPLPAEKLPAP
KKKGFLARFFGGNK

>ID:YP_005851350.1 |[Lactobacillus delbrueckii subsp. bulgaricus 2038]|2038|D-alanine-d-alanine ..|1089|NC_017469(1872918):147102-148190:1 ^GI:385814959,GeneID:12459443^ Lactobacillus delbrueckii subsp. bulgaricus 2038 chromosome, complete genome.|neighbours:ID:YP_005851349.1(-1),ID:YP_005851351.1(1)|neighbour_genes:hypothetical protein,hypothetical protein|
MTKKTQVGLIFGGNSSEYEVSITSAGNIYKAIDKDKFDVHPIWITNSGYVASEADSYKVLEEPGYMVEKN
DKTANLSNLIELASRPELDVLFPIVHGNLGEDGVLQGLFRLIDKPFVGVDVLAAAVTMDKEFTKILAQRA
GVPVAKWVSIKRYEYEDAKNQKLSYDWVSGQLGTSNLFVKPSNQGSSVGITHVTDDSNYAEALAEAFKYD
DKVLVEEGIVGTEVETAVLGNDHPVVSGVGQIINADNTWYSYENKYSTESTTTLQIPAQIPAETAEKVQE
NALKIYQITECSGMARVDSMLRESDGEVIFNELNALPGFTNISMYPKLFEEAGISYPDLITRLIRLAEER
YAHKKTLLHKHD

>ID:YP_005851819.1 |[Lactobacillus delbrueckii subsp. bulgaricus 2038]|2038|rod shape-determinin..|1191|NC_017469(1872918):598499-599689:1 ^GI:385815428,GeneID:12459912^ Lactobacillus delbrueckii subsp. bulgaricus 2038 chromosome, complete genome.|neighbours:ID:YP_005851818.1(1),ID:YP_005851820.1(-1)|neighbour_genes:hypothetical protein,hypothetical protein|
MAKVQEESKWYDRIAWGVIIPVVLLSFVSFYSIYNASVNDSTYGTPTRTVAMQIVWYTVSWLMVAFIVRF
DAEQIFKLAPYLYGLGIIMLVAVLFLYDRTTAASSGAKSWFVVGPVSFQPSEVMKPAFILQLARVVREHN
ARYAHNLRNDWLLIGKVMAWFLPVAMLLMLQPDFGTTLVFVAITAGILLVSGISWKIIIPVFLLMVVVGV
AVILLVFTSEGQTILRHYFKTYQLERIKSWSDPSGDNSNSAYQLWQSMKAIGSGQIFGNGFNNIKVYVPV
RNSDMIFSVVGESFGFVGGVALIGIYFVLIVQMVKITFSTKNAFYSYVSTGIIMMILFHAFENIGMSIDL
LPLTGVPLPFVSQGGSALIGNMIGVGLILSMKWHNKDYMFSTAGDF

>ID:YP_005851813.1 |[Lactobacillus delbrueckii subsp. bulgaricus 2038]|2038|ATP synthase subunit..|1440|NC_017469(1872918):594699-596138:1 ^GI:385815422,GeneID:12459906^ Lactobacillus delbrueckii subsp. bulgaricus 2038 chromosome, complete genome.|neighbours:ID:YP_005851812.1(1),ID:YP_005851814.1(1)|neighbour_genes:F1F0-ATPase subunit ..,ATP synthase subunit..|
MSQGEIVQVIGPVVDVKFSIGKDLPDINNALKVIKSDDDSIILEVILEQGDGVLRCIAMESTDGLRRGMK
VEDTGSSISVPVGPDTLGRVFNVLGQPIDGGPEFPADHPRSGIHKEAPKYDELTTSREILETGIKVIDLL
EPYLRGGKVGLFGGAGVGKTTIIQELIHNIAQEHNGISVFTGVGERTREGNDLYFEMKASGVLDKTAMVF
GQMNEPPGARMRVALTGLTIAEYFRDVEGQDVLLFIDNIFRFTQAGSEVSALLGRIPSAVGYQPTLATEM
GQLQERITSTKKGSITSIQAVYVPADDYTDPAPATTFAYLDATTNLERSLVEQGIYPAVDPLESTSSALD
PEIVGQEHYDVATRVQHILQRYRELQDIISVLGMDELSDEEKLIVARARRIQFFLSQNFFVAEVFTGVPG
SYVPIKETIKGFKMILDGHLDDLPEDAFRGVGPIEDVLKKALKMGVTPSDPEAKALLEK

>ID:YP_005851812.1 |[Lactobacillus delbrueckii subsp. bulgaricus 2038]|2038|F1F0-ATPase subunit ..|963|NC_017469(1872918):593717-594679:1 ^GI:385815421,GeneID:12459905^ Lactobacillus delbrueckii subsp. bulgaricus 2038 chromosome, complete genome.|neighbours:ID:YP_005851811.1(1),ID:YP_005851813.1(1)|neighbour_genes:ATP synthase subunit..,ATP synthase subunit..|
MPASLLELKKRIASVKQTSKITEAMHMVSAAKLNQTEKRDKGYQEYNRLLHQTVSRLMSASVINHLNKAN
YRLTQDNIDSIDYDDVFGMGIISDMIKPREEVHSVGYLVVTGDRGLVGSYNSSVIKQMMSLVADDKLQGR
ESKILSVGSVGSQFFKKNNLNVIYEKDGVSDVPTFKETLPIVSTAIKMYLNGVYDELYVCYTHHVNSLSS
AFRAEKMLPIVDLDIGTMEAKESKKIEFEVAPDIDSVLATLLPQFARAEIYGAILDAKTAEHASSMTAMK
SATDNAKDLVSSLSLQMNRARQAQITTELTEIVSGANALE

>ID:YP_005851811.1 |[Lactobacillus delbrueckii subsp. bulgaricus 2038]|2038|ATP synthase subunit..|1512|NC_017469(1872918):592195-593706:1 ^GI:385815420,GeneID:12459904^ Lactobacillus delbrueckii subsp. bulgaricus 2038 chromosome, complete genome.|neighbours:ID:YP_005851810.1(1),ID:YP_005851812.1(1)|neighbour_genes:F1F0-ATPase subunit ..,F1F0-ATPase subunit ..|
MSIKAEEISSLIKQQLEHYDDKLDIEEVGVVTYVGDGIARAHGLNNVLSSELLQFDNGAYGIAQNLESND
VGIIILGKFDDIREGDRVKRTGRIMEVPVGDALIGRVVNPLGQPVDGLGEIKTDKTRPIESKAPGVMQRQ
SVNQPLQTGIKAIDALVPIGRGQRELVIGDRKTGKTSLAIDTILNQKGQDVICIYVSIGQKESTVRAQVE
TLKKLGAMDYTIVVEAGPSEPAPMLYIAPYSGIAMGEEFMYAGKDVLVVFDDLSKQAVAYRELSLLLRRP
PGREAYPGDVFYLHSRLLERSAKLSKELGGGSLTALPVIQTEAGDISAYIPTNVISITDGQIFLQSDLFF
SGTRPAIDAGASVSRVGGAAQIPAMKKVAGTLRTDLASYRELESFAQFGSDLDQATQAKLARGRRTVEVL
KQPLHKPVAVEKQVVLLYALIHGFMDAVPVDDIARFEQELYTDFDANHADLLAEIKSTGKLPDENKLQEA
LQQFASSFSSSNK

>ID:YP_005851810.1 |[Lactobacillus delbrueckii subsp. bulgaricus 2038]|2038|F1F0-ATPase subunit ..|543|NC_017469(1872918):591630-592172:1 ^GI:385815419,GeneID:12459903^ Lactobacillus delbrueckii subsp. bulgaricus 2038 chromosome, complete genome.|neighbours:ID:YP_005851809.1(1),ID:YP_005851811.1(1)|neighbour_genes:H+-transporting ATP ..,ATP synthase subunit..|
MALSREETARRYGTAIFDFAKDSGKTELMYSELTELKKAVQAEPRFVQVLSNPVLDAKQKESLLTAVEQG
FSAELQEVLNFLLSYDRFDNLVDIIDYYIHLYNAANHIGTGVAKTALKPDEDQLQRLADSYAKKYGLQAL
HLENEVDPEIIGGVVLEVEGRVIDGSVKHRLEKIRAMLTK

>ID:YP_005851809.1 |[Lactobacillus delbrueckii subsp. bulgaricus 2038]|2038|H+-transporting ATP ..|507|NC_017469(1872918):591124-591630:1 ^GI:385815418,GeneID:12459902^ Lactobacillus delbrueckii subsp. bulgaricus 2038 chromosome, complete genome.|neighbours:ID:YP_005851808.1(1),ID:YP_005851810.1(1)|neighbour_genes:F1F0-ATPase subunit ..,F1F0-ATPase subunit ..|
MEFQPVFAGAEISIINTLWYLIVFSILLLAVKHYAWGPVKDMMEKRRQKVIDDLDQAASDRKKAETLANE
REAALKNSRQEATQILSDAKSNAQKTGKQIVSEAMAEASAIREKAKADAAQAETDALNEAREEVADLSVT
IAEKVIAKNLSAADQKDLVDQFIKGLND

>ID:YP_005851806.1 |[Lactobacillus delbrueckii subsp. bulgaricus 2038]|2038|uracil phosphoribosy..|630|NC_017469(1872918):589369-589998:1 ^GI:385815415,GeneID:12459899^ Lactobacillus delbrueckii subsp. bulgaricus 2038 chromosome, complete genome.|neighbours:ID:YP_005851805.1(1),ID:YP_005851807.1(1)|neighbour_genes:Putative translation..,H+-transporting ATP ..|
MGKFTVLNHPLIQHKLTIIRRKETGSNEFRRIVGEIAGLMTYEITRDLPLQDVEIETPMGKTVQKELAGK
KLTIVPILRAGMGMVNGVLEMIPSAKVGVVGMYRDEETLKPVEYFFKVPKDVTERECLVVDPMLATGGSA
NLAIEALKKRGVTDIKLAVLVAAPEGVKAVQDEHPDVDIYAAALDDKLLPNGYIFPGLGDAGDRIFGTK

>ID:YP_005851804.1 |[Lactobacillus delbrueckii subsp. bulgaricus 2038]|2038|Protoporphyrinogen o..|843|NC_017469(1872918):587432-588274:1 ^GI:385815413,GeneID:12459897^ Lactobacillus delbrueckii subsp. bulgaricus 2038 chromosome, complete genome.|neighbours:ID:YP_005851803.1(1),ID:YP_005851805.1(1)|neighbour_genes:Peptide chain releas..,Putative translation..|
MHKSLREMRIEASELAESARSEEIDFLLAERLGLTPSQFQLKQDMELSDAEVKQARKDMKRLAKGDSPQY
ILGYAWFLGYRLRVAKGVLIPRFETEELVEWALAHLQDGDTVLDLGTGSGNITVALAKEAESKGIKDLHF
YASDVKDTPLRISEENFLDYGLDVTTRKANVLLGLGKFDLIISNPPYIKPSEKNVMDKGVLANEPEEALF
GGQDGLAFYRKFAEEVRDHLNSGGRFFMEFGFSEEDELKAMFAEKLPDFKVEFRRDMAGKPRMLFGEWKK

>ID:YP_005851803.1 |[Lactobacillus delbrueckii subsp. bulgaricus 2038]|2038|Peptide chain releas..|1086|NC_017469(1872918):586354-587439:1 ^GI:385815412,GeneID:12459896^ Lactobacillus delbrueckii subsp. bulgaricus 2038 chromosome, complete genome.|neighbours:ID:YP_005851802.1(1),ID:YP_005851804.1(1)|neighbour_genes:thymidine kinase,Protoporphyrinogen o..|
MDNVMAQLESLEVRYEEIQEMMADPEVIADTKRYMEITKEEADMREVVQKFRKFKADKEEIAGNKEIIAD
GSDPELVEMAKMENSELEDEISQLEDEIKILMLPKDPNDDKDIIMEIRGAAGGDEASLFAGDLLRMYEKY
AENQGWNVSIVDSEQTEVGGYKRVAIMITGNKVYSKLKYENGAHRVQRIPVTESAGRVHTSTATVAVMPE
YEQVDIDLDPKEIRVDVYRSSGAGGQHINKTSSAVRMTHLPTGIVVAMQDQRSQQQNRAKAMEILKSRVY
DYYESQNRDKYDAKRKNAVGTGDRSERIRTYNYPQNRVTDHRIGLTLNKLDRIMNGELDEVIDALTVYYQ
TKQLEELAENA

>ID:YP_005852929.1 |[Lactobacillus delbrueckii subsp. bulgaricus 2038]|2038|hypothetical protein|669|NC_017469(1872918):1782107-1782775:1 ^GI:385816538,GeneID:12461022^ Lactobacillus delbrueckii subsp. bulgaricus 2038 chromosome, complete genome.|neighbours:ID:YP_005852928.1(-1),ID:YP_005852930.1(1)|neighbour_genes:glycerol kinase,hypothetical protein|
MDDNLIRIAYLYEDLMNTYGDSGDVKILRYFLQKKGWQTQIDNISLGSQFNAADYDFVFFGGGQDYEQSI
VAKDLQRFKETLNDYIQAGNPMLAICGGYELMGTHYNTISGTKIKGLGILPLHTEFDPEKRMIGDTKYET
EWGPTIGFENHSGQTFLDDRKMLKPFAKVVEGYGNNHEEKEDGVRYKNFIGSWSHGPMLKNENVANALVD
MILKRHAARVAQ

>ID:YP_005851912.1 |[Lactobacillus delbrueckii subsp. bulgaricus 2038]|2038|putative metallo-bet..|930|NC_017469(1872918):704873-705802:1 ^GI:385815521,GeneID:12460005^ Lactobacillus delbrueckii subsp. bulgaricus 2038 chromosome, complete genome.|neighbours:ID:YP_005851911.1(1),ID:YP_005851913.1(1)|neighbour_genes:hypothetical protein,Oxidoreductase, shor..|
MELEFLGTCSGQPSKLRNVSSLALKLLDELNEIWLFDCGEATQHQILRTNIRLRKITKIFISHNHGDHIF
GLPGLLSTRSFQGDVGPLTIYGPAGIEQFVKTSLRISKTKISYPIKFVTLEEGGKIVSERGFEVYTEKLD
HRIDSWGFRIVEADKAGELLMDKLAEFKVPNGPLLGKLKRGEQVELADGTVLNGKDFLGPAKKGRVVTVI
YDTRSTPSIRRLADHADVLVHEATFDASEGKLARDYYHSTCTQAAETASACHVGHLYLTHVSARYVGSLA
SQMVKQAREIFPATTLAKDLDKFVVPMKG

>ID:YP_005851909.1 |[Lactobacillus delbrueckii subsp. bulgaricus 2038]|2038|GTP binding protein|1155|NC_017469(1872918):701517-702671:1 ^GI:385815518,GeneID:12460002^ Lactobacillus delbrueckii subsp. bulgaricus 2038 chromosome, complete genome.|neighbours:ID:YP_005851908.1(1),ID:YP_005851910.1(-1)|neighbour_genes:excinuclease ABC sub..,GTP binding protein|
MPTPSTFVDQTKIEVQAGKGGDGMVAFRHEKFMPNGGPAGGDGGRGGSIIFVADNGLRTLMDFRYRRKFK
AEPGENGRIKAQYGKAAKDLYLKVPVGTTVYDFFTGEEIGDLVENGQELVVAKGGRGGRGNIHFATSVNT
APEIAENGEPGEFRTLRLELKVLADVGLVGFPSVGKSTLLSVVTSAKPKIAAYQFTTLKPNLGMVLLPDG
RDFSMADLPGLIKGASQGVGLGIQFLRHVERTKVILHMVSMDPNNGRDAYEDYETILHELASYTEDDLSS
KREIIVASQMDIPGADEKLAQFKKDLAAHGVDQEVYELSSVTHQGVDRLMSRAADLVSEVEAQEAEAAVK
PKEEVKTKTYKYHRPEKMEFTVEKLADHEFEIHR

>ID:YP_005851908.1 |[Lactobacillus delbrueckii subsp. bulgaricus 2038]|2038|excinuclease ABC sub..|1803|NC_017469(1872918):699646-701448:1 ^GI:385815517,GeneID:12460001^ Lactobacillus delbrueckii subsp. bulgaricus 2038 chromosome, complete genome.|neighbours:ID:YP_005851907.1(-1),ID:YP_005851909.1(1)|neighbour_genes:hypothetical protein,GTP binding protein|
MASQLIENKLKLLPEKAGCYLMKDVNGKVIYVGKSKNLKNRVRSYFKSSQEGRRAELVKNIADYDIIVVD
SDKEAFLLEVTLIKKYQPYYNVALKSGTGYPYIEITNEKNPKTRLTSIVYKDKGYYFGPYPNVYAASATL
KFIQKVFPLRRCSGYTGRPCLYYHMGQCLGSCFKEVPQSEYDEQIKKIKRFLNGDIQEVKKDLTNKMLQA
SADLEFERAGELRDQLKYIEETVEKQKIISNDHTQRDIFNYYVDRSWISIQVFFLRQAKLLRRESHMFPL
TDETDPEDEFMSFIAQFYAQKNRVNPREVLVPKGIDQDELAAAIGIKVRTPQRGQKASLMEMARENAQLK
LDDKFRLLELGQRKTKGAQEEIFKALGLPYGSYIESFDHSHIQGADPVSALVVFKDGEPFKTGYRKFKLK
GEVEHQNSADEVGNTREVVRRRYSRLLKEHERMPDLILMDGGQIQVEACEDVLRNELNLDIPVAGMVKDD
KHRTNHLLYGDPFKGQPFKLIPMDPKSEGFYLMTRIQDEVHRFAITFHRQTHAKNSLVSRLDSIKGIGPK
SRTKLLREFGSLKKIKEASIDDLRKAGLTLTQAQAVKISL

>ID:YP_005851881.1 |[Lactobacillus delbrueckii subsp. bulgaricus 2038]|2038|GTP-binding protein ..|603|NC_017469(1872918):663467-664069:1 ^GI:385815490,GeneID:12459974^ Lactobacillus delbrueckii subsp. bulgaricus 2038 chromosome, complete genome.|neighbours:ID:YP_005851880.1(1),ID:YP_005851882.1(-1)|neighbour_genes:ATP-dependent protea..,hypothetical protein|
MIINQSEFSVSAVKASQYPEGGLDEIALAGRSNVGKSSFINTLLQRKNLARTSSSPGKTQTLNFYRVDSD
QADFYLVDVPGYGYAKVSKKQREEFGEMIQDYLETRAYLKGLILMIDGRHEPTVDDIAMYDYAQYLNLPI
LLVATKMDKIKKNAFNKTEAAFRKHLNLNKDNVTFLPFSSVTKLNVDQVKDWIQARLYEE

>ID:YP_005851879.1 |[Lactobacillus delbrueckii subsp. bulgaricus 2038]|2038|trigger factor cell ..|1320|NC_017469(1872918):660753-662072:1 ^GI:385815488,GeneID:12459972^ Lactobacillus delbrueckii subsp. bulgaricus 2038 chromosome, complete genome.|neighbours:ID:YP_005851878.1(1),ID:YP_005851880.1(1)|neighbour_genes:Elongation factor ef..,ATP-dependent protea..|
MSANWKTTGKTTGELSFEISQDEIKKSLDKAFGRVKKSLRVPGFRKGHVSRVIFNQYYGEEALYEDALNF
ALPEAYSAAVKETGIKAVGQPQIVPVSMGKNKAWEMKAIVTVEPEVELGQYTEIEVPKQNTRVYQKDIDA
ELTKRQEQNAEMVLKNDKAENGDTVTIDYVGTVDGVEFDGGSAQNYSLELGSNTFIPGFEDQLVGHGAGE
EVDVVVTFPEDYGAKDLAGKEAHFATKIHEVKTKQLPELDDEFAKDVDDSVETLDELKEKIKAELKSEKE
EAAKAAIQEAAITTAVKNATVEEIPDVMIQEDVDNQLNQYLGDMQRQGIDPQTYFKLTNTTEDQLRSQLS
ANAAERVKTNLVLEAIVAKEGFEASKEEIDAEIKDLADNYNMSEKAVRNALSDEMLAHDINVRKAMDLIT
DSAKQVAKAKLEEGSEEDK

>ID:YP_005851878.1 |[Lactobacillus delbrueckii subsp. bulgaricus 2038]|2038|Elongation factor ef..|1191|NC_017469(1872918):659379-660569:1 ^GI:385815487,GeneID:12459971^ Lactobacillus delbrueckii subsp. bulgaricus 2038 chromosome, complete genome.|neighbours:ID:YP_005851877.1(1),ID:YP_005851879.1(1)|neighbour_genes:hypothetical protein,trigger factor cell ..|
MAEKEHYVRTKPHVNIGTIGHVDHGKTTLTAAITTVLAKKGLAQAEDYSQIDAAPEEKERGITINTAHVE
YETEKRHYAHMDAPGHADYIKNMITGAAQMDGAILVVAATDGPMPQTREHILLARQVGVNSIVVFLNKCD
LVDDPELIDLVEMEVRDLLSEYGYPGDDVPVVRGSALKALEGDEEAQKKIEELMDVVDEYIPTPERETDK
PFLMPVEDVFTITGRGTVASGRIDRGTVKVGDSVEIVGLVEKVLTSVVTGLEMFHKTLDLGEAGDNVGVL
LRGVDRDQIVRGQVLAAPGSIKTHKTFKGQVYILSKDEGGRHTPFFSDYRPQFYFHTTDITGEIELPEGT
EMVMPGDNTEFSVTLIKPAAIEVGTKFTIREGGRTVGAGQVTEIDD

>ID:YP_005851873.1 |[Lactobacillus delbrueckii subsp. bulgaricus 2038]|2038|Putative DNA polymer..|990|NC_017469(1872918):654523-655512:1 ^GI:385815482,GeneID:12459966^ Lactobacillus delbrueckii subsp. bulgaricus 2038 chromosome, complete genome.|neighbours:ID:YP_005851872.1(1),ID:YP_005851874.1(-1)|neighbour_genes:Competence protein,30S ribosomal protei..|
MPNLISLFPNSQAGNPNVLLQGPDAFLNDYLAHNYVQQAAFQGLEKVTVDCESDPLDDLIAALAEASLFS
QQKLVLVKNPIFLTGKFPAKYKQQGDRLLEIFSHLDQIDDVIVLVASYEKLDRRKKLTKQVERSFNTVST
AVKSYESGRVMQALVKAEGYRFAGGALDLLMERSDQVLDAALGNYNKLKAISDGQEISRDLVDRNIDLSL
DQNVFAILEAALRGDYQEAIDRLDGQLREGTYPLQMVAVFFSQVEFLLCVKVMGQRRRSESEIAKELSAH
PYRVKTALKSRAKVGQLKKMLGQLIQLDYRYKSGVYQGSRFLKAFILTC

>ID:YP_005851869.1 |[Lactobacillus delbrueckii subsp. bulgaricus 2038]|2038|Phosphopantetheine a..|495|NC_017469(1872918):649870-650364:1 ^GI:385815478,GeneID:12459962^ Lactobacillus delbrueckii subsp. bulgaricus 2038 chromosome, complete genome.|neighbours:ID:YP_005851868.1(1),ID:YP_005851870.1(1)|neighbour_genes:hypothetical protein,hypothetical protein|
MTTALFPGSFDPITNGHMDTIEQAAKVFDRLLVVVMTNSSKKALFTPDERVDLIKDAVKEHGLANVEVLA
RPGQLTVDLARELGAGVLVRGVRNSSDFLYEQQIAQLNRDLAPDLPTVLFMAEAANSALASSMLKEIAMF
GGELDRFLPKKAARALKEKLQSES

>ID:YP_005851868.1 |[Lactobacillus delbrueckii subsp. bulgaricus 2038]|2038|hypothetical protein|552|NC_017469(1872918):649318-649869:1 ^GI:385815477,GeneID:12459961^ Lactobacillus delbrueckii subsp. bulgaricus 2038 chromosome, complete genome.|neighbours:ID:YP_005851867.1(1),ID:YP_005851869.1(1)|neighbour_genes:hypothetical protein,Phosphopantetheine a..|
MRIISGKYAKRNLFTLKSQKTRPTSDKVKESLFNSLGQFFAGGEVLDLYAGSGALGIEAVSRGCEHAVLN
DVSRPACQIIRKNVDLTKEPDRFEVFTMPAKVALKVFADQERKFDLVFLDPPYAKQQMVKDMTALASLDL
LKPGAKIVVETDEQTDLPPVAGFDLLKDHHMGKTIVRIYQRAE

>ID:YP_005851866.1 |[Lactobacillus delbrueckii subsp. bulgaricus 2038]|2038|cell division protei..|1203|NC_017469(1872918):647788-648990:1 ^GI:385815475,GeneID:12459959^ Lactobacillus delbrueckii subsp. bulgaricus 2038 chromosome, complete genome.|neighbours:ID:YP_005851865.1(1),ID:YP_005851867.1(1)|neighbour_genes:GTP-binding protein-..,hypothetical protein|
MKKNKVAATAAKIKETFQYFDYRIFIVYLLLMTIGVIAVYSASSEILLINGFKATAYGQKQLLYAFFGVL
ICLACYSINLDYLRRGKLLLWLLVIVAGLLVYVLFFGQAVNGAKGWINLGPINIQPLELAKLVLTLYLAR
MLAKADGRLVRGHIISQLLPTAIIAGLLMILVLIEPDFGGTAIIFCLVLIMYSVSGIPTGYILLSIIGIT
VLVVGGFSLIVAWNPSFLQDIYVYKRFIAFLHPFKTAANEGAQLVNSYYAIHNGGLFGLGLGNSIQKRGY
LPEPYTDFILSIIAEEVGSLGALVVLGLLFYLMILIMERGVKAQSQYSTLICFGVTAIIFFQTLFNVGAV
LGLMPITGVTLPFISYGGSSLWVLSAAIGLVLNVTAEEKIRQEVQAEDEY

>ID:YP_005851864.1 |[Lactobacillus delbrueckii subsp. bulgaricus 2038]|2038|peptide deformylase|555|NC_017469(1872918):645062-645616:-1 ^GI:385815473,GeneID:12459957^ Lactobacillus delbrueckii subsp. bulgaricus 2038 chromosome, complete genome.|neighbours:ID:YP_005851863.1(-1),ID:YP_005851865.1(1)|neighbour_genes:hypothetical protein,GTP-binding protein-..|
MILMKDIVRDGDPVLRQVAQKLTFPLSDHYRKLADDMMEYLVNSQDPKIAAKHHLRAGVGLAAPQVGEGV
SMAALLVPDDKGEIIFKEVYVNPEIISESVRKTCLSEGEGCLSVDKVIDGYVPRPNKVTVHYWTVDGEEK
TIRLKGYPAIVSGHEIDHLNGHLFYDRINKENPFALDEDTIVIY

>ID:YP_005851859.1 |[Lactobacillus delbrueckii subsp. bulgaricus 2038]|2038|hypothetical protein|654|NC_017469(1872918):638369-639022:1 ^GI:385815468,GeneID:12459952^ Lactobacillus delbrueckii subsp. bulgaricus 2038 chromosome, complete genome.|neighbours:ID:YP_005851858.1(1),ID:YP_005851860.1(1)|neighbour_genes:phosphoglycerate mut..,exodeoxyribonuclease..|
MDQKINQLYEEGKVDQAIHALIEKIDHNPRETANYLQLATYLLDQGSAEQARELLTKARGIAEDPQALVY
DLAVCDYALGDFDQALARLAQIPDDDMTMYQKALVYLKLGQSQKALAYALSIKESDDRVKELIGDIWLAL
GELEAARASYLEIAEGQRSSKLNFLLGLTYFSQDREQAEEFFAKSKKQDPKYYQKAKDQYESLLKLLSQG
KAGAGKE

>ID:YP_005851858.1 |[Lactobacillus delbrueckii subsp. bulgaricus 2038]|2038|phosphoglycerate mut..|660|NC_017469(1872918):637710-638369:1 ^GI:385815467,GeneID:12459951^ Lactobacillus delbrueckii subsp. bulgaricus 2038 chromosome, complete genome.|neighbours:ID:YP_005851857.1(1),ID:YP_005851859.1(1)|neighbour_genes:tRNA-methyltransfera..,hypothetical protein|
MEIYFVRHGKTQWNLEQRFQGGQGDSKLLPESLADIEKLGRYLQGKHFKAVYASPLDRARMTAQGLIGAA
GIRLPLHIDERLREMNLGKLEGMKYAEAEKLYPQEIDNFWHHPDKYDNTVVEGESYEHAMARGLDFGREM
AEKYPKDSDKVLVVSHGAVLSAIMGALLGYDLANLRQNGVIYNTSVSVLASQEKGPAFKLVKWSDVTPLE
HKMSETDGL

>ID:YP_005851857.1 |[Lactobacillus delbrueckii subsp. bulgaricus 2038]|2038|tRNA-methyltransfera..|1128|NC_017469(1872918):636483-637610:1 ^GI:385815466,GeneID:12459950^ Lactobacillus delbrueckii subsp. bulgaricus 2038 chromosome, complete genome.|neighbours:ID:YP_005851856.1(1),ID:YP_005851858.1(1)|neighbour_genes:hypothetical protein,phosphoglycerate mut..|
MVDNSKIRVVVGMSGGVDSSVSALLLKQQGYDVVGVFMKNWDDTNDDGVCTATEDYEDVKKVADKIGIPY
YSINFEKEYWERVFQYFLKEYKAGRTPNPDIMCNTEVKFKSFLEYALDLDADYLAMGHYAKTMVDENGVT
HMMRPKDGNKDQTYFLSQLTQEQIKRVMFPLQDLTKPEVRRIAEEAGLVNAKKKDSTGICFIGERNFKHF
LSEFLPAQGGDMVTPDGKVVGHHAGLMYYTIGQRQGLGLGSTKESTAPWFVVGKDLEKNQLIVEQGYDSP
RLYADRLQASGMTFFTGNPEEDTEFKATAKFRYRQCDVGVTVKYYAASKTADVYFDEPARAVTPGQALVL
YNGEECLGGGNIDAAFKDDKKLQLV

>ID:YP_005851854.1 |[Lactobacillus delbrueckii subsp. bulgaricus 2038]|2038|MTA-SAH nucleosidase|699|NC_017469(1872918):634221-634919:1 ^GI:385815463,GeneID:12459947^ Lactobacillus delbrueckii subsp. bulgaricus 2038 chromosome, complete genome.|neighbours:ID:YP_005851853.1(1),ID:YP_005851855.1(1)|neighbour_genes:hypothetical protein,Cysteine sulfinate d..|
MKIAIVVPMAEEAEFYHQYFSSGKKEMFGSTEFEHFSVAGNDLYLGLTGIGKVQAAMNLTSLLAKEKIDL
VIMTGSAGSLQKEVQRMDLVLPSEFAYHDAHNTSAGNYVEGQIPQEPARFKLDCAERDKFKDFLGKKGVA
YKEGLVVTGDSFISSQAQKDEILGNFPTALCVEMEGAAFAQVAYHFNVPLIALRAISDNGDEDADNDFAA
FVRKVGAQAAELIVEYLRENDF

>ID:YP_005851852.1 |[Lactobacillus delbrueckii subsp. bulgaricus 2038]|2038|Putative ADP-ribose ..|558|NC_017469(1872918):633434-633991:1 ^GI:385815461,GeneID:12459945^ Lactobacillus delbrueckii subsp. bulgaricus 2038 chromosome, complete genome.|neighbours:ID:YP_005851851.1(1),ID:YP_005851853.1(1)|neighbour_genes:Putative cold-shock ..,hypothetical protein|
MDLKETEISTKEAFHGGFINLHVETVMLPNGKTASRELVDHRPAAAAICINDEKKMLLVTQWREAIKQLT
LEIPAGMIDASDVSPLDAMKRELNEEGGLKAEYWEKVAEFYTSPGFSNEKLHLFYCDTLSPVANKLDLDE
DEFLTAEWYSLEELKNLLTEGKIVDAKTIYAISVWENMLLTGSEG

>ID:YP_005851845.1 |[Lactobacillus delbrueckii subsp. bulgaricus 2038]|2038|Cell division protei..|1383|NC_017469(1872918):625749-627131:1 ^GI:385815454,GeneID:12459938^ Lactobacillus delbrueckii subsp. bulgaricus 2038 chromosome, complete genome.|neighbours:ID:YP_005851844.1(1),ID:YP_005851846.1(1)|neighbour_genes:cell division protei..,cell division protei..|
MDNSTLLVGLDIGTTSIKVVVADAAHQELQVYGAVAAPTRGMRHGKIVDIDQVAESVKNAIQQVSEKTNS
KINRVVTALPVSMLQLESTTGLVNISDSGKEVANEEVQRVMYAAIKAAKKKDRQAVAFFPSRFLIDGEKD
VDDPRTMIARSLLVQGLVMTAPSAEIHNINTVLKHADIQNNFFVPAPMAFSSVALDEAERTFGAILLDMG
GGSTTATVIRDGQIKYATVDLKGAADITHDISVVLSTTMSDAEALKRDYGYADPDLASENEKFAVKAVGK
DENNLVSEKYLSEIINARLQQILRRVGWGLYNHDALSLPAGVIITGGSALLAGIDDLVAADYDVKAKIYQ
PAQIGLRNPVYSVAYGIVNYANNLSDIGYLANTVIYHDSALVSNERPTSAGNSQKNAKRVTKKAENDTEL
AYNKAKLDGEVDTETRHEEKTNNNENKNKGLAAFLRKFFD

>ID:YP_005851844.1 |[Lactobacillus delbrueckii subsp. bulgaricus 2038]|2038|cell division protei..|846|NC_017469(1872918):624845-625690:1 ^GI:385815453,GeneID:12459937^ Lactobacillus delbrueckii subsp. bulgaricus 2038 chromosome, complete genome.|neighbours:ID:YP_005851843.1(1),ID:YP_005851845.1(1)|neighbour_genes:p-N-acetylmuramoyl-p..,Cell division protei..|
MARKRITRRDPEEELSKFLRHEPGQGQETRKLSSQLTSLKKERRRGLLTRLGSIMAVCLLAIAFLTYYVS
PLADVSTVRVLGADDLDGKSMVEVAQIKASDKVVDALRGQKKISKKLAAKYPEVASVTLSVKGLNTLNMQ
VHERKVSGYIKDGSSYREILANGELGTKSLAWREVDHDKPLFISYSKQVALKTNLKIFNSFPEYFKKQVK
MLSGNTRRKTQMILVMKDGNVIIGNTETIKSKVKYYNSIKQDLTTNSVIDMEVGAFTRPLTSAEKKAYGL
S

>ID:YP_005851843.1 |[Lactobacillus delbrueckii subsp. bulgaricus 2038]|2038|p-N-acetylmuramoyl-p..|1113|NC_017469(1872918):623709-624821:1 ^GI:385815452,GeneID:12459936^ Lactobacillus delbrueckii subsp. bulgaricus 2038 chromosome, complete genome.|neighbours:ID:YP_005851842.1(1),ID:YP_005851844.1(1)|neighbour_genes:UDP-N-acetylmuramoyl..,cell division protei..|
MRVIFSGGGTGGHIYPIMALIERLKEEGICQDDEILFVGTKKGLESKIVPAAGVNFKTIDIQGFDRKHLL
NNVKTIQLFLKATKRAKEILADFQPDVVLGTGGYVSGAIVYEASKMKIPTMIHESNSVVGVANKFLGHYV
DKICYTFDDAAKEFPEKKKLVKTGNPRSQQVLSLNAKPVDLAGDLGLNPKIPTVLVFGGSRGALAINRVM
LKSLMELKKKPYQVIWATGTYYYDAIEKKLADVDYDDSIKVVPYIDNMPGLLPEMTCVVSRSGATSLAEF
TALGVPVILIPSPNVTHNHQMKNAMDLEKAGAALVIAEDDLNENTFVSSIDHLLLDQSYDEKMRQASKAL
GVPDASDQVIKVMKEIAKKN

>ID:YP_005851842.1 |[Lactobacillus delbrueckii subsp. bulgaricus 2038]|2038|UDP-N-acetylmuramoyl..|1383|NC_017469(1872918):622325-623707:1 ^GI:385815451,GeneID:12459935^ Lactobacillus delbrueckii subsp. bulgaricus 2038 chromosome, complete genome.|neighbours:ID:YP_005851841.1(1),ID:YP_005851843.1(1)|neighbour_genes:phospho-N-acetylmura..,p-N-acetylmuramoyl-p..|
MKEIDKYAGKNILVLGLGRSGFAVSKLLLKLGARLTLNDKADLAADPKAKQLADLGVRVIGGSHPVDLFD
QEKFDYLVKNPGIPYENPMVAKASEKGVPIITEPEVALSASESPYVCVTGSNGKTTTVMLTQQIMDHYLQ
KQGHHAYAVGNIGWPISEVVLNQAGPDDLLVVEMSSFQLMGVTDIEPKVAAIVDIYNNVHLDYHKTFDNY
VDAKLNVGRFQKASDYFLANFDQKDILAREEKATKAKILTFSENDPVADFYIGQDYLMHGEEKMMKIADI
KLPGIHNLQNSLVAIGISSLMGAGKDDIAAVLSTFTGAEHRLQYVTTLDGVKVYNDSKSTNIEAATVAIQ
SFKQPEVLLAGGLDRGFVFDSLVDLFKKHVKAIVTYGETRYLLADAARKAGIKTIVVVDNLHEGVKAASK
LAEAGDVLLFSPACASWDQFKTFEERGEYFVKYVKELEEK

>ID:YP_005851705.1 |[Lactobacillus delbrueckii subsp. bulgaricus 2038]|2038|Sporulation protein-..|2319|NC_017469(1872918):493256-495574:1 ^GI:385815314,GeneID:12459798^ Lactobacillus delbrueckii subsp. bulgaricus 2038 chromosome, complete genome.|neighbours:ID:YP_005851704.1(1),ID:YP_005851706.1(1)|neighbour_genes:hypothetical protein,Putative protease|
MPRKKRQANRKNKNKKKTEEFLSWVVTGIVLILVAILALLRFGWLGKELANLLRLLIGDSYLLGGAFLAI
LGLVMLIYGQPPRFGFKRTSGLILAYLSLLYILASRFFNVRSVHSEFLPAFKNVIFEELARANVTVSVGG
GWIGSFLYGILYQLLGQIGGLCLAVLNIISGILMFFDVKFRSLVAAFQKISRSFIQQSKDGAGQLKEKYS
EYREQQRKDPNNREKLTDPWRDSEEAKPSLPEIQVAEQHPDPPVTNSLELDDLLKPRSQAEDDQKMILAD
QQVDHGLDKSTVSYDDNYQFPPLSLLKAVQASDQSSDKDKTRQNTAILEETFKSFGVEVNVKRAILGPTI
TRYEVQPAVGVKVSRIVNLADDLALALAAKDIRIEAPIPGKPYIGIEVPNQKAQSVAFKDAMEHQDQKAK
DHPLMVPLGKDVTGQIISADLTKMPHLLVAGSTGSGKSVAINTILTSILMKARPDEVKLVLIDPKMVELS
VYSGVPHLMIPVVTDSRLASKALKKVVDEMERRYKLFAAGSVRNMGEYNRKVAENNKDTSRPVMEPLPYI
LVVVDELSDLMMVGGHDVENSIVRLGQMARAAGIHMILATQRPSVDVITGLIKANVPSRISFAVSSGVDS
RTILDQVGAEKLLGRGDMLYLPIGASKPDRIQGAYIDVDEVEAVVDWVKGQQSAKYDEEMIPQAGDDDES
SDDDVDDEYYQQAVDLVRRQQSASTSMLQRRFRIGYNRAARLIDELEEHGVVGSPEGSKPRKVLLPPEGQ
EE

>ID:YP_005851703.1 |[Lactobacillus delbrueckii subsp. bulgaricus 2038]|2038|rRNA methylase|558|NC_017469(1872918):492252-492809:1 ^GI:385815312,GeneID:12459796^ Lactobacillus delbrueckii subsp. bulgaricus 2038 chromosome, complete genome.|neighbours:ID:YP_005851702.1(1),ID:YP_005851704.1(1)|neighbour_genes:Putative permease,hypothetical protein|
MTNHIVLFEPEIPDNTGNIARTCAGTNTVLDLIEPLGFRLDDKHLKRAVLDYGGEVEIRRHDDLRAFLAT
LPDNAEMYLISKFSSKAYTDVDYTDESKDYYFVFGRETTGLPETFMRQYADRNLRIPMSDKIRAFNLSNS
AAIVIFEALRQQGFPHMEKSHHYENDKLKDDYNRPGRYQRNLPKH

>ID:YP_005851696.1 |[Lactobacillus delbrueckii subsp. bulgaricus 2038]|2038|Putative inorganic p..|798|NC_017469(1872918):486603-487400:1 ^GI:385815305,GeneID:12459789^ Lactobacillus delbrueckii subsp. bulgaricus 2038 chromosome, complete genome.|neighbours:ID:YP_005851695.1(1),ID:YP_005851697.1(1)|neighbour_genes:GTP pyrophosphokinas..,Ribosomal large subu..|
MKVAIVHNDRVTIQVAVRHLQVLLAEKGILQDQQHPDLVISVGGDGTLISAFHKYKQQLDKVCFAGIHTG
HLGFYTDWRNYDMEKLVDALASHPVEENEVGYPLLDMKVTTSCGEKRFLALNEASIKRISKTMEAEVWLG
GERFENFRGDGLCVSTPTGSTAYSKSLGGAVIHPRLKTLQLTEIASINNLVFRTVGSPIVIAPDEWITIV
PKISDRVVVIVDGERISLTDVQKVDYKIAAEEIRFYQYGHHHFWERVNDAFIGDR

>ID:YP_005851695.1 |[Lactobacillus delbrueckii subsp. bulgaricus 2038]|2038|GTP pyrophosphokinas..|633|NC_017469(1872918):485974-486606:1 ^GI:385815304,GeneID:12459788^ Lactobacillus delbrueckii subsp. bulgaricus 2038 chromosome, complete genome.|neighbours:ID:YP_005851694.1(-1),ID:YP_005851696.1(1)|neighbour_genes:hypothetical protein,Putative inorganic p..|
MITDWDTFLWPYNEAVNELKVKFRALRQSFLTKGEHSPIEFVVGRVKTVDSIKEKMQRRVISPDVIETDM
QDIAGIRIMCQFVDDIYRVVDLLHARDDLEVVEERDYIQNAKPSGYRSYHMVVAYTVYLSEGAKRLLAEI
QIRTLAMNFWATVEHTLNYKYQGAYPEDISERLKRTAEAAYQLDEEMSSIRNEVKEAQKIFTKNKGKEKS

>ID:YP_005851693.1 |[Lactobacillus delbrueckii subsp. bulgaricus 2038]|2038|hypothetical protein|645|NC_017469(1872918):484543-485187:-1 ^GI:385815302,GeneID:12459786^ Lactobacillus delbrueckii subsp. bulgaricus 2038 chromosome, complete genome.|neighbours:ID:YP_005851692.1(1),ID:YP_005851694.1(-1)|neighbour_genes:Competence protein,hypothetical protein|
MFELFLFINPLGLSCYQLEKRIRLLAAELQLEISVNYIPLVTMEAMKADMVKRNWNFNTSINLANYHNAS
VSAQSFYYAVQIAYGKKKARSFLFKLQESLSDGQRSYSQALAEELLESLNIKPEKISSTLNDACLKDVIA
RDQQLARKFQITVLPSTVVFDDQIDNSGLLLDGELSDDDLLQIFQNSADSCLEPLMQLTENAPLYYPVSH
LHLL

>ID:YP_005851995.1 |[Lactobacillus delbrueckii subsp. bulgaricus 2038]|2038|glycosyltransferase|1050|NC_017469(1872918):801522-802571:1 ^GI:385815604,GeneID:12460088^ Lactobacillus delbrueckii subsp. bulgaricus 2038 chromosome, complete genome.|neighbours:ID:YP_005851994.1(1),ID:YP_005851996.1(1)|neighbour_genes:Glycosyltransferase,hypothetical protein|
MIRINMFSQADSVAGQGVGAAYLELIRLLRTHLVDDFYVTINKYGRSDLTHYHTINPTYFANSFSPARGR
KIGYVHFLPDTLERSIKLPGVAKKVFYQYVIDFYKRMDQIVVVNPIFIDKLTEYGLDRNKIRYIPNFVAK
SEFYEQTQAKKNATRQELGIPQDKFVVFGDGQVQARKGVDDFAKLAEANPDYQFIWAGGFSFGKITDGYD
HFKQLVENPPKNLTFTGIIDREKLVDYLNMADLFLLPSFDELFPMSVLEAFSCGTPVLLRDLDLYRAIID
GYYLAGKDSAEMNEQLRFAATHPEVLARQQELSRKASQQYSEDHLAEIWRDFYQEQYQLGRELGQISYE

>ID:YP_005851994.1 |[Lactobacillus delbrueckii subsp. bulgaricus 2038]|2038|Glycosyltransferase|1170|NC_017469(1872918):800360-801529:1 ^GI:385815603,GeneID:12460087^ Lactobacillus delbrueckii subsp. bulgaricus 2038 chromosome, complete genome.|neighbours:ID:YP_005851993.1(1),ID:YP_005851995.1(1)|neighbour_genes:Arginine/oirnithine ..,glycosyltransferase|
MNIGLFTDTYFPQNSGVATSIKTLKEALEAQGHNVFIFTTTDPNVDKDTVEANIFRFSSVPFIGFSERRI
AFRGLFEAVKVAKEVNLDIVHTQTEFSMGLIGKYVARQLGIPAIHTYHTMYENYLHYVLNGHLLRPVHVQ
QFTKSYLKNMDGVIAPSQRVADLLARYGVEIPMRVIPTGVDLDAISGPDKADLREKLGIAPDAQVIITLG
RVAAEKKIDRILQVMPDLLTEFPNLVFVIAGDGPDVDVLKAQVERLTLEDHVIFAGNIPHDQVASYYKMA
DFFVSASDTETQGLTYIEALGSGRKCVVYKTDYTDQVFNDPAYGLTFESLRQMKEEIAAYLRQGRQEIPP
QLLAKKLEEISASHFASEVCKFYQYAIDNYQVKKEDSND

>ID:YP_005851519.1 |[Lactobacillus delbrueckii subsp. bulgaricus 2038]|2038|ATP-dependent clp pr..|2460|NC_017469(1872918):322530-324989:1 ^GI:385815128,GeneID:12459612^ Lactobacillus delbrueckii subsp. bulgaricus 2038 chromosome, complete genome.|neighbours:ID:YP_005851518.1(1),ID:YP_005851520.1(1)|neighbour_genes:GAF domain-containin..,hypothetical protein|
MQNSYSKSSRQVLEIAQEQAKEFHHRLVGTEHVLLALVIEADGKAGKILRTMNVTPTGVREEIERYTDYG
SAAPTSYMEFSPRLTLALDYAKRNSELRSSKEIETTDILQALVSSEQILSAMILRNLDVDLENLKDELDD
ANQVTGESSQTSRPDAAGSSQSQTPILDRFGIDLNRRAKEGDIDPVIGRQRELDRVIHILSRRTKNNPLL
VGEPGVGKTAVAEALASAIVAKKVPRDLSDKRVVSLDVNSMVAGTRYRGEFEERMDRLIKEVTASKNVIL
FVDEIHSLVKAGDAEGAMSASNTLKPALARGDIQLIGATTFEEYRKHMEKDSAFVRRFQLVRLAEPNEEE
TLQILHGIKDKYEDYHRVALSEEALQAAVDLSSHYIADRYQPDKAIDLIDEASAAVKLANDTGEDKDLAE
IDLEISRTLKQKNDEAAKQNFAQAAKLRDQEIALRQKRNEIAKKLAGKDEKRSVVGAEDVAKVVSIWTGV
PVTQLKTSENKRLAHLEGILHERVIGQDDAVKAVANAIRRSRSGLKDENRPIGSFLFLGPTGVGKTELAK
AVAEAVFGSEDNIIRIDMSEYMDRESSSKLIGSAPGYVGYEEGGQLSNKVREHPYSVVLFDEVEKANPEI
FNVLLRVLDEGFMTDSLGRKVDFRNTIIIMTSNLGSRSLEADSHVGFSASQEDQGKLIAEKVTRATKDFF
RPEFLNRIDEKIVFKPLEAKQLRKIVTLLTRKLVKRLAEKDITLRLSPAALDQLAKDGYNPEMGGRPLRR
TIQDEVEDELAQDLVSEKLQAGDTVKIGARGGKLRFEIVKAKTGEKIKG

>ID:YP_005851682.1 |[Lactobacillus delbrueckii subsp. bulgaricus 2038]|2038|Peptide chain releas..|1572|NC_017469(1872918):473248-474819:1 ^GI:385815291,GeneID:12459775^ Lactobacillus delbrueckii subsp. bulgaricus 2038 chromosome, complete genome.|neighbours:ID:YP_005851681.1(1),ID:YP_005851683.1(-1)|neighbour_genes:putative hemolysin,hypothetical protein|
MNKELLDKVNKRRTFAIISHPDAGKTTITEQMLLLGGVIRSAGTVKARKTGNYATSDWMEIEKKRGISVT
SSVMQFEYQGKRINILDTPGHQDFSEDTYRTLMAVDAAVMVIDSARGIEPQTKKLFKVVRQRGIPVFTFM
NKLDRDGREPLDLVAELEEVLGIEGVAMNWPIGMGQSLLGLYDLANQRVELYHPEEGQDRFIALADGKAP
AGSPLADDPQFEETLGEIELLEGAGASFDRAKVLAGQQTPVFFGSALTNFGVETFLEQFVDLAPAPGEHE
VNGDEELKPDDDEFSGFIFKIQANMNPQHRDRIAFVRVCSGEFSKGLDVTLARTGKQVRLNNAVEFESSA
RVQVSEAVAGDIVGLYDTGNFQIGDSIYAGKRKLEFPPLPEFTPELFMRVSPKNVMKQKSFHKGMNQLVQ
EGAVQLYRNYQTDDYILGAVGQLQFEVFQYRMKNEYNSEVEMTSIGHRVARWINPDQLDPKMSSSRNLLV
KDRFGNPLFLFENAFAERWFHDKYPDVELTEKL

>ID:YP_005851702.1 |[Lactobacillus delbrueckii subsp. bulgaricus 2038]|2038|Putative permease|1137|NC_017469(1872918):491070-492206:1 ^GI:385815311,GeneID:12459795^ Lactobacillus delbrueckii subsp. bulgaricus 2038 chromosome, complete genome.|neighbours:ID:YP_005851701.1(1),ID:YP_005851703.1(1)|neighbour_genes:Phosphotransferase s..,rRNA methylase|
MKKRDTSLFTDWVLNNRFSVGLINVLLVLVIVLVFNKISFILNPVNTFISAILPPLLVAMVQYYLMEPVV
DKLEEKFKVPRTVTIMVIFAIVTVFLIWAINSLIPVVQSQIDSLVKNWPTIWKNSTNAVDELLHSPKFSG
LRDSLQKQMTSLQKNFSKSMGSTVSSALGNLTSAVTVATAVFTTLATAPFLLFFMLKDGHKLRPFLVKFA
PQRWEQATSKLLHEVNQAVSSYVIGQVSVAICVGIMFFIGYTIIGEPYGAALAICAGFLNLIPYFGAFIG
LIPALIIALVTDLPMVAKVLVVFFIEQIIETRVISPLVVGNRLKMHPATTIIVMLGAGSVWGLWGVIGGI
PIYAVMKILLTHVYRYYRKVSHLYDDSF

>ID:YP_005851600.1 |[Lactobacillus delbrueckii subsp. bulgaricus 2038]|2038|RNA methyltransferas..|1356|NC_017469(1872918):392836-394191:1 ^GI:385815209,GeneID:12459693^ Lactobacillus delbrueckii subsp. bulgaricus 2038 chromosome, complete genome.|neighbours:ID:YP_005851599.1(1),ID:YP_005851601.1(1)|neighbour_genes:hypothetical protein,Mrr restriction syst..|
MKKNEIVEVEITDLSYEAMGVGHVNGETVFVNNALPGEVVKAQILKDKKSYAFARISEIVKESPDRVKVP
LRQYVQTGLASLAHLKYDKQLEFKQKQVKELLSKAHLDQIKVAETLPSPLETGYRNKAQVPVRMVKGQLE
IGFFRRHSHDLVPLEDFFTNDPEIDRVLLAVRDILREKRIPAYDEEKHQGQVRYLEVRRGTATGDMMVVL
VCLDRDFPGLHAVVDEIKEIAGVKSIFLNHNPKRTNVILGEHDYHLWGKRYIDDKIGDLTFEISPQSFFQ
INSLQTPRLYKLAIDQAGLTKDDLIVDAYSGIGTIGLSAAKYVKEVRGVEVVKAAVKDAKNNARLNQIHN
AKYYVGKAEELMPKWAAEGLKTDVIFVDPPRKGLTKEFIDAAVKTGPKKVVYISCNPATLVRDMQLLMEA
GYTTDLVSPVDMFPQTPHVESVTVLERTQID

>ID:YP_005851598.1 |[Lactobacillus delbrueckii subsp. bulgaricus 2038]|2038|transcriptional regu..|927|NC_017469(1872918):391124-392050:1 ^GI:385815207,GeneID:12459691^ Lactobacillus delbrueckii subsp. bulgaricus 2038 chromosome, complete genome.|neighbours:ID:YP_005851597.1(1),ID:YP_005851599.1(1)|neighbour_genes:Glutamyl-tRNAGln ami..,hypothetical protein|
MTKRARLIYNPVSGHEQMPKNVSDILDILEQAGYEASAFRTTPAALSAQNEATRVAKDGFSLVVAAGGDG
TINEVVSGIAFLPKEERPRMAIIPAGTTNDYARALKIPRDDVVAAAKVILKDKVQKMDVGRADFGDGSQK
YFVNIAAAGSLAELTYGVSSDVKSALGYAAYLIKGAEMLPNLSECEMRLTFDKGVYEGKLSLLLLGMTNS
IGGFEKIMPNAELSDGLFQLIVVKPSDPGNLLRLMALALNGKHVDDPNIIYTKTTSLKAELIGHNRDDKL
SVNLDGEEGGMFPVTFENLRERIEFYVG

>ID:YP_005851597.1 |[Lactobacillus delbrueckii subsp. bulgaricus 2038]|2038|Glutamyl-tRNAGln ami..|1431|NC_017469(1872918):389658-391088:1 ^GI:385815206,GeneID:12459690^ Lactobacillus delbrueckii subsp. bulgaricus 2038 chromosome, complete genome.|neighbours:ID:YP_005851596.1(1),ID:YP_005851598.1(1)|neighbour_genes:glutamyl-tRNA(Gln) a..,transcriptional regu..|
MNFTSTIGLEVHFELKTKSKIFSPSPVTYGAKPNTETNVIDWGYPGTLPMVNKEVYRLGLMVALATHSHV
NPVTHFDRKNYFYPDNPKAYQITQFFKPLAENGYVEVEVHGKKKKIHIHEMHIEEDAGKNTHGTNGFSYV
DYNRQGVPLLEVVSEPEMTDPDEAVAYLEKLREIVQFTGASDVKMEEGSMRIDTNISIRPAGQKELGTKV
EMKNLNSFEHVRMSLAYEQKRQQEILLSGGRVRLSTRRFDTNTGKTVLERVKEGDADYRYFPEPDLPPYH
IKQEWVDEIAANLPKTADERRKIYVDEYGLKPYDANVLLQNKESSDFFDATVAAGADPQQAANWMNTQVN
GYLNEKHAELKDIALTPENLAAMIKLISDGTISSKIAKKVFAETVANGTDPKKYVEENGMAQLSDESVLA
PMVKEVVDANPQSVEDYKNGKDRAIGFLVGQIMKQTRGKANPKVINKLLLADLASR

>ID:YP_005851560.1 |[Lactobacillus delbrueckii subsp. bulgaricus 2038]|2038|50S ribosomal protei..|444|NC_017469(1872918):354775-355218:1 ^GI:385815169,GeneID:12459653^ Lactobacillus delbrueckii subsp. bulgaricus 2038 chromosome, complete genome.|neighbours:ID:YP_005851559.1(1),ID:YP_005851561.1(1)|neighbour_genes:tRNA pseudouridine s..,30S ribosomal protei..|
MRTTPLAKTSEIERKWYLIDATDVSLGRLSTAVATILRGKNKPQFTPNVDTGDNVIIVNASKLKLTGKKA
TDKIYYHHSEYRGGLKSVSAGELLAKNPVKLVELSVKGMLPKNTLGHQEFLKMHVYAGEEHKHEAQKPEK
LDINNLI

>ID:YP_005851559.1 |[Lactobacillus delbrueckii subsp. bulgaricus 2038]|2038|tRNA pseudouridine s..|789|NC_017469(1872918):353881-354669:1 ^GI:385815168,GeneID:12459652^ Lactobacillus delbrueckii subsp. bulgaricus 2038 chromosome, complete genome.|neighbours:ID:YP_005851558.1(1),ID:YP_005851560.1(1)|neighbour_genes:ABC transporter perm..,50S ribosomal protei..|
MTSRYKLTLSYDGHDFHGFQSQPGQRTIQGTVEEILKQMTKGQEVRVFGSGRTDAGVHSVGQVIHFDYPG
REIPAANMIKALNSQLPMDMVFTDCEIVDKDFHSRFSVKGKWYRYRVSLDGFVNPFKRFYTGHYPYPVDV
EKMQEAAKDLLGRHDFTSFAASGGQIEDKVRDMYYVNVALDEENNEVIMDFIATGFLYNMVRILVATLLE
IGNGRRPVHDLKRVIAAKNRLEVQQTAQACGLYLYHVFYEEVPRKYRLDLDL

>ID:YP_005851554.1 |[Lactobacillus delbrueckii subsp. bulgaricus 2038]|2038|RNA-polymerase DNA-d..|939|NC_017469(1872918):349868-350806:1 ^GI:385815163,GeneID:12459647^ Lactobacillus delbrueckii subsp. bulgaricus 2038 chromosome, complete genome.|neighbours:ID:YP_005851553.1(1),ID:YP_005851555.1(1)|neighbour_genes:30S ribosomal protei..,50S ribosomal protei..|
MIEFKKPNITVVDQEDSYGKFVVEPLERGFGTTLGNSLRRVLLTSVPGTGLVKVKIDGILHEFTTVPGVK
EDVTKIILNLKKLELRAYTEEVKTIELDVEGPATVTAEDLKADADVEVLNPDQYICTIAQGGHLHMWIDV
CNGRGYVPASENKTAEMSIGDIPVDSLFSPIEKVNYQVESTRVGKREDFDKLTLEIWTNGSIAPNDALNF
AARVLVEHFKAFESADAAAEIGEVMVEQENDQKEKKLEMTIEDLDLSVRSYNCLKRAGINTLQDLTVKSE
AEMMRVRNLGRKSLEEVKNKLADLGLSLRQED

>ID:YP_005851550.1 |[Lactobacillus delbrueckii subsp. bulgaricus 2038]|2038|adenylate kinase|654|NC_017469(1872918):347949-348602:1 ^GI:385815159,GeneID:12459643^ Lactobacillus delbrueckii subsp. bulgaricus 2038 chromosome, complete genome.|neighbours:ID:YP_005851549.1(1),ID:YP_005851551.1(1)|neighbour_genes:Protein translocase,translation initiati..|
MINLILLGLPGAGKGTASEQIVDKYHLAHISTGDMFREAMANKTPVGLEAKSYIDKGDLVPDEVTAKLVE
ERLGQDDVKNGFILDGFPRTTNQAELLDEITTRLNKQLTNVIAIDVKEETLIDRLSARFMCKNCGATYNK
FSKKPKVEGTCDRCGGHEFYQREDDKPEVVKNRLEVNEKMNAPLKEYYDKKGLLATVNGEQAPEKVFADI
DAILSKD

>ID:YP_005851546.1 |[Lactobacillus delbrueckii subsp. bulgaricus 2038]|2038|30S ribosomal protei..|513|NC_017469(1872918):345473-345985:1 ^GI:385815155,GeneID:12459639^ Lactobacillus delbrueckii subsp. bulgaricus 2038 chromosome, complete genome.|neighbours:ID:YP_005851545.1(1),ID:YP_005851547.1(1)|neighbour_genes:50S ribosomal protei..,50S ribosomal protei..|
MANRNDSKNRRNKDDIEDQLVAINRITKVVKGGRRQRFAALVVVGDKKGHVGFGTGKATEVPEAIRKAVE
AGKKNMISVPTVGTTIPHEVLGHYGSGNVLLKPAEAGSGIAAGGAVRIVMDMAGIGDVTSKSLGSNTPIN
VIRATIDGLQKLKTREDVLKLRESAKSLQD

>ID:YP_005851544.1 |[Lactobacillus delbrueckii subsp. bulgaricus 2038]|2038|50S ribosomal protei..|531|NC_017469(1872918):344540-345070:1 ^GI:385815153,GeneID:12459637^ Lactobacillus delbrueckii subsp. bulgaricus 2038 chromosome, complete genome.|neighbours:ID:YP_005851543.1(1),ID:YP_005851545.1(1)|neighbour_genes:30S ribosomal protei..,50S ribosomal protei..|
MSRIGLKVINVPESVTVTKNGNEITVKGPKGELTREFDPRIKFEQEDGVIRFSRSNENDKAIHGTMRANL
ANMIEGVVNGYKKELKLIGVGYRAVAKNNVLTLNVGYSHPVEMKAPEGVTVTTSSATDVTIEGISKQVVG
QFAAEIRAVRSPEPYKGKGIRYADEVVRRKEGKTGK

>ID:YP_005851541.1 |[Lactobacillus delbrueckii subsp. bulgaricus 2038]|2038|50S ribosomal protei..|543|NC_017469(1872918):343352-343894:1 ^GI:385815150,GeneID:12459634^ Lactobacillus delbrueckii subsp. bulgaricus 2038 chromosome, complete genome.|neighbours:ID:YP_005851540.1(1),ID:YP_005851542.1(1)|neighbour_genes:50S ribosomal protei..,30S ribosomal protei..|
MANSFATKYNEEIVPALTKKFNYTSSMQVPKIDKIVLNMGVGDAVANAKNLDEAVEELTLISGQKPMITK
AKKSIANFRLREGMSIGAKVTLRGDRMYDFLSKLINVSLPRVRDFRGVSTRSFDGRGNYTLGVKEQLIFP
EIDFDKVNRTRGLDIVIVTTAQTDEEARELLTQFGMPFAK

>ID:YP_005851535.1 |[Lactobacillus delbrueckii subsp. bulgaricus 2038]|2038|30S ribosomal protei..|672|NC_017469(1872918):341091-341762:1 ^GI:385815144,GeneID:12459628^ Lactobacillus delbrueckii subsp. bulgaricus 2038 chromosome, complete genome.|neighbours:ID:YP_005851534.1(1),ID:YP_005851536.1(1)|neighbour_genes:50S ribosomal protei..,50S ribosomal protei..|
MGSKINPIGFRLGVNRDWEAKWYAARGYKETLNEDLRIRKFLDEKLKDASVSTVEIERAANRVNIAIHTA
RPGMVIGKGGAEVEALNKEINALTNKQVHINIVEIKKPDLEAKLVADGIARQLEARIAFRRASRQAAQRS
MRAGAKGIKVQTAGRLNGADIARREWHTEGSVPLHTLRADIDYAWVNAFTTYGEIGVKVWINRGEILPGR
KNQPAKRSKGGKK

>ID:YP_005851532.1 |[Lactobacillus delbrueckii subsp. bulgaricus 2038]|2038|50S ribosomal protei..|837|NC_017469(1872918):339573-340409:1 ^GI:385815141,GeneID:12459625^ Lactobacillus delbrueckii subsp. bulgaricus 2038 chromosome, complete genome.|neighbours:ID:YP_005851531.1(1),ID:YP_005851533.1(1)|neighbour_genes:50S ribosomal protei..,30S ribosomal protei..|
MAIKVYKPTSNGRRNMTSSDFAEITKSKPEKTLLASKSKTAGRNSYGHITVRHRGGGHKQQYRIIDFKRT
KDNVKAKIVAIEYDPNRSANIALLHYTDGTKAYILAPKGLTVGSWVESGVDADIKVGNALPLKNIPTGTE
VHNIELKPGKGGQIARSAGTSAQVLGVDGKYTQVRLQSGEVREILSECRATIGAVGNEQHSLINIGKAGR
SRWMGKRPQSRGSVMNPNDHPHGGGEGKAPVGRPQPMTPWGKKSRGIKTRDSKKASEKLIIRHRKGRK

>ID:YP_005851530.1 |[Lactobacillus delbrueckii subsp. bulgaricus 2038]|2038|50S ribosomal protei..|618|NC_017469(1872918):338634-339251:1 ^GI:385815139,GeneID:12459623^ Lactobacillus delbrueckii subsp. bulgaricus 2038 chromosome, complete genome.|neighbours:ID:YP_005851529.1(1),ID:YP_005851531.1(1)|neighbour_genes:50S ribosomal protei..,50S ribosomal protei..|
MANFKLMDQNGNNAGEVTLNDNVFSVEPNEAVVFDAIIRQRAGKRQGTSKVKNRSAVRGGGKKPWRQKGT
GRARQGSIRAPQWRGGGVVFGPTPRSYAYSMPRKQRRLAIKSVLSQKLLDQNLVVLDKLTMDAPKTRDFV
AILNGLKLEGKVLVVSDDKNVQLSAKNLPKVKVVPVNGLNVEDAVNYDKLVLTQDDVKKIEEVLA

>ID:YP_005851529.1 |[Lactobacillus delbrueckii subsp. bulgaricus 2038]|2038|50S ribosomal protei..|630|NC_017469(1872918):337990-338619:1 ^GI:385815138,GeneID:12459622^ Lactobacillus delbrueckii subsp. bulgaricus 2038 chromosome, complete genome.|neighbours:ID:YP_005851528.1(1),ID:YP_005851530.1(1)|neighbour_genes:30S ribosomal protei..,50S ribosomal protei..|
MTKGILGRKVGMTQIFTKDGVLVPVTVIEATPNVVMQVKTVENDGYEAVQLGYQDKREVLSNKPEKGHAD
KAKTSPKRFIRELRGVELSDYEVGSEVTVETFKEGDVVNVTGTSRGHGYQGNIKRHHQSRGPETHGSRYH
RIPGSMGSIINRVPKGKKLPGHMGVKTVTIENLVVEKVVADKNVLMIKGNVPGAKNSLIVVKSSAKASK

>ID:YP_005851527.1 |[Lactobacillus delbrueckii subsp. bulgaricus 2038]|2038|Elongation factor G ..|2085|NC_017469(1872918):335185-337269:1 ^GI:385815136,GeneID:12459620^ Lactobacillus delbrueckii subsp. bulgaricus 2038 chromosome, complete genome.|neighbours:ID:YP_005851526.1(1),ID:YP_005851528.1(1)|neighbour_genes:30s ribosomal protei..,30S ribosomal protei..|
MANKREFSLEKTRNIGIMAHIDAGKTTTTERILYYTGKIHKIGETHEGDSQMDWMEEEKERGITITSAAT
TAQWKDHRINIIDTPGHVDFTIEVERSLRVLDGAVTVLDAQSGVEPQTENVWRQAENYGVPRIVFVNKMD
KIGANFDFSVKSLHERLNANAIAVQMPIGAEDQFEGVIDLFDMVADVYDEDKLGAKWETIPVPDEYKEEA
ESRREEMIEEIAEVDDDIMEKFLGGEEISNEELKAALRRATLDLKAFPVFAGSAFKNKGVQMMLDGVVDY
LPSPLDVKPYIAHDKEGNEVELLADDNKPFAALAFKIATDPFVGRLTFIRVYTGSLESGSYVLNASKNQR
ERVGRLLQMHANSRTEIPEVFSGDIAGAIGLKDTTTGDSLTDPAHPLILESLDIPAPVIQVSVEPKSKAD
RDKMDVALQKLTEEDPTFRAETNPETGETLISGMGELHLDIMVERMKREFNVEATIGEPQVAYRETFTVP
TQAQGKFVRQSGGKGQYGDVWIEFTPNEGKGYEFEDAIVGGVVPREYIPSVDAGLQEAMKNGVLAGYPLI
DVKAKLYDGSYHEVDSSEAAFKVAASLALKNAASKAGAVILEPIMKVQVIAPEEYLGDVMGSITARRGQM
EGMEDRAGAKVINAMVPLSEMFGYATTLRSSTQGRGTFTMVMDHYSPCPKSIQAEIIKKRGGNA

>ID:YP_005851525.1 |[Lactobacillus delbrueckii subsp. bulgaricus 2038]|2038|30s ribosomal protei..|408|NC_017469(1872918):334258-334665:1 ^GI:385815134,GeneID:12459618^ Lactobacillus delbrueckii subsp. bulgaricus 2038 chromosome, complete genome.|neighbours:ID:YP_005851524.1(-1),ID:YP_005851526.1(1)|neighbour_genes:hypothetical protein,30s ribosomal protei..|
MPTINQLVRKGRHSKTTKSKSPALNYSYNSMKKEQVFNPAPQMRGVATRVGTMTPKKPNSALRKYARVRL
SNLTEVTAYIPGEGHNLQEHSVVLIRGGRVKDLPGVRYHIVRGALDTAGVDGRKQARSKYGAKKG

>ID:YP_005851441.1 |[Lactobacillus delbrueckii subsp. bulgaricus 2038]|2038|xanthine phosphoribo..|570|NC_017469(1872918):241341-241910:-1 ^GI:385815050,GeneID:12459534^ Lactobacillus delbrueckii subsp. bulgaricus 2038 chromosome, complete genome.|neighbours:ID:YP_005851440.1(-1),ID:YP_005851442.1(1)|neighbour_genes:Xanthine/uracil perm..,Inosine-5-monophosph..|
MELLEERIKKDGVVLPGNVLKVNSFLNHQIDPQLMMTLGQEFARLFKDAGVTRVLTAEASGIAPGIMAAY
CLGVPMVFARKKKPSTVTDAVYTAEVFSYTKQVTNTISVEAKFLDANDRILVIDDFLANGEAAKGLISLA
EQAGAEVVGVGVVVEKAFQGGHDWLVNHGYHLEALASIKEFADGQVIFN

>ID:YP_005851523.1 |[Lactobacillus delbrueckii subsp. bulgaricus 2038]|2038|RNA-polymerase DNA-d..|3666|NC_017469(1872918):329249-332914:1 ^GI:385815132,GeneID:12459616^ Lactobacillus delbrueckii subsp. bulgaricus 2038 chromosome, complete genome.|neighbours:ID:YP_005851522.1(1),ID:YP_005851524.1(-1)|neighbour_genes:RNA-polymerase DNA-d..,hypothetical protein|
MIDVNKFESMQIGLASPNKIRSWSYGEVKKPETINYRTLKPEKDGLFDERIFGPTKDYACACGKYKGVRY
KGIVCDRCGVEVTTSHVRRERMGHIELAAPVTHIWYFKGIPSRMGLVLDVSPKQLEEVIYFAAYIVIDPG
DTGLEAKQLLTEAEYREEKAKYGNRFVAKMGAEAIRDLLKQVDLDKEVTALKAELQTLKGQKRTRAIRRL
DILDAFRNSGNKPEWMVMETVPVIPPDLRPMVQLEGGRFATSDLNDLYRRVINRNNRLKKLLDMHAPGLI
VQNEERMLQEAVDALIDNGRRGRPVVGPGNRPLKSISHMLKGKQGRFRQNLLGKRVDYSGRSVIDVSPEL
KFYQCGVPRPMALELFKPFVMRELVRRGIASNIKNAKRKIDREDDDIWDVLEYVIKERPVLLNRAPTLHR
LSIQAFEPVLVPGKALRLHPLACEAYNADFDGDQMAIHVPLSDEAVAESRLLMLAAHHILTPKDGTPIVT
PSQDIVLGNYWLTQAEIGREGEGMIFATPEEATIAYNNGDIHYHTIIGVSAASMPKKDWGAGHEDSIFVT
TYGRLVFNSLFPDDYFYINEPTQDNLKQPMADKYFLEDGQDIQDKIAEIGQDLVATPFKKGFLGDTISEI
YKRYRVQRTSEYLDDLKEMGYSASTISGLTIGMADIPETKTKDALVAEARKQVKQVSKMFRRGKLSDKER
HDNIIKIWTDCKDAVQQEIAEFKDQKNPISVMQQSGARGNISNFTQLAGMRGLMATPSGELFEIPVISNF
KEGLTVLELFMSTHGARKGMTDTALKTAQSGYLTRRLVDVAQDVIIREDDCGTDRGITAKAIVDKDAGLI
ESLYDRLVGRFTNRTIRDPQTGEVICSKGVLMDEQMAQKIVDAGVQEVQIRSILTCNTSHGICRKCYGRN
LATAEEVEIGEAVGTVAAQSIGEPGTQLTLRTFHTGGVAGAEDITQGLPRVQELFEARNPKGRAVISEVD
GVVDKIESNAAEHLQEITVKGKIDTRVYTIPYTAKPAVQEGDEIHRGDKLIPGSIDPKELIKVTDTLTTE
EYILAEVQKSYRTQGVDLADKHAEVLTRQMLQKVRVLDPGETDILPGEVMDIAEFRDRNRDVIISGGIPA
TAQAYILGITKAALETNSFLSAASFQETTRVLTDASIRGKNDPLLGLKENVIIGKIIPAGTGMPIYRDQV
PKADVQQPDSVYSIADLEKKMEDENKETESK

>ID:YP_005851522.1 |[Lactobacillus delbrueckii subsp. bulgaricus 2038]|2038|RNA-polymerase DNA-d..|3675|NC_017469(1872918):325559-329233:1 ^GI:385815131,GeneID:12459615^ Lactobacillus delbrueckii subsp. bulgaricus 2038 chromosome, complete genome.|neighbours:ID:YP_005851521.1(1),ID:YP_005851523.1(1)|neighbour_genes:hypothetical protein,RNA-polymerase DNA-d..|
MFSLLNGHVVNYGQHRTRRSFSRIKEILPLPNLTDVQTESYKWFLDEGVKEVFDDILPISDTSGRLTLEY
VDYKLQEPKYTVDESRKHDATYSAPMHVTLKLTNHETGEIKTQDVFFGDLPLMTKSGSFIVNGAERVIVS
QLVRSPGVYYSGEFDKNGRQIFGTTVIPNRGAWLEFETDAKNISYVRVDRTRKLPLSVLVRALGFGSDSE
IKEIFGDSDTLDLTLDKDVHKNPADSRVAEALKDIYDRLRPGEPKTTDSSRSLLVSRFFDPRRYDLAAVG
RYKVNKKLSLKNRLLGYTLAETLADPDTGEVLAAKGTVVNNEVMDVLKDYLDRDDFKTVTYTPSDEGVIP
EPVTVQEIKVFSREIPDREIKLISNGHIAEDVKCITPADIIASVNYFLELQEGVGNIDDIDHLGNRRIRR
VGELLQNQMRIGLARMERVVRERMSIQDAATVTPQQLINIRPIVGSIKEFFGSSQLSQFMDQNNPLGELT
HKRRMSALGPGGLSRDRAGYEVRDVHYTHYGRLCPIETPEGPNIGLINSMATYAIINKYGFLETPYRRVS
WATHKVTDKIDYLTADEEDNYIIAGANTPLNEDGSFVDDVILCRHREDNVEVSPDRIDYIDVIPKQVVSV
TSACIPFLENDDSNRALMGANHQRQAVPLINPHGPLVATGMEYRAGHDSGDALLAEADGEVEYVDANEIR
VRREDQTLDTYTLEKYRRSNATKNYNQTPNVKRGDKVVDGQVIANGPSMADGELALGQNPVIAFTTWNMY
NFEDAIMLSERLVKEDVYTSIHIEDYDSEARDTKLGPEEITREIPNVGEDALKDLDENGIIRIGAEVHDG
DILVGKVTPKGITELSAEERLLHAIFGEKAREVRDTSLRVPHGGGGVVQDVQVFTREAGDELAPGVNTLV
RVYIVQKRKIQVGDKMSGRHGNKGTVALIAPVEDMPYLPDGTPVDICLNPMGVPSRMNIGQLLEIHLGRA
ARALGIHVATPVFDGASEDDVWDFVREAGVDSDGKTVLYDGRTGEPFHNRVSVGVMYYLKLTHMVDDKIH
ARSIGPYSLVTQQPLGGKAQFGGQRFGEMEVWALEAYGAAYTLQEILTYKSDDVVGRVKAYEAIVKGERI
TKPGVPESFRVLVKELQSLGLDLRVLDSDENEVELRDMDEDSNEHVNIDALSRLAEAQEKKKLAEEEAEI
AAEAEAEGSAEEDAAEADADANEAETADDDKASK

>ID:YP_005851293.1 |[Lactobacillus delbrueckii subsp. bulgaricus 2038]|2038|L-lactate dehydrogen..|924|NC_017469(1872918):90514-91437:-1 ^GI:385814902,GeneID:12459386^ Lactobacillus delbrueckii subsp. bulgaricus 2038 chromosome, complete genome.|neighbours:ID:YP_005851292.1(1),ID:YP_005851294.1(-1)|neighbour_genes:Transcriptional regu..,Major facilitator su..|
MSRKVLLVGDGAVGSNFANDLLQTTRVDELVICDLNKDRAAGDCLDLEDMTYFTGQTKLRAGDYSDAADA
DVVVITAGVPRKPGESRLDLIKKNEAILRSIVDPVVASGFSGIFVVSANPVDILTTLTQKLSGFPKKRVI
GTGTSLDSARLRVELAKRLQVPIESVNAWVLGEHGDSSFENFSSAVVNGKPLLDYPGMTEAALDEIEAHV
REKGSEIIFKKGATYYGVAMMLAKIVTAILENNDLALPLSAPLHGEYGIKDEIYLGTLAIINGQGISHVL
ELPLNDSELAKMRASAATIKATLDSLG

>ID:YP_005852459.1 |[Lactobacillus delbrueckii subsp. bulgaricus 2038]|2038|Xaa-Pro dipeptidyl-p..|2379|NC_017469(1872918):1308508-1310886:1 ^GI:385816068,GeneID:12460552^ Lactobacillus delbrueckii subsp. bulgaricus 2038 chromosome, complete genome.|neighbours:ID:YP_005852458.1(-1),ID:YP_005852460.1(1)|neighbour_genes:DNA topoisomerase,Transport protein|
MKYNQYAYVETSPEKATEELLAINFLPENYSSLSFSELLAVLTGNVLAEATTRQAKDAKLAEFAVDDQTD
LAAFLLDTPTAITASQFANVALQLLGYHPNYDYSLTDPLTCGEKHALPAFKDLTSKEELIFAFYRLLNTR
SKNGQILLDVMAGKGYFTQFWGEGKFMLFNGKSLPVFDTSQVIREVVYVQSDLDTDGDGKGDLLPVTVFR
PVESQDQLKVPALYTASPYFGGIIDNVKTNHNVDENLTDATTWTNPKYVAKPLVKSPAPSGQDVPATELA
TGQSSYGLNEYLLARGFASVFSGAIGNRHGDGIRITGSPEETISQKEVIEWLTGDRVAYTDRTRRFETKA
SWCSGNVGMTGRSYLGTLQIAIATTGVKGLKTVVSEAAISSWYDYYREHGLVIAPSECQGEDMDKLAEVC
QSNLWDGGNFTAKKAYEAEQAELLAAQDRATGQYSDFWESRNYRHHADGIKCSWISVHGLNDWNVKPKNV
YKIWQKVKQLPVESHLFLHQGPHYNMNNLVSIDFTDLMNLWFVHELLEVENGAYEQWPKVMIQDNLEADK
WHAESDWANDLGQASLYSPTADGYLSTVENGTGQLTFTDLGGTEFKKAGISETDWEYQFISGEKKWAKAS
LRFESEEFLHPTTLVGRPKVQVRVAANKTVGQLSVALVDLGTRQRLTATPKIFARGNQPFGYRFEADSLQ
EFVPDKATKAKLITKAHMNLQNYQDMKQPSKLEAGQFVDLEFELQPTYYTLPAGAKLCLIIYSTDQGMTK
RPLETEDYTVDLAGTALLLYRK

>ID:YP_005852737.1 |[Lactobacillus delbrueckii subsp. bulgaricus 2038]|2038|seryl-tRNA synthetas..|1308|NC_017469(1872918):1599777-1601084:-1 ^GI:385816346,GeneID:12460830^ Lactobacillus delbrueckii subsp. bulgaricus 2038 chromosome, complete genome.|neighbours:ID:YP_005852736.1(-1),ID:YP_005852738.1(-1)|neighbour_genes:hypothetical protein,Ribosomal-protein-al..|
MLDIKVIRENLDWAKEKLATRGIKPEQLDELVAIDAKRREAMVKCENLKAERNEVSKKIAAAKREKADAS
EAIANMREVGVKIKELDQEVDELQEKQEYILLRLPNFPADSDPIGPDESYNEEVRRWNEPTKFDYQPKAH
WDLGTDLNILDWDAASKVSAARFVYYKGAGALLERAVYNFFLDENTSEGYTEVITPSLVNNDSMQGTGQF
PKFTEDVYTIVDNDDPEVARNLTLIPTAEVPLVNYFRGDIIDGKNLPINVTALSPAFRSEAGSAGRDTRG
LIRMHEFRKVEMVKVVKPEDSWKELENLTHNAEHLLQKLGLPYRVVALSTGDASFTSAKTYDLEVWMPAQ
DTYREISSCSNCTDFQARRAQIRYRDEDGKVKLTHTLNGSGLAVGRTVAAILENYQNEDGTVTVPEALRP
YMHGMTKITPEVKWH

>ID:YP_005852989.1 |[Lactobacillus delbrueckii subsp. bulgaricus 2038]|2038|Deoxyguanosine kinas..|699|NC_017469(1872918):1855987-1856685:1 ^GI:385816598,GeneID:12461091^ Lactobacillus delbrueckii subsp. bulgaricus 2038 chromosome, complete genome.|neighbours:ID:YP_005852988.1(1),ID:YP_005852990.1(1)|neighbour_genes:deoxyadenosine kinas..,Glutamine ABC transp..|
MTVIVLSGPVGAGKSSLTAILSKYLGTKPFYESVDDNPVLPLFYKDPLKYTYLLQLFFLNTRFHSIKKAL
SDDNNVLDRSIYEDSLFFHMNADIGRANDLEVQTYDELLESMMKELERMPKRHPDLLVHINVSYETMISR
IQKRGRSYEQLSFDPTLEDYYKRMLRYYEKWYDDYDYSPKMMIDGDHYDFMASESDRTEVLDQITQKLKQ
VGKLPKNWQAGEIARKAIEIGQ

>ID:YP_005852712.1 |[Lactobacillus delbrueckii subsp. bulgaricus 2038]|2038|phosphomannomutase|1722|NC_017469(1872918):1560188-1561909:-1 ^GI:385816321,GeneID:12460805^ Lactobacillus delbrueckii subsp. bulgaricus 2038 chromosome, complete genome.|neighbours:ID:YP_005852711.1(1),ID:YP_005852713.1(-1)|neighbour_genes:6-phosphofructokinas..,amylopullulanase|
MDAKEIFEQWKQAALPEDLAEQMAELGGDEKWIEDAFGQDINFGTAGMRGLLEPGTNRINVFTVGRVTEG
LARLIDENGEEAKKRGVVISFDSRYNSRELATHAARVLGAHGIHVYLFDDLRPTPELSFAVRYLHTFAGI
NITASHNAKQYNGYKAYGEDGAQMGPENADRLFAYAQKVEDIFSVKAAPVKKLRAEGTLQLIGEDVDEAY
LAKLETVNVNKDMIKENADKLKIVYTPLHGTGKMLYDRAFRRGGFSNVVPVPSQAIVDPEFPTCKKPNPE
FRDVFNPGVELANEIGADMIVATDPDADRMGACVRTDKGDFQVLTGNQIATLMSYYLLQNLKDSGKLTPD
YEIVTSIVSSALPFKIAKDFGIKTKSVLTGFKYIGEEVDRMNKEGDGKFLMGFEESYGYLFQAFARDKDA
MQGALMFAEVASYYASKGMTVFDGLQEIWKKYGVAYEITRAIEMPGIGGQKKMAELMSKLREERLSEING
AKVLKIEDYQEQVTVENGEETPLTGFPKSNVLKYFLDDETWVALRPSGTEPVIKAYVGVNKADIATAEKA
AESYQDAISELLK

>ID:YP_005851676.1 |[Lactobacillus delbrueckii subsp. bulgaricus 2038]|2038|hypothetical protein|969|NC_017469(1872918):467615-468583:1 ^GI:385815285,GeneID:12459769^ Lactobacillus delbrueckii subsp. bulgaricus 2038 chromosome, complete genome.|neighbours:ID:YP_005851675.1(1),ID:YP_005851677.1(-1)|neighbour_genes:UTP-glucose-1-phosph..,RNA methyltransferas..|
MKKKNKKRSNYRLVKILGGLLAVLALALAGAGYYFFNMAVVPGKKSFVTNGTVKLTKSTPQYKQKLWYKQ
VTKQHWQLRSANNNYLLRANYIPAKNSAKTVIILHGYMSNKENMGAYAQLFHSLGYNTLLPDAEAHGQSQ
GKYVGYGWLEKNDVKKWAEQVIKKNGQKSKIVIFGVSMGGATTMMTSGLNLPKQVKCFIEDCGYTSAKDE
IEHEAQALYNMPAFPRFPLVEILSGITKLKAGYFLAQASSLAQLKKNTRPMLFIHGSKDTFVPTKMVYKN
YRASRGPKQLLIVKGARHAKSYEHNPALYARTVKQFLAKYAK

>ID:YP_005852303.1 |[Lactobacillus delbrueckii subsp. bulgaricus 2038]|2038|hemolysin-like prote..|663|NC_017469(1872918):1139241-1139903:1 ^GI:385815912,GeneID:12460396^ Lactobacillus delbrueckii subsp. bulgaricus 2038 chromosome, complete genome.|neighbours:ID:YP_005852302.1(-1),ID:YP_005852304.1(-1)|neighbour_genes:Putative family prot..,poly(A) polymerase|
MAFNPWQPVEDRPKSYYIIDNVLSAVVHGIGFGLSIAGLAILVVRAAHSHSALRVTTFAIYGACMILLYL
FSTLYHSLVFTKANRVFQILDHSSIFIAIAGSYTPYTLVTIGGAKGWVMFGIIWALTVFGILYYIFNQGK
HVIGDTILYIAMGWMVILAGSQLYFSLGPTGLWLLVSGGIAYTFGCLFFSMRGLPYSHVIWHFFVLLGSI
LIFFSVLFYV

>ID:YP_005851339.1 |[Lactobacillus delbrueckii subsp. bulgaricus 2038]|2038|cardiolipin synthase|1464|NC_017469(1872918):136131-137594:-1 ^GI:385814948,GeneID:12459432^ Lactobacillus delbrueckii subsp. bulgaricus 2038 chromosome, complete genome.|neighbours:ID:YP_005851338.1(1),ID:YP_005851340.1(-1)|neighbour_genes:hypothetical protein,hypothetical protein|
MTAISWIDIWHIIFFANAILALWTVFHRKRPVAASWAWLIVLIILPVVGFIIYGFVGRGISQEKLFAINR
QKHIGLSNVQKMITEAPAKIDQSDTSPSAHILIKYLDKDQESPITKNNKLKLYTDGHDKFRDLFADIRQA
KSSINVEYYTIYNDAIGNEFLKLLIQKAREGVQVRVLYDAWGSFGASKSWFNQLTEAGGDVLPFITSRNM
ISRNRINYHLHRKIVVIDGVTSWTGGFNVGDQYLGRKKKFGYWRDTHLRLVGSASLLLQERFVMDWNASA
VKEEELISFDEKLFPDLDENDISKGDMAVQVVSDGPDNDEPYMRNGLVRLMMLARKRVWIQTPYLIPDEA
MIAAWQILASSGVDLRIMIPCMPDHPFIYRATQWYANQLVKIGVKVYTYNNGFMHAKTIIVDDKYATVGS
VNQDYRSYDLNFEDNVFVYDRAFNKEMSDQFEKDMEQSTLLTPEMIKKQSRWLRSLQNFSRLLSPIL

>ID:YP_005852242.1 |[Lactobacillus delbrueckii subsp. bulgaricus 2038]|2038|Signal peptidase I|567|NC_017469(1872918):1066950-1067516:1 ^GI:385815851,GeneID:12460335^ Lactobacillus delbrueckii subsp. bulgaricus 2038 chromosome, complete genome.|neighbours:ID:YP_005852241.1(1),ID:YP_005852243.1(1)|neighbour_genes:Putative integrase-r..,hypothetical protein|
MKKKNKQAAEEESWGKFFRDVLVMFLVFVSIYYVVFSFFLANEVVSGPSMQPTFEDGDRLIAVRHFTPKR
NDVVIIKAPNQPGAMYIKRLIGLPGDTVQSKNDVLYINGKKVAQPYLNNKYQKADRLAGVNYTNNFKVKL
KKNQYWVMGDHRDVSNDSRRFGPVSRSSILSKVVLRYWPVTQIGTNFY

>ID:YP_005852998.1 |[Lactobacillus delbrueckii subsp. bulgaricus 2038]|2038|Glucose inhibited di..|1896|NC_017469(1872918):1867883-1869778:-1 ^GI:385816607,GeneID:12461100^ Lactobacillus delbrueckii subsp. bulgaricus 2038 chromosome, complete genome.|neighbours:ID:YP_005852997.1(-1),ID:YP_005852999.1(-1)|neighbour_genes:Pyruvate oxidase,Thiophene and furan ..|
MKTYVSNEYDVIVVGAGHAGCEAALASARMGEKTLLLTISLDMVAFMPCNPSVGGPAKGTVVREIDALGG
EMGKNIDKTYIQMRMLNTGKGPAVRALRAQADKWDYHEEMKRTIENTPNLTLRQAVVDDLIVEDGECRGV
VTNTGARYRAKSVVLTTGTAARGRIFIGELNYSSGPNNTIPAIKLSESLERLGFKLRRFKTGTPPRVNRH
TIDYSKTEEEPGDKEPRHFSFTSRDEDYLTDQTSCWMTYTNPKTHEIINENLDRSPMFSGDIVGVGPRYC
PSIETKVVRFADKDRHQIFLEPEGRKTEEIYVGDFSTSMPEEVQLEMLHTVAGLEKVEMMRPGYAIEYDV
VDPWQLTHTLETKRIKHLYTAGQMNGTSGYEEAAGQGLIAGINAALSAEGKPAFTLGRDEAYIGVLIDDL
VTKGTEEPYRLLTSRAEYRLLLRHDNADLRLTEKGHDLGLIDDDRYAEFLAKKELIQEDLDRLGEITVHP
TIAVNEYLAGLGQTDLNGGVKADVFLRRPRVTVEDVERLTGQKLAGDRYVKEQVEIYIKYAGYIKKQEIQ
VARLRRQEAKKIPKDIDYDQIEGLATEAREKLAKIRPETLAQAERISGVNPADLAILSVYVQNGKYAKVQ
K

>ID:YP_005852999.1 |[Lactobacillus delbrueckii subsp. bulgaricus 2038]|2038|Thiophene and furan ..|1386|NC_017469(1872918):1869804-1871189:-1 ^GI:385816608,GeneID:12461101^ Lactobacillus delbrueckii subsp. bulgaricus 2038 chromosome, complete genome.|neighbours:ID:YP_005852998.1(-1),ID:YP_005853000.1(-1)|neighbour_genes:Glucose inhibited di..,Stage III sporulatio..|
MVQRLTEFDTIAAISTPLGEGGISIVRVSGEDAVAIVNRLFKGKDLEKVPSHTINYGHIVDPATGQVIDE
VMASVMLAPKTFTKEDIVEINCHGGIVVTNDILQLLLANGARMADPGEFTKRAFVNGRIDLTQAESVMDI
IRAKTDKARQVAVKQLSGGLLTEIRALRQEILDVLANVEVNIDYPEYDEEEVTAQKLLACAEAVSGKIDR
LLETAQEGQILRNGLKTAIVGRPNVGKSSLLNYLTQSDKAIVTDVAGTTRDTLEEFVSVKGVPLELIDTA
GIHHTEDQVEKIGVERSKKAIAQADLILLLLDGSQELTEEDRQLLELTAGKKRIIVLNKTDLGQKLTAAE
IAKESGSEVISTSIMMKENLDELEALIKKLFFKGIENSNDQVLVTNQRQAGLLAKAKQQLADVASGLEAG
MPVDLVQIDFTGAWESLGEITGDSAPDELINDLFSQFCLGK

>ID:YP_005853000.1 |[Lactobacillus delbrueckii subsp. bulgaricus 2038]|2038|Stage III sporulatio..|870|NC_017469(1872918):1871297-1872166:-1 ^GI:385816609,GeneID:12461102^ Lactobacillus delbrueckii subsp. bulgaricus 2038 chromosome, complete genome.|neighbours:ID:YP_005852999.1(-1),ID:YP_005853001.1(-1)|neighbour_genes:Thiophene and furan ..,Ribonuclease P prote..|
MKDILSKKSTKRLLAVLALVTVFALVLSGCATQTTQKPTQISHNSSNWWDAWVVYYLSQFVLWIAKVCGG
SYGWAIIIFTVIIRVILLPLNAVQINSTRKMQEIQPELKALQEKYSSKDLETRNKLNEETQKLYKEAGVN
PYAGCLPMVIQLPVMWALYQAIWRTPEMQNGKFLWMDLGKPDPYYILPILATVFTFLSSYIATLSVPKSS
QTTMTKMMSYVMAIMVGIWAIVFQSAIPLYWVISNLFQVGQTLVLQNPFKYRKEQEAKEEAERERQRKIR
RAYKRIKRK
