# Supplementary material for: Clustering of Pan- and Core-genome of Lactobacillus provides Novel Evolutionary Insights for Differentiation
Source: BMC Genomics. 2018 Apr 24;19:284. doi: 10.1186/s12864-018-4601-5 (PMC5937832; doi:10.1186/s12864-018-4601-5)
Supplement: Supplementary file 26 — Pan-genome heatmap of L. plantarum. Heatmap clustering according to 7610 pan-genome genes from 122 Lactobacillus plantarum genomes. Gower distance score based on ANI: Red = more similar, white = less similar, strains with deviating cluster behavior marked with red arrows. (FASTA 469 kb) [file 12864_2018_4601_MOESM26_ESM.fasta]

>ID:WP_011543679.1 |[Lactobacillus delbrueckii subsp. bulgaricus 2038]|2038|AsnC family transcri..|486|NC_017469(1872918):406399-406884:1 ^GI:499862945^ Lactobacillus delbrueckii subsp. bulgaricus 2038, complete genome.|neighbours:ID:WP_049821298.1(1),ID:WP_014564653.1(1)|neighbour_genes:hypothetical protein,glutamine--fructose-..|
MVEYKIDKTDRRILQMLEENARISVKDIAEANFMSSPAVANRIRRMEDNNLIKHYYADIDYSSMGYVVKA
FINLEVKPEDKSEFYPFIEKVPNVIQCDCVTGDYSMLIQAAYRRPEELDHLVNELQKFGRTRTEIAFSTP
IEHRPIPVKTESDDEEDKKED

>ID:WP_014564655.1 |[Lactobacillus delbrueckii subsp. bulgaricus 2038]|2038|phosphoenolpyruvate ..|2730|NC_017469(1872918):410265-412994:-1 ^GI:504377553^ Lactobacillus delbrueckii subsp. bulgaricus 2038, complete genome.|neighbours:ID:WP_003622569.1(1),ID:WP_014564656.1(-1)|neighbour_genes:mannitol-1-phosphate..,permease|
MTAKKLENNSNHAVIAEEVKILTDLLDESTRHLVGDEEFAKIKGLVKIAASSDHSQLESQIACLSNQEMI
IVARYFATLPLLINITEDVDLATEVNLLNNTDKDYLGKLESTVDLVAEKDNAAEILSHVNVVPVLTAHPT
QVQRKTILELTNKIHDQLRRHRDVKASTINRKEWTNQLRRYIEIIMQTDIIREKKLKVSNEIKNVMVYYP
GSLIPAITKLTARYKELAREKGLNVDGATPITMGMWIGGDRDGNPYVTAETLRLSATIQSEVIFEYYVKA
LNDLYRTVSVSTSYVQPTPEVAELAKLSADNSPFRENEPYRRAFYYLESRLAHTEMELLDVFSKEAVVKK
EAALKAPVYKDAYEFKKDLEAIKRSLIQNHDRAVTGGHFDALLEAIDVFGFHLATIDMRQDSSVNEACVA
ELLKSARICDNYSDLDEEEKIQILLSELNNDPRSLHSSNSPKSELLQRELKIYHTARLLKDTLGENVIKQ
HIISHTESISDMLEQAIMLKEYGLLDSEKARVQVVPLFETVEDLQNSREIMKRYLSFDIVKRWVASKGNY
QEIMLGYSDSNKDGGYLASCWNLYKAQTELTAIGEEQGIKITFMHGRGGTVGRGGGPSYEAITSQPFGSI
KDRIRTTEQGEIIQNKYGNKDAAYYNLEMLVSAAVDRIVSKQKVSQDHIQDFTASMDGIVEDSNRVYREL
VFDNPHFHDYFFQATPIKEVSSLNIGSRPAARKKITELSGLRAIPWVFSWSQSRVMFPGWYGVGSAFKHF
IDADPNNLKELQEMYQCWPFFHSLLSNVDMVLSKSNMEIAEKYADLCEDEATRSVFDIIKKEWELTKEVI
LQIEGHSKLLEDNPSLERSLDYRLPYFNVLNYVQLEMIKRGRQEKLSGIYESIIHITINGVASGLRNSG

>ID:WP_011678230.1 |[Lactobacillus delbrueckii subsp. bulgaricus 2038]|2038|endonuclease III|630|NC_017469(1872918):881089-881718:1 ^GI:499997512^ Lactobacillus delbrueckii subsp. bulgaricus 2038, complete genome.|neighbours:ID:WP_041814321.1(1),ID:WP_003619647.1(1)|neighbour_genes:DNA replication prot..,haloacid dehalogenas..|
MEKDEKLLSDEEARNVLKRIDAMFPEAKGELNWDNRFQLLCAVLLSAQTTDKMVNKVTPQLFADFPTPEA
MAAASQEEIEADISHLGLYHSKAKHLKEMAQTLVAEYGGQVPGKKEDLVKLAGVGNKTANVVLAEGWGVP
AIAVDTHVSRIAKKFKIVPEKATPLQVEKRLEELLPKDEWIHTHHAMIFFGRYKMPARAKNPDPYSYLD

>ID:WP_041814321.1 |[Lactobacillus delbrueckii subsp. bulgaricus 2038]|2038|DNA replication prot..|621|NC_017469(1872918):880447-881067:1 ^GI:754200575^ Lactobacillus delbrueckii subsp. bulgaricus 2038, complete genome.|neighbours:ID:WP_011678229.1(1),ID:WP_011678230.1(1)|neighbour_genes:asnC,endonuclease III|
MGVTSISNGLIAYYARLGLTEAELALVLQLEAFFQRGNYFPSNEKIAANTNFSVSDVTLLIQSLLDKGCL
SLRQAKDASGKISSRYSLDELYDKLDQYLDQHVQVKDMNGEVLEEAKDSLNNDPMSDLAREFEIEFGRYL
TPIEREEIQDWLNLDHYAPEIIKLALREAVLSRAMSFKYVDRILLNWQRMNLKTASEVQQYLERNR

>ID:WP_014565040.1 |[Lactobacillus delbrueckii subsp. bulgaricus 2038]|2038|membrane protein|900|NC_017469(1872918):1141200-1142099:1 ^GI:504377938^ Lactobacillus delbrueckii subsp. bulgaricus 2038, complete genome.|neighbours:ID:WP_014565038.1(1),ID:WP_041814529.1(-1)|neighbour_genes:hemolysin III,hypothetical protein|
MNKPKFKWTTSDTINILMIALGSAIYAFSVDMVSIPNKLADGGLSGFILIIRHFWGVNPGLSTFIINIPL
IFLGFKYMGKRAMIYTVWGTLCLSFFLSMWTLQSIIDQVPLHHDPFLATVTAGCLSGLGLGLVFHFNGTT
GGSDIVARVLQEKYGITPSKGLLALDFLALACSLSYLDFFHVGYTMVSCFILSKVMDLVTEGGTRAKGVF
IISQNYRNIAKLIDLRLERGFTYINAEGGYSNEPRHMIYLVLSPREIPELKKIVKQEDPQAFIIFFDVNE
ALGEGFSYKTKSPSLFIRK

>ID:WP_041814367.1 |[Lactobacillus delbrueckii subsp. bulgaricus 2038]|2038|fatty acid-binding p..|846|NC_017469(1872918):1138262-1139107:-1 ^GI:754200625^ Lactobacillus delbrueckii subsp. bulgaricus 2038, complete genome.|neighbours:ID:WP_002880201.1(-1),ID:WP_014565038.1(1)|neighbour_genes:hypothetical protein,hemolysin III|
MSKIKIMTDSSVQLSPEEVEKYGITVVPLSVTIDGHTYTDGVDITRADFIQKMDEAEKLPKTSQPPVGLF
VERMEELTADGSEVLGIFMAKTLSGTVDSARQAAEMVAGKITVIDCGYTDRSQGYYCIEAAKDAEAGKEM
DEILAHLDQIGKNMYLEMMVPNLQNILAGGRLGKWAGRVVSALNFHVGLTMKEGSLNVPYRGRGKKFIKK
FDDMLVDQLKELGDKVKYVGISYVDTRDKMEELAQRFKEVNPDLEILVQETSPIIITHAGHEAYAVMFYT
E

>ID:WP_002880201.1 |[Lactobacillus delbrueckii subsp. bulgaricus 2038]|2038|hypothetical protein|231|NC_017469(1872918):1138028-1138258:-1 ^GI:488969244^ Lactobacillus delbrueckii subsp. bulgaricus 2038, complete genome.|neighbours:ID:WP_014565036.1(-1),ID:WP_041814367.1(-1)|neighbour_genes:rbgA,fatty acid-binding p..|
MAYRQSFYQFLMTLRDPDSNGDLAQFANNAQFDSTFPRQEQDRTRLSEYLEENAAYLPSMTIFDDAYQAY
EEKMQY

>ID:WP_014565036.1 |[Lactobacillus delbrueckii subsp. bulgaricus 2038]|2038|rbgA|858|NC_017469(1872918):1137096-1137953:-1 ^GI:504377934^ Lactobacillus delbrueckii subsp. bulgaricus 2038, complete genome.|neighbours:ID:WP_014565035.1(-1),ID:WP_002880201.1(-1)|neighbour_genes:ribonuclease HII,hypothetical protein|
MTKIQWYPGHMNKARNQLEEKLNLIDVIIEVLDARIPSASRNPMISELVGDKPHLIILNKTDLADPVMTK
LWQKKLQGPRTLVMAMDAQHNTNMQALITLIKKAASEKVKKLEERGASNPIIRVCLVGVPNCGKSTIINR
LVGRNVTMTGDRPGVTKGQAWLKTPYGIQILDTPGILWPKFEDQEVGYKLAAFGAIKDTIFHADDVALFV
IRQLRQYYPAYLAKFANCTKDKLENIGDTDLLLAMTQNNGMREDYDRFSLFMLQRLRKGKLGRISLDWPS
ANNEN

>ID:WP_014565035.1 |[Lactobacillus delbrueckii subsp. bulgaricus 2038]|2038|ribonuclease HII|771|NC_017469(1872918):1136336-1137106:-1 ^GI:504377933^ Lactobacillus delbrueckii subsp. bulgaricus 2038, complete genome.|neighbours:ID:WP_003613722.1(-1),ID:WP_014565036.1(-1)|neighbour_genes:DNA processing prote..,rbgA|
MKINEIKDLLQADSIDPAILAELAKDDRKGVQKLLVSYQRRQEKLAKQKEEFLGRFSYEKDFWAKGQLVG
GVDEVGRGPLAGPVVAAAVILPEDFSLLEVNDSKKLSPQKRLALYPKILQEAVAVGVGVMDNKVIDQINI
YEADRLAMKQAVEALSIRPDALLVDAMNVPVDLPQLELIKGDAKSNSIAAASIVAKVFRDSLMDDYARLY
PDYAFDHNAGYGTKDHLEALRKYGPTPIHRLTFSPVSEMVGLKKAD

>ID:WP_014565034.1 |[Lactobacillus delbrueckii subsp. bulgaricus 2038]|2038|DNA topoisomerase I|2184|NC_017469(1872918):1131573-1133756:-1 ^GI:504377932^ Lactobacillus delbrueckii subsp. bulgaricus 2038, complete genome.|neighbours:ID:WP_014565033.1(-1),ID:WP_014564500.1(-1)|neighbour_genes:methylenetetrahydrof..,transposase|
MPATAKEDKSKSSKKTTATTAAKKSSPKRKKSKVKKDLVIVESPAKAHTIEKYLGRKYRVIASKGHIRDL
PKSQMGVDIDHDYQPKYISIRGKGDTIKELKAEAKKANKVYLASDPDREGEAIAWHVAHVLGLDEKEANR
VTFNEVTKDAVKDAFNHARTIDMDTVNAQQARRVLERLVGYSMSPNLWSKVDKGLSAGRVQSVALKLVID
REKEIKAFKPVEYWTIDAEFAKGKDKFQASFYGEEGKKTELPNNEAVQKLLAKFDKKQPFTVSKVVKREV
RRQPAAPFTTSTMQQEANRRLNFRTSKTMNIAQHLYEGISLGKEGTVGLITYMRTDSKRISPVARQEAAQ
FIVEEYGSDFAVKKERHFKNQGDAQDAHEAVRPTSVYRTPKSLEKVLTKDELRLYTLIWSRFVASEMTPA
VFDTVRYDLTQNGVTFRASGSVMKFAGYTKVYDNRSEKNVALPALEEGDEVKLTKSDSKQHFTQPPARYT
EASLVRALEENGVGRPSTYAPTIQNIQSRNYVKLEGRAIVPTELGEIVDGLVEQFFPDITSVDYTAKLED
ELDEVEEGKKDWVSVVDQYYKPFSKELEKADSEIQKIQIKDQPAGFDCEVCGAPMLVKMGRYGKFYGCSR
FPDCRHTQTIVKKVGVTCPKCGEGEVLEKKSKRGRKFYGCSRYPDCDFVSWDKPISRVCPHDGHFLVEKK
RKDGMVVLCPNGDYKEEPREEQGEAAE

>ID:WP_014565033.1 |[Lactobacillus delbrueckii subsp. bulgaricus 2038]|2038|methylenetetrahydrof..|1320|NC_017469(1872918):1130122-1131441:-1 ^GI:504377931^ Lactobacillus delbrueckii subsp. bulgaricus 2038, complete genome.|neighbours:ID:WP_014565032.1(-1),ID:WP_014565034.1(-1)|neighbour_genes:tyrosine recombinase..,DNA topoisomerase I|
MTEKVTVIGAGLAGSEAAWQLAKRGIKVDLYEMRPKKMTPAHESGNFAELVCTNSMRSNQLSNAVGLLKE
EMRQMDSLIMQAADACQVPAGGALAVDRELFSKYVTDKLTSLPEVIIHDEEITDLPSEGITVIATGPLTS
DSLAEKIQDFEGAESLHFFDAAAPIIAADSIDMDIVYKKSRYDRGEAAYLNCPMTKEEYDRFANALVHAE
TAEMHGFENSEVFEGCMPIEVMAARGAKTLLFGPLKPVGLENPKDGKTPYAVVQLRQDNAAASMYNIVGF
QTHLKYGEQKRVFQMIPGLENARFVRYGKMHRNTYMASPEVLKASYEAKKRPGLFFAGQMTGVEGYVESA
GSGLVAGINAAREALGQETVEFPVTTALGSMAHYITTTDAKHFQPMNASFALIPGLEGKKIRNKRERHEK
ISERGLADLAAFKAEKLDD

>ID:WP_003618695.1 |[Lactobacillus delbrueckii subsp. bulgaricus 2038]|2038|ATP-dependent protea..|534|NC_017469(1872918):1128593-1129126:-1 ^GI:489714564^ Lactobacillus delbrueckii subsp. bulgaricus 2038, complete genome.|neighbours:ID:WP_003623888.1(-1),ID:WP_014565032.1(-1)|neighbour_genes:HslU--HslV peptidase..,tyrosine recombinase..|
MTTICSVKYNGQTAIAGDGQVTLGKSIIAKTTAKKIRRIYHDQVVIGFAGGVADAVSLQEMLEGKLESYS
GDLRRAAVEMAQSWRKDPALQKLEAMVIAFNDQDLLLISGNGEVLEPDESVVAIGSGGYYAQAAAVGMLR
HASGMTASEIAKEAVNIAADIDVFTDHEIVTDEIEEK

>ID:WP_002880191.1 |[Lactobacillus delbrueckii subsp. bulgaricus 2038]|2038|aldose 1-epimerase|897|NC_017469(1872918):1126218-1127114:-1 ^GI:488969234^ Lactobacillus delbrueckii subsp. bulgaricus 2038, complete genome.|neighbours:ID:WP_014565030.1(-1),ID:WP_003623888.1(-1)|neighbour_genes:diaminopimelate deca..,HslU--HslV peptidase..|
MDYTIENEILKVTVSSRGAELQSVIGKHIGNEYIWQADPEVWGRHAPVLFPIVGKLKNDEYSYQGQTYHM
GQHGFARNMEFALEEQTKEKLTFLLTDTEETRAVYPFKFEFRVSYELLNNMIKESFHVTNKGEGDMIFGV
GGHPGFALPVEDGVKKDDFYLQVNPAKPRVQVPLEGGLLNWEKRFLAPTESLITITDDLFKDDAMVLVMR
HPDNKFSIKTETSRFHINVRTDSAPYVGIWSQYPKTADYVCIEPWWGIADLTDTDGDLEDKKGMNRLASG
EDFEASFRMSFHSKVQSE

>ID:WP_014565029.1 |[Lactobacillus delbrueckii subsp. bulgaricus 2038]|2038|amino acid aminotran..|1185|NC_017469(1872918):1122655-1123839:-1 ^GI:504377927^ Lactobacillus delbrueckii subsp. bulgaricus 2038, complete genome.|neighbours:ID:WP_014565028.1(-1),ID:WP_014565030.1(-1)|neighbour_genes:preprotein transloca..,diaminopimelate deca..|
MPKLAQDLLPIINHKLDAVVPSDIRRFDKYVSQFDDVVKLTLGEPDLNTPEHIKQAAIRDIENNDSHYGP
QSGKPELLQAISKYVKGVTGVDYDPASEITVTVGATEALNCSLSVLLNDGDKVIVPTPVWSMYMQLVCLT
GATPVEVDTSDTGFILTPEKLEEVIEREGKGVKAVMLNDPTNPTGVTYPKEVIEGLAEVIKKHHMYAISD
EIYSELIYGDAKHYSLATYIPDRTIFISGLSKSHAMTGWRLGYICGPSEIMASVRKMNDFMITVVTNNVQ
AAAIEALTNGLDDPKEFRDIYQRRVNFMEKGLKKLGFDMALPRGAFYIFAKIPEKYQGDDVGFAKSLAKD
ARVGVIPGSYFGAGGAGYVRMSYASSDEVLKEALKRITKFVEAE

>ID:WP_003618709.1 |[Lactobacillus delbrueckii subsp. bulgaricus 2038]|2038|endoribonuclease Ybe..|525|NC_017469(1872918):1116636-1117160:-1 ^GI:489714578^ Lactobacillus delbrueckii subsp. bulgaricus 2038, complete genome.|neighbours:ID:WP_003618710.1(-1),ID:WP_041814526.1(-1)|neighbour_genes:cytidine deaminase,phosphate starvation..|
MQGIDVSYSDEVGFLTKGDRDWEDWIMQLLLMAKKEIGKDNAQEMSINFVDEDRSQAINRDYRDKDRPTD
VISFAIEDGDDGLDLSMFTQDPDFTEDIGDLFMCPSVIERHSKEYGTGFDREFGYTIVHGYLHLNCYDHI
EPDEAKEMFGIQGKVLEEYGLPLYPDQLDEGRGK

>ID:WP_014565023.1 |[Lactobacillus delbrueckii subsp. bulgaricus 2038]|2038|DNA repair protein R..|750|NC_017469(1872918):1114577-1115326:-1 ^GI:504377921^ Lactobacillus delbrueckii subsp. bulgaricus 2038, complete genome.|neighbours:ID:WP_003618715.1(-1),ID:WP_011543965.1(-1)|neighbour_genes:glyQ,era|
MAADLLDVHGLLFKRQQYKEADLLAKLWTKELGIVTVIAKGGMRPKSQLAAAVLPFTEGTFSILTRYKGI
SQLRTYKKLSQHDELFTDLDKNAYLSYLFDLADHAFSEYQKLGGYYDLLLVAFNRIVAGQDPEIIAQIVQ
LQLLDAFGVAPQLGACVICGKEKGIFDYSIAAGGVVCSDHFRSVSRLHLSPKATALIRTLALLPISRLGE
IQIGEDLKRESRRAIAQIYQATVDLHLPSLRFLNEVRGS

>ID:WP_014565022.1 |[Lactobacillus delbrueckii subsp. bulgaricus 2038]|2038|glycine--tRNA ligase..|2067|NC_017469(1872918):1111342-1113408:-1 ^GI:504377920^ Lactobacillus delbrueckii subsp. bulgaricus 2038, complete genome.|neighbours:ID:WP_003623005.1(-1),ID:WP_003618715.1(-1)|neighbour_genes:DNA primase,glyQ|
MTKDFLFEIGVEEMPAHVVSKSVKQLADRTGKFLKENGLGFKEIKTYSTPRRLTVLVKELDEKQADVDEV
KKGPAKKIAQDADGNWTKAAVGFARGQGMSADDIYFEELKGVEYAYVHVQKAGKEAKEILLGLDEVIKAM
TFPTKMRWDSQDFEFVRPIHWLVALYGSEVVPVEFLDITAGRKTAGHRFLGDSVVLANADDYVEALRDQY
VIVDADERKDMIVSQINDLVNSHNWQIKLDASLLEEVNNLVEYPTVFAGSFDQKYLEIPDEVLITSMKDN
QRYFEVYDQEGKLINCFISVRNGNKDHLENVISGNEKVLVARLDDAVFFYDEDRKYPISHFVDRMDSVSF
HDKIGSMAEKMTRVRIIGDYLAKRFGLSAEEVADFDRVSGLYKFDLVTQMVGEFAELQGVMGMHYACLAG
ENENVSVAIKEHYMPTTAEGDLPKTKVGALLSVADKLDTIIAFFGAGMIPSSSNDPYALRRYAYGIVRIL
LNEDWSLPFDQVVPEIVELLSGKTPAKLPQGAEEDKQLADFIRDRIKQFLQKNNYQYDVIDAVLASSEQD
PSQILAAAKVLQQHHDDEAFKPVVESLTRIANILKKAKFSQASPVDPSLFEDRSEQDLYDGVEALANVKD
HAELYEAFVALQGVIDRYFDVNMIMAKDEAVKNNRLSQLAAVNDLAKRLGDLSKLVIK

>ID:WP_003623005.1 |[Lactobacillus delbrueckii subsp. bulgaricus 2038]|2038|DNA primase|1839|NC_017469(1872918):1109472-1111310:-1 ^GI:489718889^ Lactobacillus delbrueckii subsp. bulgaricus 2038, complete genome.|neighbours:ID:WP_014565021.1(-1),ID:WP_014565022.1(-1)|neighbour_genes:RNA polymerase sigma..,glycine--tRNA ligase..|
MAGRISEDFINEVRGSVNIVDVISQYVSLEKRGKDYVGLCPFHQEKTPSFSVNPDKQFFYCFGCHKGGNV
YKFIMEKEEVTFPESVERVAEFANIPMPQEYQEQPVKLNPLMQMHKEAADFYQQVLMTTKIGERGLEYAR
KRGLDDDLLKHFKIGYAPGKSDLLLTYLRGEGYTDNQLAESGLFVKSQDGRLFDRFRDRLMFPMSDESGH
LVAFSGRRISDDPEEPKYLNSPETSIFNKSDLLFHFSEAKKHARKEGHLVLFEGHMDVISAYKAGVKTGI
ASMGTSLTQQQVYMIRRITKQVVINYDGDDPGQHATERAVGLFKQAGNFDLGIVILPDKLDPDEYVKQYG
PDSYQAAIRGAISTTDFFLQRLKKKYNINNEREQVAYLSEAVAEIAALPNPVEQELYVGRLAKETGVSLD
ALKVNLSRARRKQRRVDQHTSSEVLPELAPLTPAADPQPVTRALKAQQRLLYAYIYSDEARDYLIVNGFV
FPNPEYERLAKLWLNYIETHENVSLSGFLDFIPEELQSIIVSTDMTGLPGEITLEELEAQVRVLNLCKID
DEIDRHMQAIADARRRNDQTAILLETQAILQLRQLKLQEEEAVSDRRKANQG

>ID:WP_011543961.1 |[Lactobacillus delbrueckii subsp. bulgaricus 2038]|2038|RNA polymerase sigma..|1137|NC_017469(1872918):1106047-1107183:-1 ^GI:499863227^ Lactobacillus delbrueckii subsp. bulgaricus 2038, complete genome.|neighbours:ID:WP_014565019.1(1),ID:WP_014565020.1(-1)|neighbour_genes:6-phospho-beta-gluco..,RNA polymerase sigma..|
MAKENASNVNDFPLEKAVKMVITGLKKTKRIREKDLKARLLLPYGLNDAETAKLVEEFADNGISIVDDQG
EPSALALKAEEEAEKKEQKELAASSDNDQVYDSVRMYLKEIGKVPLLSRDEEVEVAKRIKNGDESAKDEL
AAANLRLVVSIAKRYAKHNGKMGILDLIQEGNIGLMKAVDKFDYSKGFKFSTYATWWIRQAITRALADQD
RMIRIPVHVVESINKMNRIQRTLQQDLDRNAKPEELAAEMNEPLQKVQEIITVAKNQETDSLDKSVGEEG
DSQLGDLLEDNKAINPEEYTAFEMLKDQLSGMMGEFLTDREAKVLKLRFGLENYEPHTLEEVGRSLGVTR
ERVRQIEDKAVKKLKQHSDLLQDYFSAE

>ID:WP_003618674.1 |[Lactobacillus delbrueckii subsp. bulgaricus 2038]|2038|LysR family transcri..|903|NC_017469(1872918):1147511-1148413:1 ^GI:489714543^ Lactobacillus delbrueckii subsp. bulgaricus 2038, complete genome.|neighbours:ID:WP_014565043.1(-1),ID:WP_003618672.1(-1)|neighbour_genes:multidrug ABC transp..,hypothetical protein|
MRIEHLEIFVNAAQTQSFTKTAQNMNMSQPAVSLAISSIEKQLGYQLFSRSRRKMLLTPAGRSLYNSIKS
ELNNYRTAVSKAKRIAMSEGQITLKVGLIGILAEQLMLPGLIRQFRRSRDTVNIEFFVESSPVLFEKLAS
HELDLVLSTPEAMPKFPDFTAYTIGKLKWCTLVPNDHPLAEKDLLSEKDLDGKDLVFLDLSYSSPLITLM
QDRIEKNCKQSRIFFANNVVAQTMMVYTQQGLAIQPYTGSLDDDNCEVNGLKRVPLDVKVSSDLTLFTCK
DVLNEHVLDLMNWLKAQKLG

>ID:WP_003618669.1 |[Lactobacillus delbrueckii subsp. bulgaricus 2038]|2038|membrane protein|588|NC_017469(1872918):1149554-1150141:1 ^GI:489714538^ Lactobacillus delbrueckii subsp. bulgaricus 2038, complete genome.|neighbours:ID:WP_003618672.1(-1),ID:WP_003618667.1(-1)|neighbour_genes:hypothetical protein,hypothetical protein|
MQVDLISLTISGLVLLVLILNILYSPAFNRLDRKLHKKLVRTQKNIFWKIIAFINEPKLVIVWDVLIAGL
LLNENNYRLGLWVLATLGVTDAAGFIVKHLVKRSRPHAHLSEEEGYSFPSGHVLGATTMCLILYALLRRE
FDQLFAVILLIYWLFVVISRLNLRAHYPSDVLGAVALSVFCFTVVQTIYAALFLK

>ID:WP_003618667.1 |[Lactobacillus delbrueckii subsp. bulgaricus 2038]|2038|hypothetical protein|837|NC_017469(1872918):1150237-1151073:-1 ^GI:489714536^ Lactobacillus delbrueckii subsp. bulgaricus 2038, complete genome.|neighbours:ID:WP_003618669.1(1),ID:WP_014565045.1(1)|neighbour_genes:membrane protein,phosphopyruvate hydr..|
MENVRLIVDSSANTLTDPSRGLEVVPLTLTIGQENWLDDEHLDMGAFLNKMEASQEAGKTAAPSIQRWLD
SLEGCEKAVIGTITSGLSGTYSSALQARDIYLETHPHAQIVVVDSRSAGPELEVILEGIESILKDDKLRF
ADLKARIAEYRTKTHLLFVLQSLRNLSLNGRVSPAVAKIAGMLKINLIGTASVDGDLQPLTKARGMKKAL
RELVKQMKEEKYQGGRVVIDHCENEADAEKLKELLLAEYPEAEITIRPMRGLCSFYAERGGLMVGFHN

>ID:WP_014565045.1 |[Lactobacillus delbrueckii subsp. bulgaricus 2038]|2038|phosphopyruvate hydr..|1278|NC_017469(1872918):1151381-1152658:1 ^GI:504377943^ Lactobacillus delbrueckii subsp. bulgaricus 2038, complete genome.|neighbours:ID:WP_003618667.1(-1),ID:WP_014565046.1(1)|neighbour_genes:hypothetical protein,hypothetical protein|
MTKVVIENVHAREIFDSRGNPTVEVEVTLSNGVVGRAEVPSGASTGENEAVELRDGGSRLGGKGVMKAVN
NVNTAINNELQGADPFNQPAIDKAMIELDGTPNKGKLGANAILGTSMATAVAAAKATHQPLYRYLGGTDL
SMPQTFHNVINGGEHADNGIDIQEFMITPVKKTSFRDGFEKIVNTYHTLKKVLEEKGYETGLGDEGGFAP
NMKDSEEALKALHEAIERAGYVPGEDIAIACDCAASYYYNKEDGKYHLEGKVLDGDQLAEYYDKLLAEFP
ELISMEDPYDENDTEGMVKFTQSHKDRLQIVLDDFICTNPRLLEKAINEGAGNASLIKLNQIGTVTETLE
TIRISRKHGYNTMISHRSGETGDTFIADFAVATNGGQLKTGAPARSERVEKYNQLLRIEEQLGDGERLDF
FPAQD

>ID:WP_003618661.1 |[Lactobacillus delbrueckii subsp. bulgaricus 2038]|2038|hypothetical protein|609|NC_017469(1872918):1154695-1155303:-1 ^GI:489714530^ Lactobacillus delbrueckii subsp. bulgaricus 2038, complete genome.|neighbours:ID:WP_041814368.1(1),ID:WP_003623919.1(1)|neighbour_genes:hypothetical protein,glnQ|
MQKRTDKGSGRRTGFLQKLAALLIAVVFLAGGIMIGQHLPKKSREQVTVATVSAKLKAIGELATEQYTYT
GIYKLSNGQIPFITKKGFTMVYTANFKAGVKVKDIKVQVNQDQVTVTLPQSQLLDKKIDPSSIKFYDQSY
ALFNWNQKEDITKAEQAALKKATGVAKKSGLLARSQKNAKKLIRQLLQGTLDGRKLVIKTEE

>ID:WP_003623919.1 |[Lactobacillus delbrueckii subsp. bulgaricus 2038]|2038|glnQ|741|NC_017469(1872918):1155812-1156552:1 ^GI:489719803^ Lactobacillus delbrueckii subsp. bulgaricus 2038, complete genome.|neighbours:ID:WP_003618661.1(-1),ID:WP_041814370.1(1)|neighbour_genes:hypothetical protein,ABC transporter perm..|
MNKIIEVKHLKKNYGDKEVLKDINAVIEKGKVITVIGPSGSGKSTFLRCLNLLEKPTSGQVIFEGTELTD
LNEEELDQLRQKMGMVFQSFNLFPNMSVIENVKLAPMKVKGMSDQEAGDLAHELLAKVGLDDFADHSPAS
LSGGQQQRVAIARALAMQPDMMLFDEPTSALDPEMVGEVLKTMQDLAQTGMTMVVVTHEMGFARKVADEV
WFMADGYLLEQGSPDQVFDHPQSDRAKDFLAKILEA

>ID:WP_041814370.1 |[Lactobacillus delbrueckii subsp. bulgaricus 2038]|2038|ABC transporter perm..|1503|NC_017469(1872918):1156573-1158075:1 ^GI:754200628^ Lactobacillus delbrueckii subsp. bulgaricus 2038, complete genome.|neighbours:ID:WP_003623919.1(1),ID:WP_003623921.1(-1)|neighbour_genes:glnQ,LysR family transcri..|
MKKLIKIMTALLLLAGLFTAAIPAVDAASSRKVASGTVMKKIKKSGKLVVGLSADYPPLEFTKNVNGKNK
YVGVDVELAKQIAKDLGVKLEIKNMGFDSLLVALETGKIDVIISGMTPTAERKKSIDFSKIYYAEKSDYF
VISKTNKAKYTSTASFKGKTVGAQTGSLQYTSLKKNAAKSGIKVKGLAKISNLLMALKSGKVDAVLLGEL
NAKTYTTNDTSLSLVKSSLSQAQMGNAVGVAKGQGDLVKAINKTINNCQKQDLFNKKYIPAAAKAMKQAS
SKTNNSMSKYASYFATGLGYTMIITICSITIGLVLGVIFALMRLSKNKLLHAIAVCYIEFLRGTPQMVQI
MFVYFGVGMLIKNMPALAAGIIAIGLNSGAYVAEDIRSGINSVAKGQTEAARSLGLSQAKTYRYVVFPQA
LKNIWPALGNEFITLTKDSSLVSVIGVGELMYETGLVQTATYRGVMPLFITMCIYFVVTFIFTRLLNYFE
RRMNLTSSRA

>ID:WP_011677861.1 |[Lactobacillus delbrueckii subsp. bulgaricus 2038]|2038|gyrB|1962|NC_017469(1872918):4534-6495:1 ^GI:499997143^ Lactobacillus delbrueckii subsp. bulgaricus 2038, complete genome.|neighbours:ID:WP_003622135.1(1),ID:WP_014564434.1(1)|neighbour_genes:DNA recombination pr..,DNA gyrase subunit A|
MADEDNKLKKAKQFEQEADKYNASQIQVLGGLEAVRKRPGMYIGSTSSQGLHHLVWEIIDNGIDEALAGF
ATKIEVTVNEDNSVTVQDDGRGIPVDIEKKTGRPAVETVYTVLHAGGKFGGGGYKVSGGLHGVGASVVNA
LSTKLNVTVMRDGKKYYIAFDHGRVVEELKEVGTVPLTEHGTIVHFWPDPNIFTETTVFDDKILKNRIRE
LAFLNKGLKLTFTDKRKDTAETDVYHFEGGIKEYVSFLNRGQEVLFDEPIYVEGKYEGIDVEVSLQYTTG
YKTTLMTFANNIHTYEGGMHEAGFKTALTRVINDYAHKAKILKENDDNLSGEDIREGMTAVISVKHPSPQ
FEGQTKTKLGNSDARTAVDRAFSETFSTFLMENPQVARKIVEKGQLAERARVAAKRAREVTRKKSGLEIA
NLPGKLADNTSNDPNISELFIVEGDSAGGSAKQGRSRLTQAILPIRGKILNVEKASMDRILANQEIRTLF
TALGAGFGADFDVSKARYHKLIIMTDADVDGAHIRTLLLTLFYRYMRPMIDKGYVYIARPPLYQVRQGKL
IKYLDTDEELHDYLGSLQPSPKPIVQRYKGLGEMDAEQLWETTMDPENRRLDRVDPEYAKDADEVFEMLM
GNEVGPRRKFIEDNAQYVENLDA

>ID:WP_003622223.1 |[Lactobacillus delbrueckii subsp. bulgaricus 2038]|2038|acyl-phosphate glyce..|639|NC_017469(1872918):857736-858374:-1 ^GI:489718107^ Lactobacillus delbrueckii subsp. bulgaricus 2038, complete genome.|neighbours:ID:WP_003620112.1(1),ID:WP_003620116.1(1)|neighbour_genes:hypothetical protein,gyrB|
MFAMKFALLLILAYLIGSFPTGVLVGKLFYHKDIRDYGSHNIGTTNTFRVLGPKAGTLVFLVDFFKGTLA
TCLPRIFHLGDHHLCLIFGAAAIFGHAFSIFLKFKGGKAVATTAGFLLGYNVQFFGLCAFYFILLLLITS
MVSLSSLISVVLIFISSFFHDTFLTVMSGVLVVLIWWSHRANIKRIIAGNENLVPFGLYYHIKQKQDKDK
KE

>ID:WP_003622212.1 |[Lactobacillus delbrueckii subsp. bulgaricus 2038]|2038|haloacid dehalogenas..|822|NC_017469(1872918):853777-854598:1 ^GI:489718096^ Lactobacillus delbrueckii subsp. bulgaricus 2038, complete genome.|neighbours:ID:WP_003620102.1(1),ID:WP_003620106.1(1)|neighbour_genes:hypothetical protein,hypothetical protein|
MSLEKKMEEKKKIKLIATDMDGTLVNDAKEVPDSFAPWVLSHPDQQMVIASGRPYYTNEELFKEIKDHLI
FIGDNGGLIYQQGQVLAKAGITAEEAKFCLDLFKDEPLANPILCGASQAICHDPKGDRNFLKQLDTYYIK
RRYVEDLEAEVNSDEIIKFTVYIEGGAAESIYRQLPEMPGNLSAVLAGPEWIDIVNKDANKGAAVKKIAD
LKGIKQDEILAFGDYLNDLTMLEAAGTSYAMVNGHPDLKKIADHIAPSNNDEGVMQILRKLFD

>ID:WP_003620102.1 |[Lactobacillus delbrueckii subsp. bulgaricus 2038]|2038|hypothetical protein|582|NC_017469(1872918):853096-853677:1 ^GI:489715979^ Lactobacillus delbrueckii subsp. bulgaricus 2038, complete genome.|neighbours:ID:WP_014564865.1(1),ID:WP_003622212.1(1)|neighbour_genes:histidine kinase,haloacid dehalogenas..|
MYSYIPKEQIKIYRYLTVDAVNAALADLRQKGISLELESTVGTAGNFVTQNDGVVDLDYQLKLVKAAEED
PAALLAKISVGLTAGLASKFEGGRENSQALTFLHRAKKSGKVNFKLDLTIIKEEDGDEYRLVKTDGGKWS
EAFNTRFLTIQEETIKDWDQWEDLREDYLRLKNADPAGLSVDLYRQAVNQIYG

>ID:WP_011678467.1 |[Lactobacillus delbrueckii subsp. bulgaricus 2038]|2038|ATPase|852|NC_017469(1872918):1394912-1395763:-1 ^GI:499997749^ Lactobacillus delbrueckii subsp. bulgaricus 2038, complete genome.|neighbours:ID:WP_014565155.1(-1),ID:WP_003620499.1(-1)|neighbour_genes:hypothetical protein,D-alanyl-D-alanine c..|
MKSIDEDLARQVVRPRPAESHKGNYGRVLLIGGNHQYGGAISMAAEAAVYSGAGLTTVATDPVNFAALHA
RLPEAAVLDYNLDLAEQISRSNVILCGPGLGLEEKAWEILEAVCQHAGSDQTIVFDASALDLLSQKPDLL
RNFQAGLVILTPHQMEWQRLSGIKIADQEDQANQAALSRLFSGKMKSVILVLKAHRTRVYAFTGEIYRNS
AGNPGMATGGMGDTLAGIIAAFLGQFGPKLTSVLAAVYCHSRAGDDLYQSSYLVRPTQISAYMPRLMKRL
STC

>ID:WP_041813366.1 |[Lactobacillus delbrueckii subsp. bulgaricus 2038]|2038|hypothetical protein|225|NC_017469(1872918):1393030-1393254:-1 ^GI:754199444^ Lactobacillus delbrueckii subsp. bulgaricus 2038, complete genome.|neighbours:ID:WP_035174588.1(-1),ID:WP_014565155.1(-1)|neighbour_genes:hypothetical protein,hypothetical protein|
MYRIELSIVAVLQDDIYNATSYTSHDEAVTDRGTGTHYALASELYRELTDKSQQSLTDGDKTYVLDQELL
ISNK

>ID:WP_003613944.1 |[Lactobacillus delbrueckii subsp. bulgaricus 2038]|2038|fructose-bisphosphat..|912|NC_017469(1872918):1387926-1388837:-1 ^GI:489709807^ Lactobacillus delbrueckii subsp. bulgaricus 2038, complete genome.|neighbours:ID:WP_003620217.1(1),ID:WP_049821249.1(-1)|neighbour_genes:RNA pseudouridine sy..,hypothetical protein|
MAYFVNGNDIFKKARKEHYAVGAYNTNNLEWTRALLRGAEETRTPLLIQVSTGAAKYMGGYKLVKDLVED
SMDAMNISVPVILNLDHGDYDSAIECIKLGYSSVMFDGHALPTEENLAKTKEIIKLAHERGISVEAEIGK
IGENQGAGELASVEDAKAFVAAGVDKLACGIGNIHGVYPEGWSGLNFDRLKEIAEAVPETPLVLHGGSGI
PQDQIEKAISLGISKININTEFQLAFQEATRKYIEEGKDQDKSKKGYDPRKLLLPGTEAITDSMKEMISW
MGTPSIDDKEADASFDRSSLNEE

>ID:WP_014565148.1 |[Lactobacillus delbrueckii subsp. bulgaricus 2038]|2038|penicillin-binding p..|2088|NC_017469(1872918):1384755-1386842:-1 ^GI:504378046^ Lactobacillus delbrueckii subsp. bulgaricus 2038, complete genome.|neighbours:ID:WP_003623147.1(-1),ID:WP_003620217.1(1)|neighbour_genes:hypothetical protein,RNA pseudouridine sy..|
MENRRKAHKQMNDSQPKKGLWGWLKRINYRFQLLRWLILIVLSLFLAVSSYYTFKVKIANLSNLQASLAK
TTVIYDQNGKKAGSVSSGKGTYVSLSKISPNVQKAVVATEDRTFWTNIGISPKGILRAAVSYVIHGGNIA
GGGSTITQQLVKNSILTQQQTLSRKVEEMFYAIQVTKVYSKKQIMAMYLNNAYFGNGVYGVQDASRKYFG
KNASQLTVAEGATLAGILRNPSYYNPIDSLSHSVSRRNLILQRMVDNKSISQTTANKAKKEGMNLVDTYK
ATRGYKYPYYFDAVISEAISKYGLSENEIMSKGLKIYTTLDQNYQKSMQASFKNKYNFPVNPAGTARAQG
ASVAMDPKTGAVKALVGGRGKHVFRGYNRATQMQRQPGSAIKPLAVYAPALENGYHYDSDLSNKRQKFGN
NGYEPVNVDNQYSTTIPMYQALAQSKNVPAVWLLNTIGVSTGVSYLKKFGITVSKSDQNLALALGGVSTG
VSPLQMARAYSAFANSGKLPDSSYMITKITDASGNVIAENNNTGTSQIISADTAKEMTQMLLSVFTSGTA
VNAKPAGYSVAGKTGSTEVSFAYGTKDQWIVGYTPDVVVATWVGFDKTDKNHYMQGISETGITTLYKDEM
TRILPYSKQTSFTVQSADSMAQSNGTSSSSSSSSDWSKKLKESISNGVKNAESTIQSWYNKITGK

>ID:WP_014565354.1 |[Lactobacillus delbrueckii subsp. bulgaricus 2038]|2038|hydrolase|783|NC_017469(1872918):1697476-1698258:-1 ^GI:504378252^ Lactobacillus delbrueckii subsp. bulgaricus 2038, complete genome.|neighbours:ID:WP_014565353.1(-1),ID:WP_014565355.1(-1)|neighbour_genes:hydrolase,hypothetical protein|
MKFKSLLVKVLMALALVAPVAASAQAPAAQAATVKAVNKQVVVNYVSGYSVKAWKNYKVKLGAANDTGIS
FKHGTTLTVVGEVKYKKRTWYKIADNEWILASYTLSHKAWAKKAAVAKKAAAKAAKKAVAAKKVSKSKQN
KQNKVVALAKAQVGKPYVWGAAGPYSFDCSGLTSYVYSRALGKYITRTTYTQVHQGKTVAVSTATLKKGD
LLFWGSKSSPYHVGIYVGGGKFVHAATPSQGVIKQSLSYYFWPSTAKRLI

>ID:WP_014565164.1 |[Lactobacillus delbrueckii subsp. bulgaricus 2038]|2038|leucine--tRNA ligase|2415|NC_017469(1872918):1404967-1407381:-1 ^GI:504378062^ Lactobacillus delbrueckii subsp. bulgaricus 2038, complete genome.|neighbours:ID:WP_014565163.1(-1),ID:WP_014565165.1(-1)|neighbour_genes:transporter,transposase|
MYNHKVVEKKWQKYWLENKTFKTGTDPEKPKYYVLDMFPYPSGKGLHVGHPEGYTATDIMARMKRAQGYN
VLHPMGWDAFGLPAEQYALQTGNDPATFTDENIAHFKKQLQALGFSYDWDREIKTTDPNYYKWTQWIFEQ
MYKMGLAYEAEVPVNWSPDLGTVVANEEVIDGKTERGGYPVYRRKMRQWMLKITAYADRLLDDLDDLDWP
EPIKEMQRNWIGRSVGAQVTFKIKDSDKSFAVFTTRPDTLFGCSYTVLAPENELVKEITSPEQKEAVDAY
IKSIESKSDLERTDLNKDKTGVFTGAYAINPVNGEEVPVWISDYVLATYGTGAVMAVPAHDERDYSFATK
FDLPIKEVVEGGDISKEAFAGDGVHVNSDFLNGLHNEEAKAKMVDWLTEKGVGEKKVNYKMRDWNFSRQR
YWGEPIPVIHWEDGETTLVPEDELPLRLPKESNIKPSGTPESPLANLTDWVNVVDENGRKGKRETNTMPQ
WAGSSWYFLRYIDPNNDKALADPELLKKWMPVDLYIGGAEHATLHLLYARFWHKVLYDLGVVPTKEPFQK
LYNQGLILKNHEKMSKSRGNVVNPDDVVDEYGADSLRTYEMFMGPLNASIDWDDNGPSGVKKFLDRVWRT
FVNDLDLDPIPSEKITDKNDGKLDKIYNETVKTVTEHFEELRFNTAISQMMVFMNACQKVDKIPREYAEG
FVKLMAPVAPHMMEEIWHVFGHDESVQFAAWPTYDASKLVESTVEMAVTVNGKKRGNFQIAKDASREEAQ
AAATALPHVKEFLEGKEIKKVIVVPNKIVNIVAK

>ID:WP_014565166.1 |[Lactobacillus delbrueckii subsp. bulgaricus 2038]|2038|multidrug MFS transp..|1449|NC_017469(1872918):1409641-1411089:-1 ^GI:504378064^ Lactobacillus delbrueckii subsp. bulgaricus 2038, complete genome.|neighbours:ID:WP_003619379.1(1),ID:WP_014565167.1(-1)|neighbour_genes:membrane protein,methionine adenosylt..|
MKKTNVKMVTLAVFITTFMSAIEGTIVSTAMPTIIADLDGLAIMSWVVSVFLLMTAVSTPIYGKLADSVG
RKPVFLFGIGLFVIGSALCGFSHSMVELIIFRVLQGLGSGAIQTAGVTVLADMYDIDKRAKMLGLTSGFW
GLASVIAPLLGGFIVQKLSWHWVFMINVPIGLLAFLLVAFYLHEDFAKNKLQIDLKGSFSLVIFLLSLML
LLQGLEKGFNWTLLLLAAIMLVSLWAFTKVEKTAADPIIPFSILKDKEFLAVNILQLLVSGVVIGFEFYI
PTWLQGINGVSASIAGFAITPSSLLWVCGSFLAGDLMGRWRTQKYFDASLFLLIGADLAFILIPTYTPFW
VFCLIAVFNGIGFGSIATASQVRAQMVVDKSQVGVATSFNTLMKYLGQTVMMVFYGMTFNVVVASGLKKQ
PSLTSEMMNKIVSPAQAKSLDPAVLAPLREILHSSMRGIYIVSLIALLLSLVFNHIYRQKKD

>ID:WP_014565167.1 |[Lactobacillus delbrueckii subsp. bulgaricus 2038]|2038|methionine adenosylt..|1197|NC_017469(1872918):1411152-1412348:-1 ^GI:504378065^ Lactobacillus delbrueckii subsp. bulgaricus 2038, complete genome.|neighbours:ID:WP_014565166.1(-1),ID:WP_014565168.1(1)|neighbour_genes:multidrug MFS transp..,ferredoxin--NADP(+) ..|
MEKHLFTSESVSEGHPDKVADQISDAILDAVLAQDPQAHVACETSVTTGLVLLFGEISTTANVFFQQVAR
KTIREIGHNDPDLGFDADNCAVLVALDKQSPDIAGGVDEALEVRGEDDSDELDQIGAGDQGLMFGFAINE
TPELMPLPISLAHRLMRKVAQLRKEGTFPWLRPDAKAQVTVEYDDAGKPKRVDTVVISTQTSPDVTNEEI
RVAMVNDVIKEVIPDKFLDDETKYLINPSGRFVIGGPKGDAGLTGRKIIVDTYGGYARHGGGAFSGKDAT
KVDRSASYAARYVAKNIVAAGLADRCEVQLAYAIGVAHPVSIMIDTAETGKVSDQLLTEAVRANFDLRPA
GIIKMLDLRRPIYKQTAAYGHFGRTDVDLPWEKTDKAEALQAFVNGHK

>ID:WP_003623451.1 |[Lactobacillus delbrueckii subsp. bulgaricus 2038]|2038|acetyltransferase|558|NC_017469(1872918):955287-955844:-1 ^GI:489719335^ Lactobacillus delbrueckii subsp. bulgaricus 2038, complete genome.|neighbours:ID:WP_041814328.1(1),ID:WP_014564928.1(-1)|neighbour_genes:hypothetical protein,hypothetical protein|
MFSYKINDELELAVPRLTDGEALYDLIDRNRDNLSYYLPWVDHVHDVQAETDAIRRNLVRFAEGKALDLH
IWYHGRLAGKVSLNSIDAMYSEADIGYFLGKEFRGRGIMTLATRAIIDIAFEEYGLHRIMLQCAVDNLPS
NNVAKRLGMRFEGCHKGRLILRDGYHDSNEYAVLAEEWPDVQKKY

>ID:WP_003615550.1 |[Lactobacillus delbrueckii subsp. bulgaricus 2038]|2038|phosphoribosylaminoi..|723|NC_017469(1872918):1296408-1297130:-1 ^GI:489711413^ Lactobacillus delbrueckii subsp. bulgaricus 2038, complete genome.|neighbours:ID:WP_003615547.1(-1),ID:WP_014565107.1(-1)|neighbour_genes:phosphoribosylformyl..,adenylosuccinate lya..|
MAELLYQGKTKEMWTTDDPEVLRAVYKDDATALDGLKHDVFQNKGELDAEISSLVFEYLMKHGVKTHFIK
RLSKNEQLVKKVKMIDLEVVTRNIAAGSFCKRYGLKEEGEKLDTPVEELFMKSDALHDPLMNESDAIAFH
LLTHEEHEQIWEISRQVNQLLTKLFADAGMLLVDFKVEFGTLPNGEVVLADEFSPDNCRLWDMETKDHMD
KDVYRRQIGNLIDVYERVLARLKDALAKED

>ID:WP_003615547.1 |[Lactobacillus delbrueckii subsp. bulgaricus 2038]|2038|phosphoribosylformyl..|249|NC_017469(1872918):1296155-1296403:-1 ^GI:489711410^ Lactobacillus delbrueckii subsp. bulgaricus 2038, complete genome.|neighbours:ID:WP_003615545.1(-1),ID:WP_003615550.1(-1)|neighbour_genes:phosphoribosylformyl..,phosphoribosylaminoi..|
MTTVRIYVTYKQSVFDPQGEAITNSIHSLGHDEVKGVKVGKFFDVTIEEGDKPVAETVKEISEELLVNFN
METYSYKILEEK

>ID:WP_003615545.1 |[Lactobacillus delbrueckii subsp. bulgaricus 2038]|2038|phosphoribosylformyl..|675|NC_017469(1872918):1295481-1296155:-1 ^GI:489711408^ Lactobacillus delbrueckii subsp. bulgaricus 2038, complete genome.|neighbours:ID:WP_014565105.1(-1),ID:WP_003615547.1(-1)|neighbour_genes:phosphoribosylformyl..,phosphoribosylformyl..|
MKFAVIQFPGSNCDIDLYEALHTVCGADVAYVPSKESSLDGFDAVMLPGGFSYGDYLRAGAIARFTNIMP
AIVEMAKAGKPVFGTCNGFQILTEAGLLPGALKRNDSLKFVCKTVELEVANNDTIFTSEYQKGEKINLPI
AHADGSFYADPETLQKIEDNGQVVFRYSKENPNGSLNNIAGITNERGNVLGMMPHPERAVEALLGNTDGL
RLFKSILDHAEVKA

>ID:WP_014565104.1 |[Lactobacillus delbrueckii subsp. bulgaricus 2038]|2038|amidophosphoribosylt..|1479|NC_017469(1872918):1291805-1293283:-1 ^GI:504378002^ Lactobacillus delbrueckii subsp. bulgaricus 2038, complete genome.|neighbours:ID:WP_014565103.1(-1),ID:WP_014565105.1(-1)|neighbour_genes:phosphoribosylformyl..,phosphoribosylformyl..|
MPYEIKGLNEECGVFGIYNVPDAANVTYFGLHALQHRGQQGAGIVASDGKKLRQFRDRGLLSEVFSNPAD
LDFLKGNMAIGHVRYGTAGSDSLANVQPFLFHFQDGEIALCHNGNLTNAKTLKKRLEDSGSVFQSSSDTE
VLIHLIRRKVRMPFIEALKASLNEVKGGFAFLLMTNDTLYAALDSNGFRPLVLGQMDNGSYVVASESCAL
DAVHAKLVRDVQPGELIIINKDGIKIDHYTTETQLAVCSMEYIYFARPDSIIHGVNVHTARKRMGILLAK
EQPAPEEADMVIGVPNSSLSAAAGYAEAAGLPYEMGLIKNQYIARTFIQPTQALREQGVKMKLAPVRGVV
SGKNIVVVDDSIVRGTTSRQIVQMLKEAGAKSVHMRIASPPFKYPHFYGIDISERKDLMAAKYSVSDMCK
LIGADSLGFLSIPSLIKAVDIPDTGDAPNGGLTVAYFDGKYPTPLYDYEEQIKEPLNVEPVEEILKKQNR
GE

>ID:WP_014565103.1 |[Lactobacillus delbrueckii subsp. bulgaricus 2038]|2038|phosphoribosylformyl..|1044|NC_017469(1872918):1290759-1291802:-1 ^GI:504378001^ Lactobacillus delbrueckii subsp. bulgaricus 2038, complete genome.|neighbours:ID:WP_003618420.1(-1),ID:WP_014565104.1(-1)|neighbour_genes:phosphoribosylglycin..,amidophosphoribosylt..|
MNRYKDAGVDVNAGYELVRRIKGAVASTKRPGYVGNIGGFGGLFDLDSLGYDHPVLVSGTDGVGTKLMIA
QKMDKNDTVGIDVVAMCVNDVLAQGAEPLFFLDYIACGHNDPALLASVVQGVAEGCKQAGASLIGGETAE
MPDMYAPDEYDLAGFTVGVAEKDRLLSVDTPQAGDVLLGLASSGVHSNGFSLVRKILFKDHDVKLTDKPA
ELKGKSVGESLLAPTRIYIKSVLPLIKQGLVHGVAHITGGGLIENVPRMFNDGLRAEIAAGSWEVPDIFN
YLKQVGNLSDDDCWQTFNMGLGMILAVPADKKEEAKQLLLASGEKVFEVGHLSERTDGEKIFIKLVE

>ID:WP_003618420.1 |[Lactobacillus delbrueckii subsp. bulgaricus 2038]|2038|phosphoribosylglycin..|582|NC_017469(1872918):1290178-1290759:-1 ^GI:489714287^ Lactobacillus delbrueckii subsp. bulgaricus 2038, complete genome.|neighbours:ID:WP_003618422.1(-1),ID:WP_014565103.1(-1)|neighbour_genes:purH,phosphoribosylformyl..|
MKVAIFASGNGTNYEVLAEHFQKGDLPGDLALLFCDHPDAPVIKRAEKFHTPVVTFTVKSCGGKQKYEEK
ILRVLKDYQIDFIALAGYMRVIGPTILSEYEGRIVNLHPAYLPAYPGLHSIERAFADHPAETGVTVHYID
SGLDSGPAIAQRHVPIYDDDTVDTLEARIHECEHHLYPEALRKALLKFEEENK

>ID:WP_003618600.1 |[Lactobacillus delbrueckii subsp. bulgaricus 2038]|2038|cystathionine beta-l..|1185|NC_017469(1872918):1189393-1190577:1 ^GI:489714468^ Lactobacillus delbrueckii subsp. bulgaricus 2038, complete genome.|neighbours:ID:WP_014565061.1(1),ID:WP_049752750.1(1)|neighbour_genes:cysteine synthase,hypothetical protein|
MEFDTKLIHGGISEDKATGAVSVPIYMASTFHQQKIGENQYEYSRSGNPTREAVEKLIAELEGGTAGFAF
ASGSAAIDTVFSMFSAGDHFVIGNDVYGGTFRLIDAVLKRFGMTFTVVDTRDLAAVEEAITPNTKAIYLE
TPTNPLLRVTDIVAVAKIAKSHQILSIIDNTFSSPYVQRPLEQGVDIVLHSASKYLGGHSDVIAGLVVTK
DDQLAEKIGYLQNAIGGILAPQESWLLQRGIKTLSLRMRAHLANAEAVFNYLSNQPLVSKIYYPGDPNNP
DYEVAKKQMHGFGAMISFELQDGLDPKQFVEQLHVITLAESLGALESLIEIPALMTHGSIPRDIRLKNGI
KDELIRLSVGVEDQKDLLADLERGFNELKRSEKNVSDSKVHSQA

>ID:WP_003618433.1 |[Lactobacillus delbrueckii subsp. bulgaricus 2038]|2038|arsenate reductase|357|NC_017469(1872918):1285657-1286013:1 ^GI:489714300^ Lactobacillus delbrueckii subsp. bulgaricus 2038, complete genome.|neighbours:ID:WP_003618434.1(-1),ID:WP_004560836.1(-1)|neighbour_genes:50S ribosomal protei..,phosphoribosylamine-..|
MPKFYGYKRCSTSRKAQKWFDDKGISYDFQDLVETPPEKDLLLSWLTKYQDRGLRYFFNTSGQHYRQMGL
KDKLPNMTTEEAADLLSKDGKLIKRPLVVDDQHLTCGFKEEVYEQTWK

>ID:WP_003618434.1 |[Lactobacillus delbrueckii subsp. bulgaricus 2038]|2038|50S ribosomal protei..|312|NC_017469(1872918):1285105-1285416:-1 ^GI:489714301^ Lactobacillus delbrueckii subsp. bulgaricus 2038, complete genome.|neighbours:ID:WP_035162038.1(-1),ID:WP_003618433.1(1)|neighbour_genes:50S ribosomal protei..,arsenate reductase|
MYAVIKTGGKQYKVAEGESIFVEKLDVQAGEEVVFDQVILVANGDDVKVGTPLVEGAKVVASVDKQGKEK
KVVTFKYKPKKHSHSKYGHRQPYTKVTVKSIEA

>ID:WP_035162038.1 |[Lactobacillus delbrueckii subsp. bulgaricus 2038]|2038|50S ribosomal protei..|294|NC_017469(1872918):1284790-1285083:-1 ^GI:737175848^ Lactobacillus delbrueckii subsp. bulgaricus 2038, complete genome.|neighbours:ID:WP_014565099.1(-1),ID:WP_003618434.1(-1)|neighbour_genes:X-Pro dipeptidase,50S ribosomal protei..|
MNILSNAKLLAHHKGGGSTTNGRNSAGRRLGAKRADGQEVHAGSIIYRQRGTKIHPGKNVGRGGDDTLFA
LTNGVVKFERLGKYKKQVSVLPVEDAE

>ID:WP_011544049.1 |[Lactobacillus delbrueckii subsp. bulgaricus 2038]|2038|elongation factor P|570|NC_017469(1872918):1282898-1283467:-1 ^GI:499863315^ Lactobacillus delbrueckii subsp. bulgaricus 2038, complete genome.|neighbours:ID:WP_003618444.1(-1),ID:WP_041814379.1(-1)|neighbour_genes:alkaline-shock prote..,hypothetical protein|
MTMISVNEFKNGLTIEYNNDLWRIVEFQHVKPGKGGAFVRSKLKSLRTGAVQEYTFRSTAKVETADIQTR
QMQYLYNDGSSYVFMDTATYEQLEVSNAQIDQEAKYLKENMIVNIISHNGETLGLDLPNTVDLEVVETEP
GIRGDTSSGGGKPATMETGLVVTVPFFINVGDVLTINTSDGSYVSRSKQ

>ID:WP_003618444.1 |[Lactobacillus delbrueckii subsp. bulgaricus 2038]|2038|alkaline-shock prote..|435|NC_017469(1872918):1282447-1282881:-1 ^GI:489714311^ Lactobacillus delbrueckii subsp. bulgaricus 2038, complete genome.|neighbours:ID:WP_004560829.1(-1),ID:WP_011544049.1(-1)|neighbour_genes:transcription antite..,elongation factor P|
MADNSTIVLSGNDEGDQIKIDLQVLEVILGISAQKVDGVAGMRGGLKSGLSRVFGREDRGKGVAVSVDED
GELTADVYVYLKYGVNVPAVAGKIQEALKQQLTQMTDMNLKSIDVHVVGLVFPEDEKNFEDAGQPLFPDQ
EEDK

>ID:WP_004560829.1 |[Lactobacillus delbrueckii subsp. bulgaricus 2038]|2038|transcription antite..|399|NC_017469(1872918):1282049-1282447:-1 ^GI:490697225^ Lactobacillus delbrueckii subsp. bulgaricus 2038, complete genome.|neighbours:ID:WP_003615525.1(-1),ID:WP_003618444.1(-1)|neighbour_genes:bifunctional 5,10-me..,alkaline-shock prote..|
MNQHDSRRIALQAIYLYNQDPSFTASELENNVKSALDLDTLPAYSQELVSGVIDKQAELRDKLSANLKQG
WRLERLSKTSLAILEVALYEMLYSPVIEDRSAINEALNLCDEFDDPKSKAFINGILANFVQE

>ID:WP_003618451.1 |[Lactobacillus delbrueckii subsp. bulgaricus 2038]|2038|exodeoxyribonuclease..|240|NC_017469(1872918):1279549-1279788:-1 ^GI:489714318^ Lactobacillus delbrueckii subsp. bulgaricus 2038, complete genome.|neighbours:ID:WP_003618453.1(-1),ID:WP_003618450.1(-1)|neighbour_genes:geranyltranstransfer..,exodeoxyribonuclease..|
MTEKNNFESQLKELQEIVGQLENGQLSLEESLAQFQTGVKLSRELKQELTKAENIVAKLIESDGSEKELD
PTDASAPKE

>ID:WP_003618453.1 |[Lactobacillus delbrueckii subsp. bulgaricus 2038]|2038|geranyltranstransfer..|864|NC_017469(1872918):1278681-1279544:-1 ^GI:489714320^ Lactobacillus delbrueckii subsp. bulgaricus 2038, complete genome.|neighbours:ID:WP_011544045.1(-1),ID:WP_003618451.1(-1)|neighbour_genes:cell division protei..,exodeoxyribonuclease..|
MTTFKEFQAKYTPIINDFLEGQLAKESDDPRFAEIMAYSVMAGGKRLRPLLFLATLDALGVEITEKEVQA
ACGIELIHTYSLIHDDLPAMDNDDYRRGELTSHKKWGEAEAILAGDALQPLGIQWIAQAEHNWKLVEIIT
EAVGPKGMVAGQYLDIDTTNNEDSSEEVIDHMEWLKTGCLILASVQMATALAACPDQQAQKYLAFAKHFG
RSYQLYDDLVDIVESQEEAGKATHKDQEVGKNNSLTMLGAEATRNELKQLIEKGKADLAGEKAEVLLGFL
DLYQKVL

>ID:WP_011544045.1 |[Lactobacillus delbrueckii subsp. bulgaricus 2038]|2038|cell division protei..|816|NC_017469(1872918):1277866-1278681:-1 ^GI:499863311^ Lactobacillus delbrueckii subsp. bulgaricus 2038, complete genome.|neighbours:ID:WP_014565096.1(-1),ID:WP_003618453.1(-1)|neighbour_genes:DNA repair protein R..,geranyltranstransfer..|
MASKERADVLLAAKGNFNSRTQAQRAIMAGLVTDHNHQRIDKAGEKFPVDEEFFIKKDNLKYVSRGGFKL
EKAVKVWNIDLKDKVCLDIGASTGGFTDVALQNGAKLVYALDVGYNQLAWQLRDDPRVVVMERQNFRYSV
PADFTEGLPDFAMTDVSFISLDLIMPPMYEILKDQGDAVCLIKPQFEAGPENVGKHGIVRDHAVHQAVIE
HTMAKALEIGFSILGVDYSPIKGGKGNIEFLLHLKKDQANPGQNLWSGSVSELVDRAAQGL

>ID:WP_014565095.1 |[Lactobacillus delbrueckii subsp. bulgaricus 2038]|2038|hypothetical protein|306|NC_017469(1872918):1274707-1275012:1 ^GI:504377993^ Lactobacillus delbrueckii subsp. bulgaricus 2038, complete genome.|neighbours:ID:WP_003618467.1(-1),ID:WP_003618463.1(-1)|neighbour_genes:guanylate kinase,hypothetical protein|
MSKFQNFDSQAAQPLKKAFHYLFAYDEDRLTLRGDSLAVNLAKLQLAFLKRQYLLVTLNDGSWRVGKITK
RISPSRFVFRDADNKIFYQLDINDILTVELP

>ID:WP_003618467.1 |[Lactobacillus delbrueckii subsp. bulgaricus 2038]|2038|guanylate kinase|615|NC_017469(1872918):1273919-1274533:-1 ^GI:489714334^ Lactobacillus delbrueckii subsp. bulgaricus 2038, complete genome.|neighbours:ID:WP_003612001.1(-1),ID:WP_014565095.1(1)|neighbour_genes:DNA-directed RNA pol..,hypothetical protein|
MADKGLLLVLSGPSGVGKGTVKSAIVEHKVFPFEYSVSMTTRKPREGEVNGKDYYFVTREEFKQAIADNQ
LLEYNEYVGNLYGTPLGPVKEMLAAGKDVLLEIDVNGARTVRQQMPEGVFIFLTPPDLHTLRDRLEHRGT
ESEDVIRGRIAQARKEILVMQDYDYAVVNDTVANAVNHIKAIVDAEHVSVKRVIDDYRKMVKED

>ID:WP_003612001.1 |[Lactobacillus delbrueckii subsp. bulgaricus 2038]|2038|DNA-directed RNA pol..|222|NC_017469(1872918):1273696-1273917:-1 ^GI:489707864^ Lactobacillus delbrueckii subsp. bulgaricus 2038, complete genome.|neighbours:ID:WP_014565094.1(-1),ID:WP_003618467.1(-1)|neighbour_genes:primosomal protein N..,guanylate kinase|
MRITYPSIDKLLDEVDSRYSLSVLAAKRAGELEAGKPGALDNYHNLKPVGQALEEIAAGKVTIDADPHGE
ADE

>ID:WP_003618469.1 |[Lactobacillus delbrueckii subsp. bulgaricus 2038]|2038|methionyl-tRNA formy..|948|NC_017469(1872918):1270287-1271234:-1 ^GI:489714336^ Lactobacillus delbrueckii subsp. bulgaricus 2038, complete genome.|neighbours:ID:WP_014565093.1(-1),ID:WP_014565094.1(-1)|neighbour_genes:16S rRNA (cytosine(9..,primosomal protein N..|
MNSVIFLGTPQFGATVLEGLIKAGYHILAVVTQPDKKVGRKQKVVYSPVKEVALANDLPLYQPVRLSKSD
ELDELLQLDADFIITAAFGQFLPTKFLKSAKIAAVNVHGSLLPKYRGGAPIQYAVRNGDAETGVTIMEMV
KEMDAGDMYAQASLPIRPDETSGEVFEELAPLGRDLLLETLPKIASGEIVKKPQDPSQVVFSPTISKAEE
RISLKLTAKEAKNLIRALNPDPGAYLVIKGQRLKVWKAEVADDNTSLPAGHLLTNQGRFAISFAGNTVLN
LLEVQPNGKKAMAIKDFLNGQGKKFAAGEKIVDED

>ID:WP_014565093.1 |[Lactobacillus delbrueckii subsp. bulgaricus 2038]|2038|16S rRNA (cytosine(9..|1317|NC_017469(1872918):1268981-1270297:-1 ^GI:504377991^ Lactobacillus delbrueckii subsp. bulgaricus 2038, complete genome.|neighbours:ID:WP_003618471.1(-1),ID:WP_003618469.1(-1)|neighbour_genes:serine/threonine pro..,methionyl-tRNA formy..|
MKTNARTVALATLMKVINQGSYSNISLNHALKAAKLPDEESRLATNLVYGTIQYQLYLEYQLKDLVKARL
REPYIKPLLLMSAYQIFFLDKVPNRAVLDEANKLAKVYGRPKSSGYRLVNGILRSLLRRGEVLPEKDAPD
YLSVKCSMPLWLSDYFVANWGKSRAEKIMASFNSKAKNEIRISALADEKRVVRDLDRAHFAPQESPLASR
SYALSRGGIVMTDFFKDGEVTVQDEAASLVAEAFDFKGNEQALDACSAPGGKTIQIAEQLPDGQVTALDI
HEKKLRLVKENAARMRVADRVKVKALDARKAREYFSGQEFDKILIDAPCSGLGLLRRKPEIRYTKTAEDI
SHLAEIQLDILNEVSGLLKKGGELVYSTCSISVEENEENVRKFLAAHPDFALKPFETAKISAPKGMLKIL
PDSYNSDGFFIAKFTARG

>ID:WP_014565092.1 |[Lactobacillus delbrueckii subsp. bulgaricus 2038]|2038|serine/threonine pro..|2007|NC_017469(1872918):1266224-1268230:-1 ^GI:504377990^ Lactobacillus delbrueckii subsp. bulgaricus 2038, complete genome.|neighbours:ID:WP_014565091.1(-1),ID:WP_003618471.1(-1)|neighbour_genes:ribosome small subun..,serine/threonine pro..|
MINKGYLLGDRYRIVDTLGEGGMANVYLADDIILKRQVAVKIIRLDLQKDSQVLARFQREALATSELSHP
NIVSVFDVGTDHGLPYMVMEYVKGPDLKEYIREKSPIPLPQVIKIMDQILSAMELAHKHNVIHRDLKPQN
ILMDEKGNIKIADFGIAVALNQSAITQTNSVLGSVHYMSPEQTRGGMVTKQSDIYSLGIILYEALTGHVP
FNGETPVAIALKHAEDDIPSLRKQNKAIPQALENVVLKATAKDPRDRYASVAEMKADLDSSLDPSRAGEA
IYRPSHGNNDETKILPALNGKVMQAEKAKEGKAEEPKKRSFCASIKKYKWWWIGSLFPVFAILLFMFLAV
GHNNVRVPDVVNMTEKAAKTSLKSSGLAVGAVKRTYSSDVKKGKVISTTPKANSPVDKGGKVNLLVSKGS
NLTKVPDVEGLYLSTAKKKLNKLGFKVKSREAPSNEYLPGLIISQSVKAGRKVDASKTTITLVVAVALED
QPKPSSSSSSKKATFKLADLTGKSLEDAQSYAKSKKLNVKVEKDHSDSVDSGDVISTDPAAGSEVSEGDT
LTITVSKGAEQKEVKKTFTVDYQAAESSSSSSESSSSSSSSQGNHVRIYIQDDNHSLGNIYRDLYITKDT
DFTITFSVTKGDGKIKIVRDDQTVVDETISADDSESGN

>ID:WP_014565091.1 |[Lactobacillus delbrueckii subsp. bulgaricus 2038]|2038|ribosome small subun..|894|NC_017469(1872918):1265330-1266223:-1 ^GI:504377989^ Lactobacillus delbrueckii subsp. bulgaricus 2038, complete genome.|neighbours:ID:WP_014565090.1(-1),ID:WP_014565092.1(-1)|neighbour_genes:thiamine pyrophospho..,serine/threonine pro..|
MAEIVQGTVVSLIAGYYDVQTPAGVVRTRARGVFRKNREKPQVGDSVQVKLDEQGLAYLVKILPRKNRIG
RPAVANVDHVLLVISAVEPDFSTALLDRFLVFFAWQGVEVTIYLSKSDLLEKEKLAEIESQLAYYQKIGY
RVYLDRESLAAELPKQIGESEIWTLAGQSGAGKSTLLNFIKEDAGQATGAISTSLNRGKHTTRTVTLFKL
GEGFLADTPGFSAIDLTPIKLNELCTYFKEFKALSTGCKFRGCQHLHEPKCAVKDQLALGEIATFRYDDY
LAMRTEIEEGRMPEYLK

>ID:WP_014565090.1 |[Lactobacillus delbrueckii subsp. bulgaricus 2038]|2038|thiamine pyrophospho..|684|NC_017469(1872918):1264617-1265300:-1 ^GI:504377988^ Lactobacillus delbrueckii subsp. bulgaricus 2038, complete genome.|neighbours:ID:WP_014565089.1(-1),ID:WP_014565091.1(-1)|neighbour_genes:hypothetical protein,ribosome small subun..|
MDAAVLLGGPKEEWPADLKEQLKQAQAKGDLLIGVDRGALLLLELGFKPDLAIGDFDSLKADELAWVEGT
VADIRYSVPKKDWTDSELMLGIAFGDYKIDQLKVYGATGGRLDHAAINAFGILNPDLRKYANQLTLIDKQ
NLIFYRQAGSYEMKKQDYSYFGVTCLLPVEDLTIEGALYDLAPYSGDYLRSFTSNEFLPDKDSCRLSLKK
GLVAVVYSKDLDRYQMA

>ID:WP_002879711.1 |[Lactobacillus delbrueckii subsp. bulgaricus 2038]|2038|hypothetical protein|363|NC_017469(1872918):1259755-1260117:-1 ^GI:488968740^ Lactobacillus delbrueckii subsp. bulgaricus 2038, complete genome.|neighbours:ID:WP_014565086.1(-1),ID:WP_014565087.1(-1)|neighbour_genes:dihydroxyacetone kin..,ABC transporter ATP-..|
MAVKIKTKYGLIDISNGVIATVVGGAATSNYGVVGMASKNAIRDGVDSILSRANYKRGVVVKSDENQVTV
DVYIIVGYGLKISEVSRNVQDSVKYNLRSQLGIDTKAVNVVVQGVKVLDD

>ID:WP_014565086.1 |[Lactobacillus delbrueckii subsp. bulgaricus 2038]|2038|dihydroxyacetone kin..|1665|NC_017469(1872918):1258071-1259735:-1 ^GI:504377984^ Lactobacillus delbrueckii subsp. bulgaricus 2038, complete genome.|neighbours:ID:WP_003618484.1(-1),ID:WP_002879711.1(-1)|neighbour_genes:ATP-dependent DNA he..,hypothetical protein|
MVLSEISSKEFRDMVRIASHRMSKNVQFVNDLNVFPVPDGDTGTNMNLTMESGAKAVSENASSSVGDLTE
SLAKGMLMGARGNSGVITSQLFRGFYKATQGKTTLNAQELANAFSNGVATAYKAVMKPVEGTILTVARVG
AQAGANKANETDDVEEVMQAIVEGAKEALKSTPDLLPVLKQVGVVDSGGQGLVFIYEGFLEGLLGENLDD
KYVPDADDMNSLINATHHQAVQGQLATSDIANGYCTEIMVDLKADVPNKKPFDLEEFRSYLSELGDSLLA
VSDGEIAKVHVHTEYPGKVFLYGSQFGQLGKIKIDNMRIQHETIVDNEQEQQESVDFAVIAVASGNGVRK
LFESEGVNRIISGGQTMNPSTQDIMDAITKSGAKQAIILPNNGNIIMSAKQAAEVAEIPVGIVPSKTIQQ
GLTAMLAFNPEASVDANVEAMTDELGSVKSGEVTRATRDTEINGVEIHKGNFIGIVEGTIVVDDVDPIVA
TVAMIEKMLDEDSEIVTVMYGSDSTEEEAQAVVDRLEAAHEDDDCEFEIYDGGQPVYNFLISVE

>ID:WP_004560809.1 |[Lactobacillus delbrueckii subsp. bulgaricus 2038]|2038|phosphate acyltransf..|993|NC_017469(1872918):1255009-1256001:-1 ^GI:490697204^ Lactobacillus delbrueckii subsp. bulgaricus 2038, complete genome.|neighbours:ID:WP_003618489.1(-1),ID:WP_003618484.1(-1)|neighbour_genes:acyl carrier protein,ATP-dependent DNA he..|
MRKIAIDAMGGENAPEAIVEAVLKAKPELPEDKFIFFGDEGKMKELLPAGDDQIEIVATTEVILDEDEPV
KAMRTKKDSSMVVAANWVKEGKADALLSLGNTGALLTCGIFIVGRIKGVARPGLMPTMPVESSDDGFNII
DVGANATSKPEYLLQWAEMASYYAEKVRGVSKPRVALLNNGAEFDKGDDLHKEVYQLLQDSSLNFTGNIE
GHELLQGKADVVVTDGFTGNAVLKSIEGTGSVIIHMLKDGLLNNGVKAKLGALLAKDALKSVASRFDKDK
YGGAVLLGLNSPVVKQHGRSDARAVYYAVKQIDKILTEDLTNTFKQEFSK

>ID:WP_003618489.1 |[Lactobacillus delbrueckii subsp. bulgaricus 2038]|2038|acyl carrier protein|243|NC_017469(1872918):1254705-1254947:-1 ^GI:489714357^ Lactobacillus delbrueckii subsp. bulgaricus 2038, complete genome.|neighbours:ID:WP_003618492.1(-1),ID:WP_004560809.1(-1)|neighbour_genes:dipeptide/oligopepti..,phosphate acyltransf..|
MTEAEIFDKIATLIADNFQLDKDKITMDTNFTKDLNADSIDLVEFIMQLEDEFGAEIPDEDAAKIITVAD
AVAYIKSHQG

>ID:WP_014565082.1 |[Lactobacillus delbrueckii subsp. bulgaricus 2038]|2038|chromosome segregati..|3561|NC_017469(1872918):1242337-1245897:-1 ^GI:504377980^ Lactobacillus delbrueckii subsp. bulgaricus 2038, complete genome.|neighbours:ID:WP_003618509.1(-1),ID:WP_004560804.1(-1)|neighbour_genes:signal recognition p..,ribonuclease III|
MPLTSLILEGFKSFADKTVIDFTKGITGIVGPNGSGKSNITEAIRWVMGEGSAKSLRGRNMKDVIFAGSQ
FRKPLNRAEVTMVFDNRDRELDFSADQVSITRRILKSGDNEYLINQQPVRLRDVRALFLDSGISQNSLAI
ISQGRVDQILNSQARERRGIFEEAAGVLHFKQQKQQAQRQLETTNDNLIRINDLVNELEKRLEPLHEQSS
LAQEYQFQKAALDEDLKTLLAFEIADLDQEEREVSQKLAKSQELLSRLDAEVKQSQAKLAAKRQEFQLES
QKRDQVQAEVLKLTNRLSEINTSLQVSQQSRQFDQATRLEYQRQLADLKENLAATDAEISKLADQEAEYA
GQLDQLKCKRQKLVDQLKEDPASLKLKVEDLRSQYIQTLQDQTSVNNQLVYLEGEIKRAKESKDQRYEDA
SSQLAKSQEELEGLRLKEQKLRAENDQLQAELKEASDQLGKLAAEQQVAQKQLQADLTNLQRLTARRDAL
VNIQKRHDGYYAGVKQVLNQPDRFPGIIGAVGELLTFPADLEAAMTTALGGNVQSLVAKDRMAAKDAIQQ
LKVRRLGRATFLPLDALRYRAIPASTRQALERFAGFQGLASELVEAKGDTDISEAIQYLLGSIIIVDNMD
TALAVSRQIGHYRVVTLDGDVISPGGAMTGGARNQRNNSPLQTTAEINKTTAMLEELERQFHIKEEKLAG
LDKQVKDKQETREQISRDLQSLQQDLSAAVLTFQSQEKEVKRLESAVQLYQAQQAEQAAYLADLTDKEKA
QKIKKEELAALADQQKRDLASLQETIQNYTDLNQGVQEKLAELDPQLAVLANKQENLQARKAELGRQKAA
IQKQIGQLEEKLAALDNSSQLSARKKEELGLEKDRLLAEQKDKQADLDAASQLLGQLNGQINQLEAVATR
NYDLRKDAASEQEELSVKLATVKGQLKQHLDSLREDYSLTYEAALSQAKLENTEENQQNLRRSVKLHRMS
LEDIGPVNLGAIDEYKEVKDRYDFLNGQQNDLLEARSNLQQSMDELDQEVKGRFGQTFQQISASFSRLFP
VVFGGGNARLTLTDPDNLLESGVEIIAQPPGKKLQRLSLLSGGERSLTAITLLFAMLEVNPVPFCVLDEV
EAALDDANVARFARFLRQYDSQTQFIVITHRRGTMEQADQLYGVVMQESGVSQILSVSLKDLKDEV

>ID:WP_011678415.1 |[Lactobacillus delbrueckii subsp. bulgaricus 2038]|2038|transcriptional regu..|342|NC_017469(1872918):1239147-1239488:-1 ^GI:499997697^ Lactobacillus delbrueckii subsp. bulgaricus 2038, complete genome.|neighbours:ID:WP_014565079.1(-1),ID:WP_003618509.1(-1)|neighbour_genes:signal recognition p..,signal recognition p..|
MDELSKNEALGDLYAMYSALLTQGQQDYFEDYYYNDLSLGEIADNRHVSRQAVYDNLRRSAKSLEKYEDK
LRLLASYSQLEEGISQALASLAAGDQETAKLQMEDLLQIIRGE

>ID:WP_014565079.1 |[Lactobacillus delbrueckii subsp. bulgaricus 2038]|2038|signal recognition p..|1404|NC_017469(1872918):1237742-1239145:-1 ^GI:504377977^ Lactobacillus delbrueckii subsp. bulgaricus 2038, complete genome.|neighbours:ID:WP_011544017.1(-1),ID:WP_011678415.1(-1)|neighbour_genes:rpsP,transcriptional regu..|
MAFENLSERLQKALRNLTGKGKISEEDINAASREIRLALLEADVNFKVVKDFIKTIKKRALGQEVQESLT
PGQQVIKIVNEELTKMMGEEAVGLTKSPHIPTVIMMVGLQGTGKTTTVGKLAYRLMKEEKARPFLIAGDI
YRPAAIDQLKQIGADLKVPVYSDPEEKSVAKIVEDGLAEAAVHRNDYVIIDTAGRLEIDEPLMKELEEVK
AVSQPDNILLVVDAMTGQVAADVAKTFNERLDVTGVILTKLDGDTRGGAALSIRAITGKPILFTGQGEKL
TDLEVFHPDRMASRILGMGDMLTLIEKAQQDYDAKQAEKVAQKMRENTFDFNDFIDQLEQVQKMGPLDEI
MKMIPGMANNPQLKNFSIDEKQIAHTKAIVYSMTPAEREDESLLNPSRRRRIAAGSGVPIVEVNRMIKEF
KTAKDMMSKVTKGNFKDLEKLPGMNSPMAKMAMRRMGRASRRRRPRK

>ID:WP_003618524.1 |[Lactobacillus delbrueckii subsp. bulgaricus 2038]|2038|ribosome maturation ..|504|NC_017469(1872918):1236783-1237286:-1 ^GI:489714392^ Lactobacillus delbrueckii subsp. bulgaricus 2038, complete genome.|neighbours:ID:WP_004560797.1(-1),ID:WP_011544017.1(-1)|neighbour_genes:tRNA (guanosine(37)-..,rpsP|
MNYYNVGKIIATHGLKGEVKVALTTDFPEDRFRAGSRLYLGDDSREVTVAAGRPFKQFWLVTFAEITDID
QAEKLKGTEILISEEDQGELPDGVYYYRELLGCKVLDDESGEEIGELTDIEAPGANDIWEVTDKNGKSFW
LPYIPQVVKSVDIDKKEVRVELMEGLR

>ID:WP_004560797.1 |[Lactobacillus delbrueckii subsp. bulgaricus 2038]|2038|tRNA (guanosine(37)-..|738|NC_017469(1872918):1236046-1236783:-1 ^GI:490697192^ Lactobacillus delbrueckii subsp. bulgaricus 2038, complete genome.|neighbours:ID:WP_004560796.1(-1),ID:WP_003618524.1(-1)|neighbour_genes:hypothetical protein,ribosome maturation ..|
MNINVLTLFPEMFTPLQVSLLGRGQEDGKWKLNLVNFRDFSDRPHKSVDDTPYGGGAGMVLQVKPIKDAL
DSLENKGKVIITAPQGKTFNEQMAQEWSKEENLTFICGHFEGFDQRVYDLADEMVSIGDYVLTGGELPTM
SMIDATVRLLPGILGNALSTVEESFSDGLLEYPQYTRPADFEGQKVPEVLLSGNHGKIDEWRHYQALKAT
KLHRPDLLEKRDLTPEEVRMLRQIREDEQAEEDKL

>ID:WP_004560790.1 |[Lactobacillus delbrueckii subsp. bulgaricus 2038]|2038|hypothetical protein|534|NC_017469(1872918):1224490-1225023:-1 ^GI:490697185^ Lactobacillus delbrueckii subsp. bulgaricus 2038, complete genome.|neighbours:ID:WP_014565072.1(1),ID:WP_014565075.1(-1)|neighbour_genes:sugar transporter,ATP-dependent helica..|
MSVSKRPISSFQELEIAADDSDEIHFKLNGQQWLLVDDGNPLTPASKTLINCDLPEEQQFFANTEEFLTC
QIGGQSLADCWPQMSEVAVWSVQFDSLEEFVQAIKDGCDIKFSLAGRQYSLVQSSERKVYRQLTWRLEKS
GQMKVEKFADLKQLLAFEIAGQSLGKQWSAMKNVDYG

>ID:WP_014565072.1 |[Lactobacillus delbrueckii subsp. bulgaricus 2038]|2038|sugar transporter|849|NC_017469(1872918):1222467-1223315:1 ^GI:504377970^ Lactobacillus delbrueckii subsp. bulgaricus 2038, complete genome.|neighbours:ID:WP_003618548.1(1),ID:WP_004560790.1(-1)|neighbour_genes:LexA repressor,hypothetical protein|
MNIIIALLPAIGWGVMPWIVNKVPNSKPANQIFGVGMGATIVGIIVTLIQHPAISMPVFSLSLLSGALST
IGQIGQFISFTRIGVSKTMPFSTGLQLVGNTIIGALIFGEWKTSNNFIFGIIALVIIMVGVILTAYTEKG
NGFTQKTTNKDILFLVLTTIGYLAYSAFPKTITADAESMFLPQTLGILLGSVIYLAFSGNKAAFKEKASY
LDLFAGISFGIAAYAYIISAQVNGVTNAFIYGQLSVIISTIGGMTLLGERKQGKELVATLAGLCLIVVGA
IL

>ID:WP_003618548.1 |[Lactobacillus delbrueckii subsp. bulgaricus 2038]|2038|LexA repressor|621|NC_017469(1872918):1221646-1222266:1 ^GI:489714416^ Lactobacillus delbrueckii subsp. bulgaricus 2038, complete genome.|neighbours:ID:WP_003612057.1(-1),ID:WP_014565072.1(1)|neighbour_genes:hypothetical protein,sugar transporter|
MATHDSKQLEILQYIYDTVENRGFPPTVREICAAVGLSSTSTVHGHLTRLERKGYLIKDATKPRALEITH
AGLDALGIKPKDIPVIGVVTAGQPILAVQDVEDYFPLPPNLASDAGELFMLRVHGTSMINAGILNGDYVI
VRKQTTAQNGEIVVAMTDDGEATVKRFFKEDLHYRLQPENDAMDPIILNHVQILGKVVGLYRTNID

>ID:WP_003612057.1 |[Lactobacillus delbrueckii subsp. bulgaricus 2038]|2038|hypothetical protein|237|NC_017469(1872918):1221256-1221492:-1 ^GI:489707920^ Lactobacillus delbrueckii subsp. bulgaricus 2038, complete genome.|neighbours:ID:WP_002876770.1(-1),ID:WP_003618548.1(1)|neighbour_genes:hypothetical protein,LexA repressor|
MTEADQVRKRINELYKKKQESGLTEAEEAERKELHKQFIANFRAGFKQQLDSLVIVDDQGKDVTPEKAKQ
IQKKKVLR

>ID:WP_002876770.1 |[Lactobacillus delbrueckii subsp. bulgaricus 2038]|2038|hypothetical protein|225|NC_017469(1872918):1220919-1221143:-1 ^GI:488965753^ Lactobacillus delbrueckii subsp. bulgaricus 2038, complete genome.|neighbours:ID:WP_014565070.1(-1),ID:WP_003612057.1(-1)|neighbour_genes:ABC transporter ATP-..,hypothetical protein|
MNLGLAIFLIILAALLGAVAGFYGARTYMKNYFKKNPPITREMVETMMSQMGQKPSAKKVNQVMNMIKHQ
AAKN

>ID:WP_014565070.1 |[Lactobacillus delbrueckii subsp. bulgaricus 2038]|2038|ABC transporter ATP-..|1761|NC_017469(1872918):1219049-1220809:-1 ^GI:504377968^ Lactobacillus delbrueckii subsp. bulgaricus 2038, complete genome.|neighbours:ID:WP_003618556.1(-1),ID:WP_002876770.1(-1)|neighbour_genes:multidrug ABC transp..,hypothetical protein|
MATFSKLGWFFKAHRKRYALGITALVLTSAANLVSPRILGMMADQLDTGKISWQQFFSYVLAILLAALAL
YACRYFWRKQIYGGAAILEKELRGRLFWHFMQMDRTFFQRYRTGDLMARATNDVQAVQNVAGDGILTLID
AIFTGGTTLLAMMILVDWRLTLAAMLPLPLLAFCARYLGDRLHDAYMDSQAAFSRLNNKTQESLSGIKVL
KTFGQGKEDAAAFNKMTYETVDINKKVFRIDSLYDPMITMIIGITYIITIIYGGRLVLSKAISLGQLISF
LSYIGAMVWPMFAIGYLFNVLERGSASYDRIMSLLNEKSLIVDSDSMDKEQKLTGDLRYHVTSFAYPDEP
DKAALGAVDFDLKNGQTIGLVGRVGSGKTTIIQLLMREFDNYKGRITFAGHDIRQIPLDVYLKEISYVPQ
NNFLFSMSVRDNIAFAKPDASQVEVEAAAKKSAIHDDILAFPNGYETMIGENGVSLSGGQKQRMSIARAL
LHDSEILILDDALSAVDAKTEKAILTKLRQEREKKITVIAAHRLSSVMDADLILVMQDGQVAERGTHEEL
LAKGGWYAQMWQRQELAQKVGEDDDE

>ID:WP_003618556.1 |[Lactobacillus delbrueckii subsp. bulgaricus 2038]|2038|multidrug ABC transp..|1791|NC_017469(1872918):1217266-1219056:-1 ^GI:489714424^ Lactobacillus delbrueckii subsp. bulgaricus 2038, complete genome.|neighbours:ID:WP_003618557.1(1),ID:WP_014565070.1(-1)|neighbour_genes:hypothetical protein,ABC transporter ATP-..|
MNNEDFQSVWQQPISTKEQGQILKRLWTFVWLYKGELLTAVLGMVAVSAINMLLPTWLQYYMDHYLKAGK
VDFSTVYYVALIYGIGVVFKAVCQFTYEYLYALAGEKALEKVRRVLYAKIHTLGMRYFDQTPAGSILSRV
TNDTMTLGNFMKVFSAFLLGIVSMVTALIAMYMADPVAGGIVTAFIPLIVGAIWLYNRVNSKIYHEYRAR
NSLINTKLEESIAGISVIQQFRQEKRIDDDFEKINRQQMQTRFKLIRTNGLLLSPFTTLLYSLALTCVLV
WFGYPLRATFVPAGMIYAFANYVQNFFNPLSDMMNSLTFFTDGIVAGKRIFKILDQEEYEPEQKELADAK
ITEGKIEFKHVSFSYDGKHDVLRDVSFTLNPGETLGIVGHTGSGKSSIINVMMRFYEFHSGQILLDGTDI
RDFSKAELRQKMGLVLQEPFMFYGDVASNIRLYNDKITDEQIEEAAKTVQADRFIEKLPGKYHAKVIEGG
SEFSSGERQLISFARTLVTNPKILILDEATANVDTETESLIQAGLKKLRQGRTTLAIAHRLSTIADADQI
IVLDKGRIVEHGKHEDLLAQKGYYYDLYTLQQNREN

>ID:WP_003618557.1 |[Lactobacillus delbrueckii subsp. bulgaricus 2038]|2038|hypothetical protein|435|NC_017469(1872918):1216783-1217217:1 ^GI:489714425^ Lactobacillus delbrueckii subsp. bulgaricus 2038, complete genome.|neighbours:ID:WP_014565069.1(-1),ID:WP_003618556.1(-1)|neighbour_genes:homoserine dehydroge..,multidrug ABC transp..|
MADYFYVHKKILPDYLEKVLEAREMLDSREAATVTEATERVGISRNTYYRYKDYVFRAKDPARGQQAVLS
LLLADLPGALSAVLTCVTDHRASVLTISQAIPLASHASVLMSLDLAGLKGDINTLLADLKSLPFVKNLQL
AGLE

>ID:WP_003613743.1 |[Lactobacillus delbrueckii subsp. bulgaricus 2038]|2038|aspartate-semialdehy..|987|NC_017469(1872918):1213174-1214160:-1 ^GI:489709606^ Lactobacillus delbrueckii subsp. bulgaricus 2038, complete genome.|neighbours:ID:WP_003618565.1(1),ID:WP_004560784.1(-1)|neighbour_genes:1-acyl-sn-glycerol-3..,aspartate kinase|
MKIGILGATGAVGRQMLECIEERQLPVEELRVFASERSKGKKLPFAGQELTLEVVSQERLNGLDYVLGAV
SNSLSKEYRPLVEKSGAVYIDNSSAFRQEDGVPLVVPEINGQDALDHHGVIANPNCSTAITLMALAPIAK
LSPIKAINACTYQAVSGAGMGGISELKDEVTALTKGESVEAKVFPAQIAFNVIADIGSPLENGYTTEEMK
MQNEGRKILHLPDLLVTCTCVRVPVYRSHSIAVTVVTEEPVSVEAAENAIAAFDGDLLVTDHTPTPLENS
DKDIVQVGRLRRDLTNPNGLTLWCTGDQIRKGAATNAVQIMEYLENNK

>ID:WP_003618565.1 |[Lactobacillus delbrueckii subsp. bulgaricus 2038]|2038|1-acyl-sn-glycerol-3..|615|NC_017469(1872918):1212478-1213092:1 ^GI:489714433^ Lactobacillus delbrueckii subsp. bulgaricus 2038, complete genome.|neighbours:ID:WP_014565068.1(-1),ID:WP_003613743.1(-1)|neighbour_genes:hypothetical protein,aspartate-semialdehy..|
MLYRIFRPIARFIVWVLNGHLHVHHKERLPEGTYILVAPHRNWWEPILFALAASPTEFMFMTKQELFKNP
VLRWILNNAHAFPVNREHPSPSVIKIPVKGLKSEGLSLIMFPSGTRHSASLKSGALVIARMSGRPLLPAV
YQGPLTFKGVLQRKGIEINFGNPIVIDRKTKLTPETEAAYNQQLEDAWKQIDQELDPDFHYEAK

>ID:WP_014565068.1 |[Lactobacillus delbrueckii subsp. bulgaricus 2038]|2038|hypothetical protein|1011|NC_017469(1872918):1211397-1212407:-1 ^GI:504377966^ Lactobacillus delbrueckii subsp. bulgaricus 2038, complete genome.|neighbours:ID:WP_014565067.1(-1),ID:WP_003618565.1(1)|neighbour_genes:30S ribosomal protei..,1-acyl-sn-glycerol-3..|
MIELKENERIDYMLGDQLKIIQDGQSFAFSLDTLLLAYWAKEAIKNRSKVVELCSGNAAASLYMAAFNKA
HYDDVELQEDIVSKARRSVELNDMQDRITVHQGNVKDAGSFLRKDSYDVVVVNPPYFKAPAGHKLNPDRS
KAIARHELEINLEEIIAVSAGLLKMKGKMFMVHRPERLGEIINYGFKHDLAVKTVQPFVSRRGQDANLVI
VEAVRSGKGDGLVLRDAIEVHEANGSNTPAIKEILEAKLPEEKHYFYVLLCSDGSFYGGYTNDLKKRLGA
HNSGKGAKYTKSRRPVEMIYLEEYADKRTAMQREYWFKHHDRAWKEKFLHEQGVKF

>ID:WP_014565067.1 |[Lactobacillus delbrueckii subsp. bulgaricus 2038]|2038|30S ribosomal protei..|762|NC_017469(1872918):1210472-1211233:-1 ^GI:504377965^ Lactobacillus delbrueckii subsp. bulgaricus 2038, complete genome.|neighbours:ID:WP_004560782.1(-1),ID:WP_014565068.1(-1)|neighbour_genes:elongation factor Ts,hypothetical protein|
MSVVSMKQLLEAGVHFGHQTRRWDPKMKPYIFTQRNDIYIIDLQKTIKMLDDAYNYVKAVAQDDGVFLFV
GTKKQAQEAIAEEATRAGQYYVNQRWLGGTLTNWTTIQSRVKRLKDLKKMAEDGTFDVLPKKEVSLLTKE
MDKLQKFLGGIEDMPRIPDVMFVVDPKKEKIAVHEANKLGIPVVAMVDTNTDPTPIDVIIPSNDDAIRAI
RLIAGTMADAVIEGKQGADNADVEKELSESAEENSAEEVDDAE

>ID:WP_004560782.1 |[Lactobacillus delbrueckii subsp. bulgaricus 2038]|2038|elongation factor Ts|1029|NC_017469(1872918):1209381-1210409:-1 ^GI:490697177^ Lactobacillus delbrueckii subsp. bulgaricus 2038, complete genome.|neighbours:ID:WP_003618573.1(-1),ID:WP_014565067.1(-1)|neighbour_genes:pyrH,30S ribosomal protei..|
MANITAKQVKELRETTGAGVMDAKKALVEAEGDMQRAIEIIHEKGEAKAAKKANRIAAEGLTGVYVDGNV
AAIVEVNAETDFVAQNEQFKTLVNETAETIAKGKPANNEEALALTMPSGESLEEAYVNATATIGEKISFR
RFAVLEKTDDQHFGAYQHNGGHIGVLTVVEGGDEALAKHIAMHIAAMSPKVLSYKELDPAFVREELAQLN
HKIDQDNESRAMVNKPALPHLKYGSKAQLTDEVIAQAEEDIKAELKAEGKPEKIWDKIIPGKMARFMLDN
TKVDQENTLLAQLYVMDDSKTVEQYLESVNASVVSFVRFEVGEGIEKKQEDFAAEVAAQMKN

>ID:WP_003618573.1 |[Lactobacillus delbrueckii subsp. bulgaricus 2038]|2038|pyrH|726|NC_017469(1872918):1208506-1209231:-1 ^GI:489714441^ Lactobacillus delbrueckii subsp. bulgaricus 2038, complete genome.|neighbours:ID:WP_004560781.1(-1),ID:WP_004560782.1(-1)|neighbour_genes:ribosome recycling f..,elongation factor Ts|
MSQVKYNRIILKISGEALAGEKGTGIDPTVIKKLAHEIKLVHDMGVQIGVVCGGGNMWRGETGAKLGMER
AQADYMGMLATIMNGLALQDGLETAGVQTRLQTSISMRQVAEPYIRRVAISHMEKNRVVIFGGGTGNPYF
STDTTAALRAAEINADVILMAKNGVDGVYTADPNLDPSAKKFAELTQLDMISKGLQVMDRTASSLSMDTH
IPLIVFNVNTPGNIKRVVEGENIGTIIRGDK

>ID:WP_003618576.1 |[Lactobacillus delbrueckii subsp. bulgaricus 2038]|2038|isoprenyl transferas..|732|NC_017469(1872918):1207215-1207946:-1 ^GI:489714444^ Lactobacillus delbrueckii subsp. bulgaricus 2038, complete genome.|neighbours:ID:WP_003618579.1(-1),ID:WP_004560781.1(-1)|neighbour_genes:phosphatidate cytidy..,ribosome recycling f..|
MDKNKQLNHLAIIMDGNGRWAKKRKMPRFMGHKAGMDNVEKIALAADELGIKVLTLYAFSTENWARPKDE
VNYLMKLPVKFFDKFMPCLQAHNVKVNIMGYLDALPESTREVVERAMAETAANTGLVLNFAFNYGSRKEI
VSAVQALAKEAASGEITPEEITEDMVSAKLMTAKFAPYSDPDLLIRTSGEQRISNFLLWQIAYSELAFTD
KAWPDFDENDLAEMVKIYQHRDRRFGKLDETDS

>ID:WP_003618579.1 |[Lactobacillus delbrueckii subsp. bulgaricus 2038]|2038|phosphatidate cytidy..|798|NC_017469(1872918):1206412-1207209:-1 ^GI:489714447^ Lactobacillus delbrueckii subsp. bulgaricus 2038, complete genome.|neighbours:ID:WP_003618581.1(-1),ID:WP_003618576.1(-1)|neighbour_genes:RIP metalloprotease ..,isoprenyl transferas..|
MKQRVITAVVALLIFIPVLVAGGMWIDWLAAFVAAVGISEVFLMKKQILVSVDFTLAALATLTWTVPNSF
FGFLPKNWSKWGVFYALVMILLTWTVLSKNKTTFDDIGVYVLSSLYIGTGFHYLAAIRNSDPVYGLWRLL
FAFVIVWTTDTAAYMVGRKFGKHKLWPVISPSKTWEGSIGAVIIAVIVTAIYVNLAPVGGDKTSLIIASF
FLSIAGQMGDLVESAYKRFYGVKDSGKILPGHGGILDRFDSTLFVLPIVALIFGI

>ID:WP_011544003.1 |[Lactobacillus delbrueckii subsp. bulgaricus 2038]|2038|ribosome maturation ..|477|NC_017469(1872918):1198482-1198958:-1 ^GI:499863269^ Lactobacillus delbrueckii subsp. bulgaricus 2038, complete genome.|neighbours:ID:WP_041814374.1(-1),ID:WP_014565066.1(-1)|neighbour_genes:transcription termin..,polC|
MPKNLTPILEAIEPVIIGHDCELVDLEYVKEKSQDYLRIYVDKQPNGIDIETIAELSELVGEKLDSMQPD
PLPDPYILELSSPGLERPIKKEQDWEKAKGQYIHVGLYQKLEGEKVFEGHLLDLDDQEIKLEIKIKTRRK
QLTIPRKQIASARFAIEF

>ID:WP_041814374.1 |[Lactobacillus delbrueckii subsp. bulgaricus 2038]|2038|transcription termin..|1221|NC_017469(1872918):1197242-1198462:-1 ^GI:754200632^ Lactobacillus delbrueckii subsp. bulgaricus 2038, complete genome.|neighbours:ID:WP_002876722.1(-1),ID:WP_011544003.1(-1)|neighbour_genes:DNA-binding protein,ribosome maturation ..|
MSKEMLEAFDVLEKTKGIKQDVIVEAMKAALAAAYKKNYGLAENVEIDFNEKKGDFKVMALKTVVDEVQD
DRVEVSLKDALAINRAYEVGDTIKFEVTPKNFGRTAAATAKQVVMQRLREAENAHIVNEYSQYEDELVTG
TVERTDNRFVYVNIGNVEAVMDIKCDTIPGEHYNPQDRVRVLVTKVGADGKGAQIRVSRTPPDVVKRFFE
QEVPEIFDGTVEIMSIAREAGERTKIAVKSNDPNIDPVGTCVGPRGSRVQNVVNALGGENIDIVQYEEDP
SDYIANALNPAEVIAVQFEDEDDERKAFVIVPDYQLSLAIGKKGQNVRLAARLTGYKIDIRPESEVEFVD
ESEVEDETEVAEDQDLQQAAVEEADDQAEAEATEADENTEAEEAEDAEDLDLDDEE

>ID:WP_002876722.1 |[Lactobacillus delbrueckii subsp. bulgaricus 2038]|2038|DNA-binding protein|300|NC_017469(1872918):1196933-1197232:-1 ^GI:488965705^ Lactobacillus delbrueckii subsp. bulgaricus 2038, complete genome.|neighbours:ID:WP_035175627.1(-1),ID:WP_041814374.1(-1)|neighbour_genes:50S ribosomal protei..,transcription termin..|
MKKRKIPMRKDLLTDTMQPKKDLVRIVVDKEKNVSVDPSGKKPGRGAYVSLKPEKIAAARKSKVLERSLG
VKVADEFYDELFAYVDHQKARKELFGDQK

>ID:WP_035175627.1 |[Lactobacillus delbrueckii subsp. bulgaricus 2038]|2038|50S ribosomal protei..|312|NC_017469(1872918):1196622-1196933:-1 ^GI:737189964^ Lactobacillus delbrueckii subsp. bulgaricus 2038, complete genome.|neighbours:ID:WP_014565064.1(-1),ID:WP_002876722.1(-1)|neighbour_genes:translation initiati..,DNA-binding protein|
MNNREKALNLLGLATRAGKTVSGTDIVLAKLKKGKLKCIIIANDLAENSRGKIEAAVKARPTPLVDVFTE
AELSQAVGKKRKVLALTDRGFAKTLLDKIKEGV

>ID:WP_014565064.1 |[Lactobacillus delbrueckii subsp. bulgaricus 2038]|2038|translation initiati..|2478|NC_017469(1872918):1194140-1196617:-1 ^GI:504377962^ Lactobacillus delbrueckii subsp. bulgaricus 2038, complete genome.|neighbours:ID:WP_002876717.1(-1),ID:WP_035175627.1(-1)|neighbour_genes:ribosome-binding fac..,50S ribosomal protei..|
MTKKQENETSKELGMDNKKTSGKSGKLKISVSAIRKGEKKTEGKRSNTRRRANNHSNDHSKRRRPAAQDL
LKDLKQKQRADEARLDQESKAAKQEYKKSLNKAEASESKPVVKKVESVEKPAETAAEAPKVRGPKILKPS
PARLKQNQANSEKPAAKPSSSRRPSSRPSFTEAPMPENKEGRRRKSGKPGRKGQNSYADQGRGANSNRSE
QRKRKNKKHQSAPQVKKQVTQRKDRPLPESFEYEVGMNAQDLGKILHREPAEIVKKLFMLGIMINQNRSL
DKDTIELLAADYGIEAVEKVHEDISDIDNIFAQEMEESKNSENQVVRPPVVTIMGHVDHGKTTLLDRLRH
TRVSEHEAGGITQNIGAYQVRINDRLITFLDTPGHAAFSSMRARGAEITDIVVLIVAADDGVMPQTIEAI
DHAKSAGVPIIVAINKMDRPGANPAHVTEQLMQYELIPENYGGSTIFVNISAKTGMGIDELLENIILEAD
MLELKADPKQKAIGTVVEARLSRGKGPVADVLIQQGTLRVGDPIVVGDTFGRVRTMTNDKGHQVKKATPS
MPVEITGLNDVPESADKLVVFADEKTARAVGEARAQQSLQKQRENVQHVTLDNLFDTMKRESMKSVDIVL
KADVQGSAEALAQSFQKIDVEGVRVNIIHSGVGAINESDVTLASASNALIIGFNVRPTATAKSQAAQEGV
DIRLYSIIYKAIDDVKAAMQGMLEPTYEEKVIGNLTVRETWKVSKIGTIAGAFVDNGYVTRESGIRVIRD
GVVKYDGKVASLRRFKDDVKEVKAGFDCGLTIENFNDIKEGDELEAYEMQEVKPS

>ID:WP_002876717.1 |[Lactobacillus delbrueckii subsp. bulgaricus 2038]|2038|ribosome-binding fac..|363|NC_017469(1872918):1193765-1194127:-1 ^GI:488965700^ Lactobacillus delbrueckii subsp. bulgaricus 2038, complete genome.|neighbours:ID:WP_004560774.1(-1),ID:WP_014565064.1(-1)|neighbour_genes:tRNA pseudouridine(5..,translation initiati..|
MKHRKGRVEGEILRELTKIIRKNIRDPRVSNVTFTAVECSNDFSYATVYYSLLTEDEQAQKEAEAGLEKA
KGTMRHLLGQSLTMYKVPELIFKRDQSVIYGSKIDRLLADLKKQEQDRQN

>ID:WP_004560774.1 |[Lactobacillus delbrueckii subsp. bulgaricus 2038]|2038|tRNA pseudouridine(5..|897|NC_017469(1872918):1192818-1193714:-1 ^GI:490697169^ Lactobacillus delbrueckii subsp. bulgaricus 2038, complete genome.|neighbours:ID:WP_049752750.1(1),ID:WP_002876717.1(-1)|neighbour_genes:hypothetical protein,ribosome-binding fac..|
MFNGIIVIDKAAGMTSGDVVYKLRRLLKQKKIGHAGTLDPEVTGVLPIALGQATKLIELMHERPKAYVGE
GMLGLATDSYDLEGKILAERALSQPVSDQAIKAAMEKLIGEIVQQPPIYSAVRVNGKRLYEYAREGIPVE
RPKRTVQVFLYDLTAPSQFDPEKGRQTFTYEVECSKGTYVRSLVNDLGEELGLPAVMTKLRRTASSGYKL
QDAVTLEELADNLDHAEDYIQPIDSFFADYQQVDLDAALWQQVKNGAWIKLPLDADKVALRYNKTVKAIY
RAKGQGLYCPDLMLLSNE

>ID:WP_003623944.1 |[Lactobacillus delbrueckii subsp. bulgaricus 2038]|2038|bifunctional ribofla..|939|NC_017469(1872918):1176763-1177701:-1 ^GI:489719828^ Lactobacillus delbrueckii subsp. bulgaricus 2038, complete genome.|neighbours:ID:WP_003623942.1(-1),ID:WP_003623946.1(-1)|neighbour_genes:heat-inducible trans..,integrase|
MKVINLSYPFKKELTAGKVVLALGFFDGVHIGHQKLIKEARIIAVEKDLPLMVLTFDRHPKEVYAGVKDF
EYLNTPEEKAYEMSKIGVDYLVILKFTPEFSHLAPQAFVDEIIMGLKADTVVAGFDYSYGPKDVANMENL
PSFAKGRFDIKVVPKQIFAGEKIGSAEIRQAVKSGNLRLATELLGHPYLTSGKVVHGFRNGHKLGFPTAN
LELAWPKVLPKIGVYATMTQVGDSWYQSMTSVGYNVTFNDEKKIYIESNIFDFDQDIYGQQITIAWYKYL
RGEEKFADMAALSEQLKLDQVASKNYFSSLIE

>ID:WP_003623942.1 |[Lactobacillus delbrueckii subsp. bulgaricus 2038]|2038|heat-inducible trans..|1047|NC_017469(1872918):1175579-1176625:-1 ^GI:489719826^ Lactobacillus delbrueckii subsp. bulgaricus 2038, complete genome.|neighbours:ID:WP_014565057.1(-1),ID:WP_003623944.1(-1)|neighbour_genes:nucleotide exchange ..,bifunctional ribofla..|
MLTKRQELILKTIIQDFTKTHEPVGSKTVMNQLSIKVSSATIRNEMAVLEEHGLIEKTHSSSGRVPSTEG
YRYYLDNLVQPLQLPEEVYNQIGYQFDQPFNQVDEIVKEAAKILSDLTDYTAIAEGPEAKNVSITGFRIV
PLAPRQVMAILVISDGSVKNQLYTLPRHISGDEVEQVARLINDQLVGKNLSEINKQTFEQLYRSQIVGKN
APEFLELLEAVIKDAASEQMYVDGQLNLLNNIENSDLKAIKSLYELINSSSLAGELISSYSDSPSHYPVH
VRLGAELENDLLKDFSLVMAEYSVGRYGRGMIALLGPRHMPYSEMIGLMEYFRQELARKLLDYYGRFK

>ID:WP_014565057.1 |[Lactobacillus delbrueckii subsp. bulgaricus 2038]|2038|nucleotide exchange ..|618|NC_017469(1872918):1174950-1175567:-1 ^GI:504377955^ Lactobacillus delbrueckii subsp. bulgaricus 2038, complete genome.|neighbours:ID:WP_014565056.1(-1),ID:WP_003623942.1(-1)|neighbour_genes:dnaK,heat-inducible trans..|
MSKEEFPSEKDLPQEDQEKQAKAAEADKAGVKDDKKVKDDKEEAAKLADVELDQLKAEVAALTQKNKDLE
DKYLRSQAEIQNAQRRYSKERADLVKYESQRLGKDILSSVDNLERALQVKADDEASRQLKKGIEMTLEGL
VRALKDNGIEEIKADGEKFDPTLHQAVQSVSAENDDQKGHVVQVLQKGYVYKDRTLRPAMVVVAQ

>ID:WP_014565056.1 |[Lactobacillus delbrueckii subsp. bulgaricus 2038]|2038|dnaK|1845|NC_017469(1872918):1173046-1174890:-1 ^GI:504377954^ Lactobacillus delbrueckii subsp. bulgaricus 2038, complete genome.|neighbours:ID:WP_014565055.1(-1),ID:WP_014565057.1(-1)|neighbour_genes:chaperone DnaJ,nucleotide exchange ..|
MSKVIGIDLGTTNSVVAVLEGKEPKIITNPEGARTTPSVVAFKDGEIQVGEVAKRQAITNPNTIVSIKRH
MGESDYKVKVGDKAYTPQEISAMILQYIKKFSEDYLGEPVTDAVITVPAYFNDAQRQATKDAGKIAGLNV
QRIINEPTASALAYGLDKDEDDETVLVYDLGGGTFDVSVLQLGDGVFQVLSTNGDTHLGGDDFDNKIIDW
LVDGFKKENGIDLSKDKMAMQRLKDAAEKAKKDLSGVSSTHISLPFISAGEVGPLHLEVDLTRAKFNELT
DDLVQRTKIPFDNALRDAGLSVGDIDKVILNGGSTRIPAVQEAVKQWAGKEPDHSINPDEAVALGAAIQG
GVISGDVKDIVLLDVTPLSLGIETKGGVFTKLIDRNTTIPTSKSQIFSTAVDNQPAVDIHVLQGERPMAA
DNKTLGRFELTDIPAAPRGVPQIQVTFDIDKNGIVNVSAKDLGTGKEQKITIQSASGLSDEEIERMKKEA
EEHAKEDAKKKEEVDLRNEVDGLIFQTEKTLKEVDGKLADSDIQPVKDALEDLKKAQKDNNLDEMKEKKD
ALSKVAQDLAVKLYQQNSQNQQGQGGQAGPTDDGSNGANGDTVDGDFTKVDPDK

>ID:WP_003618625.1 |[Lactobacillus delbrueckii subsp. bulgaricus 2038]|2038|elongation factor 4|1839|NC_017469(1872918):1169867-1171705:-1 ^GI:489714493^ Lactobacillus delbrueckii subsp. bulgaricus 2038, complete genome.|neighbours:ID:WP_041814372.1(-1),ID:WP_014565055.1(-1)|neighbour_genes:class A sortase,chaperone DnaJ|
MDLEKLKDYQKHIRNFSIVAHVDHGKSTIADRILELTDTVSKRQLKNQMLDDMPLERQRGITIKMNSVQV
KYHANDGEDYIFHLIDTPGHVDFSYEVSRSLAACEGAVLVVDASQGVQAQTLSNTYLALENDLEILPVLN
KIDLPSADPDMAKSEIGDMLGLDASDAVEVSGKTGAGIPELLERIVTDISAPTGDLTKPLKALIFDSKYD
DYRGVVMSVRIEEGTVKPGDEIMIMNTGKKYEVTEVGVSSPHPVKEDILIAGDVGYITANIKSVRETRVG
DTITSAENPTAEALPGYRQIPPMVYSGMYPTDNRDYDDLKEALQKLQLNDASLEFEPETSQALGFGFRCG
FLGLLHMDVVQERLEQEFDLDLIMTAPSVDYHAIMPTGEVKLIDNPADLPDAGEYKELQEPYVKAEIMVP
NDFVGAVMQLCEGKRGEFQTMDYLDKYRVNVIYEMPLAEIIYDFFDQLKSSTKGYASLDYEIIGYKATNL
VKIDILLNKEPIDALSFIAHREEARDRAVQMCSLLKKLIPRQNFQVDIQGAIGSKIISRATIKPYRKDVT
WKIHTGDPDRRAKLLEKQKRGKKRMKSVGRVEVPQDAFMAVLRMNDDDINGK

>ID:WP_003623932.1 |[Lactobacillus delbrueckii subsp. bulgaricus 2038]|2038|single-stranded DNA ..|2277|NC_017469(1872918):1166912-1169188:-1 ^GI:489719816^ Lactobacillus delbrueckii subsp. bulgaricus 2038, complete genome.|neighbours:ID:WP_003623930.1(-1),ID:WP_041814372.1(-1)|neighbour_genes:adenine phosphoribos..,class A sortase|
MKWQERTAAPLASDLVEEFQLSPLTAKLFSLRGIDNEEKIDYWLHASENDLADPFLMHDMDKAVGRINQA
LDEGEKITIYGDYDADGITATAIMTEMLTIMGADVHYFIPDRFKDGYGPSLDRYKDIVADGTKLIITVDN
GATGIEEVAYAQSHGVDVIVTDHHTFKEEKPDAYALVHCNYPGQAYPFDDYCGAGVAYTIARAVLEDTAS
EFLELAMIGTIGDMVKVSGEGHVIVKRGLEMLNESSRPGLEALIRNAGLTPGMIDEEDVGFSIAPRLNAC
GRLADASLAVRLLLAESPGEAQELADQIEKLNNERKDLTQATMQAAEAQIKSRGYQKEATLTLYDPAWHE
GVMGLVANKIVEKYHKPTLMLTKNEAGLVKGSGRSSQGFNLFNALKPFEGKSITQFGGHDFACGLSTTEE
NLNQLRRDFNQSYKAGEKAPEKVQEYDGTISPLDVDLTSVYDLAQAGPFGTDNPQPVFLLDRPQISNFRP
MRKGCSFMVGPVRAVDFDHGLNQTVLPYLRQMLVKLASNTFKGKTNVQFRIVDLHYGQSLYAPAARIVDF
RGQENLLGFADKYLLFDERNLSQAMNHFGITKEQISLAKDNEDLSQQVVSVLDVPANEAQLNFVLAKPYR
QLYLRFQLDQLPGETLPSRGNFGLVWQYFLAHPGLKPNDYMQAAGQLGMDPDSIKFILRVFFTLDFVKME
EDRLLPKPSPTKKSLDDSAYYRSVKAEYAFANKLRTISSDELIRYASGLANGGLQNVN

>ID:WP_003623930.1 |[Lactobacillus delbrueckii subsp. bulgaricus 2038]|2038|adenine phosphoribos..|528|NC_017469(1872918):1166395-1166922:-1 ^GI:489719814^ Lactobacillus delbrueckii subsp. bulgaricus 2038, complete genome.|neighbours:ID:WP_003623928.1(1),ID:WP_003623932.1(-1)|neighbour_genes:transcriptional regu..,single-stranded DNA ..|
MSIDFKKYIASVKDFPNEGIIFRDITPILQDGEAFAAATHEIAEYAKSRQADVIVGPEARGFLVGTPVAI
ELGIGFVPARKPHKLPREVEAAAYDLEYGSNVLEMHKDAIKPGQRVVICDDLMATAGTMHATKELIERLG
GKVVGAAFYIELTDLKGREKFPDVDIFSLVQYTGA

>ID:WP_014565206.1 |[Lactobacillus delbrueckii subsp. bulgaricus 2038]|2038|NUDIX hydrolase|567|NC_017469(1872918):1492219-1492785:1 ^GI:504378104^ Lactobacillus delbrueckii subsp. bulgaricus 2038, complete genome.|neighbours:ID:WP_014565205.1(-1),ID:WP_014565207.1(1)|neighbour_genes:cysteine--tRNA ligas..,hypothetical protein|
MTLLTDLKNYQPFNEQEAADVKEMIYRLETGEELFLRSNLAEHFTASAWVVNPARHKALMAYHRIYDSWA
WLGGHADGDQDLLHVALKEVEEESGVKANPVTDQIYSVEILTVDGHEKKGKYVPSHLHLNVTYLLEADDS
LPIRPKEDENKAVAWFGLDEALEKSTEPWFVDRIYSKLNAKLKDYPAR

>ID:WP_014565205.1 |[Lactobacillus delbrueckii subsp. bulgaricus 2038]|2038|cysteine--tRNA ligas..|1425|NC_017469(1872918):1490653-1492077:-1 ^GI:504378103^ Lactobacillus delbrueckii subsp. bulgaricus 2038, complete genome.|neighbours:ID:WP_003612316.1(-1),ID:WP_014565206.1(1)|neighbour_genes:RNase3 domain protei..,NUDIX hydrolase|
MKLFNTLTRQKEEFKPLVPGQVSMYVCGPTVYNYIHIGNARSAIAFDTIRRYFEYKGYKVNYVSNFTDVD
DKMINEAGAEGTTVPELAERYIQAFLEDTRALNIEEATLHPRATHEIPAIIDFIQTLIDKGYAYEADGDV
YYRAKKFADYGHLSDQNIDQLEEGASQHVNDEEQGRKEDPIDFALWKGQKAADEIAWDSPWGKGRPGWHI
ECSVMSTKYLGDTLDIHGGGQDLEFPHHENEIAQSEAKTGKKFVNYWLHNGFVTVGKDEEKMSKSLHNFV
TVHDILKNVDPQVLRFFMASVQYRSQINYSEENLEQAANILGRFKNTLEGINYRLADATEGLPDPNLAKL
VTETTAKFEAAMDDDFNVQNALTAIYEALPAVNSNANAEKADKESLRLFAKKLAAWLSVFGLDVDKLLAK
EAGDDDAVIEELVAQRTEARKNKDWAKSDELRDQLKEMGVVLKDTPQGTRWSRE

>ID:WP_003612316.1 |[Lactobacillus delbrueckii subsp. bulgaricus 2038]|2038|RNase3 domain protei..|444|NC_017469(1872918):1490217-1490660:-1 ^GI:489708179^ Lactobacillus delbrueckii subsp. bulgaricus 2038, complete genome.|neighbours:ID:WP_014565204.1(-1),ID:WP_014565205.1(-1)|neighbour_genes:23S rRNA (guanosine(..,cysteine--tRNA ligas..|
MNKAQKLTEKKIDPNTLSGQTLAYLGDGIYEAAIRRHLIKGGMLKPQNLQRAATHYVSAKAQAGLIAKML
DTGFLTEEEETAYRRGRNAKTHTKAKNTSLATYEMSTGFEAVFGYLDLAGEEGRVKELIAWCIDEVESEG
TREYVFN

>ID:WP_014565204.1 |[Lactobacillus delbrueckii subsp. bulgaricus 2038]|2038|23S rRNA (guanosine(..|750|NC_017469(1872918):1489481-1490230:-1 ^GI:504378102^ Lactobacillus delbrueckii subsp. bulgaricus 2038, complete genome.|neighbours:ID:WP_011544139.1(-1),ID:WP_003612316.1(-1)|neighbour_genes:RNA polymerase sigma..,RNase3 domain protei..|
MSSTNNDFVFGRHAGIDFLKTQDSEKINKVFLAEGVQEDFAREVYRYAKKKHLIIQRVPKNKLDKLTGGE
NHQGLVLAVASFEYADFDQLLDKLDQEEAPLLLMLDNIEDPHNLGSILRSADATGVSGVIIPKRRASGLT
SVVAKTSTGAIDHVPVARVNNLVQTCQALKDRGYWIFGTAMEGDDYRKWNANGKTVLVIGNEGKGISPLL
LKQMDQTLTIPMIGHVQSLNASVATGVLLYQAFNSRHPL

>ID:WP_011544139.1 |[Lactobacillus delbrueckii subsp. bulgaricus 2038]|2038|RNA polymerase sigma..|570|NC_017469(1872918):1488800-1489369:-1 ^GI:499863405^ Lactobacillus delbrueckii subsp. bulgaricus 2038, complete genome.|neighbours:ID:WP_003621897.1(-1),ID:WP_014565204.1(-1)|neighbour_genes:hypothetical protein,23S rRNA (guanosine(..|
MGLTKERERLLISRIQKDDDEQALKELYYSCLPVIGGTIKQYFVELYDNQDWEQEALILCYKTAKRFDLK
QGKPFVGFYKVSLHNRAINLIRRGKRKKRLAASDQVYWEDVATELEQASCLIASPPAPVLDWQDLVESLS
MLELEELLLELGYKQAGEIKRQYQVNEMGLRRAKYRVKEKIKLKLRIGA

>ID:WP_003621897.1 |[Lactobacillus delbrueckii subsp. bulgaricus 2038]|2038|hypothetical protein|216|NC_017469(1872918):1488517-1488732:-1 ^GI:489717781^ Lactobacillus delbrueckii subsp. bulgaricus 2038, complete genome.|neighbours:ID:WP_014565202.1(1),ID:WP_011544139.1(-1)|neighbour_genes:1-deoxy-D-xylulose-5..,RNA polymerase sigma..|
MSEIVKTALLDRSMKEVFDWSDSDTPVRDALWDYFMESNGHNTDKTEEAMLPFMSDSDDKIIAFVNENLK
K

>ID:WP_002876495.1 |[Lactobacillus delbrueckii subsp. bulgaricus 2038]|2038|50S ribosomal protei..|150|NC_017469(1872918):1485410-1485559:-1 ^GI:488965475^ Lactobacillus delbrueckii subsp. bulgaricus 2038, complete genome.|neighbours:ID:WP_003621909.1(-1),ID:WP_041814550.1(1)|neighbour_genes:preprotein transloca..,1-deoxy-D-xylulose-5..|
MAVKKAALACSVCGSRNYSITANSNRTKRLELNKFCKHCGKKTLHKETR

>ID:WP_003621909.1 |[Lactobacillus delbrueckii subsp. bulgaricus 2038]|2038|preprotein transloca..|171|NC_017469(1872918):1485233-1485403:-1 ^GI:489717793^ Lactobacillus delbrueckii subsp. bulgaricus 2038, complete genome.|neighbours:ID:WP_014565198.1(-1),ID:WP_002876495.1(-1)|neighbour_genes:transcription termin..,50S ribosomal protei..|
MIKFFKSVGQEMKLVHWPSAKENRRDTANVVVTSLFYAIFLGSLDWAFAKLIQLVL

>ID:WP_014565198.1 |[Lactobacillus delbrueckii subsp. bulgaricus 2038]|2038|transcription termin..|555|NC_017469(1872918):1484587-1485141:-1 ^GI:504378096^ Lactobacillus delbrueckii subsp. bulgaricus 2038, complete genome.|neighbours:ID:WP_002876501.1(-1),ID:WP_003621909.1(-1)|neighbour_genes:50S ribosomal protei..,preprotein transloca..|
MVESAKKQWYVLHTYSGFEDKVRSDLLSRAQSLGMQDYIFRVVVPQEPKIEDVRGKREEVNEKVFPGYVL
VEMVMTDESWFVVRNTPNVTGFVGSHGGGSKPSPLYEEEVRAILQMQEGEATEKVDYDYEVGESVMITEG
AFNGMVGKIAEIQDDKKKIFLTIDMFGHATTAELDFDQVKKMED

>ID:WP_002876501.1 |[Lactobacillus delbrueckii subsp. bulgaricus 2038]|2038|50S ribosomal protei..|426|NC_017469(1872918):1484036-1484461:-1 ^GI:488965481^ Lactobacillus delbrueckii subsp. bulgaricus 2038, complete genome.|neighbours:ID:WP_003621915.1(-1),ID:WP_014565198.1(-1)|neighbour_genes:50S ribosomal protei..,transcription termin..|
MAKKVINVVKLQIPAGAATPAPPVGPALGQAGINIVGFTKDFNARTADQKGMIIPVVITVYEDRSFDFVT
KTPPAPVLLKQAAGIQKASGEPNKNKVGSVTTAQVKEIAETKMKDLNAASIEAAMRMVEGTARSMGIEVK
D

>ID:WP_003621915.1 |[Lactobacillus delbrueckii subsp. bulgaricus 2038]|2038|50S ribosomal protei..|696|NC_017469(1872918):1483257-1483952:-1 ^GI:489717799^ Lactobacillus delbrueckii subsp. bulgaricus 2038, complete genome.|neighbours:ID:WP_014565197.1(-1),ID:WP_002876501.1(-1)|neighbour_genes:glycosyl transferase,50S ribosomal protei..|
MPKHGKKYVEAAKKVDSNKLYSVEDAIKLVKETSYANFDASVEVSYNLSVDPKQADQQIRGSIVLPNGTG
KSVKVIVFAEGPQAEAAKAAGADEVGADDLVEKVQNGYLDFDVVIATPMMMAKVGRLGRVLGPKGLMPNP
KTGTVTMDTAKAVQNVKAGQVEYRVDRQASIHTAIGKVSFTEEQLTENFRALQNAILRAKPASAKGQYIK
SCAVAATFGPGIKLDPIALMA

>ID:WP_014565197.1 |[Lactobacillus delbrueckii subsp. bulgaricus 2038]|2038|glycosyl transferase|1005|NC_017469(1872918):1482090-1483094:-1 ^GI:504378095^ Lactobacillus delbrueckii subsp. bulgaricus 2038, complete genome.|neighbours:ID:WP_003623729.1(1),ID:WP_003621915.1(-1)|neighbour_genes:ammonia permease,50S ribosomal protei..|
MEKLLTLIVPCYNSAEYLNRCVDSLLPGGDRVQIILVDDGSTDETGRMLDDYQAKNLNLDLEVVHQENAG
HGGAINNGLRLAKGKYVKIVDSDDWLDQEAYKEVLDYLESNPEVDLFLANYVYDKPAAGHQRVIKFPHLP
VGRTFSWDEVKLRIGQYFMLHSVIYNRKVLDRAKVTLPTKVSYDDNIFVFEPMVQVQTMRYLPVNLYHYF
IGRDDQSVNEKVMLKKIDQQILINKQLIVFYASQVSKRAPYAKYMKYFLEAATGVTSVILIRGKKKEYIA
KKDELWQFLKTYDLETYKSFKRRLVGYFVSRDVLPMRQMVSGAYLILQRLYSFN

>ID:WP_003613912.1 |[Lactobacillus delbrueckii subsp. bulgaricus 2038]|2038|hypothetical protein|402|NC_017469(1872918):1480118-1480519:1 ^GI:489709775^ Lactobacillus delbrueckii subsp. bulgaricus 2038, complete genome.|neighbours:ID:WP_003621925.1(-1),ID:WP_003623729.1(1)|neighbour_genes:50S ribosomal protei..,ammonia permease|
MKSKLIDIFYFFLAGISGTLAVFSMFKDHSAASIAMDVLFLIISAYFIVRGFLDIESENKKLSKNWQILS
WIAWCLLLLGVILTLTGYKLGINGLGWGGFVLFLLCSFVVPEQANDKNFHVKRRDETGFDDKN

>ID:WP_003621925.1 |[Lactobacillus delbrueckii subsp. bulgaricus 2038]|2038|50S ribosomal protei..|510|NC_017469(1872918):1477437-1477946:-1 ^GI:489717809^ Lactobacillus delbrueckii subsp. bulgaricus 2038, complete genome.|neighbours:ID:WP_003621928.1(-1),ID:WP_003613912.1(1)|neighbour_genes:rplL,hypothetical protein|
MSQAIIAAKAKFVEEFAEELKSAKSIVVINYLGLTVDQVTAFRAELRESNAKMKVVKNTYLRRAAAQAGL
DDLAPVFVGPSAVIYTDDEDNVTAPARIAADYAKKFDVVEIKGGALEGQVATKEQVEELAAIPGREGLLS
MLLSVLQAPVRNFAYVVKAVAESKEESAE

>ID:WP_003621928.1 |[Lactobacillus delbrueckii subsp. bulgaricus 2038]|2038|rplL|366|NC_017469(1872918):1477019-1477384:-1 ^GI:489717812^ Lactobacillus delbrueckii subsp. bulgaricus 2038, complete genome.|neighbours:ID:WP_014565194.1(-1),ID:WP_003621925.1(-1)|neighbour_genes:peptide-binding prot..,50S ribosomal protei..|
MALDTANIIEQLKGASILELNDLVHAIEEEFGVTAAAPVAAAGAAGGAEEAKSSFDVELTSAGTEKVKVI
KIVKEATGASLLDAKKTVDGAPVVLKEGLSEDEANELKAKLEEVGATVTLK

>ID:WP_003621053.1 |[Lactobacillus delbrueckii subsp. bulgaricus 2038]|2038|integrase|642|NC_017469(1872918):943081-943722:1 ^GI:489716935^ Lactobacillus delbrueckii subsp. bulgaricus 2038, complete genome.|neighbours:ID:WP_003623427.1(1),ID:WP_041806502.1(-1)|neighbour_genes:hydrolase,GNAT family acetyltr..|
MGRKVKKTESSRNIRPLKTAKEINAMKRALQFGTGTVTGQNRNGLRNAMIFVFGINTGLRISDIVKAKVS
DIEDGEWYNLVETKTHKNRHAYIGNISQDLENYIDQMQLKPSDWLFPSRKGEGHIEGKSFYKDLKRAARQ
CEIDPNTVGTHTLRKTFGYHYIKSATTPAGDPDPRALYKLQKMLNHSSPTTTLRYIGLEDESMEEDLRSF
RLG

>ID:WP_014565356.1 |[Lactobacillus delbrueckii subsp. bulgaricus 2038]|2038|lactate dehydrogenas..|1047|NC_017469(1872918):1699089-1700135:-1 ^GI:504378254^ Lactobacillus delbrueckii subsp. bulgaricus 2038, complete genome.|neighbours:ID:WP_014565355.1(-1),ID:WP_014565357.1(-1)|neighbour_genes:hypothetical protein,hypothetical protein|
MRIACYGVRPLERSYFEKLNKYDYDLKLIPEYLNRENVVQAEDCDAVLVRGNCLCDRTNLEQFKNYGISW
VFTRSVGVDHFDLEAAKDLGISVARVSNYSPYAVANLAFTLGLTLSRHVGEAAHHVHEHDFGMHPDYFAT
EFNRLKVGIYGAGKIGAVEGKMWQALGAEVYAYDPFPSDFAKQYCTFVTEDELLATCDIVSVHVPYFPGE
NDKLMNAEFIAKMKEGAVLVNTARGELADEAAIAAAVSSNHLSGYGADVVSNEKKIMGHNFDCESDVPDQ
EVQSLMDLYPRVLLTPHMGSFTEPALEDMISLSFNNFHNMATEGAVDARNEVVAAPESSTFASEKLRA

>ID:WP_003624654.1 |[Lactobacillus delbrueckii subsp. bulgaricus 2038]|2038|2-oxoglutarate trans..|1419|NC_017469(1872918):1768532-1769950:-1 ^GI:489720538^ Lactobacillus delbrueckii subsp. bulgaricus 2038, complete genome.|neighbours:ID:WP_003624659.1(1),ID:WP_003620441.1(-1)|neighbour_genes:peptidase C69,class II fumarate hy..|
MLAKVNYKGFIWPLIIGIGLFLLTPLRPATITVAGWHMFAIFLATIIACITKPLPIAGVSIIAYVTIIGL
GLVQMKPALSAFADSTPWTIAMAYMIARSFTKTGLGRRIALIFVRAFGKKTLGLAYALSMIDLVVSPATP
SNTARSGGIVLPIIESLSDTFGSKVSDGTEDKIGSYLVFNEFHANTISSSLFMTASAPNVAAVGLAAANG
VKISWLGWVAAAIVPALISFILVPIIIYKMYPPKINETPNAKEWADGQLKEMGAIKASEKVMMAVFILAL
VLWMLSSFIGLDATWVAFMATALLLVTGVLTTKDMLSETGAWNVVVWFSILIFMANQLSLEGGVIPWLQT
SIKSVIGGMSPVLVMAILVLVYFYSHYLFASGTAHVVAMYAPLLLIAKSAGVPVMFAAIMLGMTGAIFQS
TTHYSCGPATALFAPGYVKQTDWWKMCFVLGLFYLVVYGGIGGLWMKLIGLW

>ID:WP_014565397.1 |[Lactobacillus delbrueckii subsp. bulgaricus 2038]|2038|cytochrome C5|915|NC_017469(1872918):1773089-1774003:1 ^GI:504378295^ Lactobacillus delbrueckii subsp. bulgaricus 2038, complete genome.|neighbours:ID:WP_035176060.1(1),ID:WP_003620450.1(-1)|neighbour_genes:hypothetical protein,hypothetical protein|
MARMSRRQYQERQEQTAQKQTRQRNPNSVPRLDTDGASRSEQKVRLNFWQIFADRPYVTVIMISLALFCI
LAKWWIGLAIIIILTIAGIFVIGRSHHPNRVLSLEFKLKASRKLSMIKALQLLGSTIMFLAAYMRQIVSV
DFSSAGATDSLTVIQNMLSNQGTFGQQGSYFLSLFNQLTGGSLWGTYRYATNSSQMMNSTAGTMIILWIF
LLMIAPAFCVLSQFFREPYSRHVMTVASLISTISFTLTPTLMNRWVISYAVQNQMSQAAAENAVQVGGMV
YPAIISAVFVFILAIYREIKKDEF

>ID:WP_003618166.1 |[Lactobacillus delbrueckii subsp. bulgaricus 2038]|2038|threonine--tRNA liga..|1932|NC_017469(1872918):1355179-1357110:-1 ^GI:489714032^ Lactobacillus delbrueckii subsp. bulgaricus 2038, complete genome.|neighbours:ID:WP_049821245.1(-1),ID:WP_011544081.1(-1)|neighbour_genes:hypothetical protein,primosomal protein D..|
MSFALILPDGSKKEFDAAVSVADLASSISTSLAKNAVAGKVDGEIKPLDFQLDTDHEVAILTNKDAEGLS
VLRATVAFVLEALVKDKYPEIKLGQAEVSEDGFFIETDKEDQIKVTELPDLEKALQKAIKNGEAIEHVQV
AKSELAEAFKDDPYKSELLAKEGDVVDAYKLGDFVDFGFSALLPNTGKIKKFKLLSVAGAYWKGKSSNPM
LQRIFGTAFFKEADLEADLKRRAEIKERDHRTIGRDLDLFFVDPKAGAGLPYWMPKGATIRRIIERYIVD
KEVAAGYQHVYTPVLMNLDAYKTSGHWAHYREDMFPPMDMGEGEMLELRPMNCPSHIQIYKHHIRSYREL
PIRIAELGMMHRYEKSGALSGLQRVREMTLNDGHTFVALDQVQEEFARTLQIIMDVYHDFDINDYYFRLS
YRDPKNTDKYFANDEMWERSQSMLKAAMDDMGLDYVEAEGEAAFYGPKLDIQTKTALGNDETMSTIQLDF
MLPERFELSYIGADGEEHRPVMIHRGIVGTMERFIAYLTEIYKGAFPTWLAPVQAEIIPVNLDAHSDYAK
KVRDELVAKGFRAEIDFRNEKLGYKIRESQTQKVPYTLVLGDDEMNAGTVNVRPYGTEEQNSESLAEFMD
KLSKDVANYSRED

>ID:WP_011544081.1 |[Lactobacillus delbrueckii subsp. bulgaricus 2038]|2038|primosomal protein D..|924|NC_017469(1872918):1357412-1358335:-1 ^GI:499863347^ Lactobacillus delbrueckii subsp. bulgaricus 2038, complete genome.|neighbours:ID:WP_003618166.1(-1),ID:WP_003618163.1(-1)|neighbour_genes:threonine--tRNA liga..,helicase DnaB|
MRAIGDMLSDAAKAAAAKNGQDFSAESFEKMKRQVFADPDVRAFLTAHQDQLTKESVDASFASLYEYCRQ
KDSHDKVISGYLPQLFMEGPLIGIRYRASQDKQRRDKEAAAKRRIELIDLPEKLRRVKLADLDMADDRKQ
ALFEVGAFLQAYQSNPHAKGLYLSGDFGVGKTYILAGLANRVAEMGGRVIFLHMPTFIAGLSSHFGDNSL
QTEIQRLAACDVLILDDIGAETLSPWSRDDVLGVILQARMDNDLPTFFSSNFDMKTLESHFSATKNADDP
VKAARLMQRVRYLAKEVVVYGNNRRLP

>ID:WP_003618163.1 |[Lactobacillus delbrueckii subsp. bulgaricus 2038]|2038|helicase DnaB|1335|NC_017469(1872918):1358346-1359680:-1 ^GI:489714029^ Lactobacillus delbrueckii subsp. bulgaricus 2038, complete genome.|neighbours:ID:WP_011544081.1(-1),ID:WP_002879222.1(-1)|neighbour_genes:primosomal protein D..,nrdR|
MYENSNPRLRYVVLNELADQLGQGQVLIKLYQPLIGALGVALYQTLVQDFDPYRSLSASNALYSLQEDLD
CSLRQLWQALHKLEAVGLLKTYVSHNLRLGDILAFKLHAVPEASEFFNTSLLASLLKEKVGGVRFSQLSR
EFAKQAQVKERQLDNLEEVSASFFEVFRLPENEAINPSEDVQKAAEENTGQKTEEAQVNLKQIDWQYLKD
RFATYQIPESEIDLQKDEIRSIMELYGLSEEEFINETLPTLHGSYQLDAAAIRNSLNYNYKANHRRKQVI
KRQEEKQDRPSVDQQDQQLLDLVKSKSPVNFLDDMKREKGGFTTARERQIVYDLRENVGLEMDLINVLVY
TCLNYQPVLTQDLAYRIANDWLQKGITTPEAAIKHLRAGKKQAQSGQKKNYPAYSGSRRLEQGTDWNKKQ
FVQPVNISDEDLRKMLQGPDKKDK

>ID:WP_002879222.1 |[Lactobacillus delbrueckii subsp. bulgaricus 2038]|2038|nrdR|468|NC_017469(1872918):1359684-1360151:-1 ^GI:488968242^ Lactobacillus delbrueckii subsp. bulgaricus 2038, complete genome.|neighbours:ID:WP_003618163.1(-1),ID:WP_003618160.1(-1)|neighbour_genes:helicase DnaB,dephospho-CoA kinase|
MLCPNCHQNASRVIDSRPTDEGRTIRRRRECENCGYRFTTFERVEQSPLLVIKNDGTREAFSREKILNGV
AAACQKRPVTSEQLNKLVDNVENRIRAKGVSEIYSKEIGELVMDQLADIDDVAYIRFASIYRQFTDMSSF
MKTMEDMMDRHSKAK

>ID:WP_003618160.1 |[Lactobacillus delbrueckii subsp. bulgaricus 2038]|2038|dephospho-CoA kinase|585|NC_017469(1872918):1360165-1360749:-1 ^GI:489714026^ Lactobacillus delbrueckii subsp. bulgaricus 2038, complete genome.|neighbours:ID:WP_002879222.1(-1),ID:WP_003618157.1(-1)|neighbour_genes:nrdR,DNA-formamidopyrimid..|
MTFYLGLTGGIATGKSTASRILKDLGCQVIDSDLIAHQQAEVGQVSWQRILEEFGPDFFNEDKSLNRKKL
GQYVFANPKALAKLSEITQGEVLKEVQKQMKDSQASVCVIDVPLLFEAGWQDYFDAVLLIVAPEEVELDR
LMKRDSLSQAEAKRRMQAQLPLGEKRLLASYVLENTGTIEELRDKLSNLLKTIA

>ID:WP_003618157.1 |[Lactobacillus delbrueckii subsp. bulgaricus 2038]|2038|DNA-formamidopyrimid..|822|NC_017469(1872918):1360758-1361579:-1 ^GI:489714023^ Lactobacillus delbrueckii subsp. bulgaricus 2038, complete genome.|neighbours:ID:WP_003618160.1(-1),ID:WP_014565129.1(-1)|neighbour_genes:dephospho-CoA kinase,DNA polymerase I|
MPEMPEVETVRRTLRPLVVGKTIDHVDIWYDKVITGDPETFKRELKGKTFTAVDRYAKFLLFRLGDLTVV
SHLRMEGKYHLTTWDAPVDKHEHLQFAFTDGSSLRYADVRKFGRLQLVETGTEFQVTGLKNLGVEANSPE
FRLDYFEKGLKKRSMNIKSLLMSQTLVAGLGNIYVDEVLWQSRINPLTPANELTKDQVKQLHSAINETIE
EATKYGGTTVHSFLNAEGGAGHYQEKLKVYGKEGQPCPRCGEDFVKIKICGRGTTYCLHCQKR

>ID:WP_014565129.1 |[Lactobacillus delbrueckii subsp. bulgaricus 2038]|2038|DNA polymerase I|2661|NC_017469(1872918):1361590-1364250:-1 ^GI:504378027^ Lactobacillus delbrueckii subsp. bulgaricus 2038, complete genome.|neighbours:ID:WP_003618157.1(-1),ID:WP_014565131.1(-1)|neighbour_genes:DNA-formamidopyrimid..,transporter|
MNKKLLLIDGNSVAFRAFFAMYQQLDKFKNPEGLHTNALYAFKNMLDVVLKQEDPSHILVAFDAGKTTFR
TAMYKDYKGGRDKAPAELSEQFPYLREMLKDMGIKSYELANYEADDIIGTMAKKGAEAGYEVAVVSGDKD
LTQLASDHVTVYVTKSGVTKLEAFTPDHMKEVNGVTPTEFIDMKALMGDPSDNYPGVAKVGPKTASKLIQ
EYGSVENLYDHVDEMKKSKLKENLIAGKDNALLGKKLATIKCDSPVEVTLDDLSYEGSNVDDLRRFYEKM
NFRRFLADLAQKGELTENKTEVKKQDYVVLSADNLDQLPKAAEVTFYLAMFGDNYHLADFAGFALKIGGE
TFVSRDVFLLQESPLKEMLEDSAVQKNVFDLKRTTYGLYRLGIKAEGLSFDLLLASYLVDNEKNSNDLGE
LVQGYDYYDLKTDLEVYGKGKNAKIPADDAVFFNHLAGKTAAIAALKDSLLKQLKDHEQDDLYDSIELPT
ARVLAKMEMNGIKVQPSRLKELENDFAVRLKELEEKIYKEAGEEFNLNSPKQLGVILFEKLGLPVIKKTK
TGYSTSVEVLNQLKEQSPVVSDILEYRQISKIQSTYVKGLLDVIDERDGRIHTRYLQTLTATGRLSSVDP
NLQNIPTRTEEGKQIRKAFVPSSPDGYIYSCDYSQIELRVLAHVSADPNMQEAFKTGYDIHAHTAMKIFH
LSSVDEVTSLQRRRAKAVNFGIVYGISDYGLSKNLDISRKQAKEFIDEYFDQYPGIQAYMDWAVKDAREK
GYAETIMHRRRYLPDIHAKNFNVRSFAERTAINSPIQGSAADIMKIAMINMQKKLDELGLKTKMVVQVHD
ELIFDVPADELETIQKIVPSVMQAAVKLDVPLVADASWGHDWYEAK

>ID:WP_003618364.1 |[Lactobacillus delbrueckii subsp. bulgaricus 2038]|2038|UDP-N-acetylmuramate..|1320|NC_017469(1872918):1368566-1369885:-1 ^GI:489714231^ Lactobacillus delbrueckii subsp. bulgaricus 2038, complete genome.|neighbours:ID:WP_041814539.1(1),ID:WP_014565136.1(-1)|neighbour_genes:AraC family transcri..,tRNA-binding protein|
MLDKTKQIWFIGIKGTGMASLALILHDLGYKVAGSDIDKYTFTQDPLEAAGIEVASFSKDNIKESGQVIV
KGNAFKSDNIEVAACEEKGVKWQSYPDTVEEIVQQYTSIGVAGSHGKTSTTGLLATVLGEAAPTSFLIGD
GMGKGVKDSRFFVYEADEYRRHFLAYHPDYQIMTNVDFDHPDYFKDRDDYASAFQTAADQTKKGLFVWGD
DERLQKIHPKTAKKYTYGLKDSDDFQAFDVVKTTEGAKFHVRANGEDLGEFTIHLFGDHNVMNATAVIAI
AFTEGIDLDVVRKGLVKYTGAKRRFSEKDFGDTVVIDDYAHHPTELRATIQAARQKFPDRKLVTIFQPHT
YSRTKEFEEEYVEILKGVDKAFLTPIYGSAREAAGDIKSEDIASQIPGAEVIDFDNLKDLLAYKGDCIVF
MGAGDIPKYEVAFEEMLGK

>ID:WP_003623169.1 |[Lactobacillus delbrueckii subsp. bulgaricus 2038]|2038|ABC transporter perm..|1218|NC_017469(1872918):1371805-1373022:-1 ^GI:489719053^ Lactobacillus delbrueckii subsp. bulgaricus 2038, complete genome.|neighbours:ID:WP_014565137.1(-1),ID:WP_014565138.1(-1)|neighbour_genes:tRNA (guanosine(46)-..,multidrug ABC transp..|
MRELAKKRLQGNFQQSAKYLALVFNDFFVLALIFIFGAVMFWYAQVMKVLPVKAWYYPLVLSALLWLAYL
PGKLVTLLQTADRQFLLATDDRLDDYLAPMRRYSLVLPALLLALAGGIMYPFASLKMGLSNLNYFSLVLA
LFFAKVFEQGAVSRSLTFDHRVKQVTWLIRLVLLALLLASLYFLPNALYLLLALAVIAVLALRAWKNSAF
DWQYAIDYEARRKETVYAGFALFTDVKERQVNIKRRKYLDFLLPPFGKESPNSFLYRRTLLRNPEYLNLL
ARMTAFAVLLTAMIQDPVWSLLLSALVMYLTVWQLLPLGQKYDQNIMYRVYPIAQKERGQEVSRVLAWAL
LLQTGLIIIFWLAIMPGQFAWSLLLLVWCGLLAKGYLPYKTQQLAKKSRYKKRKK

>ID:WP_014565139.1 |[Lactobacillus delbrueckii subsp. bulgaricus 2038]|2038|diadenosine tetrapho..|438|NC_017469(1872918):1373861-1374298:1 ^GI:504378037^ Lactobacillus delbrueckii subsp. bulgaricus 2038, complete genome.|neighbours:ID:WP_014565138.1(-1),ID:WP_011678455.1(1)|neighbour_genes:multidrug ABC transp..,hypothetical protein|
MTKAELIDDCLFCKIIRGEIPSYTVFENDDVKAFLDISQANEGHVLMVPKKHLTNFFDYSAEDASRFMQY
VPEIAKAIKASDPRIQAMNITSNNGEIAGQVVMHSHIHFIPRWEGDGIKFFTRNNADQYDEKKYQEVCDR
IKDQF

>ID:WP_014565141.1 |[Lactobacillus delbrueckii subsp. bulgaricus 2038]|2038|orotidine 5'-phospha..|723|NC_017469(1872918):1375947-1376669:1 ^GI:504378039^ Lactobacillus delbrueckii subsp. bulgaricus 2038, complete genome.|neighbours:ID:WP_014565140.1(-1),ID:WP_003623159.1(1)|neighbour_genes:dihydroorotate dehyd..,orotate phosphoribos..|
MNKPLFIALDYDDQEKMWLFLNQLKDKQGLHVKLGMEMFYQYGPEIVRDLSAKGYQIFLDLKLHDIPNTV
KRTAHQLAALGVYCTTVHALGGKQMIQAAKEGLIEGTPAGKPVPKLLAVTELTSISEEVLKNEQHCSLNL
ADEVKSLAHQAQEAEADGIICSDLEVKAMKSEFSDDFMFVTPGIRPKSYQKDDQARVATPGQARENGSTA
IVVGRPITQAADPQKAYEEILKDWSKNDAK

>ID:WP_003623159.1 |[Lactobacillus delbrueckii subsp. bulgaricus 2038]|2038|orotate phosphoribos..|624|NC_017469(1872918):1376659-1377282:1 ^GI:489719043^ Lactobacillus delbrueckii subsp. bulgaricus 2038, complete genome.|neighbours:ID:WP_014565141.1(1),ID:WP_014565142.1(1)|neighbour_genes:orotidine 5'-phospha..,prsA|
MQNNEIIRQLIDKKIVTISPDKDFVYASGMHSPIYTDLRQTISFPKLRQAIAENLAALIKQEFPEVTVIG
GVATAGIPHAAWVAQVMNLPMVYVRSKPKDHGQGRQIEGRLSMDDHIVLIDDLISTGGSVLSAVQAVKET
GAHVDGVSSIFTYLLPDADENFKKADTKFAPLLNYRELIEQEIAETVSEEQYKELLAWHQDPWNWKR

>ID:WP_014565142.1 |[Lactobacillus delbrueckii subsp. bulgaricus 2038]|2038|prsA|924|NC_017469(1872918):1377409-1378332:1 ^GI:504378040^ Lactobacillus delbrueckii subsp. bulgaricus 2038, complete genome.|neighbours:ID:WP_003623159.1(1),ID:WP_049821247.1(-1)|neighbour_genes:orotate phosphoribos..,shikimate kinase|
MKNHLKKIAVLAGAAAIGLSTAACSSSSATVVNYKGGKITQDEYYEAMKDTSAGQSTLVSLIIYRTLKAQ
YGDKVSSKKINAEYNKYKKQYGSSFSTVLSSSGLTTKSFKQNLATNLYLVAALKDLEKPTTTQEKNWWKS
YHTKTTVQHIVVAKKSTAETVIKKLKSGTSFATLAKKYSTETATKKKAGKMAAFDSTDTSLSSTFKSAVW
KLKEGEYTTTPVKTLSGYEVIKVLKTTEKGSYTKNKSFIDKQLYAKWAADSNTMTKIISKVLKKANVNIK
DKDLKSKNLLANYLGTSSSSSSSSSSN

>ID:WP_003623571.1 |[Lactobacillus delbrueckii subsp. bulgaricus 2038]|2038|oxidoreductase|663|NC_017469(1872918):666142-666804:1 ^GI:489719455^ Lactobacillus delbrueckii subsp. bulgaricus 2038, complete genome.|neighbours:ID:WP_003619238.1(1),ID:WP_003612584.1(-1)|neighbour_genes:GTP-binding protein,hypothetical protein|
MTDAIDTIKSRHSTRYFDQGKEPSRADLEEVIRLAGLAPSWVDSQPWRVYLAMGETAKKIHARHLALAEA
GTASSPDWETWHREDWDPYPRENMARHNQASQEYLNTPELLDLRTNILQKNLYYAPAIAYLTIPKRSNLW
SVYDLGAFAQTLALAAKAKGIDSMPAYELVKYPASVREIMGIPEDQTLAMGIGLGYGKDEYVNGYQAPRR
DLLDFLTIKD

>ID:WP_003619238.1 |[Lactobacillus delbrueckii subsp. bulgaricus 2038]|2038|GTP-binding protein|603|NC_017469(1872918):663467-664069:1 ^GI:489715111^ Lactobacillus delbrueckii subsp. bulgaricus 2038, complete genome.|neighbours:ID:WP_003619235.1(1),ID:WP_003623571.1(1)|neighbour_genes:ATP-dependent Clp pr..,oxidoreductase|
MIINQSEFSVSAVKASQYPEGGLDEIALAGRSNVGKSSFINTLLQRKNLARTSSSPGKTQTLNFYRVDSD
QADFYLVDVPGYGYAKVSKKQREEFGEMIQDYLETRAYLKGLILMIDGRHEPTVDDIAMYDYAQYLNLPI
LLVATKMDKIKKNAFNKTEAAFRKHLNLNKDNVTFLPFSSVTKLNVDQVKDWIQARLYEE

>ID:WP_014564780.1 |[Lactobacillus delbrueckii subsp. bulgaricus 2038]|2038|tig|1320|NC_017469(1872918):660753-662072:1 ^GI:504377678^ Lactobacillus delbrueckii subsp. bulgaricus 2038, complete genome.|neighbours:ID:WP_003619230.1(1),ID:WP_003619235.1(1)|neighbour_genes:tuf,ATP-dependent Clp pr..|
MSANWKTTGKTTGELSFEISQDEIKKSLDKAFGRVKKSLRVPGFRKGHVSRVIFNQYYGEEALYEDALNF
ALPEAYSAAVKETGIKAVGQPQIVPVSMGKNKAWEMKAIVTVEPEVELGQYTEIEVPKQNTRVYQKDIDA
ELTKRQEQNAEMVLKNDKAENGDTVTIDYVGTVDGVEFDGGSAQNYSLELGSNTFIPGFEDQLVGHGAGE
EVDVVVTFPEDYGAKDLAGKEAHFATKIHEVKTKQLPELDDEFAKDVDDSVETLDELKEKIKAELKSEKE
EAAKAAIQEAAITTAVKNATVEEIPDVMIQEDVDNQLNQYLGDMQRQGIDPQTYFKLTNTTEDQLRSQLS
ANAAERVKTNLVLEAIVAKEGFEASKEEIDAEIKDLADNYNMSEKAVRNALSDEMLAHDINVRKAMDLIT
DSAKQVAKAKLEEGSEEDK

>ID:WP_003619230.1 |[Lactobacillus delbrueckii subsp. bulgaricus 2038]|2038|tuf|1191|NC_017469(1872918):659379-660569:1 ^GI:489715103^ Lactobacillus delbrueckii subsp. bulgaricus 2038, complete genome.|neighbours:ID:WP_003623558.1(1),ID:WP_014564780.1(1)|neighbour_genes:hypothetical protein,tig|
MAEKEHYVRTKPHVNIGTIGHVDHGKTTLTAAITTVLAKKGLAQAEDYSQIDAAPEEKERGITINTAHVE
YETEKRHYAHMDAPGHADYIKNMITGAAQMDGAILVVAATDGPMPQTREHILLARQVGVNSIVVFLNKCD
LVDDPELIDLVEMEVRDLLSEYGYPGDDVPVVRGSALKALEGDEEAQKKIEELMDVVDEYIPTPERETDK
PFLMPVEDVFTITGRGTVASGRIDRGTVKVGDSVEIVGLVEKVLTSVVTGLEMFHKTLDLGEAGDNVGVL
LRGVDRDQIVRGQVLAAPGSIKTHKTFKGQVYILSKDEGGRHTPFFSDYRPQFYFHTTDITGEIELPEGT
EMVMPGDNTEFSVTLIKPAAIEVGTKFTIREGGRTVGAGQVTEIDD

>ID:WP_003623558.1 |[Lactobacillus delbrueckii subsp. bulgaricus 2038]|2038|hypothetical protein|828|NC_017469(1872918):658363-659190:1 ^GI:489719442^ Lactobacillus delbrueckii subsp. bulgaricus 2038, complete genome.|neighbours:ID:WP_002879084.1(1),ID:WP_003619230.1(1)|neighbour_genes:30S ribosomal protei..,tuf|
MTSVSQENLRKLAIEAEAGGDYQAACGHLEEALRLGFDEDLALDLSRLLRLNKEEDQAYALIKALPDLFS
RDKVLEEYGQVLAANNFLIEALQVKHLTEGEVDFPVLPADKKEQEKILLAFRKKQAVSQSQYEQLLKLDL
PTYLAFARSLLLDPLANYALRLAVCEDLVKLGVKEEMQVMILGDLKSFVPAETDLLKQDPVYREFITSLA
SRYQNRPSELPLILAEGNFAFGQLYPCQGDYVTNPDAFARNLTGFLRQKRGGESQDLLEKIYQKK

>ID:WP_014564738.1 |[Lactobacillus delbrueckii subsp. bulgaricus 2038]|2038|protein-tyrosine-pho..|459|NC_017469(1872918):560227-560685:1 ^GI:504377636^ Lactobacillus delbrueckii subsp. bulgaricus 2038, complete genome.|neighbours:ID:WP_011678102.1(1),ID:WP_014564739.1(1)|neighbour_genes:hypothetical protein,nucleoside-diphospha..|
MQKILFLCHGNICRSPMAEFIMKQLLAEAGKADQVEVASAAVTGDEIIGGVGNPMDPRAQRELAKNGVPF
SQHRARLLTREDYDKYDYLIAMDSENFMVMNQICGGDPERKQYKLLQFAGSYADIDDPWYTNDFDLAFQE
ISRGCRGLLDQL

>ID:WP_003619037.1 |[Lactobacillus delbrueckii subsp. bulgaricus 2038]|2038|amino acid permease|1632|NC_017469(1872918):561268-562899:-1 ^GI:489714909^ Lactobacillus delbrueckii subsp. bulgaricus 2038, complete genome.|neighbours:ID:WP_014564739.1(1),ID:WP_003619039.1(1)|neighbour_genes:nucleoside-diphospha..,peptide-methionine (..|
MDELDKKGNYISWQTLAMMAFVTVIGLEDIMYNFQNQGMAVITSWVLMMFLYVVPYALIVGHLGSVFNHE
GGGLSSWVRATDGEFLGYFTAWTYWAASIPYVVDTANSLLVDVGWGVTGTDEFEDPKFLSTAMFTAITFV
IFILLTLLEHKFSKSMEVLSNIGGWAMFIMTILFVLLAFAGLAKSGGKTATPFTWKTIIPKFDLKYFSTV
GMLIYAVNGSELVAPYVTRMKDPKREFPKAMIALALMTCFLTIFGSIALGIYIDANHMPNDLKMNGEYYV
FGAMGKQFGVGKLFVYIYAWASFFYNAALLSVLLDAMTRMLISDTGDKYMPKFLKKTNKDGLPINGYILT
VFLSGFIMVLGIFLPDMNDIFNWLLNLNGIISPAVTCWIFYSFMKVRGKNSSKYPSVYRYIKNDTFAWWV
GFALLAVTAVATVLGFMPQDVKEGSWVWWYELSINIVACLVLIGLGGIFPGIRRREEEYGLAFDKQQWTW
MIALVLGSIVFNVWLGGTTIKLRALYIVIESVIALLAVWLIGRRLPKGAKASK

>ID:WP_003619039.1 |[Lactobacillus delbrueckii subsp. bulgaricus 2038]|2038|peptide-methionine (..|528|NC_017469(1872918):563159-563686:1 ^GI:489714911^ Lactobacillus delbrueckii subsp. bulgaricus 2038, complete genome.|neighbours:ID:WP_003619037.1(-1),ID:WP_014564740.1(1)|neighbour_genes:amino acid permease,patatin family prote..|
MKKKLDSAIFAGGCFWCMVAPFDTLPGIESVTAGYTGGHVPNPTYEQVCSHTTGHTEAVKIVFDPDLMSY
EDLLGYYWQVTDPTDASGQFQDRGDNYRPVIFYNSPEQKAAAEKSKQELAESGRFDDPIVTKIEPAAPFY
EAEDYHQQFYLKHPDRYAAEEAGGRAQFIKEHWGK

>ID:WP_014564740.1 |[Lactobacillus delbrueckii subsp. bulgaricus 2038]|2038|patatin family prote..|849|NC_017469(1872918):563702-564550:1 ^GI:504377638^ Lactobacillus delbrueckii subsp. bulgaricus 2038, complete genome.|neighbours:ID:WP_003619039.1(1),ID:WP_014564741.1(-1)|neighbour_genes:peptide-methionine (..,metal ABC transporte..|
MKKGLVMEGGAMRGLYTAGVTDVLMKYGIKFDGAVGVSAGVTFGCNYKSLQPGRVLRYNLRYGSRPQFKS
WRSWIKTGDLYGVDFCYYTLPEVLDPFDTAAFARNPMDFWCVATDVETAQPAYHKLTTGKGRDVAWIRAS
ASIPVFARPVKIGGHAYWDGGVSDSIPVRFLLDKDYDKAVVILTQPAGYQKEPSRLQPVIDRVLKKYPAV
VARLRQRHLEYNACLAYIAKEEAAGHLFVFRPSQGIDVSAMEKDPNRLKAVYQVGVRDAKRQLAALKEFL
QD

>ID:WP_014564741.1 |[Lactobacillus delbrueckii subsp. bulgaricus 2038]|2038|metal ABC transporte..|882|NC_017469(1872918):564636-565517:-1 ^GI:504377639^ Lactobacillus delbrueckii subsp. bulgaricus 2038, complete genome.|neighbours:ID:WP_014564740.1(1),ID:WP_003622770.1(1)|neighbour_genes:patatin family prote..,transcriptional regu..|
MKKTHRQLIIWPILLLATLFLAGCAKDEQSSKSQIKIVTSTNIYADIAQNIVGKYGKATALIANGNSNPH
DYEPTTNAAKTVADADIIVANGMGYDSWMGNLAASNGKKAVKVGEDLMQLDSRANPHIWYNLNMPKKYVA
YLVKKLSKLDKKHASYYQAQGKKYLQKIAKIEKVADGIKGSKAKPVFVSEPVFDYALERTGFKIGNKNFE
EATEKETDPSAAVIAQMNEAIKKKQIPFFVNNTQASSDTVKYFVKKAKKQGIPIVEVRETMPNKVSYADW
MLDNYQKLAKFGD

>ID:WP_003622770.1 |[Lactobacillus delbrueckii subsp. bulgaricus 2038]|2038|transcriptional regu..|732|NC_017469(1872918):566231-566962:1 ^GI:489718654^ Lactobacillus delbrueckii subsp. bulgaricus 2038, complete genome.|neighbours:ID:WP_014564741.1(-1),ID:WP_014564744.1(1)|neighbour_genes:metal ABC transporte..,competence protein|
MSGHSKWHNIQGRKNAQDAKRGKVFQKLSREIYMAAKSGGPDPLGNPRLRLAVDKARAANMPKDNIQRAI
KKAEGNSDEHYDEVTYEGYAPGGVAILVEALTDNKNRTASSVRVAFTRNGGSLGATGSVAYMFDRKGYIV
IDRSTTDADEDQMLMDVMEAGGDDLQTSDDAYEIYTDAKSFTAVRDALEKAGYQLAVSELTMVPQNTTPV
PADKKEQFEKLVDALEDDDDVSNVYTAAADEEE

>ID:WP_014564744.1 |[Lactobacillus delbrueckii subsp. bulgaricus 2038]|2038|competence protein|972|NC_017469(1872918):567122-568093:1 ^GI:504377642^ Lactobacillus delbrueckii subsp. bulgaricus 2038, complete genome.|neighbours:ID:WP_003622770.1(1),ID:WP_003619052.1(1)|neighbour_genes:transcriptional regu..,type II secretion sy..|
MEVVDKARQMLEEAVRIRASDIFFLPKKGGYKLRLRAGDLEERPSLTREAGNELINWFKYQAEMDIAEHR
RPQVGSMAVNLAGQDYWLRLSSVGDYRGEDSLVIRIIYALGESRYFFPDQFRDLVDLCWLRGMIVTSGPT
GSGKTTTMYELARKLSQTKMVMTIEDPVEVYEESFFQAQVNAGARISYASLLKAALRHRPDVLIIGEIRD
EETAHLAVDAALSGHLVLATVHAKSTYQTISRLESLGVKNNELVNCLTAVSYQRLLPGEKGPACLLDLAS
REDLLAALGQSVRGNFAAWEENLSRLVEKGEISADVARQYKGG

>ID:WP_003622775.1 |[Lactobacillus delbrueckii subsp. bulgaricus 2038]|2038|competence protein C..|324|NC_017469(1872918):569085-569408:1 ^GI:489718659^ Lactobacillus delbrueckii subsp. bulgaricus 2038, complete genome.|neighbours:ID:WP_003619052.1(1),ID:WP_011678107.1(1)|neighbour_genes:type II secretion sy..,competence protein C..|
MKHLRRFWPKRQRAFTLIEMLIVVAIIATLVLLISPNLLAQKDHADKRTNDAFTTTIQTQVELYEENTGK
KPASFQEMVDAHYLTQKQEKQAEDKKLAIGDFAKGGE

>ID:WP_011678107.1 |[Lactobacillus delbrueckii subsp. bulgaricus 2038]|2038|competence protein C..|438|NC_017469(1872918):569405-569842:1 ^GI:499997389^ Lactobacillus delbrueckii subsp. bulgaricus 2038, complete genome.|neighbours:ID:WP_003622775.1(1),ID:WP_003619058.1(1)|neighbour_genes:competence protein C..,competence protein C..|
MRQKAFSLLETVIALAIAGMLLGIGEMSFQGFEDKINFDSFCRQVAGLFQEKIRSAAITGKRVVIYNQSS
QGKLEVIQDGQHESLKIPDGVTVYTNFNNTSGWTISSDGTTSQAFTLRIIKNDQGKKEYEKAYTFLLSWG
KINEK

>ID:WP_003619058.1 |[Lactobacillus delbrueckii subsp. bulgaricus 2038]|2038|competence protein C..|267|NC_017469(1872918):569832-570098:1 ^GI:489714930^ Lactobacillus delbrueckii subsp. bulgaricus 2038, complete genome.|neighbours:ID:WP_011678107.1(1),ID:WP_014564746.1(1)|neighbour_genes:competence protein C..,DNA methyltransferas..|
MKSKQEGFLALEAVVALAIVCIALTAMVTCLSGLKKLEQESSQRANQALAYRMLKECPVKRVKVRDHEYV
LTGKGDLYDETQQKICQK

>ID:WP_014564746.1 |[Lactobacillus delbrueckii subsp. bulgaricus 2038]|2038|DNA methyltransferas..|999|NC_017469(1872918):570828-571826:1 ^GI:504377644^ Lactobacillus delbrueckii subsp. bulgaricus 2038, complete genome.|neighbours:ID:WP_003619058.1(1),ID:WP_003619064.1(1)|neighbour_genes:competence protein C..,acetate kinase|
MNRIEKLFGQTLEAVECLQKALNVSLADALVETFDNLESGEIRVEMGAPDQKTVAELEERYAALDYKNWS
KAQKEQVYGLLVLKAVNDDGRDANQMPTPPLLATVLTLFMDKLLPKRKQVLLDPAVGSGNLLFSVDQQLA
AQNHSEDRFDLVGLDNDEEMLNLADVAAHLAGLKADFYCQDALTGWPVKPDVVVSDLPIGFYANDDNAKN
FDLRTKEGHAYAHVLFVEQIVKNLAEDGFAFLLVPQNMLTGTVGADFMPWLASKVYLQAIVQLPSSLFQS
KISQKSILIFQNHGQSKPPKEVLLTKLENLKKEESLVAFNIKLNEWYTKKDN

>ID:WP_003619064.1 |[Lactobacillus delbrueckii subsp. bulgaricus 2038]|2038|acetate kinase|1188|NC_017469(1872918):571862-573049:1 ^GI:489714936^ Lactobacillus delbrueckii subsp. bulgaricus 2038, complete genome.|neighbours:ID:WP_014564746.1(1),ID:WP_035169536.1(1)|neighbour_genes:DNA methyltransferas..,hypothetical protein|
MDKILAINSGSSSFKYKLFSLADESVLASGLGDRIGIDGSTFSMKLADGTKHEVEVDLPNQEVAVQTLLD
WLKEYGVIADLKEIVGVGHRIVNGGELFPDSAIIDKDNIHKVFDLTNYAPLHNPAEGREIQAFMNILPDV
PQVGVFDTSFHQSMDEVHYIYSLPYEYYEKYKARKYGAHGTSVRYVSGKAAELLGKDLKDLKLVVCHLGS
GASVTAVKDGKCYDTSMGFSPLAGVTMGTRSGDVDPSVLQYIMKKEGITDFNEMIDILNRKSGLLGLSGI
SSDMRDIRNSDDKRARLAEAVFINRVVRYVGSYIAEMGGADAVVFTAGIGEHDDVVREGVMKSLSFMGVD
FDDAANKAANEGFITKEDSKLAGLIIPTDEELMIERDVVRLAKLK

>ID:WP_003613569.1 |[Lactobacillus delbrueckii subsp. bulgaricus 2038]|2038|DNA-binding response..|726|NC_017469(1872918):574107-574832:1 ^GI:489709432^ Lactobacillus delbrueckii subsp. bulgaricus 2038, complete genome.|neighbours:ID:WP_035169536.1(1),ID:WP_014564747.1(1)|neighbour_genes:hypothetical protein,two-component sensor..|
MKILMVEDDKSVSQMMELFFKKEGWEQVSAYDGEEAVEIFQTHPRDFDIITLDLNLPKKDGIQVAKEIRR
ISETVPIIMLTARDSESDQVLGLGVGADDYVTKPFSPIALIARIKALHRRVMLEGQPRNLPKNIPSNDFD
LETNHIRISKSRREVYFDENRVEGLTPKEFDLLYTMAQKPKQVFSREQLLELVWGYEYFGEERTVDAHIK
KLRQKLEKSGPQIIQTVWGVGYKFDDSQVNA

>ID:WP_014564747.1 |[Lactobacillus delbrueckii subsp. bulgaricus 2038]|2038|two-component sensor..|1566|NC_017469(1872918):574829-576394:1 ^GI:504377645^ Lactobacillus delbrueckii subsp. bulgaricus 2038, complete genome.|neighbours:ID:WP_003613569.1(1),ID:WP_014564748.1(-1)|neighbour_genes:DNA-binding response..,alkaline phosphatase|
MKLIYQHILSFLIVILTSVMIIGFSTINYQKEQAYQSNYTRLESYAENLSTLQLYSKKTQSKNSPPVFSA
DFLQKFSFVMRDENLKLFLMDKNFKTTYPLGGYDILKKSAKSMLKKGQVVRIKDDHSSEQQDLAPKVQGR
VKRDGLRKRINRLFAAESYTWVVVPQVQGSGSNKKVVGAIMIGSRVKDVLQTVSQAKANLARALVITFVV
SLILNFILAYYQTGRIKKLSLAARKVADGDLDVQVDHRHADEIDDLAENFNEMVRSLKASNEEVKAQEER
RDQFMQDVAHEMRTPLTTINGLLEGMKYDAIPEESIPESIDLMSRETKRLIRLVNENLDYEKIRSGKIQM
MKSQFNAWTIMNDVQQQLTQNAAKNGDKIILDAPEDLPVYADQDRFKQMLVNLTQNAIQFTNNGTITLRG
RRFQHGATFSVQDTGIGMTQEQSKYIFERFYKADPARARYGGTGESGLGLSIVLSLVRQHGGEIRVISKP
HEGSTFMITLFDQGHEKHYDKKDKKEYKDKE

>ID:WP_014564748.1 |[Lactobacillus delbrueckii subsp. bulgaricus 2038]|2038|alkaline phosphatase|2223|NC_017469(1872918):576441-578663:-1 ^GI:504377646^ Lactobacillus delbrueckii subsp. bulgaricus 2038, complete genome.|neighbours:ID:WP_014564747.1(1),ID:WP_003619073.1(1)|neighbour_genes:two-component sensor..,glycopeptide antibio..|
MKHSKFLGKFQSRTGFLTLLVICYWLKYLFVAYCDFNLGLANPLQHIIMWFSPLGTSIILISLGFYFSKP
MASYIAMLALDFANTALLFANVLYYRQFTDFITVKTMANLSKVSQGLGKSSAALLAPSDIFIWLDLIVIV
ILLAVKVIKIDQRSYGFSRTFAITSFGFFVLGLNMMVAECNRPRLLKNTFDRTYVVKYLGIDTFTVYDAI
KNESSSTVTKTASTSELNKIINFTQQNYAPANSEYFGAEKGENVIIIHLESFQQFLIGMKVNGKEVTPFL
NSLYKNKHTLSYSNFYHQVGLGRTSDAENMLETSTYGISDGSLFTSLGSSNTFQASPQILRANRNYTSAV
FHGNVGSFWNRNDVYKNMGYNYFFDKNYFSQESGDSSGYGLKDKLFFAESVKYLERMQQPFYAKFITVTN
HTPFELATADQDPNFKTSSTSDVTINNYFLTAHYLDQALKEFFTYLKKSGLYEKSMIVIYGDHYGLSNEE
YTTLAPLIGKNPNDWSSYNTAQMQKVPFMIHASNLKGGIKSTLAGEIDVLPTILHLLGISSKQYVQFGTD
MLSAKHKQIIVFRNGTVISPKYVLIGGKTSKGNVYDASGKLLTKMTKKQKAEVKKLAAYGKNSLAYSDTL
NNKNLLRYYTPKGFSPVIPSDYNYSTNYQQMMDLIEQLGKQSTALISQKGDTSKLYKTDASQLAKRQSEI
TQIPESILSSSSSMNESMTSSSSSSSASSSSSKASSKKTK

>ID:WP_014564749.1 |[Lactobacillus delbrueckii subsp. bulgaricus 2038]|2038|pgi|1341|NC_017469(1872918):579515-580855:1 ^GI:504377647^ Lactobacillus delbrueckii subsp. bulgaricus 2038, complete genome.|neighbours:ID:WP_003619073.1(1),ID:WP_014564752.1(1)|neighbour_genes:glycopeptide antibio..,penicillin-binding p..|
MNSVVSFDSSKLTPFVHENELKEMQAMVNAADKELREGTGAGNDFRGWLDLPVDYDKDEFARIKKAAKKI
QSDSDVLIGIGIGGSYLGAQAAIEFLNSSFYRGEKSDYPKVVLYGNSKKGTYLSDLINWLGDKDFSLNII
SKSGTTTEPSVAFRVLKAKLIEKYGKEEAAKRIYATTDRQKGALKIEADAEGYEEFVVPDDVGGRFSVLS
AVGLLPIAAAGCDIDALMLGAADARAAYTDPDVSKDSPYQYAALRNILYRKGYTTELLENYEPSIRMFGE
WWKQLMGESEGKDQKGIYPSSANFTTDLHSLGQYIQEGRRNLMETVVRVAGPRADVKIPNDESNLDQLNF
LAGKKMNYVNDRAYEGVVLAHTDGGVPVMTVNIADQSEHTLGYLIYWFELSVAISGYLNGINPFNQPGVE
AYKRNMFGLLNKPGYEDLHDELASRL

>ID:WP_014564752.1 |[Lactobacillus delbrueckii subsp. bulgaricus 2038]|2038|penicillin-binding p..|1005|NC_017469(1872918):582892-583896:1 ^GI:504377650^ Lactobacillus delbrueckii subsp. bulgaricus 2038, complete genome.|neighbours:ID:WP_014564749.1(1),ID:WP_003619086.1(1)|neighbour_genes:pgi,hypothetical protein|
MLNFPKTQLLIESLVSERIVPGVNYALLKGDQVFASTLGFASIYPAKSQLSPFAYYDLASCSKVLATTAA
FLQLREEGKVDFADPLQKYVPEFKDGRVRLSHLLTHTSGIRGWIENRNALSGPELMRAIVGLPVTSEFNR
VVRYADTNFVLLGLVLERITGKAVQDLASERIFQPAGLTETTFAPPKEECVPTELVDGQVIQGFVHDPKG
QQLGRRCGSAGLFSTVSDLVKMGQGYMGVSDLLPLKEETIQDLYRVKTPAGLKARSWGWNLVFDPKENYP
IIYHTGFTGTLVLFDQVKQSGLILLTNRVHPSRHNQIFLTMRSRIINAFLQENR

>ID:WP_003619086.1 |[Lactobacillus delbrueckii subsp. bulgaricus 2038]|2038|hypothetical protein|252|NC_017469(1872918):583919-584170:1 ^GI:489714958^ Lactobacillus delbrueckii subsp. bulgaricus 2038, complete genome.|neighbours:ID:WP_014564752.1(1),ID:WP_014564753.1(-1)|neighbour_genes:penicillin-binding p..,UDP-N-acetylmuramyl ..|
MKLSNKQKGWLLLAVYGLVIIILGRFNSRMSPYYAITAIAAFAVALIEGLLFAFSKNATYKAVAFFAGLV
ALINVVAVLTTAI

>ID:WP_014564753.1 |[Lactobacillus delbrueckii subsp. bulgaricus 2038]|2038|UDP-N-acetylmuramyl ..|1356|NC_017469(1872918):584232-585587:-1 ^GI:504377651^ Lactobacillus delbrueckii subsp. bulgaricus 2038, complete genome.|neighbours:ID:WP_003619086.1(1),ID:WP_014564754.1(1)|neighbour_genes:hypothetical protein,thymidine kinase|
MSFKSNIATFAGKSSYWFLHNVLKGGTSFPGKLAMKLDPDVLEQLGKDYETIIVTGTNGKTMTTALITQT
LKEKYGDILTNPSGSNMAQGIVTAFLAHDQKKSSRKLAVLEVDEANVKAVTQLVHPKAFVLTNIFRDQMD
RYGEIYTTYEKIVAGIKLAPDATIIANGDASIFSSVDLPNPKVFFGFETDQDKPQNDLKADVNTDGVLCP
KCEHILHYHAISYANLGDFFCPNCGYKRPDLTYKLEEISEQTPSRIKFTIEGKEFAVNIGGTYNIYNALA
AFACAREFGVSANEIAAAFAKNKRIFGRQELIHYQGKQINIILVKNPVGLNEVLSLLDTEKDHYSLAALL
NAHHADGIDTSWIWDGNFESLDRDKIDQVIVGGERHKDMAFRLEVAGFAPDKMIIESDFDQLLAAFAKTP
TDKIYILSTYTAMLHLRQVFADKGVLKRRIN

>ID:WP_014564754.1 |[Lactobacillus delbrueckii subsp. bulgaricus 2038]|2038|thymidine kinase|603|NC_017469(1872918):585728-586330:1 ^GI:504377652^ Lactobacillus delbrueckii subsp. bulgaricus 2038, complete genome.|neighbours:ID:WP_014564753.1(-1),ID:WP_003617391.1(1)|neighbour_genes:UDP-N-acetylmuramyl ..,peptide chain releas..|
MAQFFFEYGAMGSGKTIEILKVAHNYEIQGRKVALLTSSVDTRAGRGVVASRIGLSRSAQPIEPDLDIFD
YITALNQQEQESDGHPLAAVLIDEAQFLKKDQVIQCARVVDDLHIPVMAFGLKNDFQNHLFEGSEYLLLY
ADKIEEMKTICHFCGHKATMALRYKDGLPVYEGEQVQIGGDEAYYPVCRFHYFHPDQARD

>ID:WP_014564755.1 |[Lactobacillus delbrueckii subsp. bulgaricus 2038]|2038|protein-(glutamine-N..|843|NC_017469(1872918):587432-588274:1 ^GI:504377653^ Lactobacillus delbrueckii subsp. bulgaricus 2038, complete genome.|neighbours:ID:WP_003617391.1(1),ID:WP_011678118.1(1)|neighbour_genes:peptide chain releas..,translation factor S..|
MHKSLREMRIEASELAESARSEEIDFLLAERLGLTPSQFQLKQDMELSDAEVKQARKDMKRLAKGDSPQY
ILGYAWFLGYRLRVAKGVLIPRFETEELVEWALAHLQDGDTVLDLGTGSGNITVALAKEAESKGIKDLHF
YASDVKDTPLRISEENFLDYGLDVTTRKANVLLGLGKFDLIISNPPYIKPSEKNVMDKGVLANEPEEALF
GGQDGLAFYRKFAEEVRDHLNSGGRFFMEFGFSEEDELKAMFAEKLPDFKVEFRRDMAGKPRMLFGEWKK

>ID:WP_011678118.1 |[Lactobacillus delbrueckii subsp. bulgaricus 2038]|2038|translation factor S..|996|NC_017469(1872918):588274-589269:1 ^GI:499997400^ Lactobacillus delbrueckii subsp. bulgaricus 2038, complete genome.|neighbours:ID:WP_014564755.1(1),ID:WP_002880062.1(1)|neighbour_genes:protein-(glutamine-N..,uracil phosphoribosy..|
METKIFKREQLDEAVSLLREGGLVAFPTETVYGLGALATRDDSVKKVYAAKGRPSDNPLIVTVADEAMMR
PYAKEVPERAEKLIKHFWPGPLTILLLAKEGALPESVTGGLPTVAFRCPDDQLTHDLIAKLGYPIVGPSA
NTSTKPSPTTAQHVYHDLKGKIAGIVDGGETEVGLESTIVDLSVNPAVVLRPGKITPEEISQVLGEEVLI
NRGQVSDKDVPKAPGMKYRHYAPSAQVYVVDQAETFAKLDLDASCGVMATSDLLENLPVPEENKFNLGKN
LTEADHNLFAGLRYFDDRPEIKSIYVEGFDQGEESLAYMNRLNKAAGGHHV

>ID:WP_002880062.1 |[Lactobacillus delbrueckii subsp. bulgaricus 2038]|2038|uracil phosphoribosy..|630|NC_017469(1872918):589369-589998:1 ^GI:488969102^ Lactobacillus delbrueckii subsp. bulgaricus 2038, complete genome.|neighbours:ID:WP_011678118.1(1),ID:WP_003613585.1(1)|neighbour_genes:translation factor S..,F0F1 ATP synthase su..|
MGKFTVLNHPLIQHKLTIIRRKETGSNEFRRIVGEIAGLMTYEITRDLPLQDVEIETPMGKTVQKELAGK
KLTIVPILRAGMGMVNGVLEMIPSAKVGVVGMYRDEETLKPVEYFFKVPKDVTERECLVVDPMLATGGSA
NLAIEALKKRGVTDIKLAVLVAAPEGVKAVQDEHPDVDIYAAALDDKLLPNGYIFPGLGDAGDRIFGTK

>ID:WP_003613585.1 |[Lactobacillus delbrueckii subsp. bulgaricus 2038]|2038|F0F1 ATP synthase su..|720|NC_017469(1872918):590108-590827:1 ^GI:489709448^ Lactobacillus delbrueckii subsp. bulgaricus 2038, complete genome.|neighbours:ID:WP_002880062.1(1),ID:WP_003619101.1(1)|neighbour_genes:uracil phosphoribosy..,F0F1 ATP synthase su..|
MEKSLVFNINGTGLNVDLVGIIGSTLMAIVVFAICYALSRKVEMKPNKKQNVLEYLIDFTDGIVKDNVED
PAAQKHLSLYAFVLFLFIFCMNQLGLFLEVKVGDYMVIKSPTADPVTTMSFAMMTLLLSFTFGIQKFGTK
GYLQNYARPVGFLLPINIIEEFTNFLTLSLRLYGNIFAGEVLLTLIGNQLGPSMGIVTRILAAPLAMIWQ
GFSVFIGSIQAYVFVTLSMVYIGKKVTQE

>ID:WP_003619101.1 |[Lactobacillus delbrueckii subsp. bulgaricus 2038]|2038|F0F1 ATP synthase su..|225|NC_017469(1872918):590846-591070:1 ^GI:489714974^ Lactobacillus delbrueckii subsp. bulgaricus 2038, complete genome.|neighbours:ID:WP_003613585.1(1),ID:WP_003619103.1(1)|neighbour_genes:F0F1 ATP synthase su..,ATP synthase subunit..|
MTTGLKDLAAALVAGIAALAASWGNGKVISKTIESIARQPESAGNLRATMFIGVGLIEAVPILAIVIAFL
ILFM

>ID:WP_003619103.1 |[Lactobacillus delbrueckii subsp. bulgaricus 2038]|2038|ATP synthase subunit..|507|NC_017469(1872918):591124-591630:1 ^GI:489714976^ Lactobacillus delbrueckii subsp. bulgaricus 2038, complete genome.|neighbours:ID:WP_003619101.1(1),ID:WP_002880067.1(1)|neighbour_genes:F0F1 ATP synthase su..,F0F1 ATP synthase su..|
MEFQPVFAGAEISIINTLWYLIVFSILLLAVKHYAWGPVKDMMEKRRQKVIDDLDQAASDRKKAETLANE
REAALKNSRQEATQILSDAKSNAQKTGKQIVSEAMAEASAIREKAKADAAQAETDALNEAREEVADLSVT
IAEKVIAKNLSAADQKDLVDQFIKGLND

>ID:WP_002880067.1 |[Lactobacillus delbrueckii subsp. bulgaricus 2038]|2038|F0F1 ATP synthase su..|543|NC_017469(1872918):591630-592172:1 ^GI:488969107^ Lactobacillus delbrueckii subsp. bulgaricus 2038, complete genome.|neighbours:ID:WP_003619103.1(1),ID:WP_014564756.1(1)|neighbour_genes:ATP synthase subunit..,ATP synthase subunit..|
MALSREETARRYGTAIFDFAKDSGKTELMYSELTELKKAVQAEPRFVQVLSNPVLDAKQKESLLTAVEQG
FSAELQEVLNFLLSYDRFDNLVDIIDYYIHLYNAANHIGTGVAKTALKPDEDQLQRLADSYAKKYGLQAL
HLENEVDPEIIGGVVLEVEGRVIDGSVKHRLEKIRAMLTK

>ID:WP_014564756.1 |[Lactobacillus delbrueckii subsp. bulgaricus 2038]|2038|ATP synthase subunit..|1512|NC_017469(1872918):592195-593706:1 ^GI:504377654^ Lactobacillus delbrueckii subsp. bulgaricus 2038, complete genome.|neighbours:ID:WP_002880067.1(1),ID:WP_003619106.1(1)|neighbour_genes:F0F1 ATP synthase su..,ATP synthase subunit..|
MSIKAEEISSLIKQQLEHYDDKLDIEEVGVVTYVGDGIARAHGLNNVLSSELLQFDNGAYGIAQNLESND
VGIIILGKFDDIREGDRVKRTGRIMEVPVGDALIGRVVNPLGQPVDGLGEIKTDKTRPIESKAPGVMQRQ
SVNQPLQTGIKAIDALVPIGRGQRELVIGDRKTGKTSLAIDTILNQKGQDVICIYVSIGQKESTVRAQVE
TLKKLGAMDYTIVVEAGPSEPAPMLYIAPYSGIAMGEEFMYAGKDVLVVFDDLSKQAVAYRELSLLLRRP
PGREAYPGDVFYLHSRLLERSAKLSKELGGGSLTALPVIQTEAGDISAYIPTNVISITDGQIFLQSDLFF
SGTRPAIDAGASVSRVGGAAQIPAMKKVAGTLRTDLASYRELESFAQFGSDLDQATQAKLARGRRTVEVL
KQPLHKPVAVEKQVVLLYALIHGFMDAVPVDDIARFEQELYTDFDANHADLLAEIKSTGKLPDENKLQEA
LQQFASSFSSSNK

>ID:WP_003619106.1 |[Lactobacillus delbrueckii subsp. bulgaricus 2038]|2038|ATP synthase subunit..|963|NC_017469(1872918):593717-594679:1 ^GI:489714979^ Lactobacillus delbrueckii subsp. bulgaricus 2038, complete genome.|neighbours:ID:WP_014564756.1(1),ID:WP_014564757.1(1)|neighbour_genes:ATP synthase subunit..,ATP synthase subunit..|
MPASLLELKKRIASVKQTSKITEAMHMVSAAKLNQTEKRDKGYQEYNRLLHQTVSRLMSASVINHLNKAN
YRLTQDNIDSIDYDDVFGMGIISDMIKPREEVHSVGYLVVTGDRGLVGSYNSSVIKQMMSLVADDKLQGR
ESKILSVGSVGSQFFKKNNLNVIYEKDGVSDVPTFKETLPIVSTAIKMYLNGVYDELYVCYTHHVNSLSS
AFRAEKMLPIVDLDIGTMEAKESKKIEFEVAPDIDSVLATLLPQFARAEIYGAILDAKTAEHASSMTAMK
SATDNAKDLVSSLSLQMNRARQAQITTELTEIVSGANALE

>ID:WP_014564757.1 |[Lactobacillus delbrueckii subsp. bulgaricus 2038]|2038|ATP synthase subunit..|1440|NC_017469(1872918):594699-596138:1 ^GI:504377655^ Lactobacillus delbrueckii subsp. bulgaricus 2038, complete genome.|neighbours:ID:WP_003619106.1(1),ID:WP_003619110.1(1)|neighbour_genes:ATP synthase subunit..,F0F1 ATP synthase su..|
MSQGEIVQVIGPVVDVKFSIGKDLPDINNALKVIKSDDDSIILEVILEQGDGVLRCIAMESTDGLRRGMK
VEDTGSSISVPVGPDTLGRVFNVLGQPIDGGPEFPADHPRSGIHKEAPKYDELTTSREILETGIKVIDLL
EPYLRGGKVGLFGGAGVGKTTIIQELIHNIAQEHNGISVFTGVGERTREGNDLYFEMKASGVLDKTAMVF
GQMNEPPGARMRVALTGLTIAEYFRDVEGQDVLLFIDNIFRFTQAGSEVSALLGRIPSAVGYQPTLATEM
GQLQERITSTKKGSITSIQAVYVPADDYTDPAPATTFAYLDATTNLERSLVEQGIYPAVDPLESTSSALD
PEIVGQEHYDVATRVQHILQRYRELQDIISVLGMDELSDEEKLIVARARRIQFFLSQNFFVAEVFTGVPG
SYVPIKETIKGFKMILDGHLDDLPEDAFRGVGPIEDVLKKALKMGVTPSDPEAKALLEK

>ID:WP_003619110.1 |[Lactobacillus delbrueckii subsp. bulgaricus 2038]|2038|F0F1 ATP synthase su..|441|NC_017469(1872918):596150-596590:1 ^GI:489714983^ Lactobacillus delbrueckii subsp. bulgaricus 2038, complete genome.|neighbours:ID:WP_014564757.1(1),ID:WP_004560494.1(1)|neighbour_genes:ATP synthase subunit..,membrane protein|
MAEAEKLFKINIVTPNGLIYSHRGSSVSMRAIDGDRQILYNHLPILTPLTIGEVRVQRGADVDHKVDHIA
VSRGIIEFANNVATIIADNAERARNIDLSRAEAAKQRAEAHIKEAKEKHDEQLLERAQIALRRAVNRIHV
YDALHK

>ID:WP_004560494.1 |[Lactobacillus delbrueckii subsp. bulgaricus 2038]|2038|membrane protein|231|NC_017469(1872918):596639-596869:1 ^GI:490696870^ Lactobacillus delbrueckii subsp. bulgaricus 2038, complete genome.|neighbours:ID:WP_003619110.1(1),ID:WP_003619112.1(1)|neighbour_genes:F0F1 ATP synthase su..,rod shape-determinin..|
MRQLGIHAIISLVIYFVCIALAFQAIKAVRIEKIIRTSRVFEAQVFLIFTAIALGYTVGQFLIALIDTSL
QLSNLF

>ID:WP_014564758.1 |[Lactobacillus delbrueckii subsp. bulgaricus 2038]|2038|membrane protein ins..|288|NC_017469(1872918):597947-598234:1 ^GI:504377656^ Lactobacillus delbrueckii subsp. bulgaricus 2038, complete genome.|neighbours:ID:WP_003619112.1(1),ID:WP_002880076.1(1)|neighbour_genes:rod shape-determinin..,hypothetical protein|
MRQIMILLVRFYQRAISPILPDSCCFYPTCSSYMITALEKHGPLLGLLMGLARILRCNPFNRGGVDPVPD
KFTLLRNPHPEEYEDEIIARKFHSH

>ID:WP_002880076.1 |[Lactobacillus delbrueckii subsp. bulgaricus 2038]|2038|hypothetical protein|228|NC_017469(1872918):598247-598474:1 ^GI:488969116^ Lactobacillus delbrueckii subsp. bulgaricus 2038, complete genome.|neighbours:ID:WP_014564758.1(1),ID:WP_003623508.1(1)|neighbour_genes:membrane protein ins..,cell division protei..|
MSRNQENIGIEVNELSGRRVPTWEVVIPKKRQIGLIEQVDGKFRVTSSKSKNVMFAKSLDAGINDLLAYF
TLHEK

>ID:WP_003623508.1 |[Lactobacillus delbrueckii subsp. bulgaricus 2038]|2038|cell division protei..|1191|NC_017469(1872918):598499-599689:1 ^GI:489719392^ Lactobacillus delbrueckii subsp. bulgaricus 2038, complete genome.|neighbours:ID:WP_002880076.1(1),ID:WP_014564759.1(-1)|neighbour_genes:hypothetical protein,universal stress pro..|
MAKVQEESKWYDRIAWGVIIPVVLLSFVSFYSIYNASVNDSTYGTPTRTVAMQIVWYTVSWLMVAFIVRF
DAEQIFKLAPYLYGLGIIMLVAVLFLYDRTTAASSGAKSWFVVGPVSFQPSEVMKPAFILQLARVVREHN
ARYAHNLRNDWLLIGKVMAWFLPVAMLLMLQPDFGTTLVFVAITAGILLVSGISWKIIIPVFLLMVVVGV
AVILLVFTSEGQTILRHYFKTYQLERIKSWSDPSGDNSNSAYQLWQSMKAIGSGQIFGNGFNNIKVYVPV
RNSDMIFSVVGESFGFVGGVALIGIYFVLIVQMVKITFSTKNAFYSYVSTGIIMMILFHAFENIGMSIDL
LPLTGVPLPFVSQGGSALIGNMIGVGLILSMKWHNKDYMFSTAGDF

>ID:WP_014564759.1 |[Lactobacillus delbrueckii subsp. bulgaricus 2038]|2038|universal stress pro..|462|NC_017469(1872918):599761-600222:-1 ^GI:504377657^ Lactobacillus delbrueckii subsp. bulgaricus 2038, complete genome.|neighbours:ID:WP_003623508.1(1),ID:WP_003619118.1(-1)|neighbour_genes:cell division protei..,hypothetical protein|
MTKQYQYKHIQVAVDGSKEADLAFKKAVTVAKHMNASLEILHVIDTRSFQNVSSFDSAMVEQVSNDAKKK
MEKYYQSAQDSGVKEVHYSIEFGSPKAIISREFPKKHDIDLIVVGATGLNAVERLLIGSVTEYVTRTADC
DILVVRHNKAGLD

>ID:WP_003619118.1 |[Lactobacillus delbrueckii subsp. bulgaricus 2038]|2038|hypothetical protein|285|NC_017469(1872918):600280-600564:-1 ^GI:489714991^ Lactobacillus delbrueckii subsp. bulgaricus 2038, complete genome.|neighbours:ID:WP_014564759.1(-1),ID:WP_003619121.1(-1)|neighbour_genes:universal stress pro..,recombinase RarA|
MLYIRIFMIIFIACLLLTAWYLWHRRNGAFLVFDVSSSPELHSLMTICSWTLLAISVLGIVLLFFDNKYL
NLITLFLGSATIFIFALLLSQNNQ

>ID:WP_014564760.1 |[Lactobacillus delbrueckii subsp. bulgaricus 2038]|2038|hypothetical protein|465|NC_017469(1872918):602216-602680:-1 ^GI:504377658^ Lactobacillus delbrueckii subsp. bulgaricus 2038, complete genome.|neighbours:ID:WP_003619121.1(-1),ID:WP_003619125.1(-1)|neighbour_genes:recombinase RarA,30S ribosomal protei..|
MTENLTKRVENAGNGITPQTRPDERRSFLGSLRERVFVRMTIKDCEDAKLTKLFMDHFADYKGYTILINA
NTPNPTFVGQIESRASKEQVPFCLVNDESARKGDDDSAILVVSKEAINQMRIELTQVYAPPLPAEKLPAP
KKKGFLARFFGGNK

>ID:WP_003619125.1 |[Lactobacillus delbrueckii subsp. bulgaricus 2038]|2038|30S ribosomal protei..|612|NC_017469(1872918):602805-603416:-1 ^GI:489714998^ Lactobacillus delbrueckii subsp. bulgaricus 2038, complete genome.|neighbours:ID:WP_014564760.1(-1),ID:WP_014564761.1(1)|neighbour_genes:hypothetical protein,septation ring forma..|
MSRYTGPSWKRSRRLGISLSGTGKELARRSYIPGQHGPNHRGRLSEYGMQLQEKQKLRWMFGLNERQFRT
LFARAGKIREGQHGTNFMILLERRLDNVVYRLGLATTREQARQLVNHGHITVDGKRVDIPSYEVKVGQTI
SLKEKSKNLQQVKDALEAVASRPSFVSFDEDKMEGQLVRFPERDEMEPEIDEALVVEYYNKLL

>ID:WP_014564761.1 |[Lactobacillus delbrueckii subsp. bulgaricus 2038]|2038|septation ring forma..|1719|NC_017469(1872918):603712-605430:1 ^GI:504377659^ Lactobacillus delbrueckii subsp. bulgaricus 2038, complete genome.|neighbours:ID:WP_003619125.1(-1),ID:WP_003611407.1(1)|neighbour_genes:30S ribosomal protei..,cysteine desulfurase|
MSSTQSLLLITLIITIIVVVMAMLLINRRQLRDIEELDNELGNMEDLHLERAIGKLDQMELAGESLATLN
TWKKSYQKAAELFPEIQRLIEDGADENARYHLVKSHQSIKQARELVDSVSEDVKNSSDVFTQLLESNREN
KAQYDELMQSYREIRKEILADSFDYSVALEEIENRLSAMEEDFAQAKNLSAQGDHVEAKRVLSKIRADLT
ALKTKLPEVKEDQHDLQTVFADQLDEIAAGYKEMRDAKYGFGSLDVLLEIRQSNDQIDRSLAALAQLDLE
ETSKGMKKVEKEIKTLYGILEKEYKARPFVEKNQDKLQRLLTHQQTVSQQLIKKLRHIDESYELTHGELD
ESRELEREVHKMDSDYIRASQRIADGRAVYSEVQDDWIKILGRLQEIGKRQQELSEAVDGLYEAEEVAQR
SIKEFKQQVSLVYRHLSRQNLPGIPEGFLQMYTLVVNEISKTSGELNQVRINMEKISEELVQISDDVDRL
QREAEDIISSANLFELTMQYSNKFLDNETVVRARRNAMKLYDRDYNYKDALDTIATAVERAEPGSYQRIE
NAYYQEQKELID

>ID:WP_003611407.1 |[Lactobacillus delbrueckii subsp. bulgaricus 2038]|2038|cysteine desulfurase|1158|NC_017469(1872918):605516-606673:1 ^GI:489707270^ Lactobacillus delbrueckii subsp. bulgaricus 2038, complete genome.|neighbours:ID:WP_014564761.1(1),ID:WP_004560522.1(1)|neighbour_genes:septation ring forma..,tRNA sulfurtransfera..|
MIYFDNSATTKMAPEALETYSQVVTKIWGNPSSLHKLGDRAHGLLEASRKQVADLLGVNTDEIYFTSGGT
ESNNTAIKGTAWAKREFGKHIITSSVEHASVANTFTELENLGFRVTRLPVDKEGRVNPEDLKAALDKDTT
LVSIMGVNNEIGTIQPIKEISEILADYPNIHFHVDNVQALGKGIWDQVFTSRVDMMSFSSHKFHGPRGIG
ILYKKRGRMLMPLCEGGGQEKGLRSGTENLAAIAAMAKAARLLLTDEKEKADREYAIKEKISKYLAGKPG
IHIFSPLKADFAPHILCFALEGIRGETLVHTLEDQDIYISTTSACASKKADEASTLVAMKTPDAIATSAV
RLSFDESNTLEEADEFIAAFDEIYQHFAKINHLGE

>ID:WP_004560522.1 |[Lactobacillus delbrueckii subsp. bulgaricus 2038]|2038|tRNA sulfurtransfera..|1218|NC_017469(1872918):606676-607893:1 ^GI:490696899^ Lactobacillus delbrueckii subsp. bulgaricus 2038, complete genome.|neighbours:ID:WP_003611407.1(1),ID:WP_003619134.1(1)|neighbour_genes:cysteine desulfurase,16S rRNA pseudouridi..|
MQYTEIMIRYGELSTKGKNRKDFINRLASNVQKVLHDFPDLKIQTHHDRMHILLNGTPFEPVNDRLKVVF
GIQTYSPVIKTEKSLEAIEKTALELMQATYKAGMTFKVNTRRSDHKFIYDTNQLNQMVADYLYNHMEGLQ
AEMKHPDMVLLLEIRQDGAYISNQLLHGAGGMPVGTAGKAVMMLSGGIDSPVASYLAMKRGVNIEMVHFF
SPPYTSEKALAKAKELTSILAKYSGRINFIEVPFAEIQETIKEKLPEGYLMTVQRRFMLRLADIIREKRH
ALAIFNGESVGQVASQTLESMAAINDVTTTPVLRPVATMDKTEIIAKAEEIGTFDLSIQPFEDCCTIFAP
PRPKTKPKIDKAREYESRLDVDGLIERALAGVKVTPIYPGQSFLDDLAEEDADLL

>ID:WP_014564762.1 |[Lactobacillus delbrueckii subsp. bulgaricus 2038]|2038|valS|2640|NC_017469(1872918):608879-611518:1 ^GI:504377660^ Lactobacillus delbrueckii subsp. bulgaricus 2038, complete genome.|neighbours:ID:WP_003619134.1(1),ID:WP_014564763.1(1)|neighbour_genes:16S rRNA pseudouridi..,bifunctional folylpo..|
MTELAPKYNPQEVEAGRYQEWLDEDLFKPSGDKKAKPYSIVIPPPNVTGKLHLGHAWDTAIQDTLIRYKR
MQGYDTLYLPGMDHAGIATQAKVEARLREQGVSRYDLGREKFVEKVWEWKDEYANIIKSQWQKLGLSLDY
SRERFTLDKGLSKAVRRVFVQLYNEGLIYRGEYIINWDPKLRTALSDIEVVHQDDQGAFYHINYPLADGS
GSVEIATTRPETMFGDTAVAVAPGDERYKDLVGKKLILPLVGREIPIIEDQHVDPEFGTGLVKITPAHDP
NDFEVGNRHDLPRINVMNDDGTMNDKAGKYAGMDRFDCRKQLVEDLKAEGYLIKVEPIVHSVGHSERSGV
QVEPRLSTQWFVKMKPLADKVLENQKGEGRVNFVPDRFEGTLERWMENVHDWVISRQLWWGHRIPAWYNK
QTGEMYVGEEAPADIENWDQDQDVLDTWFSSALWPFSTLGWPDEDSADFKRYFPTNALVTGYDIIFFWVS
RMIFQSLHFTGERPFDNVVLHGLIRDEQGRKMSKSLGNGIDPMDVIDKYGADALRWFLLNGTAPGQDTRF
SYTKMDAAWNFINKLWNASRFVIMNLPEDAKPAQKPDISKFDLADAWIFDRLNHTVKETNRLFDEFQFGE
AGREMYNFIWNDFCDWYIEISKVALYGDDAELKARKQANLTWILDQILRLIHPIMPFVTEKLWLSMPHEG
KSIMTAAYPEAHAEFDNAKADEDMAFLIEIIKAVRTIRMEVNAPMSSAIDILIQLDDEKNEAILRDNMEY
VENFLHPKKLEISGKIKAPKLAKTAVIAGAQIFVPLSELVDLDEEIAKMGKEEARLEAEVDRASKKLANK
GFVDHAPAAVVEKEKGKLAEYENQLAGVRDRIKELKESR

>ID:WP_014564763.1 |[Lactobacillus delbrueckii subsp. bulgaricus 2038]|2038|bifunctional folylpo..|1266|NC_017469(1872918):611523-612788:1 ^GI:504377661^ Lactobacillus delbrueckii subsp. bulgaricus 2038, complete genome.|neighbours:ID:WP_014564762.1(1),ID:WP_014564764.1(1)|neighbour_genes:valS,hydrolase|
MKFRTVNELTAYLYHLPRLHEKSDLTYVKRVLKALGDPQDKVKCCHITGTNGKGSTAYYLNNLLQKAGQQ
TGLFVSPFIIRFNERIQLNGQAIADEDLLEVANEVEAAVGHLREEEADFALVTFEYEVAMAFLFFAKQKC
DYAVIEVGIGAEHDKTNVMTPVVSLITTIGLDHEQIIGPTLADIAKEKSGIIKPAVPVILGDIPASVKGI
VEEKITKSASPSYWLGRDFQVKEEKAGYELAVAGQNYQLPAWPRPEAKDAAMALAAFTFLPLTLSEKAAE
AALTQTTVPGRYQRLEKAGCSFLLDGAHNVQAGSELLPYARRLAKDKGGRLLVLAGMMKDKDLSDFLTLL
KNEKVTLTSLAYPRAAKKADFPAWVQEKFAYEGDLGQALNQVMTEAGDRDLILVTGSFYLVSAVLQFLQS
A

>ID:WP_014564764.1 |[Lactobacillus delbrueckii subsp. bulgaricus 2038]|2038|hydrolase|681|NC_017469(1872918):612806-613486:1 ^GI:504377662^ Lactobacillus delbrueckii subsp. bulgaricus 2038, complete genome.|neighbours:ID:WP_014564763.1(1),ID:WP_011543771.1(1)|neighbour_genes:bifunctional folylpo..,DNA repair protein R..|
MRVAGLKTDKQGVIFDMDGLLVNSEELYWQANIQAAREYKLGISDDAYLDLVGASVKAMDAFYEKYFPSD
EVRQAFVKRTDDLVWEWTDQGKLKLKAGVKEALEYFNDLGLTVGIASNNYKSVVDHNLWVTGCRNSFDFI
VTHDEVAEKKLRSKPFPDLYLAAQERSGLGKDQLLIFEDSSMGVEAAENAGIDCVMIPDIKPASAEDRAR
AQLICPDFFDFLKKIS

>ID:WP_003619145.1 |[Lactobacillus delbrueckii subsp. bulgaricus 2038]|2038|rod shape-determinin..|1005|NC_017469(1872918):614240-615244:1 ^GI:489715018^ Lactobacillus delbrueckii subsp. bulgaricus 2038, complete genome.|neighbours:ID:WP_011543771.1(1),ID:WP_014564766.1(1)|neighbour_genes:DNA repair protein R..,rod shape-determinin..|
MFGLGSKNIGIDLGTANTLVYVEGKGIVLREPSVVAKNTKTGEVIAVGSEAKEMIGRTPGSIVAIRPMKD
GVIADYDTTAAMLKYFMGKTVGNSKPSVMICVPSGVTEVEKRAVIEAARVAGAREAYVIEEPFAAAVGAG
LPVMEPTGSMVVDIGGGTTDVATISLGGIVSSTSIRQAGDKFNQAITNFVHSKYNLLIGERTAEDIKIQI
SSASVEAAKEIESKTIRGRDLVSGLPKSLEISAVDVATAIQDVVQDIIVAIKETLELTSPEIAADVIDHG
IVLTGGGALLKNLPEVISDATKVPVFIAQDPLDCVAIGTGESLKHLDVMRKTSR

>ID:WP_003619156.1 |[Lactobacillus delbrueckii subsp. bulgaricus 2038]|2038|division/cell wall c..|432|NC_017469(1872918):617443-617874:1 ^GI:489715029^ Lactobacillus delbrueckii subsp. bulgaricus 2038, complete genome.|neighbours:ID:WP_014564767.1(1),ID:WP_003619159.1(1)|neighbour_genes:hypothetical protein,ribosomal RNA small ..|
MFMGEYQHNLDAKGRLIIPAKLREQIGPAMVLTRGMEGCIFGYPLTEWAKIEAKLAKLPLTKKNARSFTR
MFYSGAMEGEFDKQGRINLSPTLKKHAGLVKECVIVGVSNRIEIWAKERWEEYSDEANESYDEIAEDLDD
IEL

>ID:WP_003619159.1 |[Lactobacillus delbrueckii subsp. bulgaricus 2038]|2038|ribosomal RNA small ..|945|NC_017469(1872918):617877-618821:1 ^GI:489715032^ Lactobacillus delbrueckii subsp. bulgaricus 2038, complete genome.|neighbours:ID:WP_003619156.1(1),ID:WP_003619162.1(1)|neighbour_genes:division/cell wall c..,cell division protei..|
MEFKHTSVLLHETIDNLAPQSGGTYVDATFGGGGHARYLLRKLDKGNLIGFDQDQYAIDTAQSNFAAFLK
EDSQPRLQLVHNNFSHLKEELAKLGISGIDGIYYDLGVSSPQLDQAERGFSYRFDARLDMRMDQSQDFDA
YQLVNQYDQKQLADVLYRYGDEKFSRQIARKIVERRRGKPIETTFELVEIIKEAIPAAARRRGGHPAKKS
FQAIRVEVNHELDVLRASLEEAISLLNPGGRISVITFQSLEDKIVKQTFKKYSEVEIPRGMPVVPEGIKP
TLRLVNRKSITASEEELAENNRSHSAKLRVAEKL

>ID:WP_003623528.1 |[Lactobacillus delbrueckii subsp. bulgaricus 2038]|2038|penicillin-binding p..|2163|NC_017469(1872918):619189-621351:1 ^GI:489719412^ Lactobacillus delbrueckii subsp. bulgaricus 2038, complete genome.|neighbours:ID:WP_003619162.1(1),ID:WP_003619167.1(1)|neighbour_genes:cell division protei..,phospho-N-acetylmura..|
MKKTTNLGKIKSRAHGYRFTVGRILELVVALVFLFLAGRMLYLSISKTIDGQDISKRTAAIYRRNTVLTA
NRGTIYDKNGLIIAQDSHTYTVYAILDKTYVDSNKKPLYVQDKEKTAEKLVTVLPLSKAKILKYLNPKNK
NTFQVQFGTAGSGLTLTEKKKIQAMHLTGIKFMETPSRLYPNGVFASNVVGYTVSQNNSKTQTTELEGVT
GLEAYFNKILKGTNGYETSMVDSSENQLPSGFHSYKAAKDGDNLYLTIDSQLQSALETYMSKVQKNYKPK
AMTVVIENLKTGKILAASQRPTFNSQTKAGISEAGSNLLVQSSYEPGSVFKILSLAAAVNSGNYNPKSYY
RSGSITVSGSTIYDWQKSGWGTIPFSQAFPRSSNVGMVYLEKKIGAKLWRKYLNMFRITHKTGITLPGEV
SGSLSFSSPVDQAVTSFGQGVTVNVMQMMQVYSALANNGQMVRPQLVEKITDSSGKTIKSYRVQKVGKKI
FTAQTRKVVMQNMKKVLDKEIGTGHIYYMKGKDFGIKTGTAQIAKSTGGYMTGDRDYVFSVVGITPTANP
RYCIYLTMKQPSKLGSGAETILAQIFKPMMSRLVLLNKGDKSASAVVKVPKFTGMTYAKAKKTATSNGLS
LVRLGTGSKVLSQKAGAGETVSVGSTVFVLTSRKISLPDLTGWSESQIEAYASLAGIKLQLSGSGKVKSQ
SLAQGTVVKSGTKLKVELKE

>ID:WP_003619167.1 |[Lactobacillus delbrueckii subsp. bulgaricus 2038]|2038|phospho-N-acetylmura..|960|NC_017469(1872918):621359-622318:1 ^GI:489715040^ Lactobacillus delbrueckii subsp. bulgaricus 2038, complete genome.|neighbours:ID:WP_003623528.1(1),ID:WP_003623529.1(1)|neighbour_genes:penicillin-binding p..,murD|
MQASLIAFMISLVLSALLFPWLIIWMRSHDEGQQIRDEGPKWHEKKSGTPTMGGTVFVLSAAVATVAICA
YKGQLSKTVWILLVALLGYGIIGFLDDGLKLFFKRNLGLRAWQKMDLQLLVAAGIVLLAASDNFDFALYL
PFAGVVKNVVLFTLFEVFWLVGFSNAVNLSDGLDGLATGLSFIAYGTYAWLAFKSQNFGVLVFCMAVMGG
LAAFFMFNHKPAKIFMGDAGSLALGGGLAAVSIFLGRPWSLLLVGIVFVCETASVILQVASFKTTGKRIF
KMTPIHHHFEMLGWSEWKVDLVFWLVGLVGSGIYLMIWG

>ID:WP_003623529.1 |[Lactobacillus delbrueckii subsp. bulgaricus 2038]|2038|murD|1383|NC_017469(1872918):622325-623707:1 ^GI:489719413^ Lactobacillus delbrueckii subsp. bulgaricus 2038, complete genome.|neighbours:ID:WP_003619167.1(1),ID:WP_003619171.1(1)|neighbour_genes:phospho-N-acetylmura..,UDP-N-acetylglucosam..|
MKEIDKYAGKNILVLGLGRSGFAVSKLLLKLGARLTLNDKADLAADPKAKQLADLGVRVIGGSHPVDLFD
QEKFDYLVKNPGIPYENPMVAKASEKGVPIITEPEVALSASESPYVCVTGSNGKTTTVMLTQQIMDHYLQ
KQGHHAYAVGNIGWPISEVVLNQAGPDDLLVVEMSSFQLMGVTDIEPKVAAIVDIYNNVHLDYHKTFDNY
VDAKLNVGRFQKASDYFLANFDQKDILAREEKATKAKILTFSENDPVADFYIGQDYLMHGEEKMMKIADI
KLPGIHNLQNSLVAIGISSLMGAGKDDIAAVLSTFTGAEHRLQYVTTLDGVKVYNDSKSTNIEAATVAIQ
SFKQPEVLLAGGLDRGFVFDSLVDLFKKHVKAIVTYGETRYLLADAARKAGIKTIVVVDNLHEGVKAASK
LAEAGDVLLFSPACASWDQFKTFEERGEYFVKYVKELEEK

>ID:WP_003619171.1 |[Lactobacillus delbrueckii subsp. bulgaricus 2038]|2038|UDP-N-acetylglucosam..|1113|NC_017469(1872918):623709-624821:1 ^GI:489715044^ Lactobacillus delbrueckii subsp. bulgaricus 2038, complete genome.|neighbours:ID:WP_003623529.1(1),ID:WP_003619173.1(1)|neighbour_genes:murD,cell division protei..|
MRVIFSGGGTGGHIYPIMALIERLKEEGICQDDEILFVGTKKGLESKIVPAAGVNFKTIDIQGFDRKHLL
NNVKTIQLFLKATKRAKEILADFQPDVVLGTGGYVSGAIVYEASKMKIPTMIHESNSVVGVANKFLGHYV
DKICYTFDDAAKEFPEKKKLVKTGNPRSQQVLSLNAKPVDLAGDLGLNPKIPTVLVFGGSRGALAINRVM
LKSLMELKKKPYQVIWATGTYYYDAIEKKLADVDYDDSIKVVPYIDNMPGLLPEMTCVVSRSGATSLAEF
TALGVPVILIPSPNVTHNHQMKNAMDLEKAGAALVIAEDDLNENTFVSSIDHLLLDQSYDEKMRQASKAL
GVPDASDQVIKVMKEIAKKN

>ID:WP_011543776.1 |[Lactobacillus delbrueckii subsp. bulgaricus 2038]|2038|cell division protei..|1383|NC_017469(1872918):625749-627131:1 ^GI:499863042^ Lactobacillus delbrueckii subsp. bulgaricus 2038, complete genome.|neighbours:ID:WP_003619173.1(1),ID:WP_041814474.1(1)|neighbour_genes:cell division protei..,cell division protei..|
MDNSTLLVGLDIGTTSIKVVVADAAHQELQVYGAVAAPTRGMRHGKIVDIDQVAESVKNAIQQVSEKTNS
KINRVVTALPVSMLQLESTTGLVNISDSGKEVANEEVQRVMYAAIKAAKKKDRQAVAFFPSRFLIDGEKD
VDDPRTMIARSLLVQGLVMTAPSAEIHNINTVLKHADIQNNFFVPAPMAFSSVALDEAERTFGAILLDMG
GGSTTATVIRDGQIKYATVDLKGAADITHDISVVLSTTMSDAEALKRDYGYADPDLASENEKFAVKAVGK
DENNLVSEKYLSEIINARLQQILRRVGWGLYNHDALSLPAGVIITGGSALLAGIDDLVAADYDVKAKIYQ
PAQIGLRNPVYSVAYGIVNYANNLSDIGYLANTVIYHDSALVSNERPTSAGNSQKNAKRVTKKAENDTEL
AYNKAKLDGEVDTETRHEEKTNNNENKNKGLAAFLRKFFD

>ID:WP_041814474.1 |[Lactobacillus delbrueckii subsp. bulgaricus 2038]|2038|cell division protei..|1353|NC_017469(1872918):627153-628505:1 ^GI:754200749^ Lactobacillus delbrueckii subsp. bulgaricus 2038, complete genome.|neighbours:ID:WP_011543776.1(1),ID:WP_003619179.1(1)|neighbour_genes:cell division protei..,cell division protei..|
MDFTFDSDDNNNAVIKVIGVGGAGGNAVNRMIEDGVQGVSFIAANTDVQALNSNNAEVKIQLGPKLTRGL
GAGSHPETGQKAAEESEETIEDALKGADMIFITAGMGGGTGTGAAPVIAQIARETGALTVGVVTRPFSFE
GPKRSKNAAEGIDKLKEYVDTLVIVANNRLLEIVDKKTPMMEAFKEADNVLKQGVQGISDLITSTDYVNL
DFADVKTVMENQGAALMGIGRASGENRTVEATKMAISSPLLEVSIDGAKQVLLNITGGPDLTLFEAQEAS
EIVSTAAGEDVNIIFGTAINPNLGDEVVVTVIATGIDDEAEAAASKQFPGRGHQVSAPREKPAAPKILTP
EEAAPAAPVQEAPVQAEAAKPTSPVKEEKPAMMDPISVWGLNDDDYSRRQKPEEQKRRAEEKGAVSDADP
SSAISQIDINTDYDDDDDDDIPFFKHRRDR

>ID:WP_003619179.1 |[Lactobacillus delbrueckii subsp. bulgaricus 2038]|2038|cell division protei..|447|NC_017469(1872918):628520-628966:1 ^GI:489715052^ Lactobacillus delbrueckii subsp. bulgaricus 2038, complete genome.|neighbours:ID:WP_041814474.1(1),ID:WP_003619181.1(1)|neighbour_genes:cell division protei..,cell division protei..|
MNNKFKDFFGFGDNDSYEERDAYEEHYDEQEEMQNSNRPTNSRDSNVVSIKAGQAGSGPSKIVLYEPRVY
SDAKEVAQNLLNQRAIIINFSRMDDASARRVVDFITGTVYALNGEIQRIGDKIFLATPPKFETDGKITEL
LDKKDTLG

>ID:WP_003619181.1 |[Lactobacillus delbrueckii subsp. bulgaricus 2038]|2038|cell division protei..|303|NC_017469(1872918):628966-629268:1 ^GI:489715054^ Lactobacillus delbrueckii subsp. bulgaricus 2038, complete genome.|neighbours:ID:WP_003619179.1(1),ID:WP_014564769.1(1)|neighbour_genes:cell division protei..,RNA-binding protein|
MQTFLVFLYRLLYFICEAYSLLIIIDAFMSWIPAISESAAGRWIDRIVNLFVNLFRQGPILRLIYATGID
ISPMIALFVIYFVQSVALGWLFSILGRIFL

>ID:WP_014564769.1 |[Lactobacillus delbrueckii subsp. bulgaricus 2038]|2038|RNA-binding protein|798|NC_017469(1872918):629268-630065:1 ^GI:504377667^ Lactobacillus delbrueckii subsp. bulgaricus 2038, complete genome.|neighbours:ID:WP_003619181.1(1),ID:WP_003623535.1(1)|neighbour_genes:cell division protei..,ileS|
MDKRQASSFYPHFAIEERPTIDQFVGLFNRLLFTGQSFLTDFLDPRQRQIMETIAGGEAIVQAFGGYEEA
EKCRLYISLEWENLRPDDYQVQLFEIEYPQKFASLRHSQILGSLANSGVKTDTFGDIITDGQGRWQFFAE
KELAGFFASQIDRMGPVKVRLEEKPLKDRLEAEDNSEIISAVASSMRLDAFLAALSNKSRSQVKEALEAG
EVRLNWHEEEKGESLLKVGDILSLRRFGRVKLLSVQPSKKGRLRVEGQFWPAKRQ

>ID:WP_003623535.1 |[Lactobacillus delbrueckii subsp. bulgaricus 2038]|2038|ileS|2796|NC_017469(1872918):630414-633209:1 ^GI:489719419^ Lactobacillus delbrueckii subsp. bulgaricus 2038, complete genome.|neighbours:ID:WP_014564769.1(1),ID:WP_003619187.1(1)|neighbour_genes:RNA-binding protein,cold-shock protein|
MRVKDTLNLGKTKFPMRGNLPKREAEWEKNWEDQKFYERRLKLNEGHERFDLHDGPPFANGNIHMGHALN
KITKDIIVRSKNMEGYYAPYVPGWDTHGLPIEQQLTKQGVDRKTMDRAAYRELCRKFAMEQVEKQRTDFK
RLGVMGDWDHPYITLLPEFEAAEIRVFGKMYENGYIYQGKKPVYWSWSSESTLAEAEVEYHDVESPSIYI
SFPVKDGKGKLSEENTYFLIWTTTPWTIPSNQGIAVNPKFDYSVVEVGDRRYVVGTDRLSAVAEILGWDS
YKTVQHLKGTDMEYMVAKHPYIEGRDSLLMEAVYVTDDDGTGLVHTASGFGEDDYNTAMRYGFDVLSPMD
NKGCFTEEIPDPDLVGKFYTDTNEIVKDKLSAAGNLLHYSTFVHSAAHDWRTKKPVVYRATTQWFASISK
FRDQILDQIEKTTFYPAWGKTRLYNMIKDRGDWVISRQRAWGVPLPIFYAEDGTAIVTHETIEHVADLFA
KEGSNAWFTHPVEELLPEGFTSEHSPNGKFTKETDILDVWFDSGSSWSGVQALGRAVHYPTSMYLEGSDQ
YRGWFNSSLITSVATNGVAPYKSVLSQGFTLDGQGRKMSKSLGNTIAPNDVIKQMGAEIIRLWVASVDAS
GDVGVSMDILRQVSEGYRKIRNTFRYMLANTADFDPEKDRVAYKDLRKIDQYLEVKLNDLVAESIVNYDK
YDFADVYKLVFKFITNDLSAFYLDFAKDVLYIEGKDSHARRSMQTVIYDAAVKLAKILAPILPHTMGEVW
GYLKEKEEDVYLSNFPEIEDYADADDLKESWGEFMKLRDDVLKALEEARDQKLIGKSFEASVTVYPGEAA
KAALDKLAGEDFREILIVSNLVMGQGEVPAEAKQFDQASVLVRRAEGEVCPRCRMYRTDLGADSRLPQLC
GRCASIVAGDHPEILEEGLED

>ID:WP_003619187.1 |[Lactobacillus delbrueckii subsp. bulgaricus 2038]|2038|cold-shock protein|210|NC_017469(1872918):633209-633418:1 ^GI:489715060^ Lactobacillus delbrueckii subsp. bulgaricus 2038, complete genome.|neighbours:ID:WP_003623535.1(1),ID:WP_002879120.1(1)|neighbour_genes:ileS,ADP-ribose pyrophosp..|
MRTGLVKQFAEKASFGFIEDDQNHKSYFVFYTAIKEEGYKRLEVGQRVRYQLAQGKHGLQCINVYLAKD

>ID:WP_002879120.1 |[Lactobacillus delbrueckii subsp. bulgaricus 2038]|2038|ADP-ribose pyrophosp..|558|NC_017469(1872918):633434-633991:1 ^GI:488968137^ Lactobacillus delbrueckii subsp. bulgaricus 2038, complete genome.|neighbours:ID:WP_003619187.1(1),ID:WP_003619190.1(1)|neighbour_genes:cold-shock protein,hypothetical protein|
MDLKETEISTKEAFHGGFINLHVETVMLPNGKTASRELVDHRPAAAAICINDEKKMLLVTQWREAIKQLT
LEIPAGMIDASDVSPLDAMKRELNEEGGLKAEYWEKVAEFYTSPGFSNEKLHLFYCDTLSPVANKLDLDE
DEFLTAEWYSLEELKNLLTEGKIVDAKTIYAISVWENMLLTGSEG

>ID:WP_003617480.1 |[Lactobacillus delbrueckii subsp. bulgaricus 2038]|2038|nucleoside phosphory..|699|NC_017469(1872918):634221-634919:1 ^GI:489713343^ Lactobacillus delbrueckii subsp. bulgaricus 2038, complete genome.|neighbours:ID:WP_003619190.1(1),ID:WP_002879115.1(1)|neighbour_genes:hypothetical protein,cysteine desulfurase|
MKIAIVVPMAEEAEFYHQYFSSGKKEMFGSTEFEHFSVAGNDLYLGLTGIGKVQAAMNLTSLLAKEKIDL
VIMTGSAGSLQKEVQRMDLVLPSEFAYHDAHNTSAGNYVEGQIPQEPARFKLDCAERDKFKDFLGKKGVA
YKEGLVVTGDSFISSQAQKDEILGNFPTALCVEMEGAAFAQVAYHFNVPLIALRAISDNGDEDADNDFAA
FVRKVGAQAAELIVEYLRENDF

>ID:WP_002879115.1 |[Lactobacillus delbrueckii subsp. bulgaricus 2038]|2038|cysteine desulfurase|1164|NC_017469(1872918):634919-636082:1 ^GI:488968132^ Lactobacillus delbrueckii subsp. bulgaricus 2038, complete genome.|neighbours:ID:WP_003617480.1(1),ID:WP_011543781.1(1)|neighbour_genes:nucleoside phosphory..,hypothetical protein|
MKQVYLDNAATTPMSPTVIDVITDEMANDFGNASSTHTLGRKARNSVETARHTIAQAINAKDQEIIFTSG
GSESNNTVIFGVAEMQKAVGRHLITTKIEHESVLKSMQHLEELGYEVTYLDVDRDGHISLDQLREAIRPD
TILVSVMAVNNEVGSINPLKDIGQIVKDSQAFFHVDAVQGLGNIDLDVEEMGIDFMSTSAHKINGPKFLG
FLYERDGIRLPNRIYGGDQELKRRAGTENVPGIAGFGQAVAEVQAESKADLQAKYTDFQKIILSRLDESG
VAYEVNSPLTGLVSHHVLNLRLNGLSTYVLLANLDLAGFAVSGGSACTAGSLTPSHVLTAMFGQDSPKVS
ESIRISFGRYNTVEEVEAFAAALVKVARKLQDRKRED

>ID:WP_011543781.1 |[Lactobacillus delbrueckii subsp. bulgaricus 2038]|2038|hypothetical protein|342|NC_017469(1872918):636137-636478:1 ^GI:499863047^ Lactobacillus delbrueckii subsp. bulgaricus 2038, complete genome.|neighbours:ID:WP_002879115.1(1),ID:WP_003619195.1(1)|neighbour_genes:cysteine desulfurase,tRNA 2-thiouridine(3..|
MANTVMINGDKRKFMLNTDVKLYALIDAGFQKTPRGNFVYEHPLYNESPYNATTKLKMTIKSDLTSLTMV
VTDPSGLKKVNIFKNKQLAPTVELLDYILKDLEERKILSEVKD

>ID:WP_002879104.1 |[Lactobacillus delbrueckii subsp. bulgaricus 2038]|2038|phosphoglycerate mut..|660|NC_017469(1872918):637710-638369:1 ^GI:488968121^ Lactobacillus delbrueckii subsp. bulgaricus 2038, complete genome.|neighbours:ID:WP_003619195.1(1),ID:WP_002879102.1(1)|neighbour_genes:tRNA 2-thiouridine(3..,hypothetical protein|
MEIYFVRHGKTQWNLEQRFQGGQGDSKLLPESLADIEKLGRYLQGKHFKAVYASPLDRARMTAQGLIGAA
GIRLPLHIDERLREMNLGKLEGMKYAEAEKLYPQEIDNFWHHPDKYDNTVVEGESYEHAMARGLDFGREM
AEKYPKDSDKVLVVSHGAVLSAIMGALLGYDLANLRQNGVIYNTSVSVLASQEKGPAFKLVKWSDVTPLE
HKMSETDGL

>ID:WP_002879102.1 |[Lactobacillus delbrueckii subsp. bulgaricus 2038]|2038|hypothetical protein|654|NC_017469(1872918):638369-639022:1 ^GI:488968119^ Lactobacillus delbrueckii subsp. bulgaricus 2038, complete genome.|neighbours:ID:WP_002879104.1(1),ID:WP_014564770.1(1)|neighbour_genes:phosphoglycerate mut..,exodeoxyribonuclease..|
MDQKINQLYEEGKVDQAIHALIEKIDHNPRETANYLQLATYLLDQGSAEQARELLTKARGIAEDPQALVY
DLAVCDYALGDFDQALARLAQIPDDDMTMYQKALVYLKLGQSQKALAYALSIKESDDRVKELIGDIWLAL
GELEAARASYLEIAEGQRSSKLNFLLGLTYFSQDREQAEEFFAKSKKQDPKYYQKAKDQYESLLKLLSQG
KAGAGKE

>ID:WP_014564772.1 |[Lactobacillus delbrueckii subsp. bulgaricus 2038]|2038|ribonuclease J|1680|NC_017469(1872918):642981-644660:-1 ^GI:504377670^ Lactobacillus delbrueckii subsp. bulgaricus 2038, complete genome.|neighbours:ID:WP_014564771.1(1),ID:WP_002879098.1(-1)|neighbour_genes:pyridine nucleotide-..,hypothetical protein|
MKIKQNEVAVFAIGGLHEIGRNMYCVQYQDEIVIMDCGIKFPEDDLLGINYVISDYSYLVKNREKIKALV
VSHGHEDHIGGIPFLLEKIPEIPVYATPFALALIKSKCEEHGILDRTELHEEHEDTVLTFDKLKVTFFRT
THSIPDTLGIAVHTPLGAVVFTGDFKFDLTPVMNQPAPNFQRMAQLGEEGVLALLSDSTNAEVPQFTKSE
RFVAGSLHNIITGIEGRIIFATFASNLYRVSTAIQAAIDTGRKVAIFGRSMENGIQNGIDLGYLDVPEGL
IVDAETINSLPPEKVMLLCTGSQGEPLAALSRIANGTHRQIKLKPHDTVIFSSNPIPGNTLSVNQLINKL
MEGGANVVHGRVNNVHTSGHGGQEELKLMVELAKPKYMIPVHGEYRMQVVHAHLAQQAGVPAENTFVLKN
GEVVCFSPEGARIAGDLHVKDVFVDTSGADDVGNIVVRDRQILSEEGLVVAVATVDYKHKRVLAGPDILS
RGFVYMRESQDLINAAQKHVYHVLKTEMAKSDKPKDSEIRKAIIENLQDFLYSRTERRPMILPMLVEKK

>ID:WP_002879098.1 |[Lactobacillus delbrueckii subsp. bulgaricus 2038]|2038|hypothetical protein|234|NC_017469(1872918):644650-644883:-1 ^GI:488968115^ Lactobacillus delbrueckii subsp. bulgaricus 2038, complete genome.|neighbours:ID:WP_014564772.1(-1),ID:WP_014564773.1(-1)|neighbour_genes:ribonuclease J,def|
MIYKVLYQKDKIVNPRRETTQTLYMEADNIVQARALVEQNTPYNIELIQELTGNSLKYEQEHADFKLTAF
GQTNSED

>ID:WP_014564773.1 |[Lactobacillus delbrueckii subsp. bulgaricus 2038]|2038|def|555|NC_017469(1872918):645062-645616:-1 ^GI:504377671^ Lactobacillus delbrueckii subsp. bulgaricus 2038, complete genome.|neighbours:ID:WP_002879098.1(-1),ID:WP_041814278.1(1)|neighbour_genes:hypothetical protein,GTP-binding protein|
MILMKDIVRDGDPVLRQVAQKLTFPLSDHYRKLADDMMEYLVNSQDPKIAAKHHLRAGVGLAAPQVGEGV
SMAALLVPDDKGEIIFKEVYVNPEIISESVRKTCLSEGEGCLSVDKVIDGYVPRPNKVTVHYWTVDGEEK
TIRLKGYPAIVSGHEIDHLNGHLFYDRINKENPFALDEDTIVIY

>ID:WP_041814476.1 |[Lactobacillus delbrueckii subsp. bulgaricus 2038]|2038|cell division protei..|1167|NC_017469(1872918):647824-648990:1 ^GI:754200751^ Lactobacillus delbrueckii subsp. bulgaricus 2038, complete genome.|neighbours:ID:WP_041814278.1(1),ID:WP_003619211.1(1)|neighbour_genes:GTP-binding protein,hypothetical protein|
MKETFQYFDYRIFIVYLLLMTIGVIAVYSASSEILLINGFKATAYGQKQLLYAFFGVLICLACYSINLDY
LRRGKLLLWLLVIVAGLLVYVLFFGQAVNGAKGWINLGPINIQPLELAKLVLTLYLARMLAKADGRLVRG
HIISQLLPTAIIAGLLMILVLIEPDFGGTAIIFCLVLIMYSVSGIPTGYILLSIIGITVLVVGGFSLIVA
WNPSFLQDIYVYKRFIAFLHPFKTAANEGAQLVNSYYAIHNGGLFGLGLGNSIQKRGYLPEPYTDFILSI
IAEEVGSLGALVVLGLLFYLMILIMERGVKAQSQYSTLICFGVTAIIFFQTLFNVGAVLGLMPITGVTLP
FISYGGSSLWVLSAAIGLVLNVTAEEKIRQEVQAEDEY

>ID:WP_003619211.1 |[Lactobacillus delbrueckii subsp. bulgaricus 2038]|2038|hypothetical protein|342|NC_017469(1872918):648980-649321:1 ^GI:489715084^ Lactobacillus delbrueckii subsp. bulgaricus 2038, complete genome.|neighbours:ID:WP_041814476.1(1),ID:WP_003619212.1(1)|neighbour_genes:cell division protei..,methylase|
MSINQELADQEIASRTSLIVYLRNVNDDQFKLRRFGDIVYFSKKLHYLILYVNQAEAEETASKLRTFSFV
KKVEFSQNDALDLDNQKIEQQISDMAKEAEEKLNQTDKEDWIK

>ID:WP_014564776.1 |[Lactobacillus delbrueckii subsp. bulgaricus 2038]|2038|pantetheine-phosphat..|495|NC_017469(1872918):649870-650364:1 ^GI:504377674^ Lactobacillus delbrueckii subsp. bulgaricus 2038, complete genome.|neighbours:ID:WP_003619212.1(1),ID:WP_003619216.1(1)|neighbour_genes:methylase,peptide-binding prot..|
MTTALFPGSFDPITNGHMDTIEQAAKVFDRLLVVVMTNSSKKALFTPDERVDLIKDAVKEHGLANVEVLA
RPGQLTVDLARELGAGVLVRGVRNSSDFLYEQQIAQLNRDLAPDLPTVLFMAEAANSALASSMLKEIAMF
GGELDRFLPKKAARALKEKLQSES

>ID:WP_011543790.1 |[Lactobacillus delbrueckii subsp. bulgaricus 2038]|2038|competence protein|747|NC_017469(1872918):651534-652280:1 ^GI:499863056^ Lactobacillus delbrueckii subsp. bulgaricus 2038, complete genome.|neighbours:ID:WP_003619216.1(1),ID:WP_003623551.1(1)|neighbour_genes:peptide-binding prot..,competence protein C..|
MNQSNERTEGKQKLQDLLAWLMDKKMYIVVVLLAAGGFYYANRQPAADNSALLSSSQSMSENSGQSLQSS
SVSSVAASASSAASAANAEVVCDISGAVKHQGVYRLKNGARLEDLIEKAGGLTKDAQLQAINRSQLLKDQ
DKVYILGKGDKTEAAQTANSAAASSPSASASASSVSSSASGAASGDLINLNTATASDLQKLNGIGEKKAE
QIIAYRQEKGSFKSIDELKEVSGIGDKTFAAIKDQLTI

>ID:WP_003623551.1 |[Lactobacillus delbrueckii subsp. bulgaricus 2038]|2038|competence protein C..|2187|NC_017469(1872918):652306-654492:1 ^GI:489719435^ Lactobacillus delbrueckii subsp. bulgaricus 2038, complete genome.|neighbours:ID:WP_011543790.1(1),ID:WP_003619222.1(1)|neighbour_genes:competence protein,DNA polymerase III s..|
MALASVSLCGIFQSQKWGKLFALAALLYLLFLLKDKYGGLVKLAMAFLLLLTLVLAKDQVKPGEPAGDIR
LYPDQVKITDGWLSGRGQTATQKVQVYGPASREALALLENGQSIDLTEVSGAVSEIEPATNPGQFDYRRY
LASQHVYRQVKLAHYQFKLAPASLLTRLHGLRWKIQAYLKRLPRLLAFFASELLLAENPAGDNQANLNTY
RDLGVIHILSISGMHVGIYVFALAVFGSYLHMTKEEVFAVSCALLTFEVFLSAGRPGFIRATLSYVFSAG
LAFKSRRIGRADLLGLTYCCQQLFTPRLLLETGGILTYVLALGLVLTAKLPDCKQAFWLNGLLTPFLLYF
FYQVNVCTIFYNILVVPYFNYIVMPMTGLALLAPPGLAAFFEKILEAAEGMLANVAKTGFGQLIYGQVKA
WQLALLFALTFLYLITRKKKYRHILAAVYLLIFVSIHFPLEGQVSFIDVGQGDSILLTTPIRRQVYLIDT
GSKLTFGKKKQSQPQIDRITIPLLKAQGISQIDGVFVSHQDADHVGDLGPLLEEMPVKRLYMGAGLIQNP
SFRARIAGRVEKTKLVELKAGMEVKEAINFQVLHPEVAGKGENKDSLSLTCRLAGKSWAFTGDLDQAGEE
AIIKKFPDLKIDYFKLGHHGSDTSSSTVFLRAIQPKLVFISAGRNNRYHHPKPETLAKLHQLGIPYLNTQ
TEGMISWHYGIREYFSSFLEGRRVCYHY

>ID:WP_003619222.1 |[Lactobacillus delbrueckii subsp. bulgaricus 2038]|2038|DNA polymerase III s..|990|NC_017469(1872918):654523-655512:1 ^GI:489715095^ Lactobacillus delbrueckii subsp. bulgaricus 2038, complete genome.|neighbours:ID:WP_003623551.1(1),ID:WP_011543792.1(-1)|neighbour_genes:competence protein C..,30S ribosomal protei..|
MPNLISLFPNSQAGNPNVLLQGPDAFLNDYLAHNYVQQAAFQGLEKVTVDCESDPLDDLIAALAEASLFS
QQKLVLVKNPIFLTGKFPAKYKQQGDRLLEIFSHLDQIDDVIVLVASYEKLDRRKKLTKQVERSFNTVST
AVKSYESGRVMQALVKAEGYRFAGGALDLLMERSDQVLDAALGNYNKLKAISDGQEISRDLVDRNIDLSL
DQNVFAILEAALRGDYQEAIDRLDGQLREGTYPLQMVAVFFSQVEFLLCVKVMGQRRRSESEIAKELSAH
PYRVKTALKSRAKVGQLKKMLGQLIQLDYRYKSGVYQGSRFLKAFILTC

>ID:WP_011543792.1 |[Lactobacillus delbrueckii subsp. bulgaricus 2038]|2038|30S ribosomal protei..|252|NC_017469(1872918):655605-655856:-1 ^GI:499863058^ Lactobacillus delbrueckii subsp. bulgaricus 2038, complete genome.|neighbours:ID:WP_003619222.1(1),ID:WP_002879084.1(1)|neighbour_genes:DNA polymerase III s..,30S ribosomal protei..|
MPQIKSAIKRVKTQAVANERNAAQLSTMRTAVKKFKAAQAAGADNASELYVAAIRELDKAASKGLIHKNK
ATRDKSRLAKLAK

>ID:WP_002879084.1 |[Lactobacillus delbrueckii subsp. bulgaricus 2038]|2038|30S ribosomal protei..|270|NC_017469(1872918):656060-656329:1 ^GI:488968101^ Lactobacillus delbrueckii subsp. bulgaricus 2038, complete genome.|neighbours:ID:WP_011543792.1(-1),ID:WP_003623558.1(1)|neighbour_genes:30S ribosomal protei..,hypothetical protein|
MAVSKERKNEIIKEYATHEGDTGSVEVQVAVLTEDINNLTQHMREHSHDHHSYVGLLKKIGHRRNLLRYL
QENDLERYRALIARLGLRR

>ID:WP_003624291.1 |[Lactobacillus delbrueckii subsp. bulgaricus 2038]|2038|engA|1308|NC_017469(1872918):731219-732526:1 ^GI:489720175^ Lactobacillus delbrueckii subsp. bulgaricus 2038, complete genome.|neighbours:ID:WP_011678166.1(1),ID:WP_014564809.1(1)|neighbour_genes:30S ribosomal protei..,peptide-binding prot..|
MPLPIVAIVGQPNVGKSTLFNRIINERVAIVEDRPGVTRDRNYARASWMGHQFSIIDTGGITWEDSTIDE
EIRAQAEIAIEEADVIVMLADASQGVTSLDERIAHLLYRADKPVLLAVNKADNPEQRTDIYDFYSLGLGD
PIPVSGSHGTGIGDLLDEVVKNFSPDAEKTEEGVISFSVIGRPNVGKSSIVNRLLGEERVIVANEEGTTR
DAIDTPFVKDGTKFRVVDTAGIRRRGKVYEKTEKYSVMRAMSAMERSDVAILVLDASTGIREQDKHVAGY
AHEAGLGMIIAVNKWDLPKKDSSSGKDFEAVIREEFSYLDYAPIVFVSAKTGKNIDQLPKMVKEVYENKN
QRIQSSVLNDLLLEASRLVPAPMVKGKRLRVYYMTQVKTNPPTFVVFCNDPELMHFSYQRFLINQLRENF
DFTGTPIKILPRKRK

>ID:WP_003619838.1 |[Lactobacillus delbrueckii subsp. bulgaricus 2038]|2038|cytidylate kinase|678|NC_017469(1872918):729172-729849:1 ^GI:489715714^ Lactobacillus delbrueckii subsp. bulgaricus 2038, complete genome.|neighbours:ID:WP_003624285.1(1),ID:WP_011678166.1(1)|neighbour_genes:hypothetical protein,30S ribosomal protei..|
MQVAIDGPASAGKSTVAKIVANKLSFVYIDTGAMYRACTFIARKHGLDYGDESGILKAIDEDGIVLEPGE
NGQKVLVAGEDVSLEIRTPEITANVSQVSALPGVRSKMVDLQRKLAGSTNVIMDGRDIGTTVLPEAEVKI
FLVASARSRAERRLLDWQEKGIEAKQTLEEIEADIAKRDYLDSHREVSPLKKAADAIEIDSTNLMIDQVV
AAILAEIAKKTNTSK

>ID:WP_003624285.1 |[Lactobacillus delbrueckii subsp. bulgaricus 2038]|2038|hypothetical protein|396|NC_017469(1872918):728723-729118:1 ^GI:489720169^ Lactobacillus delbrueckii subsp. bulgaricus 2038, complete genome.|neighbours:ID:WP_014564807.1(1),ID:WP_003619838.1(1)|neighbour_genes:membrane protein,cytidylate kinase|
MDQNAQKPLSRLARQQAVREERKNKQAPWWAALLIAVMMALAVVPLITSQNSDYAVPQAKKEQAKPKSAA
EKTRKAKPAPKVKTYVVKSGDSWAAIAQKYGISAEELAEQNGLDTSSTLAVGQKLKIKQVK

>ID:WP_014564807.1 |[Lactobacillus delbrueckii subsp. bulgaricus 2038]|2038|membrane protein|705|NC_017469(1872918):727909-728613:1 ^GI:504377705^ Lactobacillus delbrueckii subsp. bulgaricus 2038, complete genome.|neighbours:ID:WP_003619832.1(1),ID:WP_003624285.1(1)|neighbour_genes:ribosomal large subu..,hypothetical protein|
MEAANKRTAKSVSNWLAYAMIGAIAFVVMKFEFPIMPGVIFLKMDFSDVIVVITTFIFGIGGGVAVAAIK
CLLSLIFAAFALPSLVGELAAFLASMAFALPFYFLAGSVKEEDRKSLKGYLLPALGLLLDVLSLTVVMAL
TNQFLLTPVYAYTSVPQAAGMHMSYAQLLTFTEQSYLGKMLHIPSMSSYIMGIIVPFNLIKGAINSVVVY
ILFESVLKTIKPFVIKHFSVSSKY

>ID:WP_003619832.1 |[Lactobacillus delbrueckii subsp. bulgaricus 2038]|2038|ribosomal large subu..|720|NC_017469(1872918):726965-727684:1 ^GI:489715708^ Lactobacillus delbrueckii subsp. bulgaricus 2038, complete genome.|neighbours:ID:WP_014564806.1(1),ID:WP_014564807.1(1)|neighbour_genes:SMC-Scp complex subu..,membrane protein|
MAEERLQKVIAQAGIASRREAEKMILAGRVRVDGQVVTKLGTKVSSIEQVVVDNQPIERESHHTYLFYKP
RGVISAVKDNKGRKTVADYFTDLPYRLYPVGRLDYDTSGLLLMTNDGELANLLMHPRNEVDKVYVAKIKG
ILQPDEIKALKKGVQIGRYKTKPAQVKVLKTNPRAQTQIVQLTIHEGHYHQVKEMFKAVNHLVDKLSRER
YSFLDLQGLTSGQYRELNHKEVDRLKQVD

>ID:WP_014564806.1 |[Lactobacillus delbrueckii subsp. bulgaricus 2038]|2038|SMC-Scp complex subu..|603|NC_017469(1872918):726363-726965:1 ^GI:504377704^ Lactobacillus delbrueckii subsp. bulgaricus 2038, complete genome.|neighbours:ID:WP_003624280.1(1),ID:WP_003619832.1(1)|neighbour_genes:segregation and cond..,ribosomal large subu..|
MTSKIAQLQALLYVAGDGGIKKEQLRDLLQLADPEIESLAKRLQEKLASDPDCGLQLLEINDEYKLTTSG
EVSDLVEAYFNKDLTKNISQSALEILAIVAYRQPITRIEIDEIRGVNSSGALQTLVWRGLVKAQGVKDAP
GHPKLYVTTDYFLQYFGYKSLADLPVIENFEDSSFDADGQVDLFAENGTADEAFQKMEDL

>ID:WP_003624280.1 |[Lactobacillus delbrueckii subsp. bulgaricus 2038]|2038|segregation and cond..|735|NC_017469(1872918):725639-726373:1 ^GI:489720164^ Lactobacillus delbrueckii subsp. bulgaricus 2038, complete genome.|neighbours:ID:WP_003624278.1(1),ID:WP_014564806.1(1)|neighbour_genes:hypothetical protein,SMC-Scp complex subu..|
MMNEGMTIELPNFEGPLDLLLHLIRSQELDIYDIPIARITQQYLDYLQQMQRLNLQLVGEYFVMAATLLR
IKSQYLLPKNDFVETEEEFADPREELVEQLVQYSVFKKISAYFKVRNDEVPVLAAKEPSVAVGAKVQPLP
LGQISQQDLTASFILAMRRFKKRNDHAQVTLTGRPIQEMIAWLKEVLEQQGRVSFFALTDQVESLADLVG
LFLAILELAKDQYLKVRQKRRFGDLEIERSKHDE

>ID:WP_003624278.1 |[Lactobacillus delbrueckii subsp. bulgaricus 2038]|2038|hypothetical protein|354|NC_017469(1872918):725296-725649:1 ^GI:489720162^ Lactobacillus delbrueckii subsp. bulgaricus 2038, complete genome.|neighbours:ID:WP_035169943.1(1),ID:WP_003624280.1(1)|neighbour_genes:site-specific tyrosi..,segregation and cond..|
MLVPYKKDYEKVAMGLLSYLPDFKNLQNLKEEMQLYAEDPANQLYLYRDEDQNIVGLAGCETGAGCLVLR
YLSLAPGFRDDEHFSEIMRELAQEAGKQKVMTVPEYTYLMKYLNNDE

>ID:WP_035169943.1 |[Lactobacillus delbrueckii subsp. bulgaricus 2038]|2038|site-specific tyrosi..|906|NC_017469(1872918):724380-725285:1 ^GI:737184061^ Lactobacillus delbrueckii subsp. bulgaricus 2038, complete genome.|neighbours:ID:WP_003619823.1(1),ID:WP_003624278.1(1)|neighbour_genes:RNA-binding protein,hypothetical protein|
MRRMNKLAEQINDYLRYSQIERGLSPNTIAAYQQDLLEFLAFVKEEQMPAWPLEAVEIDAFLAKERDLGK
ANSSISRLVSTLSRFYQWLVRQQLIALDPMSQIDAPKREKRMPLALTEAEVGKLLEQPDLTTDLGIRDRV
LLELLYATGMRVSEAVNLQLADVHANLQLIKVLGKGSKERLIPVSALALDWIKRYLPVRDQQLLKRGKSS
DYLFLNSRGGQLTRQAVWQKIKKYCQQAGIAKDVTPHTLRHSFATHLLEHGADLRVVQEILGHTDISTTQ
IYTNLTQKHILDVYQKTHPRI

>ID:WP_003619823.1 |[Lactobacillus delbrueckii subsp. bulgaricus 2038]|2038|RNA-binding protein|879|NC_017469(1872918):723518-724396:1 ^GI:489715699^ Lactobacillus delbrueckii subsp. bulgaricus 2038, complete genome.|neighbours:ID:WP_014564805.1(-1),ID:WP_035169943.1(1)|neighbour_genes:acyltransferase,site-specific tyrosi..|
MLGEIRTGKITDSNAEAYFVQIDGLTFKLKKEEITQEETPEIGGQITGFIYDNQKHEREMTQFLPFAQAD
QYGWATVTRVQRGLGVFLDIGLPDKDIVMSLDDLPLDPARWPQKDDRLLVRLETDEKDRIWAKAADENVF
DQIAVRFPNNLVNKNLLARVYSSKSLGCFVLTNDYYLGFIHESQMQQPLRLGEEVKARVIGVSQYGRLNM
SVLPRSFEEIDDDAAMIMMSLRRKGDKTLPFSDKSEAQAIKDYFGISKSAFKRALGNLIKRGLVSQDKEA
GTIKLIKDEADE

>ID:WP_014564804.1 |[Lactobacillus delbrueckii subsp. bulgaricus 2038]|2038|pyruvate kinase|1770|NC_017469(1872918):720193-721962:1 ^GI:504377702^ Lactobacillus delbrueckii subsp. bulgaricus 2038, complete genome.|neighbours:ID:WP_003619813.1(1),ID:WP_003624271.1(-1)|neighbour_genes:ATP-dependent 6-phos..,hypothetical protein|
MKKTKIVSTLGPASDDIETITKLAEAGANVFRFNFSHGNHEEHLARMNMVREVEKKTGKLLGIALDTKGA
EIRTTDQEGGKFTINTGDEIRVSMDATKAGNKDMIHVTYPGLFDDTHVGGTVLIDDGAVGLTIKAKDEEK
RELVCEAQNTGVIGSKKGVNAPGVEIRLPGITEKDTDDIRFGLKHGINFIFASFVRKAQDVLDIRALCEE
ANASYVKIFPKIESQEGIDNIDEILQVSDGLMVARGDMGVEIPFINVPFVQKTLIKKCNALGKPVITATQ
MLDSMQENPRPTRAEVTDVANAVLDGTDATMLSGESANGLYPVQSVQAMHDIDVRTEKELDTRNTLALQR
FEEYKGSNVTEAIGESVVRTAQELGVKTIITATSSGYTARMISKYRPDATIVALTFDEKIQHSLGIVWGV
EPVLAKKPSNTDEMFEEAARVAKEHGFVKDGDLVIIVAGVPFGQSGTTNLMKLQIIGNQLAQGLGVGTGS
VIGKAVVANSAEEANAKVHEGDILVAKTTDKDYMPAIKKASGMIVEASGLTSHAAVVGVSLGVPVVVGVA
DATSKIADGSTLTVDARRGAIYQGEVSNL

>ID:WP_003619813.1 |[Lactobacillus delbrueckii subsp. bulgaricus 2038]|2038|ATP-dependent 6-phos..|960|NC_017469(1872918):719194-720153:1 ^GI:489715689^ Lactobacillus delbrueckii subsp. bulgaricus 2038, complete genome.|neighbours:ID:WP_049821213.1(1),ID:WP_014564804.1(1)|neighbour_genes:DNA polymerase III s..,pyruvate kinase|
MKRIGILTSGGDAPGMNAAVRAVTRVAIANGLEVFGIRYGFAGLVAGDIFPLESEDVAHLINVSGTFLYS
ARYPEFAEEEGQLAGIEQLKKHGIDAVVVIGGDGSYHGALQLTRHGFNSIGLPGTIDNDIPYTDATIGYD
TACMTAMDAIDKIRDTASSHHRVFIVNVMGRNCGDIAMRVGVACGADAIVIPERPYDVEEIANRLKQAQE
SGKDHGLVVVAEGVMTADQFMAELKKYGDFDVRANVLGHMQRGGTPTVSDRVLASKLGSEAVHLLLEGKG
GLAVGIENGKVTSHDILDLFDESHRGDYDLLKLNADLSR

>ID:WP_049821213.1 |[Lactobacillus delbrueckii subsp. bulgaricus 2038]|2038|DNA polymerase III s..|3480|NC_017469(1872918):715506-718985:1 ^GI:908689438^ Lactobacillus delbrueckii subsp. bulgaricus 2038, complete genome.|neighbours:ID:WP_011543806.1(-1),ID:WP_003619813.1(1)|neighbour_genes:membrane protein,ATP-dependent 6-phos..|
MQTISANTILASPMKTDDLVQGAKERGYSAVALTDINVTFGLADFYQEAVKAGIKPLLGLQGRFKGIELE
EAEYDLVFLAQSQKGYKSLMRLSSFLNIASGDLAGPAPSLADLPELSDLTVIVPAGLTSELRQLNKLRNS
GEEYVKKLQAFLPKGLPLYLGVYPAESAAAYDAYVKKLAEISALPITVVEDVRYLDPGDQFLCKVLQAIK
ERRVLDEHELTLMAQGQGSHWLRPAPVLEDACREMGLEEALANSGKIAASCQAKIPFKEPQLPVFPQATG
LSSDQYLEKLAFAGLEKLGLRQGIYHARLQKELAVIQQMGFADYFLIVGDIVNYCRQKGALVGPGRGSAA
GSLVAYALGITQIDPLKYDLLFERFLNPARADMPDIDLDFTTSGRKLAFAYVQEKYGAKARFGEGSDLVA
RILALTTMKAKSVLERTGQVFGLTLPAIARLKQAMGAAKTLAEAGQQAEFKALVAASPLTRLLYQTAARL
EGLPEDTGTHAPGLVISEEPLSRQIGLMTGKEAPLWTVEQTKKYVEKYGLLKIDFLTLDNLELLEGVLAE
IQKSSGPLDLTRLPLDDPDTLRLFARGETQQIFQFNSSGMQEVLRKIQPRTFDDLSVAVALYRPGPIASI
PLYVARKNGTSPVQYPDPSLKEVLGPTYGIFVYQEQVMQTARIFAGFSLAEADIFRNAISKKQAGLLAEE
KDKFVAGAVRKGHSRQAAEAVYALIEPFANYGFNHSHAVAYALLAYWQAFLSVHFPREFYLEKLRASRGK
EKGAIIRQARKAGVEILGPDINLSRAEARLFEGRIYLGLKDIMGITPAFLDQLLALKRPVTSFTAFLRQL
DTKELKEKQLVPLIEAGLFDQVSPNRASLLVNCGNMLNTARLSQKSLVLQDFLAAKEENVPMPTAAEKVA
MEERAMGFAVTASPLEIAGKALAKRYGAKPFAGLALNETGQVLAQFIKKNDWRVKRGARAGELGSNAVFS
DGQTSEKVTIFTSQYRRFAQILKENAVYLLQVDKKEDQKDSRGYQLILQDLRLLDLKQLEQAEEVKPVTV
KPKDLALERYFDQHYRTKRLGDFQVKERGQALAKLLAVRYQEDKRGRKMATLILADSSGRYRCWLFAGEL
AKLTLNLQVNDYYLLKLEALGQRKSLDFKIWDMKQVNLR

>ID:WP_003621386.1 |[Lactobacillus delbrueckii subsp. bulgaricus 2038]|2038|ABC transporter ATP-..|1356|NC_017469(1872918):115378-116733:-1 ^GI:489717269^ Lactobacillus delbrueckii subsp. bulgaricus 2038, complete genome.|neighbours:ID:WP_011543529.1(-1),ID:WP_014564501.1(1)|neighbour_genes:ABC transporter perm..,MFS transporter|
MQAELTIDHLTFSYGDREVIRDLSLTLPAGTFSLLIGPTGCGKSTLLKIMAGLYPKYGGQLTSGQVSLGG
RSQAMMFQEAGEQFTMATPREEIIFAMENLGKSKTEFADRLKLASEFAEIDSLLDQKIVTMSGGEKQRVA
LAVLVAMDVDLFLLDEPFASVDPAARRFLIGRLAKLKEQGKTIIITDHLFDDYQGKVDGVYRFKGEQVDL
LTKDEQALLLATEPIGLHFPLPENEPAAFVMKNFAIKQGRPLLEQKELSIPKGKVTLITGPNGSGKSSLF
KAMTKLLDYQGSLTWEGKEVAKLKERTYFQHVAQIFQNASDQFMAITVKEELALSQKHASPYFTPEVLDQ
ALADLDLADHMDQVVYSLSGGQKKKLEILLMLLSGQEVLLIDEPLSGLDQKSIEQVVQLLQKCQEKSGQT
ILLISHHFYGISTWCDYHLRLAGRELAFVQD

>ID:WP_003624726.1 |[Lactobacillus delbrueckii subsp. bulgaricus 2038]|2038|oligoendopeptidase F|1803|NC_017469(1872918):1711858-1713660:1 ^GI:489720610^ Lactobacillus delbrueckii subsp. bulgaricus 2038, complete genome.|neighbours:ID:WP_014565364.1(1),ID:WP_003621140.1(-1)|neighbour_genes:transposase,ABC transporter|
MEIPYRSEVPKEQTWDLTRVFKTEADWEAAFKAVKQEVKALPALEDGFTESAAVLYDRLTQIFAVDRRLS
KIYVYASMASDVDTSNQKKLALNSRGQSLAAEYQAAVAFIQPAVLALGKEALDAFFKEEPRLENYRHYLE
QIVKQEEHVLPAEEEKLVSAAGDALSASANTFNVLTNSDLQFPYIEDEDGEAVELTEANYDILIQSQNRE
VREDAFDALYAGYGQFASTFASTLAGNVKAHNFDAQTHHYQDALAAALSENNIPVDVYNQLLTSVHKHLD
LLHRYVNLREEILDLKGDLQMWDMYVPITGKPSLSYTFAEAKAQAREALQVLGEDYVKHVDYLFNNRCID
HVANMHKQSGAYSGGAYDTDAYVLLNWQGDLDSLYTLVHETGHSVHSMYTRENQPYVYGDYPIFVAEIAS
TTNENLLTNYFLDRVTDPKTRAFLLNYYLSSFKGTVYRQTQFAEFEKFIHESDQAGEALTADYLCGFYDR
LNQQYYGPAISLGSDIDLEWARIPHFYYNFYVYQYATGFAAATALANKITYGSQEDKEKYLDFLKSGSSD
YPINIMQKAGVDMTKSDYLEDAFKVFAERLDEFTDLIKKL

>ID:WP_014565430.1 |[Lactobacillus delbrueckii subsp. bulgaricus 2038]|2038|glucosamine-6-phosph..|705|NC_017469(1872918):1851770-1852474:1 ^GI:504378328^ Lactobacillus delbrueckii subsp. bulgaricus 2038, complete genome.|neighbours:ID:WP_011544357.1(-1),ID:WP_049752768.1(1)|neighbour_genes:aldehyde oxidoreduct..,hypothetical protein|
MKVIVVKNASELGKRAFDLLAKAVDEGAKTLGLATGSSPVELYQEMVASQLDFSQMTSVNLDEYIGLSPE
NPQSYHYFMSKHLFQYKPFKHSYMPDGQAEDIQAECGRYNQILAENPVDLQVLGIGQNGHIAFNEPGTPF
DSVTHEVALTESTIKANARFFDSIDEVPKSAICMGIANIMAAKEIVLLAKGESKAKAIKDMVEGPVTTDV
PASVLQKHPNVTVIADQAAASLLK

>ID:WP_011678693.1 |[Lactobacillus delbrueckii subsp. bulgaricus 2038]|2038|sugar ABC transporte..|957|NC_017469(1872918):1848834-1849790:1 ^GI:499997975^ Lactobacillus delbrueckii subsp. bulgaricus 2038, complete genome.|neighbours:ID:WP_011678692.1(1),ID:WP_003621695.1(1)|neighbour_genes:branched-chain amino..,hypothetical protein|
MNFVTVLSLIVSSTLVYSAPLIFTALGGTFSENSGIVNVGLEGIMTMGAFTSIVFNLSFASTFGTATPWL
GALLGGIVGIIFSLLHAVATVNCRADHVISGTVLNLMAPPLAVFLVKAIYNKGQTENINQNFGYFSFPGL
ANIPVIGPIFFKNTSAPAWVAIVLSIFLYWVLYKTRFGLRLRSSGENPQAADTLGINVYKMRYAGVLISG
FLGGIGGAVFAEAIAGNFSVSTIAGQGFMALAAMIFGRYNPIGAMLSSLFFGFAQSLSIIGDQLPGISSL
PSVYLQIAPYVLTIIVLVVFFGKTVGPAADGQNYIKSK

>ID:WP_011678692.1 |[Lactobacillus delbrueckii subsp. bulgaricus 2038]|2038|branched-chain amino..|1140|NC_017469(1872918):1847695-1848834:1 ^GI:499997974^ Lactobacillus delbrueckii subsp. bulgaricus 2038, complete genome.|neighbours:ID:WP_014565429.1(1),ID:WP_011678693.1(1)|neighbour_genes:sugar ABC transporte..,sugar ABC transporte..|
MIKVSPKAKRLLVPIVSVIAGFLVGAIIMLVWSYDPFQAYSSMFESALGSANGIGETIRNATPLIFIAIG
FQISSAAGFFNIGLPGQAQAGWLTAIWIGLAFKGLPVYILLPFEIIAGILAGALVAGIAGWLRAYFGTNE
VISTIMLNYTVLYLCQYLHQDVMSKSLRVDTDTTKTIGASGSLRIPWLSEMFGDSRISGGIFLAIIALVI
FWFLMKKTTVGFEIKAVGLNPFASRYAGMSDKKNIIISMLLSGAFCGLGGVVQGLGTYQNYFTQTTTLDI
GWDGMSVALLGGMSAIGILLASLLFSILKIGGLGMQTAAGIPFEIVSIVIAAIIFFVAISWAVGLLFKEK
KSDKTATYIATAETAGRQAANDQQKGGEA

>ID:WP_014565429.1 |[Lactobacillus delbrueckii subsp. bulgaricus 2038]|2038|sugar ABC transporte..|1545|NC_017469(1872918):1846158-1847702:1 ^GI:504378327^ Lactobacillus delbrueckii subsp. bulgaricus 2038, complete genome.|neighbours:ID:WP_014565428.1(1),ID:WP_011678692.1(1)|neighbour_genes:BMP family ABC trans..,branched-chain amino..|
MEKEIKNIIEMRHIVKDFNGFKANNDINLTLRKGEILALLGENGAGKSTLMSILSGLLEPTSGEIYVRGE
KVNISGPNVATSLGIGMVHQHFMLAQAFTVLENIILGHETTKGLALDFKTAREKILALSKQYGLAIDPDA
KISDITVAQQQRVEILKVLYRGADILIFDEPTAVLTPQEITEFIKIMKNLAKEGKSIILITHKLKEIKES
ADRVTVIRAGKSIQTVSVADANDEQLAEMMVGHHVNFKLDKAPLNLGKNILEVKDLHVNEDRGTDAVKGL
SFNIRSGEILGLAGIDGNGQDELVEAITGLRHVEGGQVVINGQDLTNKPVRQITEAGVGHIPADRQKYGL
ILQLPLSENIASQTYYKEPYSKHGIMNEQTIREHARELIKKFDVRTTSEQLPASDLSGGNQQKAIIAREL
DRDADLIIAFQPTRGLDVGAIEYIHSQLLKQRDAGKAVLLVSYELDEILQLSDRIVVLHDGAESGEVKPD
QTSETELGLLMTGKNTKKEAAAND

>ID:WP_014565428.1 |[Lactobacillus delbrueckii subsp. bulgaricus 2038]|2038|BMP family ABC trans..|1086|NC_017469(1872918):1844985-1846070:1 ^GI:504378326^ Lactobacillus delbrueckii subsp. bulgaricus 2038, complete genome.|neighbours:ID:WP_014565427.1(1),ID:WP_014565429.1(1)|neighbour_genes:BMP family ABC trans..,sugar ABC transporte..|
MRFNYKKLVAAGAATLSIAAVLTACSGKKSNTSVNKDTKHGIALITDSNGVDDHSFNQAAWSGFKDYGKE
HGLKQGKGGYQYFQSSSAADFTPNFTQAAQAGYQTIYGVGYMLNDSVKAASKKYPKKNFVLVDSVITGRK
NVASVTFKSNEASYLGGPAAAYTTKTNKVGFIGGAKVSILELFEAGFKQGVKDGAKALGKKITVYDQYIG
NFTSTDKAKSIAQSMYTDGADIIYQAAGNAGNGVFTEAKTRNKATTAAKKVWVIGVDVDQTNLGNYTSKD
GKKANFTLTSVLKGLRFACKDIADKAYKGKFPGGKVISYGLAHDGVSVTKGNLDAKTWKAVQAARKQILA
GKIKVATAPSK

>ID:WP_014565423.1 |[Lactobacillus delbrueckii subsp. bulgaricus 2038]|2038|BMP family ABC trans..|1095|NC_017469(1872918):1838104-1839198:1 ^GI:504378321^ Lactobacillus delbrueckii subsp. bulgaricus 2038, complete genome.|neighbours:ID:WP_003619996.1(-1),ID:WP_035175832.1(-1)|neighbour_genes:membrane protein,membrane protein|
MKKIKFKKVLATGTVLAAGIALTACSGAKQNGGGSNKKSSASVALITDTAGVDDHSFNQSGWEGMVAYGK
SQGLKRGTNGYQYFASSSASDFTPNINQAVAAGYKTIFGVGYSLKGAIASAAKKHTDKNFVIIDDVIKGQ
KNVASANFKSQDASYMAGVVAARTTKTNVVGFIGGVHGHIVDLFDAGFAKGVQDTAKKMGKKITILNQYV
GSFTAADKEKSIAKAMFAKKADVIFHASGSAGQGLFSEAKSVNEELPANSSKKVWVIGVDSDQSNLGKYK
SKDGKKSNLCLTSVMTGVNVAVKDIATKAAKGKFPGGKQLVYGLKHNGVYLTRGYVADSIWKQAQTARSQ
ILAGKISVPSHPSK

>ID:WP_003619996.1 |[Lactobacillus delbrueckii subsp. bulgaricus 2038]|2038|membrane protein|657|NC_017469(1872918):1836023-1836679:-1 ^GI:489715873^ Lactobacillus delbrueckii subsp. bulgaricus 2038, complete genome.|neighbours:ID:WP_003623355.1(1),ID:WP_014565423.1(1)|neighbour_genes:cobalt ABC transport..,BMP family ABC trans..|
MKKIGHYLFYLIEIAIVFALYTTLQEFYFYPDIFGFGSAEAFILALSTVLVFWFSFWLYKGQLDDDNDWG
FSQDFHWDWRKLATAVGGFFLMQLLYILLMNLIGGGVSVNQQKLDDLQHTAGPTYNIMVVLVAPVMEEII
FRGMFFNLLFNHAGKVAKWAGILVSGFFFAFAHNPFWSPYLLVYWMMGSVLAWVYMTTKDLRYSMATHIM
WNMLSILG

>ID:WP_011544336.1 |[Lactobacillus delbrueckii subsp. bulgaricus 2038]|2038|D-alanine--poly(phos..|1503|NC_017469(1872918):1827288-1828790:-1 ^GI:499863602^ Lactobacillus delbrueckii subsp. bulgaricus 2038, complete genome.|neighbours:ID:WP_014565417.1(-1),ID:WP_014565419.1(-1)|neighbour_genes:D-alanyl-lipoteichoi..,hypothetical protein|
MRNIVKTIDEIAQREPDRVVYDYLGQKNTYADLIKRANSWAALLKEKAPAKVPVMIWGGQTFDMLACFLG
CVKSGHCYVPIADYSNAERIDLVREVSASPVLIAISDLPEVDLGDLTLLKPDDVPEEGTADEADYVKGDE
NFYIICTSGTTGKPKGVQISHDNLVSFVDWELKDFDLPDHPRFLAQAPYSFDLSVMSIYPALLSGGELVV
LPHEVTENFAQLFKALPETDVNVWVSTPSFAQMCFLDRTFDADHHASLSHFLFCGEELPRKEVEMLKKRF
PDSRIFNTYGPTEATVAVTQVEITPEILEKYDRLPIGYVKEDTEITIDLSQGDDGKSGEMIIAGPSVSKA
YINNPEKTEEAFYQEDGVQHYRTGDVGYFDGDLLFYKGRIGFQIKFNGYRIELEEINFYMNQNPLVRHAV
AAPIYKPDHTIKQLVAVVELNDGVSRKFDEGTITKQIRDGLTKDVMPYMIPQRYLYQDALPISQNGKVDI
KAVIKEVNQA

>ID:WP_014564627.1 |[Lactobacillus delbrueckii subsp. bulgaricus 2038]|2038|phosphatidylethanola..|492|NC_017469(1872918):361847-362338:1 ^GI:504377525^ Lactobacillus delbrueckii subsp. bulgaricus 2038, complete genome.|neighbours:ID:WP_014564625.1(1),ID:WP_003620895.1(1)|neighbour_genes:transposase,aspartate aminotrans..|
MQIQVKLDKGYLSDEYAKYASVKEAGNPVVSFPFTLTDLPEGTKYLAWSLVDYDSIPVCGFAWIHWLASD
VPAVSEIPADFSRTTDTPQGYNSTVSRFLTDPEEVHTGYIGPTPPDKDHDYRFRVYALSEKMDLEQPYYY
NEFLRALKGKVLAESQVDLPARV

>ID:WP_014564622.1 |[Lactobacillus delbrueckii subsp. bulgaricus 2038]|2038|DNA mismatch repair ..|624|NC_017469(1872918):358429-359052:1 ^GI:504377520^ Lactobacillus delbrueckii subsp. bulgaricus 2038, complete genome.|neighbours:ID:WP_011543648.1(1),ID:WP_035174588.1(1)|neighbour_genes:hypothetical protein,hypothetical protein|
MMKKGDKLIDWAMEIQAIGQTGLAYSKDVFDTERYSRLREIAAEMLAEKSAVSYDKVKELFCNEIGYQTP
KIATRAAIFKDDQILLVQEKEGHWSLPGGWCDVDQSPADNCIKECWEESGLTVKPVKIIAVQDHFKHHGS
IHPYGITDIYYLCQSLGGEFQANSETSPAAWFKEDDLPPLAENKNSTEQVNMCFAAHRDANWQTLFD

>ID:WP_003620878.1 |[Lactobacillus delbrueckii subsp. bulgaricus 2038]|2038|30S ribosomal protei..|396|NC_017469(1872918):355231-355626:1 ^GI:489716760^ Lactobacillus delbrueckii subsp. bulgaricus 2038, complete genome.|neighbours:ID:WP_003613334.1(1),ID:WP_011543647.1(1)|neighbour_genes:50S ribosomal protei..,hypothetical protein|
MAQQVAYAGTGRRKDAVARVRLVPGDGKITVNNKDVADYIPLPILVKDLKQPLTLTETEGQYDVIVNVNG
GGFSGQAGAIRHGIARALLEVDPDFRGPLKKAGFLTRDPRMKERKKPGLKKARKASQFSKR

>ID:WP_003613334.1 |[Lactobacillus delbrueckii subsp. bulgaricus 2038]|2038|50S ribosomal protei..|444|NC_017469(1872918):354775-355218:1 ^GI:489709197^ Lactobacillus delbrueckii subsp. bulgaricus 2038, complete genome.|neighbours:ID:WP_003620873.1(1),ID:WP_003620878.1(1)|neighbour_genes:tRNA pseudouridine(3..,30S ribosomal protei..|
MRTTPLAKTSEIERKWYLIDATDVSLGRLSTAVATILRGKNKPQFTPNVDTGDNVIIVNASKLKLTGKKA
TDKIYYHHSEYRGGLKSVSAGELLAKNPVKLVELSVKGMLPKNTLGHQEFLKMHVYAGEEHKHEAQKPEK
LDINNLI

>ID:WP_003620873.1 |[Lactobacillus delbrueckii subsp. bulgaricus 2038]|2038|tRNA pseudouridine(3..|789|NC_017469(1872918):353881-354669:1 ^GI:489716755^ Lactobacillus delbrueckii subsp. bulgaricus 2038, complete genome.|neighbours:ID:WP_003620871.1(1),ID:WP_003613334.1(1)|neighbour_genes:cobalt ABC transport..,50S ribosomal protei..|
MTSRYKLTLSYDGHDFHGFQSQPGQRTIQGTVEEILKQMTKGQEVRVFGSGRTDAGVHSVGQVIHFDYPG
REIPAANMIKALNSQLPMDMVFTDCEIVDKDFHSRFSVKGKWYRYRVSLDGFVNPFKRFYTGHYPYPVDV
EKMQEAAKDLLGRHDFTSFAASGGQIEDKVRDMYYVNVALDEENNEVIMDFIATGFLYNMVRILVATLLE
IGNGRRPVHDLKRVIAAKNRLEVQQTAQACGLYLYHVFYEEVPRKYRLDLDL

>ID:WP_003620871.1 |[Lactobacillus delbrueckii subsp. bulgaricus 2038]|2038|cobalt ABC transport..|798|NC_017469(1872918):353084-353881:1 ^GI:489716753^ Lactobacillus delbrueckii subsp. bulgaricus 2038, complete genome.|neighbours:ID:WP_003620869.1(1),ID:WP_003620873.1(1)|neighbour_genes:energy-coupling fact..,tRNA pseudouridine(3..|
MSKIIIGRYLPGTTFVYRVDPRAKLLTTFYFIIMIFLANNWVSYLVISIFGLAYVFATGLKARVFWDGVK
PMIWMIVFTSLLQTFFMAGGKVYWHWWIFTLSSEGLINGLYVFIRFAMIILVSTVMTVTTKPLEIADAME
WMLTPLKLFKVNVGMISLVISIALRFVPTLFDQTVKIMNAQRSRGADFNDGGLVKRAKSVVPMLVPLFID
SLEVALDLSTAMESRGYKGSEGRTRYRILEWSKVDLIPVAYCLLLTILMITTRKH

>ID:WP_003620869.1 |[Lactobacillus delbrueckii subsp. bulgaricus 2038]|2038|energy-coupling fact..|864|NC_017469(1872918):352228-353091:1 ^GI:489716751^ Lactobacillus delbrueckii subsp. bulgaricus 2038, complete genome.|neighbours:ID:WP_011678030.1(1),ID:WP_003620871.1(1)|neighbour_genes:cbiO,cobalt ABC transport..|
MAIKFENVSYVYSPGSPLEAIGLDQLNFSLEEGKFIALVGHTGSGKSTLMQHFNALLKPTSGKIEIAGYT
ITPETGNKGLKDLRRKVSLAFQFSEAQLFENTVLKDVEYGPRNFGFSEDEAREAALKWLKKVGLKDDLIE
HSPFDLSGGQMRRVALAGVLAYEPEIICLDEPAAGLDPMGRLEMMQLFKDYQAAGHTVILVTHNMDDVAD
YADDVLALEHGRLIKHASPKEVFKDSEWLQKHHLAEPRSARFAAKLEAAGLKLPGQPLTMPELADAIKQS
LKGGEHE

>ID:WP_011678030.1 |[Lactobacillus delbrueckii subsp. bulgaricus 2038]|2038|cbiO|849|NC_017469(1872918):351404-352252:1 ^GI:499997312^ Lactobacillus delbrueckii subsp. bulgaricus 2038, complete genome.|neighbours:ID:WP_002878136.1(1),ID:WP_003620869.1(1)|neighbour_genes:50S ribosomal protei..,energy-coupling fact..|
MSDNIISFDHVTFTYPDSPRPAVSDLSFAIERGSWTALIGHNGSGKSTVSKLINGLLAPDDLDKSSITVD
GVKLGADTVWEVREKVGIVFQNPDNQFVGATVSDDVAFGLENRAVPRPEMLKIVAQAVADVGMADYADSE
PSNLSGGQKQRVAIAGILAVKPQVIILDESTSMLDPEGKEQILDLVRKIKEDNNLTVISITHDLEEAAGA
DQVLVLDDGQLLDQGKPEEIFPKVEMLKRIGLDIPFVYRLKQLLKERGIVLPDEIDDDEKLVQSLWQLNS
KM

>ID:WP_014564580.1 |[Lactobacillus delbrueckii subsp. bulgaricus 2038]|2038|homocysteine S-methy..|918|NC_017469(1872918):257336-258253:1 ^GI:504377478^ Lactobacillus delbrueckii subsp. bulgaricus 2038, complete genome.|neighbours:ID:WP_014564578.1(-1),ID:WP_003622357.1(1)|neighbour_genes:Crp/Fnr family trans..,prolyl-tRNA editing ..|
MADLPTLLAQGPVTLDGSMSTPLEAWGEDTNSDLWTAKALADNPDLVYRVHQEYFKAGARVTITDSYQAS
LPAFMKHGLSEDAARALIRESAAVAIKARDDFEKATGIHNFVAGSVGPYGAYLADGSEYRGDYALSHEEY
VDFHAPRIEELVAGGVDCLAVETQPKLSEVRAILDYLKAKYPDLPVYVSFSLKDPATISEGLPLTEAVEE
VSAYAQVFAAGANCFKLAWTVDVVKNLRASKLPIVVYPNSGAEYDPSVKKWVYPPEAADFGQAGAAARQC
RKISPDLPPQSKRFILLFKIFLILD

>ID:WP_014564578.1 |[Lactobacillus delbrueckii subsp. bulgaricus 2038]|2038|Crp/Fnr family trans..|966|NC_017469(1872918):254873-255838:-1 ^GI:504377476^ Lactobacillus delbrueckii subsp. bulgaricus 2038, complete genome.|neighbours:ID:WP_011677991.1(-1),ID:WP_014564580.1(1)|neighbour_genes:carboxylate--amine l..,homocysteine S-methy..|
MLTPNDSSSFENQLSPRQDLTFNSLQALFDQQGLPFSPPSSQFGILQFSNFDLLVSDQCPYTIKCAVFKG
TDQDEFLDRQEFTGSLAAQFQQVYAFLEKHNPVESQIKGLYREDRPAYPKQALREALMNAIIHRDYSNPA
SSLINLYTDRVEFISFGGLMPGITLEDIQLGLSVCRNKRLADLFYQLKLVESYGTGLARIKSAYKGSRLA
PQILAAPSSFKVVLPHYQAAVKAASKPVKKAVTPAPSPSPAPKPKARATGNEETVLAFGKEHGEFIRSDI
EELLGVSPATATRLLRQMENSGLVLKRGKAKAIRYRISENS

>ID:WP_003614469.1 |[Lactobacillus delbrueckii subsp. bulgaricus 2038]|2038|carboxylate--amine l..|1260|NC_017469(1872918):171486-172745:1 ^GI:489710332^ Lactobacillus delbrueckii subsp. bulgaricus 2038, complete genome.|neighbours:ID:WP_011543560.1(1),ID:WP_014564533.1(1)|neighbour_genes:asparagine synthetas..,anaerobic ribonucleo..|
MAKFTPILLGSDINVYGMARSFNEAYGIKVQAWAATQLAATRYSKIVDVEVHPGFSEDPGFMEVMQEKIK
EYQNHEEPVILIACGDGYAELLAKHKQELEGTFVVPYIDYQLLEKLISKEGFYEVCEEYGLPYPKTKIIK
LADYQDGSYADVPFAFPVALKPEDPVSWLDVQFEGRKKAFVIKDLAEFKDIVGKIYTNGYKEDLILQDFI
PGDDSNMRVLNAYVDKNHQVKMMCLGHPLLEDPTPQSIGNYMAILPAYDEKLYETVQTFLEKINYVGMAN
FDIKYDARDGQYKFFEINLRQGRSSFYVTLNGYNLAKWYVDDYAEDSLAGQETVYANKLESSHMLWLGVP
EKIFKEYAVDNEAKQAALKLIDAGQVGTTVFYDQDSSFKRWLLMKYMFHNYYKRFKTYFQVNKGQYFDK

>ID:WP_011543616.1 |[Lactobacillus delbrueckii subsp. bulgaricus 2038]|2038|hypothetical protein|669|NC_017469(1872918):274723-275391:1 ^GI:499862882^ Lactobacillus delbrueckii subsp. bulgaricus 2038, complete genome.|neighbours:ID:WP_035169433.1(1),ID:WP_002878734.1(1)|neighbour_genes:hypothetical protein,tryptophan--tRNA lig..|
MNTPRSRKGNLVRYLVYFVVFVFTALADNLAIKSPSISIWNVILFLVLAAMCLLFYIYRYNREQRFFDSR
FNIPWLSSFNFTLLLSFVVAAGRIGISYLQLYKGMPASGLQLAYASHSTSSLYWFMMLANGVVLPILEEY
LCTGFLFNYWFRTEKKGVAYVGIICSGLFYAILTFQFTPAIFAFNFAFGMLFAWSYLSTQTIWLPLYLVA
LNGVLTVVTIAV

>ID:WP_002878734.1 |[Lactobacillus delbrueckii subsp. bulgaricus 2038]|2038|tryptophan--tRNA lig..|1026|NC_017469(1872918):275712-276737:1 ^GI:488967735^ Lactobacillus delbrueckii subsp. bulgaricus 2038, complete genome.|neighbours:ID:WP_011543616.1(1),ID:WP_014564594.1(1)|neighbour_genes:hypothetical protein,hypothetical protein|
MTKEIILTGDRPTGKLHIGHYIGSLKNRVMLQNTGKYDSYIMIADTQALTDNARNPEKIRNSLIEVALDY
LAVGLDPEKSTIFVQSQIPALFELTTDYMDLVTLSRLERNPTVKTEIKQKGFGDSLPVGFLTYPVAQAAD
ITAFKATLVPVGDDQEPMLEQTREIVRSFNRTYNVDVLVEPKGYFPPKGQGRLPGLDGNAKMSKSLGNAI
YLSDDAETVKKKVMSMYTDPNHIHVEDPGQVEGNTVFTYLDVFDPDKDTVAQLKEDYQKGGLGDVKIKRY
LNKVLEAELAPIRERRQKYAENLDAVYDMLYQGSQKANQVADQTLQEVRDAIGFNYFKNRG

>ID:WP_014564594.1 |[Lactobacillus delbrueckii subsp. bulgaricus 2038]|2038|hypothetical protein|483|NC_017469(1872918):276739-277221:1 ^GI:504377492^ Lactobacillus delbrueckii subsp. bulgaricus 2038, complete genome.|neighbours:ID:WP_002878734.1(1),ID:WP_011678006.1(1)|neighbour_genes:tryptophan--tRNA lig..,methanol dehydrogena..|
MTRKRIPWKQYFMMQALVIAQRSTCDRALVGSVLVKDKRILSTGYNGSVSGQDHCDDVGHQLVDGHCVRT
IHSEMNSLISCAKNGVSTDDTEIYVTHFPCYNCTKHLLQAGVIKINYYYDYHDSPFAIQLLRDSGVPYEQ
IKLDRQFVEELAHKLEDSSD

>ID:WP_011678006.1 |[Lactobacillus delbrueckii subsp. bulgaricus 2038]|2038|methanol dehydrogena..|615|NC_017469(1872918):277202-277816:1 ^GI:499997288^ Lactobacillus delbrueckii subsp. bulgaricus 2038, complete genome.|neighbours:ID:WP_014564594.1(1),ID:WP_014564595.1(1)|neighbour_genes:hypothetical protein,magnesium-translocat..|
MKTAATRLAWLLALVCLFPLVTGASSFFVQDNAGIINSDTWKMVDQKNAKYQKSDQHPIVIVETLQNAKK
TQPAGLSKASRTFYIVINVQKDGTKKAYLYSSSDLHSQFTAQVRANILSHTASKITADDPIAFNEGVQEL
FKISVTLIDQSLGFKKDSLDLSSEEVNRVIKPADLRIPIMLALLVLIAAVIIFLRFTIRRQDRK

>ID:WP_014564595.1 |[Lactobacillus delbrueckii subsp. bulgaricus 2038]|2038|magnesium-translocat..|2691|NC_017469(1872918):278176-280866:1 ^GI:504377493^ Lactobacillus delbrueckii subsp. bulgaricus 2038, complete genome.|neighbours:ID:WP_011678006.1(1),ID:WP_003620738.1(1)|neighbour_genes:methanol dehydrogena..,methionine--tRNA lig..|
MLNKTMNKAASDDAKRVARIALEKRSVTLAQLHTNSNGLSTEEAANIREKTGTNEIASSNQASKLHFLAE
AFLTPFTLVLLILATMSLFTNYIFVPQREKNLSTVIIMVVMVLVSGITSFIQNVRTSNAVQSLLKMVSVT
TNVRRDGKDQEIPTKDVVVGDIINVSAGDMVPADMKLLSSTDLFCSASSLNGESTPTEKNANFVPTPDKM
ENYLDYPNILFKGTTIVSGSGRGVVFATGEHTVFGKIAAQIADTEMKETTFDTGIKNISKLLLTMTAIIA
PLVLVVNGLTKGNWTDALIFAIATAVGLTPEMLPVIVTTNLVRGSLEMSKHQTIVKKMNSIQNFGSADIL
CTDKTGTLTQGQVILEKHYNLEMRETDRVLKMAYLNSYYQTGMKDLIDQAVIDVADDELDTSEIQRDYHK
IDEIPFDFQRRRMSVVVANSDQKHGEHLLITKGAAEEMLAVSSQVEIGGQILPLTEERKKQIFKDIDDLN
SDGMRVIVLAYKVDPSPVGKFTVDDESDLIVIGFLTFLDPPKESAKNALASLNRDGITVKILTGDNEAVT
RAVALKVGLNIDTVYGQKDLIGKSDEELAKIVEECDIFVKLSPEWKTKIINALQKNGHTVGYMGDGINDA
PAMKQADVSISVDSAVDVAKESADIILLQKDLSVLEHAVRIGRKTLTNTMKYIKITLSSNFGNILSIMVA
SVFLPFLPMLPLQLLILDLLYGTSCLALPFDSVSEDYLHVPREWSTKNMPKFMSYFGPTSSIFDVITFAV
LFFVICPALTGGSYASLGPAGQLAFMTIFHTGWFVESLWTQEMVIHALRDERLPLIQQRASSPVMLATFG
AAIFGTFLPFSKLAGAMKFVHLNEEFLWIVAGLLVCYLLLTTVVKHFYMKKEKFLI

>ID:WP_003620738.1 |[Lactobacillus delbrueckii subsp. bulgaricus 2038]|2038|methionine--tRNA lig..|1983|NC_017469(1872918):281002-282984:1 ^GI:489716620^ Lactobacillus delbrueckii subsp. bulgaricus 2038, complete genome.|neighbours:ID:WP_014564595.1(1),ID:WP_002878718.1(1)|neighbour_genes:magnesium-translocat..,TatD family hydrolas..|
MADNKKTFYITTPIYYPSGRLTIGNAYTTIAADTMTRYKKARGYDTFFLTGTDEHGLKIEQKAEKLGMKP
KAYLDGMVKDIKELWKKLDINYDKFIRTTDEEHVKAVQKIFEKLKASGDIYLGEYTGWYSVEDEEYFTES
QLKEVFKDDQGNVVGGIAPSGHEVQLVKEPSYFFKMSKYADRLLQYYKDHPEFIQPNSREKEMVNNFIKP
GLEDLSVTRTTVDWGIPVPSDPKHVVYVWIDALANYITALGYGSEDDSLFKKYWPADVHLVGKEIVRFHT
IYWPIMLMALDLPLPKQVFGHGWVLIYKDKMSKSKGNAVYPESLISRYGLDPVRYYLMRAIPFGADGSFT
PEDFVERTNFDLANDLGNLLNRTVSMINQYQKGLVAPVDQEQDKYGQDLAAVAAKAISDYYGNMDKMHFS
NALENVWQLISRANKYIDETTPWVLNKEGKTEELSRVMSNLAESLRLVAIMIAPVMTETPGKMFAQLGLD
WEDESQKDLQFGGFAWDVNVVAKPTPIFPRLKNDEEVAYIKEEMKKAKPKKQSRREQKQEEKQITIDDFA
KVKIQVGKILSVEPVKGSSKLLMFKLDFGKTGERQILSGIRKFYPDESILLGKKVLAVTNLKPRKMLGHE
SQGMLLSSEADGDVKLALVGDEHPVGAELG

>ID:WP_002878718.1 |[Lactobacillus delbrueckii subsp. bulgaricus 2038]|2038|TatD family hydrolas..|780|NC_017469(1872918):282984-283763:1 ^GI:488967719^ Lactobacillus delbrueckii subsp. bulgaricus 2038, complete genome.|neighbours:ID:WP_003620738.1(1),ID:WP_014564596.1(1)|neighbour_genes:methionine--tRNA lig..,ribonuclease M5|
MKIYDNHTHLNDKPFAGKEADYIQKARDLDVVGMNCVGQDPEMNLGALELAKRFANVKAIIGYCPDVAKD
YDQAAEDLLVEQVKGGQVVAIGEIGLDYYWDESPRDVQRKVFARQIEVARDLQLPVNIHTRDAFADCWQI
LKEADLEYGAVLHSYNGGPEWTEKFLDLNVNFSFSGVVSFKKAAEVHESAKLVPLDRLLVETDAPFLTPV
PYRGRQNEPGYVRYVAQAVADLKGLDLAEVAEATYANTMRIYGLNAEEF

>ID:WP_014564596.1 |[Lactobacillus delbrueckii subsp. bulgaricus 2038]|2038|ribonuclease M5|573|NC_017469(1872918):283747-284319:1 ^GI:504377494^ Lactobacillus delbrueckii subsp. bulgaricus 2038, complete genome.|neighbours:ID:WP_002878718.1(1),ID:WP_014564597.1(1)|neighbour_genes:TatD family hydrolas..,16S rRNA (adenine(15..|
MQKNFNAVVVVEGKDDTIRLKQFFPGIETVETNGSAVSDAVLDKLKKLAQSREIIVLTDPDVNGERIRRI
VTEAVPTAKQAFITRKEGEPQKKGSLGVEHASKEALERALSDLREVQAQKADFDYGDYVDLSLAMGRQSR
QLREAVGIKLGIGYANSKRFYQRLQTFGISLAELKQAVEEAENDQQNSNR

>ID:WP_014564597.1 |[Lactobacillus delbrueckii subsp. bulgaricus 2038]|2038|16S rRNA (adenine(15..|891|NC_017469(1872918):284294-285184:1 ^GI:504377495^ Lactobacillus delbrueckii subsp. bulgaricus 2038, complete genome.|neighbours:ID:WP_014564596.1(1),ID:WP_003620745.1(1)|neighbour_genes:ribonuclease M5,hypothetical protein|
MTNRIPIASPVRTAAIVNRYFVHAKKNLGQNFLVDLDAVRGIVRAAGIEPGDQVVEVGPGIGSLTEQLLL
AGGKVTAYEVDQSLPEILANELPEKVDGQDLDQRFKLIMKDVLKADFATDLAGFFDLSKPVKVVANLPYY
ITTPIIFNLLEYSLDFTSLTLMMQKEVAERLAAQPGSKAYGPLSIAVQTQMSVDLALEVGHASFMPQPKV
DSAVVVLTPLEKPADVGDRKQFNRVVKLCFAQRRKTLANNLKTLLPDKEDREKLLADLDLAPRQRPEQLA
ISDFIRISQAIAEMNK

>ID:WP_003620745.1 |[Lactobacillus delbrueckii subsp. bulgaricus 2038]|2038|hypothetical protein|252|NC_017469(1872918):285244-285495:1 ^GI:489716627^ Lactobacillus delbrueckii subsp. bulgaricus 2038, complete genome.|neighbours:ID:WP_014564597.1(1),ID:WP_014564598.1(1)|neighbour_genes:16S rRNA (adenine(15..,pur operon repressor|
MLINIQDIKQKLDAHLGEELTIVAQAGRKKVTRRRGILKNTFPAVFVVALDQDSNNFEHASYSYTDVLTK
NILLEFDDESDAE

>ID:WP_014564598.1 |[Lactobacillus delbrueckii subsp. bulgaricus 2038]|2038|pur operon repressor|831|NC_017469(1872918):285602-286432:1 ^GI:504377496^ Lactobacillus delbrueckii subsp. bulgaricus 2038, complete genome.|neighbours:ID:WP_003620745.1(1),ID:WP_014564599.1(1)|neighbour_genes:hypothetical protein,bifunctional N-acety..|
MKRSERLVDMTKFLMERPHTLIALPFFAKRYGAAKSSISEDLAILKHTLASNEDGILETVAGAAGGVRYI
PFLGQKPAEKYLKDLAGRIQDSSRILPGGFLYLSDILGGPYDLEMIGKLIATRYAYTNIEAVMTVETRGI
SLANAVASYLNVPAVTARKRSKVTEGATVSVNYMSSSTSRVAKMELPTRALDKDTNVLIVDDFMKGGGTL
DGMRQLVKEFDCQVAGVCVLCETEYEEERKIKDYVSLVNIDQIDSEKEIVLAQPGNFLTRTNFDRF

>ID:WP_014564599.1 |[Lactobacillus delbrueckii subsp. bulgaricus 2038]|2038|bifunctional N-acety..|1386|NC_017469(1872918):286494-287879:1 ^GI:504377497^ Lactobacillus delbrueckii subsp. bulgaricus 2038, complete genome.|neighbours:ID:WP_014564598.1(1),ID:WP_014564600.1(1)|neighbour_genes:pur operon repressor,hypothetical protein|
MEKYVVVLAAGKGTRMKSKLYKVLHQVCGKAMVEHVVDAARAVKPSKIVTIVGHGAEDVEKVLAGKSEFA
MQEEQLGTGHAVMQAEGQLAALEGATLVVTGDTPLFTSETFEKLFAYHEEEGNAATVLTSEAPDPFGYGR
IIRDDQGNVLRIVEQKDGKPEELKVKEINTGVFCFDNQDLWAALKQVGNDNSQGEYYLTDVLEILRKAGK
KVGAYKMPDFSESLGVNDRIALAEATRIMQKRINEGHMRDGVTFIDPATAYIDADVEIGNDTVIEGGVTI
KGHTVIGSDCLITSGSRIVDSQIGNGVTVTSSTIEESIMEDNTDIGPNSHLRPKALIKRGAHLGNFVEVK
KAEIGENTKVGHLTYVGDATLGKDINVGCGVIFSNFDGVKKFHTTVGDKSFIGAGSTLVSPINVADHAFI
AADSTITKDVGKYEMAIARGRQVNKKDYWHKLPLSEDEEWK

>ID:WP_003620753.1 |[Lactobacillus delbrueckii subsp. bulgaricus 2038]|2038|ribose-phosphate pyr..|981|NC_017469(1872918):289034-290014:1 ^GI:489716635^ Lactobacillus delbrueckii subsp. bulgaricus 2038, complete genome.|neighbours:ID:WP_014564600.1(1),ID:WP_014564601.1(-1)|neighbour_genes:hypothetical protein,phosphohydrolase|
MSYKDNIKLFALNSNKPLAEKIAKRMGLKLSTSSVVRFSDGEIQVDIDDSVRGKDVFLIQSTSAPVNDNL
MELLIMIDAVRRASAASVNIVLPYYGYARQDRKTRSREPITAKLVADMIQAAGADRVLSLDLHAPQIQGF
FDIPVDNLMGAPLLADYFLSNHLEEDAVVVSPDHGGVTRARKLAEFLGTSIAIVDKRRPKANVAEVMNII
GDVKGKRAILIDDMIDTAGTITLAAQALKDAGATEVYACATHAVLSGPAADRLNNSVIKSLVLTDSIQQP
AEKNLDKMILVSVGPLMGDAIKLIMEHKPMSPLFDTRYDANKYKDK

>ID:WP_014564601.1 |[Lactobacillus delbrueckii subsp. bulgaricus 2038]|2038|phosphohydrolase|1314|NC_017469(1872918):290086-291399:-1 ^GI:504377499^ Lactobacillus delbrueckii subsp. bulgaricus 2038, complete genome.|neighbours:ID:WP_003620753.1(1),ID:WP_002878700.1(1)|neighbour_genes:ribose-phosphate pyr..,hypothetical protein|
MTKFDSPKLAREVVVRDPVHGYIHLDTQVALEVVRSQEFQRMRRIKQLGPTAFVFPGATHTRFEHNLGVY
ELARRISNLFTDKYPSQSTGDGLWDPSENLLVQMAGLLHDIGHGPYSHTFEHLFGTNHEQIGQQIILDPS
TEVNQALSKVDPDFPKAVASVIAKTYPNPQVVKLISSQADADRMDYLLRDAYFTGASYGEFDLSRILRVI
RPYEKGVCFTANGMHAVEDYIVSRYQMYQQIYYHRVNRSMEVILHHLLKRAQYLYQEKELPVTPSLARFL
AGTWDLQDYLKMDDGVMETNFSMWTESSDPVLADLTKRYLFRRPLASAKINEESKQLLPQLKDLIKKAGF
DPDYYTGVGSAFDEPYDAYKPSGKNANSQIEIMQEDGSLIELSQLSPLVKALNGTLQGDERFFFPVAMLK
QADFQQYLKNGELLTKK

>ID:WP_003622317.1 |[Lactobacillus delbrueckii subsp. bulgaricus 2038]|2038|xanthine permease|1293|NC_017469(1872918):240019-241311:-1 ^GI:489718201^ Lactobacillus delbrueckii subsp. bulgaricus 2038, complete genome.|neighbours:ID:WP_003619451.1(1),ID:WP_003619447.1(-1)|neighbour_genes:hypothetical protein,xanthine phosphoribo..|
MDQTQEPSQGRSFVLGLQHLLAMYSGAVAVPILIGNALHFNSEQLTYLVSIDIFMCGLATLLQLLRNRYF
GIGLPVVLGCAIQAVAPLEMIGQKYSIGTMYGSIIVAGGFVFLIAGVFSKIKRLFPPVVTGTLITTIGLT
LIPVGIQNLGGGSATAKDFGDPKNLLVGCVTILVIVALQAFAKGFIASISILIGLIVGTLLAACLGMVSL
TPVSEAAWLHFPQFFYFGLPKFEWSSSLTMMIIALVSMVESTGVFFALGDLLGKDITEDDLKRGYRAEGL
AQIFGGLFNTFPYTTFSQNVGLLQLSGIRSKRPIYWTAGLLMAMGLLPKVGALVTIIPTAVLGGAMVVMF
SSIAVQGIKMLLKVDFSDNHNLLIVAISLGLGLGVSVYPTIFQALPSELQLFLENGIVIASISSVLLNLI
FKGKKGLDEK

>ID:WP_003619447.1 |[Lactobacillus delbrueckii subsp. bulgaricus 2038]|2038|xanthine phosphoribo..|570|NC_017469(1872918):241341-241910:-1 ^GI:489715321^ Lactobacillus delbrueckii subsp. bulgaricus 2038, complete genome.|neighbours:ID:WP_003622317.1(-1),ID:WP_014564572.1(1)|neighbour_genes:xanthine permease,guanosine monophosph..|
MELLEERIKKDGVVLPGNVLKVNSFLNHQIDPQLMMTLGQEFARLFKDAGVTRVLTAEASGIAPGIMAAY
CLGVPMVFARKKKPSTVTDAVYTAEVFSYTKQVTNTISVEAKFLDANDRILVIDDFLANGEAAKGLISLA
EQAGAEVVGVGVVVEKAFQGGHDWLVNHGYHLEALASIKEFADGQVIFN

>ID:WP_014564572.1 |[Lactobacillus delbrueckii subsp. bulgaricus 2038]|2038|guanosine monophosph..|1158|NC_017469(1872918):242294-243451:1 ^GI:504377470^ Lactobacillus delbrueckii subsp. bulgaricus 2038, complete genome.|neighbours:ID:WP_003619447.1(-1),ID:WP_003619442.1(1)|neighbour_genes:xanthine phosphoribo..,GMP synthetase|
MSLWETKFAKEGITFDDVLLIPAESHVLPNEVDLSTQLAPNLKLNIPLISAGMDTVTEGRMAAAMAKMGG
LGVVHKNLSIQAQADEVRLAKNTPVTAEDTYAAVDKDGKLLVAAAVGVTSDTFERAKALFEAGADAIVID
TAHGHSAGVLRKIKEIRDHFPHNTLIGGNVATAEGTRALFEAGVDVVKVGIGPGSICTTRVVAGVGVPQL
TAIYDAADVAREFGKPIIADGGIKYSGDVVKALAAGGNAVMLGSMLSVTEEAPGDVQQGSDGRLVKSYRG
MGSVGAMSQQHGSSDRYFQGGVNEANKLVPEGIEAVVSYKGTVSNVVYQILGGLRSGMGYCGAENIDKLI
ETAQFVRISNAGLRESHPHDVMMSKAAPNYGGIDF

>ID:WP_003619442.1 |[Lactobacillus delbrueckii subsp. bulgaricus 2038]|2038|GMP synthetase|1554|NC_017469(1872918):243451-245004:1 ^GI:489715316^ Lactobacillus delbrueckii subsp. bulgaricus 2038, complete genome.|neighbours:ID:WP_014564572.1(1),ID:WP_041814464.1(1)|neighbour_genes:guanosine monophosph..,ABC transporter ATP-..|
MAKIDLSNFDKIIVLDFGSQYNQLITRRIRDFGIYSELLPHTITAEEVKKIAPKGIIFSGGPNSVYDENA
LDVDPEIFELGIPILGICYGMQLMTQKLGGTVEKAGEAEYGSAHIEVKEADSPLYKGLPEKQVVWMSHGD
LVTKVPEGFEVLASSKNCPIASMADPDRKFYAVQFHAEVRNSEYGLDILRRFAFDVCGAKDNWTMDDFIK
LSVDSIREEVGNANVILGISGGVDSSVTATLLHKAIGSQLTAIFVDHGLLRKNESDEVMAALKEGLGVNI
VRVDAKDRFMSKLAGVTDPEKKRKIIGNEFVQVFNDEAKKIKDAKFLAQGTLYTDVIESGTDTAHTIKSH
HNVGGLPEDMQFKLIEPLRQLFKDEVRVLGEKLGLPHDLVWRQPFPGPGLAIRVIGEITEEKLRIVRDAD
AILREEVKNAGLQESIWQYFVALPGMRSVGVMGDGRTYDYAVCIRAVTSIDGMTADFAQIPWDVLQKISV
RIVNEVKQVNRVLYDVTSKPPATIEYE

>ID:WP_003620948.1 |[Lactobacillus delbrueckii subsp. bulgaricus 2038]|2038|23S rRNA (uracil-5-)..|1356|NC_017469(1872918):392836-394191:1 ^GI:489716830^ Lactobacillus delbrueckii subsp. bulgaricus 2038, complete genome.|neighbours:ID:WP_014564642.1(1),ID:WP_011543670.1(1)|neighbour_genes:membrane protein,restriction endonucl..|
MKKNEIVEVEITDLSYEAMGVGHVNGETVFVNNALPGEVVKAQILKDKKSYAFARISEIVKESPDRVKVP
LRQYVQTGLASLAHLKYDKQLEFKQKQVKELLSKAHLDQIKVAETLPSPLETGYRNKAQVPVRMVKGQLE
IGFFRRHSHDLVPLEDFFTNDPEIDRVLLAVRDILREKRIPAYDEEKHQGQVRYLEVRRGTATGDMMVVL
VCLDRDFPGLHAVVDEIKEIAGVKSIFLNHNPKRTNVILGEHDYHLWGKRYIDDKIGDLTFEISPQSFFQ
INSLQTPRLYKLAIDQAGLTKDDLIVDAYSGIGTIGLSAAKYVKEVRGVEVVKAAVKDAKNNARLNQIHN
AKYYVGKAEELMPKWAAEGLKTDVIFVDPPRKGLTKEFIDAAVKTGPKKVVYISCNPATLVRDMQLLMEA
GYTTDLVSPVDMFPQTPHVESVTVLERTQID

>ID:WP_014564642.1 |[Lactobacillus delbrueckii subsp. bulgaricus 2038]|2038|membrane protein|723|NC_017469(1872918):392111-392833:1 ^GI:504377540^ Lactobacillus delbrueckii subsp. bulgaricus 2038, complete genome.|neighbours:ID:WP_014564641.1(1),ID:WP_003620948.1(1)|neighbour_genes:diacylglycerol kinas..,23S rRNA (uracil-5-)..|
MITSKKKELARKRAERSLQPLSPEEQSEWDQLSQYREKAIKESGTKLAEHVMTFNDGVIAIIITIVLVEI
ADPLSKSAYQDFFSQIFIYLISFFVVANFWYEIHYTFSFHIMRAGKMTMVCDFAFLANLSLIPVMTKWIM
GDLSVLSVVCYGIVYFLVQIFELATEIVGMRSSLPHIKTFRKFWGRFSWLRFIWLFLLNLVFILISFVQP
RLGMILYLAFPIINFVMPDNRSQRTRKGDK

>ID:WP_014564641.1 |[Lactobacillus delbrueckii subsp. bulgaricus 2038]|2038|diacylglycerol kinas..|927|NC_017469(1872918):391124-392050:1 ^GI:504377539^ Lactobacillus delbrueckii subsp. bulgaricus 2038, complete genome.|neighbours:ID:WP_003620942.1(1),ID:WP_014564642.1(1)|neighbour_genes:aspartyl/glutamyl-tR..,membrane protein|
MTKRARLIYNPVSGHEQMPKNVSDILDILEQAGYEASAFRTTPAALSAQNEATRVAKDGFSLVVAAGGDG
TINEVVSGIAFLPKEERPRMAIIPAGTTNDYARALKIPRDDVVAAAKVILKDKVQKMDVGRADFGDGSQK
YFVNIAAAGSLAELTYGVSSDVKSALGYAAYLIKGAEMLPNLSECEMRLTFDKGVYEGKLSLLLLGMTNS
IGGFEKIMPNAELSDGLFQLIVVKPSDPGNLLRLMALALNGKHVDDPNIIYTKTTSLKAELIGHNRDDKL
SVNLDGEEGGMFPVTFENLRERIEFYVG

>ID:WP_003620942.1 |[Lactobacillus delbrueckii subsp. bulgaricus 2038]|2038|aspartyl/glutamyl-tR..|1431|NC_017469(1872918):389658-391088:1 ^GI:489716824^ Lactobacillus delbrueckii subsp. bulgaricus 2038, complete genome.|neighbours:ID:WP_003622531.1(1),ID:WP_014564641.1(1)|neighbour_genes:gatA,diacylglycerol kinas..|
MNFTSTIGLEVHFELKTKSKIFSPSPVTYGAKPNTETNVIDWGYPGTLPMVNKEVYRLGLMVALATHSHV
NPVTHFDRKNYFYPDNPKAYQITQFFKPLAENGYVEVEVHGKKKKIHIHEMHIEEDAGKNTHGTNGFSYV
DYNRQGVPLLEVVSEPEMTDPDEAVAYLEKLREIVQFTGASDVKMEEGSMRIDTNISIRPAGQKELGTKV
EMKNLNSFEHVRMSLAYEQKRQQEILLSGGRVRLSTRRFDTNTGKTVLERVKEGDADYRYFPEPDLPPYH
IKQEWVDEIAANLPKTADERRKIYVDEYGLKPYDANVLLQNKESSDFFDATVAAGADPQQAANWMNTQVN
GYLNEKHAELKDIALTPENLAAMIKLISDGTISSKIAKKVFAETVANGTDPKKYVEENGMAQLSDESVLA
PMVKEVVDANPQSVEDYKNGKDRAIGFLVGQIMKQTRGKANPKVINKLLLADLASR

>ID:WP_003622531.1 |[Lactobacillus delbrueckii subsp. bulgaricus 2038]|2038|gatA|1443|NC_017469(1872918):388210-389652:1 ^GI:489718415^ Lactobacillus delbrueckii subsp. bulgaricus 2038, complete genome.|neighbours:ID:WP_003620937.1(1),ID:WP_003620942.1(1)|neighbour_genes:aspartyl/glutamyl-tR..,aspartyl/glutamyl-tR..|
MNYLNETIDSLNDKLKSGAVSADQLVKDTIANIKKTDEKINAFITVDEDAKPAEDLDFNNKLAGVPIAIK
DNIITNGLKTTAASHILYNFEPVYESTVVAKLKAAQATIIGKTNMDEFAMGSSTETSYFGDTKNPWNLNK
VPGGSSGGSAAAVASGEVVAALGSDTGGSIRQPASFNGIFGIKPTYGRVSRWGLIAFASSLDQIGVMSKR
VKDSAEVLNVIAGADDRDATVSEKEVPDYTSFLGKDVKGLRVAVPKEYMSDAVEEGVRKAVEAQIELLRA
NGAIINEVSLPHTKYVVPTYYIIASSEASANLERYDGIRYGYRAEAKNLDEVFLKSRSEGFGDEVKRRIM
LGSFALSAGAYDKFFLQAAKVRTLICQDFDKIFEDNDVIVGPVSTETAFDLNSEISDQIKMYNNDILTIS
ANMAGIPAASVPAGLSETTGMPVGFQIMAKRFDEGHVFQVADFIERSNKFYEQTPAGLED

>ID:WP_003620937.1 |[Lactobacillus delbrueckii subsp. bulgaricus 2038]|2038|aspartyl/glutamyl-tR..|306|NC_017469(1872918):387905-388210:1 ^GI:489716819^ Lactobacillus delbrueckii subsp. bulgaricus 2038, complete genome.|neighbours:ID:WP_003620936.1(1),ID:WP_003622531.1(1)|neighbour_genes:sex pheromone biosyn..,gatA|
MEKVTNDTIKHVAALAQLEFSEEELAKFTPQMGKILEMAEELQAVDTTGVEETVQVVDRDTVFREDVPEK
WQTREEMMKNVPDKSNGFVKVPVIIDKDDNQ

>ID:WP_003620936.1 |[Lactobacillus delbrueckii subsp. bulgaricus 2038]|2038|sex pheromone biosyn..|1146|NC_017469(1872918):386748-387893:1 ^GI:489716818^ Lactobacillus delbrueckii subsp. bulgaricus 2038, complete genome.|neighbours:ID:WP_014564640.1(1),ID:WP_003620937.1(1)|neighbour_genes:DNA ligase (NAD(+)) ..,aspartyl/glutamyl-tR..|
MKRFLQAITLASCSLLLAACGNLKNSDLASNSTTTTSEAKKYETTSSTDGGYSVLLKKGVYKTSPISGLE
ATNYDNSVDESAMERGLIRVSKKVFSTKDYVIQEGQQLDEATVTNWLGRYSKSNKEGLNLKNNGKTGSTT
RNPIILQQIMEEDFYVKSGSSYKLAGISISLGLNSVDYYTKTTDGAEYSTKISPAKRRAFGQKTANTIVS
RLHAKTKLKNIPIMVGLFSKTDTDSLVGGTYFSYGTASANSSKISKWSSVNEKTQVLPTVDGASAVSASD
KSKFTSFKDEIEDYFPNVSGVTATLRYYDGKLAYESIAITTQFYGYLQVQSFAQTVMSRAKKYLGTSSPV
EITISSVNDTQAVVAKETATGSYRMHIYGGN

>ID:WP_014564640.1 |[Lactobacillus delbrueckii subsp. bulgaricus 2038]|2038|DNA ligase (NAD(+)) ..|2016|NC_017469(1872918):384736-386751:1 ^GI:504377538^ Lactobacillus delbrueckii subsp. bulgaricus 2038, complete genome.|neighbours:ID:WP_003622528.1(1),ID:WP_003620936.1(1)|neighbour_genes:ATP-dependent DNA he..,sex pheromone biosyn..|
MAESLEEAKQEVRQLRAQLDQWAKAYYEQDAPVVEDHVYDEKYARLLELEAAYSELKSADSITQRVGGEV
NSDLPKVEHPVPMLSMGDVFSKEELAEFDQRVQKAIGHPVAYNVELKIDGLSLSLEYEEGCLKRASTRGN
GQVGEDVTKNVKYIKDVPQKLPKAITTEVRGECYMSKEAFAKLNQERDEAGESIFANPRNAAAGSLRQLD
PKVTKKRQLSTFIYTWINPPAGIDSQHQAICEMAKLGFHTNENGRRLENLADVYDYIDEFTKKRDSLPYV
IDGIVLKVDDLALQADLGNTVKVPRWEIAYKFPPEEEETVVREIEWTVGRTGVVTPTAVMDPVRLAGSTV
ARASLHNPDLLAKLDVRLGDTVKLHKAGDIIPEISEVVLSKRPEDSVPYEVPTKCPSCGEDLVHLDEEVA
LRCINPSCPAQVEEGITHFASRQAMNIAGLGPKIVKQLIAKDLVHNVADLYYLTADDLSQLDHFKEKSIN
NLLVAIDQSRKNSVELVLFGLGIDNVGGKAAQLIARKFKNMSKIASASVQELTAIDTIGMTIAESLTAYF
QPEEAKKLLARLEEAGVNMDYLGEDGEAADNFFKGKTVVLTGKLAHYSRAEFTKKLQALGAKVTGSVSKK
TDCLVYGEDAGSKLAKAEALDIPRLTEAEAISKIEEKDTEK

>ID:WP_003622528.1 |[Lactobacillus delbrueckii subsp. bulgaricus 2038]|2038|ATP-dependent DNA he..|2262|NC_017469(1872918):382464-384725:1 ^GI:489718412^ Lactobacillus delbrueckii subsp. bulgaricus 2038, complete genome.|neighbours:ID:WP_014564639.1(1),ID:WP_014564640.1(1)|neighbour_genes:N-acetylmuramidase,DNA ligase (NAD(+)) ..|
MSEATILQGLNPQQVQAVKTTEGPLLVIAGAGSGKTSVLTRRIAYLVEEKRVAPWNILAITFTNKAAKEM
KEREVKLLGDQAESIWMSTFHALCVRILRRDGHLIGYDRDFSIADPSEQVTLVKRILRQLDLDPKQYLPR
NILSQISNAKNRLQTPKQYEASAVGPFEKVVADVYKKYQASLERDQILDFDDLIMQTLTLFKASPDTLAY
YQQKFRYLLVDEYQDTNEAQYELCRLLADGYHNICVVGDADQSIYGWRGANMENILNFEHDYKNAQTVKL
EQNYRSTGHILKAANSVIDHNENRKAKKLWTDKGDGEKVHYYQAQSDRDETRFVLAKIKEEVDKKKRRYQ
DFAVLYRTNAQSRGMEETLVEANVPYQIVGGHKFYDRKEIKDIMAYLKLVANPSDSMSFNRIINVPKRGI
GQATTAKLAAFADEMGGGIYEAMRNVELAPISSAAAKKLLAFSDQLTAAIAYAQDHTVSELTDKILEDFG
YIKALKEEEAQGSLEAAARLENLQEFATVTKRFDDNYNEEENPDSSRLSDFLAEVSLLSDQDDLEESDDR
VTLMTLHAAKGLEFPVVFLIGMEDNIFPLSRAIKDEDPNQLEEERRLAYVGITRAREELYLTSAYTRMMY
GSKQYNSQSRFIGEIKDEDLDIVASTAPKSSTSFLDLDRLPFAKKSQAKAAQPAKIHRASKAAGAVGAEK
KGWHPGDQVEHKSWGKGVVIKVTGSGEDMELDIAFASKGNKRLLAAFAPIKKI

>ID:WP_014564639.1 |[Lactobacillus delbrueckii subsp. bulgaricus 2038]|2038|N-acetylmuramidase|654|NC_017469(1872918):381721-382374:1 ^GI:504377537^ Lactobacillus delbrueckii subsp. bulgaricus 2038, complete genome.|neighbours:ID:WP_014564638.1(1),ID:WP_003622528.1(1)|neighbour_genes:ECF transporter S co..,ATP-dependent DNA he..|
MAGHRKTRKGKQTTTILVVRVFAIILLCLGLFVAFRYYRRQAVQQEQIRQAELAKQEAAAKLLRQKKAFI
QKVGPISQNVDKGTGLLPSITIAQACLESNYGQSALSQKYNNLFGVKGTNPNTSAVMTTKEYSNGKWVTA
KARFQIYDSYEASIRAHVRLFQQGTSWNKDQYKDVLAAKDYKSQAKALVTDGYATDPDYSTKLINLIEQY
NLNKYDN

>ID:WP_014564638.1 |[Lactobacillus delbrueckii subsp. bulgaricus 2038]|2038|ECF transporter S co..|624|NC_017469(1872918):381084-381707:1 ^GI:504377536^ Lactobacillus delbrueckii subsp. bulgaricus 2038, complete genome.|neighbours:ID:WP_035169604.1(1),ID:WP_014564639.1(1)|neighbour_genes:SprT family protein,N-acetylmuramidase|
MYDSEARQKTLNLTVSAVFVAILLLEAFIPNVGYITILPGLPAITTIPLTVAVFASLRGPKASAAFGLVW
GLTSLLRAYAAPNGLVTILLFQNPLIALLPRLAAGWAAGLAVQLADKWEKESRKPLAYALSGLLASAVNT
LMVILLSDLVYFSHPQKLALALGAKSGQSLLVILFTALAVNGILEAVFSGLITPLITAPLKKRLKRR

>ID:WP_035169604.1 |[Lactobacillus delbrueckii subsp. bulgaricus 2038]|2038|SprT family protein|459|NC_017469(1872918):380388-380846:1 ^GI:737183716^ Lactobacillus delbrueckii subsp. bulgaricus 2038, complete genome.|neighbours:ID:WP_014564637.1(1),ID:WP_014564638.1(1)|neighbour_genes:ABC transporter ATP-..,ECF transporter S co..|
MSEQELQQLVESISLESFSRPFLHQAKINRRLKTTGGRYQLSDHHLEFNPLFLKEENLHYLPGIIKHELV
HYHLHLAGLGYQHKDRDFKLLLQKVGGSRYAPRLEENKRSRWHYRCRQCGQDYWRQRQVNVKKYFCGRCR
GKLKKIAGPLAK

>ID:WP_014564635.1 |[Lactobacillus delbrueckii subsp. bulgaricus 2038]|2038|calcium-translocatin..|2667|NC_017469(1872918):375825-378491:1 ^GI:504377533^ Lactobacillus delbrueckii subsp. bulgaricus 2038, complete genome.|neighbours:ID:WP_003620918.1(1),ID:WP_035175664.1(1)|neighbour_genes:NAD(+) synthetase,hypothetical protein|
MAKKYYSQDIPGTLAEFGSDANHGISSAEAKKRLDQYGPNALAGKKKRSMFARFMDQFKDLMIIVLLVAA
VLSGVVAQEWTDAGIILVVVLLNAVLGVIQEARSEAAIEALKDMSTPSARVRRDGAVIEVPSTDIVPGDV
VLLEAGDVVPADLRLLVAESLKIEEAALTGESVPVEKSNETLQGEDIALGDRINMAYSSTNVTYGRGEGV
VVATGMNTEVGNIAKMLNEADETDTPLKQNLNQLGKTLTYMILAICVVVFIIGVIRNPQHEPMNALLIDM
FLTAVSLAVAAIPEGLPAIVTIILALGTQTMADHKAIVRKLPAVETLGATDIIASDKTGTLTQNRMTVEK
VYYDGILHNASDDIDLNNQALITMLLANDTKIQGGGELLGDPTETALVQFGFHKDLPVNDFLAEHPRVQE
VPFDSDRKLMSTVNRYDGQFMVAVKGAPDMLLERVKYVNINGELSEISAEQKKAILASNNEMAKQALRVL
AMAYKVVAEPYADPTTDNVEQDLIFAGLVGMIDPERPEAKDAIAEAHRAGIRTIMITGDHQVTAQAIAER
LGLVEKGRGDAVITGAQLDKLSDDYFTKHVGDYSVYARVSPEHKVRIVKAWQANGKIVAMTGDGVNDAPS
LKQADIGVGMGITGTEVSKGAADMVLADDNFATIVEAVKQGRKVFANIQKAILYLMSCNVGEVLTVFLMT
LLGWDVLKPVQLLWINLVTDTLPAIALGVEPIEKGIMNKKPRGKNSNFFSGGVASSIVYQGILEGALVLT
AYGLGLHVLPRGTNPHEDALTMAFLTLGLIQLFHAVNSKYVKQSIFQKRTFANKWFNGAIVLSALIMAAV
ELPFLTRVFSVSELHLDQWLIVLGMGVLMIVIVEIVKFFERKADQRNN

>ID:WP_003620918.1 |[Lactobacillus delbrueckii subsp. bulgaricus 2038]|2038|NAD(+) synthetase|831|NC_017469(1872918):374789-375619:1 ^GI:489716800^ Lactobacillus delbrueckii subsp. bulgaricus 2038, complete genome.|neighbours:ID:WP_014564634.1(1),ID:WP_014564635.1(1)|neighbour_genes:glycosyl transferase,calcium-translocatin..|
MRELQKKIVEYEHVLPEIDPQEEIRKTVDFLKDYLKANPFLKSYVLGISGGQDSTLTGKLTQMAISEMRE
ETGDDSYKFIAVRLPYGVQADAADAADAVAFIQPDVDLIENIKPATDAMVATLKETGVEMTDFNKGNIKA
RQRMVMQYAIAGANQGAVVGTDHAAENFSGFYTKYGDGAADLTPLFRLDKRQGKQLLAALGCPKHLYLKA
PTADLEEEKPSLPDEVALGVTYEEIDDYLEGREVSEKAAERIEELWTKSEHKRHLPVTIFDDYYKK

>ID:WP_014564634.1 |[Lactobacillus delbrueckii subsp. bulgaricus 2038]|2038|glycosyl transferase|702|NC_017469(1872918):373984-374685:1 ^GI:504377532^ Lactobacillus delbrueckii subsp. bulgaricus 2038, complete genome.|neighbours:ID:WP_003622518.1(1),ID:WP_003620918.1(1)|neighbour_genes:galactosyltransferas..,NAD(+) synthetase|
MIPKIIHYVWVGGNPKSKTIQTCLASWQKRLPDYEIIEWNEDKLDLNANKYVKQAYQAKKWAFVSDYVRA
KALYEMGGIYLDTDVMVLKDFAGLLNDRAFIGFENNDYLSAAIIAAEKGHPFMADILHYYDDLDFAFDQK
DQLAGVNSLSVTEILKEKYGLKIGNQEQVLKEGIHVYPDGILCNPSPQSRSIHLFTGTWLEGKNSWKHDL
VTFLKLHIRSQKNAKIYYQLFRR

>ID:WP_003622518.1 |[Lactobacillus delbrueckii subsp. bulgaricus 2038]|2038|galactosyltransferas..|1101|NC_017469(1872918):372887-373987:1 ^GI:489718402^ Lactobacillus delbrueckii subsp. bulgaricus 2038, complete genome.|neighbours:ID:WP_003622516.1(1),ID:WP_014564634.1(1)|neighbour_genes:acetylglucosaminyldi..,glycosyl transferase|
MKVLHINAGLESGGGLTHIVNLLSQAKKAGQDFDLLTFAEGPVAQAAREKGIKTIVLGGSSRYDLALLKR
LKKTIKDGRYDLVHSHGARANLFVSLIKSSLPCPWLITVHSDPAIDFEGRGIAGKIFTKLNLRAIKQADG
VFAITPRFEKILLNYGVKPSRIHVIYNGIDFRDNRNIAGKEDHAGFNIINVGRLEKVKGQDLLLKAFKAA
NLPQAHLYIAGSGSQEADLKKLRQDLALTDQVTFTGFLTQEELRQLYRKMDLAVLSSYSESFPLVLLEAA
DNLLPLLATDVGGARELIPEGKGWGVPVNEEKAMADQLRAIAALPKEELAAIAQTEKAYARQHFSLDRQL
ADVLAGYQACLQGEKA

>ID:WP_003622516.1 |[Lactobacillus delbrueckii subsp. bulgaricus 2038]|2038|acetylglucosaminyldi..|735|NC_017469(1872918):372153-372887:1 ^GI:489718400^ Lactobacillus delbrueckii subsp. bulgaricus 2038, complete genome.|neighbours:ID:WP_014564633.1(1),ID:WP_003622518.1(1)|neighbour_genes:capsular polysacchar..,galactosyltransferas..|
MVKINILGVGFDKYSLAEFEARFLDRLRKKESTLVVTANPEIVMAAKEDPEYREIINNVADYVTADGIGI
IKGAKMLGLKLPERVTGYDLFCWYLQIANEDHLRVYLIGAKPAVIAAVKEKIAKDYPGIDLVGAEDGYSK
EALPEIASRIAQSRPDLVFAALGFPKQEKLLAILRKQNLPASMMGVGGSFDVFAGAVKRAPKLFQDAHLE
WFYRLLKEPSRIGRMMVLPKFVVEVKKSKKQDQQ

>ID:WP_014564633.1 |[Lactobacillus delbrueckii subsp. bulgaricus 2038]|2038|capsular polysacchar..|1425|NC_017469(1872918):370677-372101:1 ^GI:504377531^ Lactobacillus delbrueckii subsp. bulgaricus 2038, complete genome.|neighbours:ID:WP_014564632.1(1),ID:WP_003622516.1(1)|neighbour_genes:CDP-glycerol--glycer..,acetylglucosaminyldi..|
MKRTFLNIFYNAVYQVFLVLVPLITVPYLSRVLGPTTYGIYSSVNNTVQFLMIFCVLSLSNIGVRSISKA
RAKSKSELTEAFWGLWYFQFIGGLVTIALTVLTCLVLKVRYWNYFLLMLPYLIAAQFDISWFFQGLADFG
RVVLRNTIVKIVSVVFILLLIKSPADLWKYFLIMSVSTMLGSFVFWSSIGKYVGRPVKHFYHFAETRRAI
MTLMIPQIATQIYTSLDKPLLGLFQNTAQVSYYDNSQRISNMILGVITSISLVIMPQMAVQGKETQKKVL
KKSLEATTMLGTMFAMVVMANTKEFVPFFFGKKYIPMTPLMFFFTLTIILIPMGGVFANQFALANKRDKD
YAIPVTIGAVLELVFSYFLDRPFGAAGAMVAILLTEVVVFFLRCWIVRDGYDFKETFSDVPKCFLAMGIS
LAAGMLWPWQIPSAFINMMVKSLVIMALYLAILWLLKFDLNEDLVTIVKKRLKK

>ID:WP_014564632.1 |[Lactobacillus delbrueckii subsp. bulgaricus 2038]|2038|CDP-glycerol--glycer..|1140|NC_017469(1872918):369534-370673:1 ^GI:504377530^ Lactobacillus delbrueckii subsp. bulgaricus 2038, complete genome.|neighbours:ID:WP_003622513.1(1),ID:WP_014564633.1(1)|neighbour_genes:GntR family transcri..,capsular polysacchar..|
MKSILFRLYLAVMKFLARWQKEDPNTYVILNGSGRSGSNGYLFYKYLCREHPEVTAYLIEPWPSSHLPWS
DWQKIGRAKYVLTTHQPFKVRKSQVNLALWHGIPLKRMGTMANNTQRRDNQRNEKLWHKTADLVTSSSEL
YESLMSACMGIEGPRYVQLGFPRIDSLLKSPYKKAQLLADFFSCQDPEAQVGIYVPTFRYELEEPEVMER
IKEGNFFAFSDFDLAALDQALAARKQYLLVKLHPWEMKLFSDFHLEVKHVAFLNNSDLLAKKLDLYEILG
ATDFLMTDFSSIYFDYLHLDKPLIFITNYLAQYEKTRGFLLGPYEKIVPGPCVASQADLVKQLGEKDGYG
LERKKWLELSDQADHGQACQTIFDYLSGV

>ID:WP_003622513.1 |[Lactobacillus delbrueckii subsp. bulgaricus 2038]|2038|GntR family transcri..|702|NC_017469(1872918):368670-369371:1 ^GI:489718397^ Lactobacillus delbrueckii subsp. bulgaricus 2038, complete genome.|neighbours:ID:WP_011543653.1(1),ID:WP_014564632.1(1)|neighbour_genes:hypothetical protein,CDP-glycerol--glycer..|
MQEPMYIKIHNQLRRDIENHVYQVGDRIPAERQLAEQFKVSRMTLRQAIKTLEEEGILERRLGSGTYVAS
QKVQEKMSGIMSFTEITRANGQTPSSKLVSYKITQPSLSEKERLGLEGSDKVLRMERIRYADQVPICHEI
VTVPEDLIAPFAKDDVSSHLYQTLEKQGGYQIGDATEYISAAVANEQEARLLNCRRGEALITRRQVTKLA
DGRPFEYTRASYVGERFEFTFSK

>ID:WP_011543653.1 |[Lactobacillus delbrueckii subsp. bulgaricus 2038]|2038|hypothetical protein|1068|NC_017469(1872918):367536-368603:1 ^GI:499862919^ Lactobacillus delbrueckii subsp. bulgaricus 2038, complete genome.|neighbours:ID:WP_014564631.1(1),ID:WP_003622513.1(1)|neighbour_genes:hypothetical protein,GntR family transcri..|
MRLIKVSQDPRDLSWEQALDQLEDDDVLMLAPGFYEIPFGQKLKNIVIKGTGTSADMTVLVGTVILDGRY
LTLENLAVKTTAIAGALVRVYEGENAPYLTLRGCRLEAAEGERGTALLTLGPVWLELYSCQLKGGIRLVG
DEEQHVQISSSEIAATPVAFTGNGFGPLAISQSQIKGNFVLEESSAYEGHFDQTAFDQVTSLSEGNDLYF
TESALSLTLKNGQADLLNCDLPGTTLLEKANSAAFQNCTFKQFKQVSGSSNLTNCHLEAGEIMGQGKAVF
CRPHFSCSEGTWLSLRDASQVRLQNTLLNVAGSHLRLADKAGILGNVLESDQDQLLVKQTGQGKVKLTGI
KCKLV

>ID:WP_014564631.1 |[Lactobacillus delbrueckii subsp. bulgaricus 2038]|2038|hypothetical protein|1113|NC_017469(1872918):366409-367521:1 ^GI:504377529^ Lactobacillus delbrueckii subsp. bulgaricus 2038, complete genome.|neighbours:ID:WP_003620899.1(1),ID:WP_011543653.1(1)|neighbour_genes:peptide ABC transpor..,hypothetical protein|
MSKYIKVGSGGGEVTWHRAMLDMEPGDYLLLEPGYYVWPRGRLLEDVTIKGLGASPEDTRIRSFFSIGEN
SSRVVFENLTLEPYGDVNTLDLPEETNSYLILRGCVLTGTGSKTTTISVNGQDTVEMYSCRLLNGTLSFF
EKANFRLEMADCLLDYESEKFGTISLEGTGTAIINNSEIRGTVNSFDSSNIELNINNSAIGNLNLGGKSW
VNVYACRFLNRDYSLYARGECWLNILESQMPSQLAIEDQCHLLMQNSQLYNFQARGESQSFLSNVQIAAA
ASLEGKSFMDGSLVTFSGNGDYPYFIFLVDQAVLKGRNLQFDPQNWPVLVDNDARLVANALYYQGAPLEI
KCEHPENISLMGIKWTERKE

>ID:WP_014564853.1 |[Lactobacillus delbrueckii subsp. bulgaricus 2038]|2038|hypothetical protein|189|NC_017469(1872918):832571-832759:1 ^GI:504377751^ Lactobacillus delbrueckii subsp. bulgaricus 2038, complete genome.|neighbours:ID:WP_003621760.1(1),ID:WP_003620047.1(-1)|neighbour_genes:rRNA methyltransfera..,protein-glutamate O-..|
MKDSNSFVYNVWLIVLLVAAYIWPIFGMVPAIYLFIKRKDEQLEKMQGWITLALIWQIVLCL

>ID:WP_014564855.1 |[Lactobacillus delbrueckii subsp. bulgaricus 2038]|2038|phosphate ABC transp..|885|NC_017469(1872918):834951-835835:1 ^GI:504377753^ Lactobacillus delbrueckii subsp. bulgaricus 2038, complete genome.|neighbours:ID:WP_011543852.1(-1),ID:WP_011543854.1(1)|neighbour_genes:hypothetical protein,phosphate ABC transp..|
MSRKKNKVAIVALVLLAIVTVCVIGSCEADTKGVSGTVNIAGSSALLPLAQSAAKTFMDKNPDSVINTNG
GGSGQGLQQVSDGTIDIGDSDLLADEKLDKKSASKLVDHQVAITAIAPIINKDAGVKILTTEQLIKVFTG
KVTNWKQVGGNDRQIVLVSRPSSSGTRATFEQYALKKHASQSNQSLETDDSGTLIQMIQSVSGSIGYVAL
SYLTGDPQVGIVSINGVKPSLKNVYNGKYTVWSYEHMYTKGQPKGAAKAFLQQMLSEEYGKKIEAMGYGI
ASKLTAAAKATHTK

>ID:WP_003620058.1 |[Lactobacillus delbrueckii subsp. bulgaricus 2038]|2038|phosphate ABC transp..|876|NC_017469(1872918):836766-837641:1 ^GI:489715935^ Lactobacillus delbrueckii subsp. bulgaricus 2038, complete genome.|neighbours:ID:WP_011543854.1(1),ID:WP_003614627.1(1)|neighbour_genes:phosphate ABC transp..,pstB|
MSRAKRKDRLMTGIFYAIGWIMLAFLLYLTLTIIFDGLKGFQWDFLGAAGNGIFNQFFNTIYLVFLSLLV
SVPIGIGAGVYLAEYAKEGKFLTIFEISIESLSSLPSIVIGLFGYLAFIIWTGMSWNILAGALTISILSI
PLITTETNNAIRALPVEYKEGSLGLGATKSETIRKVLIPAAMPQILTGVIMAAGRGFGEAAALLYTSGQS
TYINWQNFWKVTSPTSPLNPFRSGETLSLHIWVMRTEGALNPSATQIANFTSAVLVVLALLFTLVTRRIS
DRMRKRNNGGN

>ID:WP_003620062.1 |[Lactobacillus delbrueckii subsp. bulgaricus 2038]|2038|phosphate transport ..|639|NC_017469(1872918):838418-839056:1 ^GI:489715939^ Lactobacillus delbrueckii subsp. bulgaricus 2038, complete genome.|neighbours:ID:WP_003614627.1(1),ID:WP_003620064.1(1)|neighbour_genes:pstB,DNA-binding response..|
MRTRFDKELYHLHEAMEEIGQLCKESIFESTDTLFTGNYHEAEDTINLHHRIHKAERDIEETCLRLLMEQ
QPVATDLRIISASLKAVYDLERIGEIGADIADLVLNEHLSVANDMLNLKSMSQIATSMVNDAVTALANQN
VELAKAVIDRDDQVDEGFDKAKAFLIDNFNKDGNPEYLINLLMVAKYFEKIGDHAVNIAKWSLFVTTGKT
GR

>ID:WP_014564858.1 |[Lactobacillus delbrueckii subsp. bulgaricus 2038]|2038|NUDIX hydrolase|657|NC_017469(1872918):843060-843716:-1 ^GI:504377756^ Lactobacillus delbrueckii subsp. bulgaricus 2038, complete genome.|neighbours:ID:WP_041814312.1(1),ID:WP_041814314.1(1)|neighbour_genes:ABC transporter ATP-..,hypothetical protein|
MQEPKILPDQSKTLAATKYVKLYDLAYENGVHYYDASRRDKDQLFAFKQDPELGSALPDAVCAVIIVKEA
GQKDKLLLFYEYRYPAGSYLLGLPAGLIDPADLASQDPIKTAMIREIKEETGLSIGEKDTVEVINPLVFM
ASGFSDESNAIVKAVIHVDDLSALNHKGAEGTEVFGDFKLVDKEEARRLLKEGRDDYGHYLPLVAWAALC
YFVSDLWK

>ID:WP_014564983.1 |[Lactobacillus delbrueckii subsp. bulgaricus 2038]|2038|asparagine synthetas..|1017|NC_017469(1872918):1048634-1049650:1 ^GI:504377881^ Lactobacillus delbrueckii subsp. bulgaricus 2038, complete genome.|neighbours:ID:WP_014564981.1(-1),ID:WP_014564984.1(1)|neighbour_genes:hypothetical protein,asnC|
MAKLIIPSDYDPKMTIRETEKAIRYIRETFQTEFGTAMNLERISAPMFVKKSSGLNDNLSGWEKPVSFTL
HDGNEGELQIVHSLAKWKRWALKHYGFSHGEGLFTNMNAIRKDEEVLDNLHSVYVDQWDWEKVIDKSERT
EATLRQTVQRIFETIKGMEYHVRALYPQAAYHLPEEISFVTSEELEARWPSLTPSEREDKICQEKGAVFL
EHIGGALPLSKKPHDLRAPDYDDWTLNGDLLFWYEPLQRAFEVSSMGIRVDEDRLQEQLKLASAEDRLDL
PFHQALLKGDLPYSIGGGIGQSRLCMLLLGKAHIGEVQASIWPDEIVEKCQAAKIQLL

>ID:WP_041814382.1 |[Lactobacillus delbrueckii subsp. bulgaricus 2038]|2038|hypothetical protein|2583|NC_017469(1872918):1331624-1334206:1 ^GI:754200642^ Lactobacillus delbrueckii subsp. bulgaricus 2038, complete genome.|neighbours:ID:WP_014565123.1(-1),ID:WP_003618199.1(-1)|neighbour_genes:cell division protei..,transcription elonga..|
MYMSKIKRFFQKFGLKQLYACLAFALPALIFAGYFLSKKGNILTVDLGQQYVDFLAYYQQNLFKDPSKLI
YSFASGLGGSMLGTDSYYLLSPFNLLLLFFPQKFLPPGILLVISCKIGAIGLSAYLVWGKKYQLAKEYVL
AASFAFALCGFVVANNLNLMWLDSLALLPWLQEAIDRLLSGEKNHLVLITFLLWLTNFYTGYMTLLFGLL
YLLVGLATNRKPKKRFWAYFKGSFFGSCLAGVSLWPTFLELLAGKTDADISWKLNFQFPPYQLIAKFIDG
AYSFHEMSDGLPNIFISSCFTLLALLFIFNSQFSKREKLARGLLLTFLVLSLSFTPLVLIWHLGQFPVWY
PARFSFLVSFYALNLALENMDREPVFNLKQKVLAALLGASVSIYLSINPDKLEFIRQDGQVATGLFLLAS
LLFILFIYGQHYLAGHYALLLVVSEVTVNLIFSLNAISYQENKNYAKFEANVNQATSYLAKTDSSLYRTE
KSFSRSDDDPFTGNYYGITTFNSISNSSTSNLLSRLGYVHNSNSYTNQGGTVVTDACLGVKYYLEPNYSY
DGVSAAQRMPYDNLNHRADLNSYYPIKQFKQISILKNKQALPLIFASQSGQKKVKFLDNDPAHNQQKLWE
SLGLSGQLFKKVKSEIKLTNLKVNQSNPLVFKKANSAKPASVTFSLTPKSNDSYYLQLPDGFDFKNASLS
VNDIFYNYESRDGQIRLVNIANQNKKSKIKVTFNLTNSTLDLTGLIFWHFNNSAFKAGIKQLKAPELKLK
QTGLQISSQTFKSQKKLWITTIPYSKNWLVYDNGKRVKTSKYAASLLAFNLKGGKHQLTLVYLPVSLIAG
SLISLVTLAVYLLLKKEQRI

>ID:WP_014565123.1 |[Lactobacillus delbrueckii subsp. bulgaricus 2038]|2038|cell division protei..|2115|NC_017469(1872918):1329424-1331538:-1 ^GI:504378021^ Lactobacillus delbrueckii subsp. bulgaricus 2038, complete genome.|neighbours:ID:WP_003620149.1(-1),ID:WP_041814382.1(1)|neighbour_genes:5-formyltetrahydrofo..,hypothetical protein|
MSYFRKNSGTGNSSQTANTPLRMKVLVGVIVILFAALIGQLAYLQLFYGSRFSAEVNATDENTMTKSVPR
GVMYDSQGRVLVGNKAENAITYMRSLSTTSKEMYKVANTLSNYIKITDEKPTKRQIADYYLAESSRAKKV
LAALPKSQKKSSLSTSEINDNEVAYVENTLKPSLTSQEKTAALLYNMMSGATTLSTINLKSSGLSNKEIA
QVGEHLSSMPGVGIGTDWNRYYPNGSSIKSIIGSVSTTKTGLPRDSLQYYLVNGYSRNDRVGISYLEKEY
EALLKGTKASYKVTSNSSNEITKTKQVYKGQSGASLKLTIDAKYQAAVTKALKQQFNSALRAGAASLSSG
AYAIAMNPNTGAILAMSGISYDPSTGKITDNALGNINQSFVMGSVVKGAQVAGGLINKVITPTNNTLPDT
AIYLPGSPVKKSVYPTGTFSSLTAASALEVSSNIYMMQLTLRWVKASYVAKQYIHMPQTAFETLRNNFAM
FGFGQKTGIDLPGESPGIQGASTDSNGIILSGSVLDESYGNYDAYTPIQLVQYISTIANGGYRMQPYVVQ
SIGRTSSDGKHFYTYYNKKPTVQFKIPWTADELAVIKRGLYQVVHGSNAWGTAHALKNVKPSISAKTGTA
QTFYYNTKTKKSTDKELINETMVGWASSNHPQIAFAVVFAGIDPNKEGNYNKNMAKSMVTTYYKMYKGKF
SSTN

>ID:WP_014565122.1 |[Lactobacillus delbrueckii subsp. bulgaricus 2038]|2038|rhomboid family intr..|672|NC_017469(1872918):1327897-1328568:-1 ^GI:504378020^ Lactobacillus delbrueckii subsp. bulgaricus 2038, complete genome.|neighbours:ID:WP_003614169.1(-1),ID:WP_003620149.1(-1)|neighbour_genes:hypothetical protein,5-formyltetrahydrofo..|
MNNLRRNYMTTALVVVLFAVFLVETFMGGSESTSVLLKMGAMFNPAVVMEGQWWRLFTAQFLHIGIMHIA
SNAIMIYYIGQYAEPVFGHWRFLLIYLLSGVGGSLLTLAFGNDQAISAGASTALFGLFGAMTCAGFKDKD
NTLLSFLGRQAWALAVINLVLDVFMPDVDILGHVGGLITGALLAVILGDATYKGYGKGGRLLAAAGLIVY
VVLILRLGMAVTV

>ID:WP_003614169.1 |[Lactobacillus delbrueckii subsp. bulgaricus 2038]|2038|hypothetical protein|228|NC_017469(1872918):1327670-1327897:-1 ^GI:489710032^ Lactobacillus delbrueckii subsp. bulgaricus 2038, complete genome.|neighbours:ID:WP_002879265.1(-1),ID:WP_014565122.1(-1)|neighbour_genes:sulfurtransferase,rhomboid family intr..|
MTVLKNLYDVQQLLKKYGILVHLGKRKWDIELMAIELDNLYKAGLLEKKIYLNAKLVLKHEHEYEERLER
EKRLD

>ID:WP_002879265.1 |[Lactobacillus delbrueckii subsp. bulgaricus 2038]|2038|sulfurtransferase|402|NC_017469(1872918):1327206-1327607:-1 ^GI:488968285^ Lactobacillus delbrueckii subsp. bulgaricus 2038, complete genome.|neighbours:ID:WP_014565121.1(-1),ID:WP_003614169.1(-1)|neighbour_genes:tRNA (adenosine(37)-..,hypothetical protein|
MTNFLIVLDVILGVILLGFLGFWAYNRIQAKRLGGELTNEEFKAGMRKAQIIDVREANEFKHEHIDGARN
IPYTMFKYQYTELRPDLPVYLYSDSLTMTLRCASILRKHNFAKVFYLKDGFSQWDGRKKAAKN

>ID:WP_003622619.1 |[Lactobacillus delbrueckii subsp. bulgaricus 2038]|2038|aluminum resistance ..|1251|NC_017469(1872918):456368-457618:1 ^GI:489718503^ Lactobacillus delbrueckii subsp. bulgaricus 2038, complete genome.|neighbours:ID:WP_014564682.1(1),ID:WP_014564683.1(-1)|neighbour_genes:uracil transporter,ornithine decarboxyl..|
MNNLPEELAKIVKEVDEQIAGRLHEIDEQVIYNQAKVLEAFVDNAVAESDLKGTNGYGDDDEGRDKLERV
YAQVFHTEDALVRPQFVSGTHTLATALDGNLVPGDTLTYLTGMPYDTLQHAIGLTPDKAGTLIEKGVKFS
YVPLKEDGSVDFEDGEKILKRDQPKIVAIQRSRGYDTRESFPVAKVKEMIDFIKEVSPQSLIFVDNCYGE
FSEKHEPTEYGADFMAGSLIKNAGGGIAQTGGYIVGRKDLIHRAASRLFAPGISDSEGPTLNSLHEFYEG
FFLAPNVTGEAIKGMIYSAALMEKLGFDVSPKWDAPRTDLIELITFNDKEKMIKFCQEVQKNSPVDSFVT
PIPSHMRGYEDEVIMAGGTFVSGSTVEFSADGPIRPPYAVYMQGGLTYAHDKIAVTNAVKSVLFGD

>ID:WP_011544066.1 |[Lactobacillus delbrueckii subsp. bulgaricus 2038]|2038|type I glutamate--am..|1338|NC_017469(1872918):1323463-1324800:-1 ^GI:499863332^ Lactobacillus delbrueckii subsp. bulgaricus 2038, complete genome.|neighbours:ID:WP_049821310.1(-1),ID:WP_014565121.1(-1)|neighbour_genes:MFS transporter perm..,tRNA (adenosine(37)-..|
MSKVITEEEIRKDVEEKNVRFLRLAFTDINGTLKNLEVPVSQLDDVLGNQTRFDGSSIDGFVRLEESDMV
LYPDLATWLVLPWTTVEEGTIGRLVCSVHNVDGTPFEGDPRNNLKKVIAEMEEMGFSDFEIGFEAEFFLF
KEGKNGEETTKVSDHSSYFDMASEDEGAKCRREIVETLEKLGFRVEAAHHEVGDGQQEIDFRFDNALATA
DKLQTFKMVVKTIARKYHLHASFMAKPVEGLAGNGMHTNMSLLKDGKNAFYDKDGQYNLSTTALTFLNGI
LEHARAITCVANPTVNSYKRLIPGFEAPVYISWASRNRSPMVRIPNANEVGTRLEMRSTDPTANPYLLLS
ACLKAGLTGIKEGKLPMAPVTSNLFEMTDDERKELGIKPLPSTLHNAIKAFKEDEVVKSAFSEHIVDSFL
ELKETEWALYTQSVSEWEVKRYFNY

>ID:WP_003612856.1 |[Lactobacillus delbrueckii subsp. bulgaricus 2038]|2038|peptidyl-tRNA hydrol..|558|NC_017469(1872918):301567-302124:1 ^GI:489708719^ Lactobacillus delbrueckii subsp. bulgaricus 2038, complete genome.|neighbours:ID:WP_003620777.1(-1),ID:WP_014564606.1(1)|neighbour_genes:hypothetical protein,transcription-repair..|
MKLIVALGNPGLKYEKTKHNTGFMALDHYLDEKGLRLDRDKFTALYAKEKVAGEDVIFMEPQTYMNESGR
AVGAAAKFFKIDPSDILVIHDDMDMPIAKLRIRAGGKSGGHNGIKSIIACLGTEKFNRLKIGIRHPDKQS
VVSWVLTPFNPDQQKELEASFAKVDQIIDDFIAGKDAQYLMNRYN

>ID:WP_003620777.1 |[Lactobacillus delbrueckii subsp. bulgaricus 2038]|2038|hypothetical protein|699|NC_017469(1872918):300645-301343:-1 ^GI:489716659^ Lactobacillus delbrueckii subsp. bulgaricus 2038, complete genome.|neighbours:ID:WP_014564605.1(1),ID:WP_003612856.1(1)|neighbour_genes:alanine racemase,peptidyl-tRNA hydrol..|
MLIKSLVIKKDYLTTVNEHATLEEALKVLESSGYRCVPILDDSGKIFRGNIYKMHIYRHKSQGGDMSLPV
TYLLKNATKTIKINAPFFQVFFTIKDLPYIAVLDTDNTFYGILTHARLLDMLSSAWNIKTGAYVLTVLST
NDSGNLTKMTKIIAKFVNLAGAMTLDAPASEFDGKYVRRTLFTLPQGTTETELKAICKKLKAKGFPVVAV
EDLAAGMNIMSEEKPGVFLNEE

>ID:WP_014564605.1 |[Lactobacillus delbrueckii subsp. bulgaricus 2038]|2038|alanine racemase|1131|NC_017469(1872918):299461-300591:1 ^GI:504377503^ Lactobacillus delbrueckii subsp. bulgaricus 2038, complete genome.|neighbours:ID:WP_003620772.1(1),ID:WP_003620777.1(-1)|neighbour_genes:holo-ACP synthase,hypothetical protein|
MITAVNRPAALHINLAAIKENTRQAKAHLKPGQKLFCVVKANAYGHGAARLAPVMEEAGADGFCVAMLDE
GLELRRAQIVKPILVLGLQPAEEAALAAANDISLPVSSLDWLKKAEKVLRKEDLQLKIHLAIDSGMGRIG
FSEDEDFKAVNEYLQGNDAFFVEGMFTHFASADSADASYFDYQVKRFKHMESLLTVKPKWIHVDNTAASL
FDKDVASDIVRFGIGLYGLNPSSAPGSRDLEPAFALKPAMSFVSELTYVKQIHKGYGVGYGSTHIAEEDE
WIGTVPVGYADGWIRKFQGFKVKVGDTYCPIVGRVCMDQFMVLLPKEVPAGTPVELISADPAAPNSLRRA
ADWLDTIHYEVACQFNDRLDRIYDNE

>ID:WP_003620772.1 |[Lactobacillus delbrueckii subsp. bulgaricus 2038]|2038|holo-ACP synthase|414|NC_017469(1872918):299051-299464:1 ^GI:489716654^ Lactobacillus delbrueckii subsp. bulgaricus 2038, complete genome.|neighbours:ID:WP_003622430.1(1),ID:WP_014564605.1(1)|neighbour_genes:DEAD/DEAH box helica..,alanine racemase|
MIKNIGVDQIEVDRIAKVVDRGDGFARKVLTDREFAQYQDLTHKRKIEYLGGRFAIKEAFSKAWGTGIGQ
AVSFEDVETLRTESGAPVTTSRIFTGRIFSSIAHDDHEIVAVVVLEEPAGWRRAIGKLSHLLSGRKK

>ID:WP_003622430.1 |[Lactobacillus delbrueckii subsp. bulgaricus 2038]|2038|DEAD/DEAH box helica..|1452|NC_017469(1872918):297515-298966:1 ^GI:489718314^ Lactobacillus delbrueckii subsp. bulgaricus 2038, complete genome.|neighbours:ID:WP_014564604.1(1),ID:WP_003620772.1(1)|neighbour_genes:UDP-N-acetylmuramoyl..,holo-ACP synthase|
MKFTELGLNDNILKAIKRSGFEEATPIQAQTIPLALAGQDVIGQAQTGTGKTAAFGLPILQKLDLDKQEQ
AIQAIVIEPTRELAIQTQEELFRLGRDEKAKVQVVYGGADIGRQIRDLKKVPEILVGTPGRLLDHLKRKT
IKLDGVKTVVLDEADEMLDMGFIQDIESILTYAENRDQTLLFSATMPKPIQALGEKFMHDPQVVKIQAKQ
LTADLIDQYFVRVRENEKFDTMCRLIDVENPDLAVVFGRTKRRVDELTRGLVARGYNAAGIHGDLTQARR
MQVLKRFKEGELDILVATDVAARGLDISGVTHVYNYDIPQDPDSYVHRIGRTGRAGKSGMSVTFVTPNEI
GYMRTIEDLTKKKMSPLRPPTDAQAFAGQMKQAVLKVDDLLSGDLSKYDDAAEKLLENYSAEDIAAALLK
ELSNDSEVKVTITPENPHPYRGKHSGGRGRGSRSRSGNKNFKGKRNFDRKKRKPGFKIHGRKG

>ID:WP_014564604.1 |[Lactobacillus delbrueckii subsp. bulgaricus 2038]|2038|UDP-N-acetylmuramoyl..|1368|NC_017469(1872918):296138-297505:1 ^GI:504377502^ Lactobacillus delbrueckii subsp. bulgaricus 2038, complete genome.|neighbours:ID:WP_003620766.1(1),ID:WP_003622430.1(1)|neighbour_genes:rpmE2,DEAD/DEAH box helica..|
MKMQLAEIAQALNTSCEGDAETVITSVAFDSRKISQGALFVPIKGERDGHDFVGSAIEAGASATLWEAGN
PNKPEGIAVLEVADTLKAMQDLARYYLQKVNPTVVSITGSNGKTTTKDMVAAVLAKRFNVYKTQANFNNE
IGVPMTILEMKPITEILVLEMGMDRAGQLHELSQLVRPDVAVITMIGEAHIEFFGSRDKIADAKMEITDF
LQEDGEFIYNGDEPLLAERAAKLPQDKSTFGFADSDSIHASDLRSTMHHSFFKINGTDREFSIPMIGRHN
VANAMAAILVGRHFGESDEEIAAGLANFVPTANRMEWEKGDCGEDIMSDIYNSNPTAVKAVTASFGQVPV
SEDGRRIAVLADMLELGSRSADLHKGLAACLDPDKINVLYLYGPEMNHLYQALLDKYGQQNLHYYPEDEM
SHLIDDLKSDIHSQDIVLLKGSHGMHLERVLDRLK

>ID:WP_003620766.1 |[Lactobacillus delbrueckii subsp. bulgaricus 2038]|2038|rpmE2|252|NC_017469(1872918):295779-296030:1 ^GI:489716648^ Lactobacillus delbrueckii subsp. bulgaricus 2038, complete genome.|neighbours:ID:WP_014564602.1(1),ID:WP_014564604.1(1)|neighbour_genes:UDP-N-acetylglucosam..,UDP-N-acetylmuramoyl..|
MKKGIHPDYQEVCFMDAATGFKFVAGSTLKSSETVEFEGNTYPLIRVEISSDSHPFYTGKQKFAAADGRI
ERFNKKYGFNKKN

>ID:WP_014564602.1 |[Lactobacillus delbrueckii subsp. bulgaricus 2038]|2038|UDP-N-acetylglucosam..|1272|NC_017469(1872918):294408-295679:1 ^GI:504377500^ Lactobacillus delbrueckii subsp. bulgaricus 2038, complete genome.|neighbours:ID:WP_003622425.1(1),ID:WP_003620766.1(1)|neighbour_genes:CTP synthetase,rpmE2|
MKKMIIHGGKPLQGDIWIGGAKNSTVALIPASILSRTPVTLESVPRIADVDNLMDLLSEMDVHCDFRETT
LQIDPTEIKMSPLPAGKIKSLRASYYFMGALLGRFGKAVVGFPGGDDIGPRPIDQHIMGFQSLGADVRCE
NEQIVITAPDEGLKGAKIHLKMASVGATMNIIMASVTARGRTVIENAAKEPEIIDLATFLNNMGAKIRGA
GTDTIRIDGVDRLEAKVPHTIIPDRIEAGTYISMAACIGNGIRIHNIIAEHLDAFLAKVEEMGVVIDTDE
DSLFVYPAGDLRMVQVKTGTYPGFATDLQQPITPLLLTAKTGEGVIIDPIYPKRTRHVPELQKMGAPITV
VNNIILVQPGSRLHGAVVHADEIRAGACLMLTGLMVDGETVINNAGNILRGYDRVEEKLRQLGADVVIRD
VED

>ID:WP_003620758.1 |[Lactobacillus delbrueckii subsp. bulgaricus 2038]|2038|DNA-directed RNA pol..|570|NC_017469(1872918):291983-292552:1 ^GI:489716640^ Lactobacillus delbrueckii subsp. bulgaricus 2038, complete genome.|neighbours:ID:WP_002878700.1(1),ID:WP_003622425.1(1)|neighbour_genes:hypothetical protein,CTP synthetase|
MGLADFKDVDRNELSMIEVAHAILEDRGERMAFADIVNEVQKYLNKSDEEIRQRLPQFYTDMNTDGRFIS
MGENVWALRTWFKFEAVDEEVDHPEDDGDEESTRKHHKKVNAFLATTEGDDVIDYENDDPEDEDLSDDSD
ADEDDADDNSGDDYDDNEDDDDDDSLLDGIEDQLSQMDDDDLDDDEDEE

>ID:WP_002878700.1 |[Lactobacillus delbrueckii subsp. bulgaricus 2038]|2038|hypothetical protein|399|NC_017469(1872918):291539-291937:1 ^GI:488967701^ Lactobacillus delbrueckii subsp. bulgaricus 2038, complete genome.|neighbours:ID:WP_014564601.1(-1),ID:WP_003620758.1(1)|neighbour_genes:phosphohydrolase,DNA-directed RNA pol..|
MSKIKIDLTSKITQGEQTETIRQQAEGELREDGAVKRIFYEAEKVPVKMLVKEQELLIRRGTDHSNFSQM
HFILGEKGQCKYVVEGRQLDLLSETKRLELKENAAGQQLEVEYDLFSGVDLIGSYAVSLIFA

>ID:WP_002878136.1 |[Lactobacillus delbrueckii subsp. bulgaricus 2038]|2038|50S ribosomal protei..|384|NC_017469(1872918):350830-351213:1 ^GI:488967130^ Lactobacillus delbrueckii subsp. bulgaricus 2038, complete genome.|neighbours:ID:WP_011543644.1(1),ID:WP_011678030.1(1)|neighbour_genes:DNA-directed RNA pol..,cbiO|
MSYRKLGWDSSQRKAMLREMTTQLIINERIVTTEARAKEVRRTAEKMITLGKRGDLAARRKAAAFVRNEI
ADIHEEGDEVVVKSALQKLFSDVAPRYKDRNGGYTRIMKLAVPRKGDAAPMVVLELV

>ID:WP_011543643.1 |[Lactobacillus delbrueckii subsp. bulgaricus 2038]|2038|30S ribosomal protei..|390|NC_017469(1872918):349435-349824:1 ^GI:499862909^ Lactobacillus delbrueckii subsp. bulgaricus 2038, complete genome.|neighbours:ID:WP_003620856.1(1),ID:WP_011543644.1(1)|neighbour_genes:30S ribosomal protei..,DNA-directed RNA pol..|
MPAKKTAHKRRVKKHVESGVAHIHSTFNNTLVMITDVQGNAVAWSSAGALGFKGSRKSTPFAAQMAAEAA
AKSAIDQGMKHIEVSVKGPGSGRESAIRALQAAGLEITSIRDVTPVPHNGSRPPKRRRV

>ID:WP_003620856.1 |[Lactobacillus delbrueckii subsp. bulgaricus 2038]|2038|30S ribosomal protei..|351|NC_017469(1872918):349056-349406:1 ^GI:489716738^ Lactobacillus delbrueckii subsp. bulgaricus 2038, complete genome.|neighbours:ID:WP_002878178.1(1),ID:WP_011543643.1(1)|neighbour_genes:infA,30S ribosomal protei..|
MARIAGVDLPRDKRIVIALTYIYGIGEHTAQEICAAAGVSEDVRSKDLTPEQQEKLRAEVDKYRVEGDLR
REVSMNIKRLVDIGSYRGIRHRRGLPVRGQNTKNNARTRKGAKRSR

>ID:WP_002878178.1 |[Lactobacillus delbrueckii subsp. bulgaricus 2038]|2038|infA|222|NC_017469(1872918):348678-348899:1 ^GI:488967172^ Lactobacillus delbrueckii subsp. bulgaricus 2038, complete genome.|neighbours:ID:WP_002878179.1(1),ID:WP_003620856.1(1)|neighbour_genes:adenylate kinase,30S ribosomal protei..|
MAKDDVIEVEGKVVDTLPNAMFKVELENGATILAHVSGKIRMHYIRILPGDRVTVELSPYDLTKGRITYR
FIK

>ID:WP_002878179.1 |[Lactobacillus delbrueckii subsp. bulgaricus 2038]|2038|adenylate kinase|654|NC_017469(1872918):347949-348602:1 ^GI:488967173^ Lactobacillus delbrueckii subsp. bulgaricus 2038, complete genome.|neighbours:ID:WP_003620853.1(1),ID:WP_002878178.1(1)|neighbour_genes:preprotein transloca..,infA|
MINLILLGLPGAGKGTASEQIVDKYHLAHISTGDMFREAMANKTPVGLEAKSYIDKGDLVPDEVTAKLVE
ERLGQDDVKNGFILDGFPRTTNQAELLDEITTRLNKQLTNVIAIDVKEETLIDRLSARFMCKNCGATYNK
FSKKPKVEGTCDRCGGHEFYQREDDKPEVVKNRLEVNEKMNAPLKEYYDKKGLLATVNGEQAPEKVFADI
DAILSKD

>ID:WP_003620853.1 |[Lactobacillus delbrueckii subsp. bulgaricus 2038]|2038|preprotein transloca..|1296|NC_017469(1872918):346643-347938:1 ^GI:489716735^ Lactobacillus delbrueckii subsp. bulgaricus 2038, complete genome.|neighbours:ID:WP_002878182.1(1),ID:WP_002878179.1(1)|neighbour_genes:50S ribosomal protei..,adenylate kinase|
MFSTLKNAFKDKEIRNKLFYTLFILVIYRLGANITVPGINAKALTTVANTGLVSVLDTVSGGGLDNYSIF
SLGVSPYITAQIVIQLLQMDIVPTLVEWGKQGEVGRRKTNQVTRYLTLFVAFVQSVGITLGFNALSSFGL
VKTQTWQTYFEIGMIMTAGTFLLTWLGDEITDKGLGNGVSVIIFAGIIARLPGGLYQVFQDQVINNSASD
RWQGVAFFVALIVAILLVTKFVTWVEQADRRIPIQYTRRATTSGSESFLPLKVNVSGVIPVIFASSFIVT
PATILMAFQGKYGDTTWYQVLSNIFSLQTTPGAIIYTLLIILFTFFYAFVQVNPEKLAENLQKQGAYIPS
VWPGKDTEKYMSSMLLKLSTVGSVYLGLVALLPQLATNIWDLPSSIGLGGTSLLIVIGVVLELSRQINGL
LMKREYAGFIR

>ID:WP_002878182.1 |[Lactobacillus delbrueckii subsp. bulgaricus 2038]|2038|50S ribosomal protei..|441|NC_017469(1872918):346203-346643:1 ^GI:488967176^ Lactobacillus delbrueckii subsp. bulgaricus 2038, complete genome.|neighbours:ID:WP_002878183.1(1),ID:WP_003620853.1(1)|neighbour_genes:50S ribosomal protei..,preprotein transloca..|
MKLNELHPSEGSRHARKRVGRGTSSGFGKTSGRGQKGQHARSGGNTRLGFEGGQMPLFRTMPKRGFKNIN
RKEYAIVNLADLNKFEEGSVVDFEALKAKGLVKKQLSGVKVLGNGDLNVKLTVKVNKVSEAAKSAIEAAG
GTVEVI

>ID:WP_002878183.1 |[Lactobacillus delbrueckii subsp. bulgaricus 2038]|2038|50S ribosomal protei..|186|NC_017469(1872918):345997-346182:1 ^GI:488967177^ Lactobacillus delbrueckii subsp. bulgaricus 2038, complete genome.|neighbours:ID:WP_003620849.1(1),ID:WP_002878182.1(1)|neighbour_genes:30S ribosomal protei..,50S ribosomal protei..|
MTDLKITLIRSVAHRLPEQRKVVKALGLGKINSTVVQPDNAATRGALMKIAHLISVEEVNK

>ID:WP_003620849.1 |[Lactobacillus delbrueckii subsp. bulgaricus 2038]|2038|30S ribosomal protei..|513|NC_017469(1872918):345473-345985:1 ^GI:489716731^ Lactobacillus delbrueckii subsp. bulgaricus 2038, complete genome.|neighbours:ID:WP_002878185.1(1),ID:WP_002878183.1(1)|neighbour_genes:50S ribosomal protei..,50S ribosomal protei..|
MANRNDSKNRRNKDDIEDQLVAINRITKVVKGGRRQRFAALVVVGDKKGHVGFGTGKATEVPEAIRKAVE
AGKKNMISVPTVGTTIPHEVLGHYGSGNVLLKPAEAGSGIAAGGAVRIVMDMAGIGDVTSKSLGSNTPIN
VIRATIDGLQKLKTREDVLKLRESAKSLQD

>ID:WP_002878185.1 |[Lactobacillus delbrueckii subsp. bulgaricus 2038]|2038|50S ribosomal protei..|360|NC_017469(1872918):345097-345456:1 ^GI:488967179^ Lactobacillus delbrueckii subsp. bulgaricus 2038, complete genome.|neighbours:ID:WP_002878187.1(1),ID:WP_003620849.1(1)|neighbour_genes:50S ribosomal protei..,30S ribosomal protei..|
MISKPDKNKLRLKRHRRVRGKISGTAERPRLSVFRSNTNIYAQLIDDVAGVTLASASTLDKSVSKDATKV
EQAQAVGKAIAEAGKAKGITEVVFDRGGYIYHGRVKALADAARENGLEF

>ID:WP_002878187.1 |[Lactobacillus delbrueckii subsp. bulgaricus 2038]|2038|50S ribosomal protei..|531|NC_017469(1872918):344540-345070:1 ^GI:488967181^ Lactobacillus delbrueckii subsp. bulgaricus 2038, complete genome.|neighbours:ID:WP_002878190.1(1),ID:WP_002878185.1(1)|neighbour_genes:30S ribosomal protei..,50S ribosomal protei..|
MSRIGLKVINVPESVTVTKNGNEITVKGPKGELTREFDPRIKFEQEDGVIRFSRSNENDKAIHGTMRANL
ANMIEGVVNGYKKELKLIGVGYRAVAKNNVLTLNVGYSHPVEMKAPEGVTVTTSSATDVTIEGISKQVVG
QFAAEIRAVRSPEPYKGKGIRYADEVVRRKEGKTGK

>ID:WP_002878190.1 |[Lactobacillus delbrueckii subsp. bulgaricus 2038]|2038|30S ribosomal protei..|399|NC_017469(1872918):344117-344515:1 ^GI:488967184^ Lactobacillus delbrueckii subsp. bulgaricus 2038, complete genome.|neighbours:ID:WP_003620844.1(1),ID:WP_002878187.1(1)|neighbour_genes:50S ribosomal protei..,50S ribosomal protei..|
MVLTDPIADFLTRIRNANMAKHDSVEIPASNIKKSLTEILKQEGFIRDYEVTEDGKQGVIKITLKYGPNG
ERVISGLKRISKPGLRNYVSADNLPKVLNGLGIAIVSTSAGILTDKEAREKNVGGEVIAYVW

>ID:WP_003620844.1 |[Lactobacillus delbrueckii subsp. bulgaricus 2038]|2038|50S ribosomal protei..|543|NC_017469(1872918):343352-343894:1 ^GI:489716726^ Lactobacillus delbrueckii subsp. bulgaricus 2038, complete genome.|neighbours:ID:WP_013439112.1(1),ID:WP_002878190.1(1)|neighbour_genes:50S ribosomal protei..,30S ribosomal protei..|
MANSFATKYNEEIVPALTKKFNYTSSMQVPKIDKIVLNMGVGDAVANAKNLDEAVEELTLISGQKPMITK
AKKSIANFRLREGMSIGAKVTLRGDRMYDFLSKLINVSLPRVRDFRGVSTRSFDGRGNYTLGVKEQLIFP
EIDFDKVNRTRGLDIVIVTTAQTDEEARELLTQFGMPFAK

>ID:WP_013439112.1 |[Lactobacillus delbrueckii subsp. bulgaricus 2038]|2038|50S ribosomal protei..|240|NC_017469(1872918):343093-343332:1 ^GI:503204451^ Lactobacillus delbrueckii subsp. bulgaricus 2038, complete genome.|neighbours:ID:WP_002878195.1(1),ID:WP_003620844.1(1)|neighbour_genes:50S ribosomal protei..,50S ribosomal protei..|
MFVKTGDKVKVIAGSEKGKEGTVLSVNVKKNRVVVKGVNMIKKATKASASNANGGVIETEGSIHASNVKV
IAKAESNKD

>ID:WP_002878195.1 |[Lactobacillus delbrueckii subsp. bulgaricus 2038]|2038|50S ribosomal protei..|369|NC_017469(1872918):342708-343076:1 ^GI:488967189^ Lactobacillus delbrueckii subsp. bulgaricus 2038, complete genome.|neighbours:ID:WP_014564617.1(1),ID:WP_013439112.1(1)|neighbour_genes:30S ribosomal protei..,50S ribosomal protei..|
MIQTETRLKVADNSGARELLVIRVMGGSKRKTGNIGDIVVAAVKQATPGGVVKKGDVVKAVIVRTKSGAR
REDGSYIKFDENAAVIINADKSPRGTRIFGPVARELREGDFMKIVSLAPEVL

>ID:WP_014564617.1 |[Lactobacillus delbrueckii subsp. bulgaricus 2038]|2038|30S ribosomal protei..|267|NC_017469(1872918):342411-342677:1 ^GI:504377515^ Lactobacillus delbrueckii subsp. bulgaricus 2038, complete genome.|neighbours:ID:WP_002878201.1(1),ID:WP_002878195.1(1)|neighbour_genes:50S ribosomal protei..,50S ribosomal protei..|
MSESIERNRRHVYQGRVVSDKMDKTIVVVVDTYKNHPVYSKRTRYSKKYYAMDENNEAKVGDIVRTMETR
PLSRTKRFRLVDIVKKSV

>ID:WP_002878201.1 |[Lactobacillus delbrueckii subsp. bulgaricus 2038]|2038|50S ribosomal protei..|198|NC_017469(1872918):342195-342392:1 ^GI:488967195^ Lactobacillus delbrueckii subsp. bulgaricus 2038, complete genome.|neighbours:ID:WP_002878205.1(1),ID:WP_014564617.1(1)|neighbour_genes:50S ribosomal protei..,30S ribosomal protei..|
MKTKEIRSLSTDELLAKEKQYKEELFNLRFQQATGQLENTARLSQVRKNIARIKTILSEKELEQN

>ID:WP_002878205.1 |[Lactobacillus delbrueckii subsp. bulgaricus 2038]|2038|50S ribosomal protei..|444|NC_017469(1872918):341762-342205:1 ^GI:488967199^ Lactobacillus delbrueckii subsp. bulgaricus 2038, complete genome.|neighbours:ID:WP_014564616.1(1),ID:WP_002878201.1(1)|neighbour_genes:30S ribosomal protei..,50S ribosomal protei..|
MPLVPKRVKHRREFRGKMRGAAKGGKTVAFGEYGLEALESHWITNRQIEAARVAMTRYMKRGGKVWIRIF
PQKSYTAKGVGVRMGSGKGAPAGWVAVVKREKIMFEIGGVSEETAREAMRLAASKLPIKCKFVKREDQEA
GGATNED

>ID:WP_014564616.1 |[Lactobacillus delbrueckii subsp. bulgaricus 2038]|2038|30S ribosomal protei..|672|NC_017469(1872918):341091-341762:1 ^GI:504377514^ Lactobacillus delbrueckii subsp. bulgaricus 2038, complete genome.|neighbours:ID:WP_002878207.1(1),ID:WP_002878205.1(1)|neighbour_genes:50S ribosomal protei..,50S ribosomal protei..|
MGSKINPIGFRLGVNRDWEAKWYAARGYKETLNEDLRIRKFLDEKLKDASVSTVEIERAANRVNIAIHTA
RPGMVIGKGGAEVEALNKEINALTNKQVHINIVEIKKPDLEAKLVADGIARQLEARIAFRRASRQAAQRS
MRAGAKGIKVQTAGRLNGADIARREWHTEGSVPLHTLRADIDYAWVNAFTTYGEIGVKVWINRGEILPGR
KNQPAKRSKGGKK

>ID:WP_002878207.1 |[Lactobacillus delbrueckii subsp. bulgaricus 2038]|2038|50S ribosomal protei..|354|NC_017469(1872918):340724-341077:1 ^GI:488967201^ Lactobacillus delbrueckii subsp. bulgaricus 2038, complete genome.|neighbours:ID:WP_003620834.1(1),ID:WP_014564616.1(1)|neighbour_genes:30S ribosomal protei..,30S ribosomal protei..|
MAEQISSARAEARTVRIAPRKARLVVDLIRGKSVAEALAILKFTPKAASPIVEKVLRSAVANAEHNYDLE
SANLYVSEAYVNEGATLKRFRPRAKGSASPIMKRTSHVVVVVSELND

>ID:WP_003620834.1 |[Lactobacillus delbrueckii subsp. bulgaricus 2038]|2038|30S ribosomal protei..|276|NC_017469(1872918):340427-340702:1 ^GI:489716716^ Lactobacillus delbrueckii subsp. bulgaricus 2038, complete genome.|neighbours:ID:WP_011543641.1(1),ID:WP_002878207.1(1)|neighbour_genes:rplB,50S ribosomal protei..|
MSRSIKKGPFADAHLLKKVDEQQAAEKKQVIKTWSRRSTIFPSFVGLTIAVYDGRKHVPVFVTEDMVGHK
LGEFVPTRTFRGHKADDKASK

>ID:WP_011543641.1 |[Lactobacillus delbrueckii subsp. bulgaricus 2038]|2038|rplB|837|NC_017469(1872918):339573-340409:1 ^GI:499862907^ Lactobacillus delbrueckii subsp. bulgaricus 2038, complete genome.|neighbours:ID:WP_003620831.1(1),ID:WP_003620834.1(1)|neighbour_genes:50S ribosomal protei..,30S ribosomal protei..|
MAIKVYKPTSNGRRNMTSSDFAEITKSKPEKTLLASKSKTAGRNSYGHITVRHRGGGHKQQYRIIDFKRT
KDNVKAKIVAIEYDPNRSANIALLHYTDGTKAYILAPKGLTVGSWVESGVDADIKVGNALPLKNIPTGTE
VHNIELKPGKGGQIARSAGTSAQVLGVDGKYTQVRLQSGEVREILSECRATIGAVGNEQHSLINIGKAGR
SRWMGKRPQSRGSVMNPNDHPHGGGEGKAPVGRPQPMTPWGKKSRGIKTRDSKKASEKLIIRHRKGRK

>ID:WP_003620831.1 |[Lactobacillus delbrueckii subsp. bulgaricus 2038]|2038|50S ribosomal protei..|297|NC_017469(1872918):339251-339547:1 ^GI:489716713^ Lactobacillus delbrueckii subsp. bulgaricus 2038, complete genome.|neighbours:ID:WP_011543640.1(1),ID:WP_011543641.1(1)|neighbour_genes:50S ribosomal protei..,rplB|
MDARDIILRPVITEKSADLMDSKKYTFDVALTATKLQVRDAIEEIFDVKVKSVNIMNVRGKEKRVGRYTG
KIARRRKAIVALTEDSNDIKIFKDENNE

>ID:WP_011543640.1 |[Lactobacillus delbrueckii subsp. bulgaricus 2038]|2038|50S ribosomal protei..|618|NC_017469(1872918):338634-339251:1 ^GI:499862906^ Lactobacillus delbrueckii subsp. bulgaricus 2038, complete genome.|neighbours:ID:WP_002878214.1(1),ID:WP_003620831.1(1)|neighbour_genes:50S ribosomal protei..,50S ribosomal protei..|
MANFKLMDQNGNNAGEVTLNDNVFSVEPNEAVVFDAIIRQRAGKRQGTSKVKNRSAVRGGGKKPWRQKGT
GRARQGSIRAPQWRGGGVVFGPTPRSYAYSMPRKQRRLAIKSVLSQKLLDQNLVVLDKLTMDAPKTRDFV
AILNGLKLEGKVLVVSDDKNVQLSAKNLPKVKVVPVNGLNVEDAVNYDKLVLTQDDVKKIEEVLA

>ID:WP_002878214.1 |[Lactobacillus delbrueckii subsp. bulgaricus 2038]|2038|50S ribosomal protei..|630|NC_017469(1872918):337990-338619:1 ^GI:488967208^ Lactobacillus delbrueckii subsp. bulgaricus 2038, complete genome.|neighbours:ID:WP_003622468.1(1),ID:WP_011543640.1(1)|neighbour_genes:30S ribosomal protei..,50S ribosomal protei..|
MTKGILGRKVGMTQIFTKDGVLVPVTVIEATPNVVMQVKTVENDGYEAVQLGYQDKREVLSNKPEKGHAD
KAKTSPKRFIRELRGVELSDYEVGSEVTVETFKEGDVVNVTGTSRGHGYQGNIKRHHQSRGPETHGSRYH
RIPGSMGSIINRVPKGKKLPGHMGVKTVTIENLVVEKVVADKNVLMIKGNVPGAKNSLIVVKSSAKASK

>ID:WP_003622468.1 |[Lactobacillus delbrueckii subsp. bulgaricus 2038]|2038|30S ribosomal protei..|309|NC_017469(1872918):337656-337964:1 ^GI:489718352^ Lactobacillus delbrueckii subsp. bulgaricus 2038, complete genome.|neighbours:ID:WP_003620826.1(1),ID:WP_002878214.1(1)|neighbour_genes:fusA,50S ribosomal protei..|
MANEKIRIRLKSYEHSILDESGAKIVDTAKRTGAEISGPVPLPTERTLFTVLRSPHKNKDSREQFEMRTH
KRLIDILNPTPKTVDSLMKLDLPSGVDIEIKL

>ID:WP_003620826.1 |[Lactobacillus delbrueckii subsp. bulgaricus 2038]|2038|fusA|2085|NC_017469(1872918):335185-337269:1 ^GI:489716708^ Lactobacillus delbrueckii subsp. bulgaricus 2038, complete genome.|neighbours:ID:WP_003620824.1(1),ID:WP_003622468.1(1)|neighbour_genes:30S ribosomal protei..,30S ribosomal protei..|
MANKREFSLEKTRNIGIMAHIDAGKTTTTERILYYTGKIHKIGETHEGDSQMDWMEEEKERGITITSAAT
TAQWKDHRINIIDTPGHVDFTIEVERSLRVLDGAVTVLDAQSGVEPQTENVWRQAENYGVPRIVFVNKMD
KIGANFDFSVKSLHERLNANAIAVQMPIGAEDQFEGVIDLFDMVADVYDEDKLGAKWETIPVPDEYKEEA
ESRREEMIEEIAEVDDDIMEKFLGGEEISNEELKAALRRATLDLKAFPVFAGSAFKNKGVQMMLDGVVDY
LPSPLDVKPYIAHDKEGNEVELLADDNKPFAALAFKIATDPFVGRLTFIRVYTGSLESGSYVLNASKNQR
ERVGRLLQMHANSRTEIPEVFSGDIAGAIGLKDTTTGDSLTDPAHPLILESLDIPAPVIQVSVEPKSKAD
RDKMDVALQKLTEEDPTFRAETNPETGETLISGMGELHLDIMVERMKREFNVEATIGEPQVAYRETFTVP
TQAQGKFVRQSGGKGQYGDVWIEFTPNEGKGYEFEDAIVGGVVPREYIPSVDAGLQEAMKNGVLAGYPLI
DVKAKLYDGSYHEVDSSEAAFKVAASLALKNAASKAGAVILEPIMKVQVIAPEEYLGDVMGSITARRGQM
EGMEDRAGAKVINAMVPLSEMFGYATTLRSSTQGRGTFTMVMDHYSPCPKSIQAEIIKKRGGNA

>ID:WP_003620824.1 |[Lactobacillus delbrueckii subsp. bulgaricus 2038]|2038|30S ribosomal protei..|471|NC_017469(1872918):334681-335151:1 ^GI:489716706^ Lactobacillus delbrueckii subsp. bulgaricus 2038, complete genome.|neighbours:ID:WP_003613306.1(1),ID:WP_003620826.1(1)|neighbour_genes:30S ribosomal protei..,fusA|
MPRKGHVSKRDVLADPVYNSKLVTKLINHLMKDGKRAQASSILYDAFDIIKDKTGREPMDVFEEAMNNVK
PVLEVKARRIGGSNYQVPVEVRPERQTTLALRWLVSYSRLRNEHTMDERLANELIDASNNTGSAVKKRED
VHRMAEANRAFAHYRF

>ID:WP_003613306.1 |[Lactobacillus delbrueckii subsp. bulgaricus 2038]|2038|30S ribosomal protei..|408|NC_017469(1872918):334258-334665:1 ^GI:489709169^ Lactobacillus delbrueckii subsp. bulgaricus 2038, complete genome.|neighbours:ID:WP_003620818.1(-1),ID:WP_003620824.1(1)|neighbour_genes:hypothetical protein,30S ribosomal protei..|
MPTINQLVRKGRHSKTTKSKSPALNYSYNSMKKEQVFNPAPQMRGVATRVGTMTPKKPNSALRKYARVRL
SNLTEVTAYIPGEGHNLQEHSVVLIRGGRVKDLPGVRYHIVRGALDTAGVDGRKQARSKYGAKKG

>ID:WP_003620818.1 |[Lactobacillus delbrueckii subsp. bulgaricus 2038]|2038|hypothetical protein|561|NC_017469(1872918):332982-333542:-1 ^GI:489716700^ Lactobacillus delbrueckii subsp. bulgaricus 2038, complete genome.|neighbours:ID:WP_003620817.1(1),ID:WP_003613306.1(1)|neighbour_genes:DNA-directed RNA pol..,30S ribosomal protei..|
MLSEMISLLCGLLAALIADRYRYNTFLECKSRLADDIPYIILTGNLLVYLISNSRSSAISLLFIINFFLM
VVSDLHEQSFDTCLLVVPLATGLMHFFQASNTEGLGQAAIFLAVLVWLAFTGKMGSGDVWHFLLLSLNFS
CPVAVKSFLLASLLAIAHALWHKRPGKDPFAFLPYLFWGLNLQFFL

>ID:WP_035169457.1 |[Lactobacillus delbrueckii subsp. bulgaricus 2038]|2038|DNA-directed RNA pol..|3666|NC_017469(1872918):325568-329233:1 ^GI:737183569^ Lactobacillus delbrueckii subsp. bulgaricus 2038, complete genome.|neighbours:ID:WP_003620813.1(1),ID:WP_003620817.1(1)|neighbour_genes:hypothetical protein,DNA-directed RNA pol..|
MLNGHVVNYGQHRTRRSFSRIKEILPLPNLTDVQTESYKWFLDEGVKEVFDDILPISDTSGRLTLEYVDY
KLQEPKYTVDESRKHDATYSAPMHVTLKLTNHETGEIKTQDVFFGDLPLMTKSGSFIVNGAERVIVSQLV
RSPGVYYSGEFDKNGRQIFGTTVIPNRGAWLEFETDAKNISYVRVDRTRKLPLSVLVRALGFGSDSEIKE
IFGDSDTLDLTLDKDVHKNPADSRVAEALKDIYDRLRPGEPKTTDSSRSLLVSRFFDPRRYDLAAVGRYK
VNKKLSLKNRLLGYTLAETLADPDTGEVLAAKGTVVNNEVMDVLKDYLDRDDFKTVTYTPSDEGVIPEPV
TVQEIKVFSREIPDREIKLISNGHIAEDVKCITPADIIASVNYFLELQEGVGNIDDIDHLGNRRIRRVGE
LLQNQMRIGLARMERVVRERMSIQDAATVTPQQLINIRPIVGSIKEFFGSSQLSQFMDQNNPLGELTHKR
RMSALGPGGLSRDRAGYEVRDVHYTHYGRLCPIETPEGPNIGLINSMATYAIINKYGFLETPYRRVSWAT
HKVTDKIDYLTADEEDNYIIAGANTPLNEDGSFVDDVILCRHREDNVEVSPDRIDYIDVIPKQVVSVTSA
CIPFLENDDSNRALMGANHQRQAVPLINPHGPLVATGMEYRAGHDSGDALLAEADGEVEYVDANEIRVRR
EDQTLDTYTLEKYRRSNATKNYNQTPNVKRGDKVVDGQVIANGPSMADGELALGQNPVIAFTTWNMYNFE
DAIMLSERLVKEDVYTSIHIEDYDSEARDTKLGPEEITREIPNVGEDALKDLDENGIIRIGAEVHDGDIL
VGKVTPKGITELSAEERLLHAIFGEKAREVRDTSLRVPHGGGGVVQDVQVFTREAGDELAPGVNTLVRVY
IVQKRKIQVGDKMSGRHGNKGTVALIAPVEDMPYLPDGTPVDICLNPMGVPSRMNIGQLLEIHLGRAARA
LGIHVATPVFDGASEDDVWDFVREAGVDSDGKTVLYDGRTGEPFHNRVSVGVMYYLKLTHMVDDKIHARS
IGPYSLVTQQPLGGKAQFGGQRFGEMEVWALEAYGAAYTLQEILTYKSDDVVGRVKAYEAIVKGERITKP
GVPESFRVLVKELQSLGLDLRVLDSDENEVELRDMDEDSNEHVNIDALSRLAEAQEKKKLAEEEAEIAAE
AEAEGSAEEDAAEADADANEAETADDDKASK

>ID:WP_014564615.1 |[Lactobacillus delbrueckii subsp. bulgaricus 2038]|2038|ATP-dependent Clp pr..|2460|NC_017469(1872918):322530-324989:1 ^GI:504377513^ Lactobacillus delbrueckii subsp. bulgaricus 2038, complete genome.|neighbours:ID:WP_011543637.1(1),ID:WP_003620813.1(1)|neighbour_genes:histidine kinase,hypothetical protein|
MQNSYSKSSRQVLEIAQEQAKEFHHRLVGTEHVLLALVIEADGKAGKILRTMNVTPTGVREEIERYTDYG
SAAPTSYMEFSPRLTLALDYAKRNSELRSSKEIETTDILQALVSSEQILSAMILRNLDVDLENLKDELDD
ANQVTGESSQTSRPDAAGSSQSQTPILDRFGIDLNRRAKEGDIDPVIGRQRELDRVIHILSRRTKNNPLL
VGEPGVGKTAVAEALASAIVAKKVPRDLSDKRVVSLDVNSMVAGTRYRGEFEERMDRLIKEVTASKNVIL
FVDEIHSLVKAGDAEGAMSASNTLKPALARGDIQLIGATTFEEYRKHMEKDSAFVRRFQLVRLAEPNEEE
TLQILHGIKDKYEDYHRVALSEEALQAAVDLSSHYIADRYQPDKAIDLIDEASAAVKLANDTGEDKDLAE
IDLEISRTLKQKNDEAAKQNFAQAAKLRDQEIALRQKRNEIAKKLAGKDEKRSVVGAEDVAKVVSIWTGV
PVTQLKTSENKRLAHLEGILHERVIGQDDAVKAVANAIRRSRSGLKDENRPIGSFLFLGPTGVGKTELAK
AVAEAVFGSEDNIIRIDMSEYMDRESSSKLIGSAPGYVGYEEGGQLSNKVREHPYSVVLFDEVEKANPEI
FNVLLRVLDEGFMTDSLGRKVDFRNTIIIMTSNLGSRSLEADSHVGFSASQEDQGKLIAEKVTRATKDFF
RPEFLNRIDEKIVFKPLEAKQLRKIVTLLTRKLVKRLAEKDITLRLSPAALDQLAKDGYNPEMGGRPLRR
TIQDEVEDELAQDLVSEKLQAGDTVKIGARGGKLRFEIVKAKTGEKIKG

>ID:WP_011543637.1 |[Lactobacillus delbrueckii subsp. bulgaricus 2038]|2038|histidine kinase|462|NC_017469(1872918):322045-322506:1 ^GI:499862903^ Lactobacillus delbrueckii subsp. bulgaricus 2038, complete genome.|neighbours:ID:WP_011543636.1(-1),ID:WP_014564615.1(1)|neighbour_genes:DUF5052 domain-conta..,ATP-dependent Clp pr..|
MAAASQAEYELLLEQAKALTAGESDWIANAGNVSALLKAGMRNVNFAGVYRFEKGELILGPFQGMPACVH
IQLGKGVCGKAALEKKTQIVANVHDFPGHIACDSASNSEIVVPVFNRDGSLWGVYDFDSTNLDNFDDLDQ
KYLEQIAAVALGN

>ID:WP_011543636.1 |[Lactobacillus delbrueckii subsp. bulgaricus 2038]|2038|DUF5052 domain-conta..|609|NC_017469(1872918):320813-321421:-1 ^GI:499862902^ Lactobacillus delbrueckii subsp. bulgaricus 2038, complete genome.|neighbours:ID:WP_014564614.1(1),ID:WP_011543637.1(1)|neighbour_genes:O-acetylhomoserine a..,histidine kinase|
MKKKRLLAACLALALLPLLSSCSMISDYTLDLKSKLVGIPFTVSTYDYDGQKIDQIKGKSVYIETYKPMS
KENSSGDEQSKVIDVEFGGQQMIHVGSSLIANEGLRNYEDTFSKKVTITDKQRSIPVLSIMYNNFRNDWL
SKGKVIMIRSQAGKPIAVYAGNKVRVSATDMPSTTQINVDGHRLFIYRCDYSIYDMETIKKM

>ID:WP_041814259.1 |[Lactobacillus delbrueckii subsp. bulgaricus 2038]|2038|lysine--tRNA ligase|1506|NC_017469(1872918):315866-317371:1 ^GI:754200499^ Lactobacillus delbrueckii subsp. bulgaricus 2038, complete genome.|neighbours:ID:WP_003622447.1(1),ID:WP_041814260.1(1)|neighbour_genes:tRNA-dihydrouridine ..,hypothetical protein|
MAKNEINDQLLVRRRKLEELKEMGIEPFGRKYDREALARDLDEKYLGLDKDELNANMPKTKIAGRMLAKR
GKGKVGFADLYDRSGKIQIYVRKDMVGEENYQIFKKADLGDFLGVEGEVFKTDSGELSVRAQHVTFLSKA
LRPLPDKYHGLKDVESIYRQRYLDLITNHESYQRFVNRTKIIQAIRDYLNGQDFLEVETPVLHNIPGGAE
ARPFITHHNALDINLYMRIALELPLKRLIVGDMERVYEIGRVFRNEGMDLKHNPEFTELETYAAYYDFHD
VMDEAEGIIRAAAKVVSEDGKINYQGTDLDLGKPFRRVHMVDLIKELTGVDFWQPMTLEEARKVAAEHHV
EVEPYWQVGHIINAFFEKFGEKTIVDPTFVYGHPVEVSPLAKKNADDPRFTDRFEIFIMGNEYGNAFSEL
NDPLDQRERFEAQMAERDAGNDEADIIDEDYLRAMEYGMPPTGGLGIGIDRLVMLLTNAASIRDVLLFPT
MRPEKNINLDK

>ID:WP_003622447.1 |[Lactobacillus delbrueckii subsp. bulgaricus 2038]|2038|tRNA-dihydrouridine ..|1035|NC_017469(1872918):314815-315849:1 ^GI:489718331^ Lactobacillus delbrueckii subsp. bulgaricus 2038, complete genome.|neighbours:ID:WP_014564611.1(1),ID:WP_041814259.1(1)|neighbour_genes:peptidase T,lysine--tRNA ligase|
MAMDTTWKIREIEIPNRVMVAPMAGVSNMAFRKVCKEFGAGMVVCEMISDHGIIYGNKKTLSMLDVDPGE
HPMSIQIFGGAEDSLLQAAQYIDQHTDADIIDINMGCPVPKVTKTDAGSKWLLDSNKIYQMIHKVVQNVE
KPVSVKMRIGWDRKHIFAVENALAAQEAGASMLAMHGRTRKQMYQGEADWETLHEVAQVMDIPFVANGDI
TTPQLAKKALDEIGCTAVMVGRAALGNPWILKEMTHYLATGEELPKQSVREKVETAKHQLDGLVQLHGEK
RAVPEFRQQAAYYLKGIPRSARTRAKINEVWTRQEVFDLLDEFVEICEKRARQKQDRVADTQSM

>ID:WP_003622441.1 |[Lactobacillus delbrueckii subsp. bulgaricus 2038]|2038|molecular chaperone ..|882|NC_017469(1872918):310414-311295:1 ^GI:489718325^ Lactobacillus delbrueckii subsp. bulgaricus 2038, complete genome.|neighbours:ID:WP_014564609.1(1),ID:WP_014564610.1(1)|neighbour_genes:cell division protei..,peptide ABC transpor..|
MNDYLIKAINASKDLRLLTINGKDLVAEAQKRHDTWSASSAVLGRSLLGTLLLAGAELKGDQELTLRLLG
DGPVGAAVVTAKSDLTVKGYVQNNHVALPAREDGHIDVKKAVGKGWLQVTKDLGLKQPYTGEVPIVSGEI
AEDLTYYLAKSEQIPSAVGLSVFVNPNDTIGAAGGFLLQALPGASEELLQETEDRIKALPQLSSAFLDGM
TPEDLAKKILGDDCKILEKDEVSYHCDCSKEKYAGMLETLKGSQLKEMIDEDHGAELVCNFCGNKYNFTE
AELQAILDKKLGK

>ID:WP_014564609.1 |[Lactobacillus delbrueckii subsp. bulgaricus 2038]|2038|cell division protei..|2214|NC_017469(1872918):308156-310369:1 ^GI:504377507^ Lactobacillus delbrueckii subsp. bulgaricus 2038, complete genome.|neighbours:ID:WP_014564608.1(1),ID:WP_003622441.1(1)|neighbour_genes:tRNA(Ile)-lysidine s..,molecular chaperone ..|
MKNNRNRLFSNGLFYIVVFLLLLWGINWVLGGSSNSGATETISYSEFVKKLRNGEIKDFNVQPSNGVYSV
TGSYKSSQTKSSSSSDIFGGNTSSKVTGFSTTMLENDPSVKKVQDLAQSENVKMSTQGESQSSNWISTII
MLVPTVLGIVLMVMMMNQGGSRGQGGGIMNFGRSNVKPQDPKKNKVRFDDVAGEEEEKQELVEVVEFLKN
PARYTKLGARIPSGVLLEGPPGTGKTLLAKAVAGEAGVPFFYISGSDFVEMFVGVGASRVRDLFTNAKKN
APSIIFIDEIDAIGRKRGNGQGGSNDEREQTLNQMLVEMDGFEGDEGVIVMAATNRSDVLDPALTRPGRF
DRKVLVGPPDVKGREAILRVHAKNKPLADDVDLKEVARQTPGFVGADLENVLNEAALVAARRNGTKITAA
DIDEAEDRVIAGPAKKDRMISKKERERVAFHEAGHSICGLVLSDSRTVRKVTIVPRGRAGGYNIMLPKDD
QFILTKKQLFEQIVGLMGGRAGEEVVVGDQSTGASNDFEQATTIARSMVVNYGMTDELGMVELEKEGEGT
PYGFKPYSEATAAKIDEAVKKILDEAHAKAVEIVENNREKHRIIAEALLKYETLDEKQIYSLYKTGKMPE
KSSEEFPSEAKALSYEEAKEAAQKRAEEKAEEDTAEKQALATPSEDAVKPETDAAKLAEPDASASQEDPA
DSLPTPSESDLSKDPEKDDNDAPSQKTEQTDDSDKDE

>ID:WP_003620781.1 |[Lactobacillus delbrueckii subsp. bulgaricus 2038]|2038|RNA-binding protein|354|NC_017469(1872918):306389-306742:1 ^GI:489716663^ Lactobacillus delbrueckii subsp. bulgaricus 2038, complete genome.|neighbours:ID:WP_014564607.1(1),ID:WP_014564608.1(1)|neighbour_genes:septation inhibitor ..,tRNA(Ile)-lysidine s..|
MNYKVGQRLDGVINNVTDLGIFVTLPKHKSGLVHRNDFGSDWPRKRQHWQAGDQVRVVVQNLRKGRLDLS
IRRVNDPDLIDPTNQFSQLRAGDFARVLNQVDQEARAEIEQLEAALK

>ID:WP_014564607.1 |[Lactobacillus delbrueckii subsp. bulgaricus 2038]|2038|septation inhibitor ..|381|NC_017469(1872918):306009-306389:1 ^GI:504377505^ Lactobacillus delbrueckii subsp. bulgaricus 2038, complete genome.|neighbours:ID:WP_002878680.1(1),ID:WP_003620781.1(1)|neighbour_genes:hypothetical protein,RNA-binding protein|
MGNNRGNQQNVTPLRPDQDVRRLKKRQIKFREVHRVRRNRLLALILLVFAVLGFQLVMTKARTAKIQKQV
SQNQATLTKIKKNKEKLTNERDDMKDSDYVAKVIRYKYKYTKDGERVYNIKEKGDN

>ID:WP_002878680.1 |[Lactobacillus delbrueckii subsp. bulgaricus 2038]|2038|hypothetical protein|243|NC_017469(1872918):305701-305943:1 ^GI:488967681^ Lactobacillus delbrueckii subsp. bulgaricus 2038, complete genome.|neighbours:ID:WP_014564606.1(1),ID:WP_014564607.1(1)|neighbour_genes:transcription-repair..,septation inhibitor ..|
MRIDKFLKISRLVKRRTVAKEMADQGRVSVNGKTVKSSYNVVVGDVIAVAYGTRVIKARVLDLRETTKKA
EAGDLYELVD

>ID:WP_003623628.1 |[Lactobacillus delbrueckii subsp. bulgaricus 2038]|2038|hypothetical protein|369|NC_017469(1872918):1584146-1584514:-1 ^GI:489719512^ Lactobacillus delbrueckii subsp. bulgaricus 2038, complete genome.|neighbours:ID:WP_003620322.1(-1),ID:WP_014565266.1(-1)|neighbour_genes:hypothetical protein,PTS mannose transpor..|
MAQSMNKTVDLAVSGTWFRAMSTYGKVMIGDEAFEFYNEKNVEDYIQIPWDQITYVVADVHFKGKYIPRF
EIRTKKDGKFIFITKDPKKTLRAIRKYVPADHMRQALGVWDTIKLFFTRKKK

>ID:WP_014565264.1 |[Lactobacillus delbrueckii subsp. bulgaricus 2038]|2038|amino acid permease|1371|NC_017469(1872918):1582205-1583575:1 ^GI:504378162^ Lactobacillus delbrueckii subsp. bulgaricus 2038, complete genome.|neighbours:ID:WP_003623624.1(-1),ID:WP_003620322.1(-1)|neighbour_genes:dipeptidyl-peptidase,hypothetical protein|
MEEKKTQSTYKRTLTNAHIQLIALGGTIGTGLFLGVGNSIQKAGPAVILIYIIVGLFLFILMRALGELIL
SDLKKHTYIEFIEKHLGKDIGKVTGYLYWLSWLILAMAETTALGVYFKSWLPNLPTWLPGVLSVAVLLLI
NLISARFFGNLEFVFAIIKILMIVGFVIFAAFMLLSSGSTKYGQVSFSNLYADGFFNNGAGGFLQGFQMV
IFSFIGVELIGLTAAEAKDPHKTIRSAINELPLRIILFYVLAIIGILVILPWNKVSTFSSPFVQALMGAG
FKGAGNLINFVVITAAISATNSFIYSAGRLLFSVTLGGESKWSKFFGQLNHRQLPMRGLVFSALLIICAP
LITMIMGDETFSFISSMATSMFLLIWIIMTLTHLRYRQVTPKDQLHEFQLPAYPYLDYLLLAFFGAMVIL
LLFLESYRVPMIMALITFAVLYGFSKAFNKKKEAAK

>ID:WP_003620316.1 |[Lactobacillus delbrueckii subsp. bulgaricus 2038]|2038|UDP-glucose 4-epimer..|990|NC_017469(1872918):1579319-1580308:1 ^GI:489716195^ Lactobacillus delbrueckii subsp. bulgaricus 2038, complete genome.|neighbours:ID:WP_014565263.1(1),ID:WP_011678545.1(-1)|neighbour_genes:helicase,transcriptional regu..|
MKILVVGGAGYIGSHAVRRLVADGNDVVVLDSLFTGHKEAIDPKAKFYQVDLLDKDAVADVLKKEKIEAV
MHFAAYSLVGESVKKPLKYYKNNVSGMISLLEAMEETGVKYLVFSSSAATYGIPEKLPITEETPLNPINP
YGETKMMMEKIMHWADKANGIKSIALRYFNVAGASLDGSIGEDHHPETHLIPNIMKAALAGGGDFTIFGD
DYDTKDGTNVRDYVHVVDLIDAHVLALKHLMETNQSDVFNLGTATGFSNLEILKAAIKVTGVDIPYTIGP
RRGGDPDSLVADSSKARKVLGWSPKYENVDDIIASAWNWHQKHPNGFSK

>ID:WP_002876514.1 |[Lactobacillus delbrueckii subsp. bulgaricus 2038]|2038|transcriptional regu..|273|NC_017469(1872918):1472236-1472508:-1 ^GI:488965494^ Lactobacillus delbrueckii subsp. bulgaricus 2038, complete genome.|neighbours:ID:WP_014565190.1(-1),ID:WP_041814547.1(1)|neighbour_genes:penicillin-binding p..,hypothetical protein|
MNKTELVSVVSEKTEFSKKESAQIVDALFASIEEALAKGEKVQLIGFGTFEVRERAARKGRNPQTGAEIE
IPASKVPAFKPGKALKDAVK

>ID:WP_011678680.1 |[Lactobacillus delbrueckii subsp. bulgaricus 2038]|2038|TetR family transcri..|627|NC_017469(1872918):1820746-1821372:-1 ^GI:499997962^ Lactobacillus delbrueckii subsp. bulgaricus 2038, complete genome.|neighbours:ID:WP_014565414.1(-1),ID:WP_014565415.1(-1)|neighbour_genes:RibD protein,ABC transporter ATP-..|
MPSQTFFNLPKEKQDRIMAAAREEFFTHSFDEASINRLIKAAGIPRGSFYQYFADKEDVYFYLGDQISQR
MIEGARKELAACGYDPFALARKVLPQWLDEIFYGENAAFFYRKIDMLHSQQVPRPKRAEDPLACLSAQEI
AGLTAKVALQDRTDLKFLLHSLLLAFISCLSEGAEDYEAGRPVDTAKLAQVLDRRLSYLENGFKKKAD

>ID:WP_003620023.1 |[Lactobacillus delbrueckii subsp. bulgaricus 2038]|2038|hypothetical protein|390|NC_017469(1872918):1823509-1823898:-1 ^GI:489715900^ Lactobacillus delbrueckii subsp. bulgaricus 2038, complete genome.|neighbours:ID:WP_014565415.1(-1),ID:WP_014565416.1(-1)|neighbour_genes:ABC transporter ATP-..,hypothetical protein|
MVKMTFSPEARDFLQKKLGNKAVLLLALNDGSNKYSLQGGTCTIGANFQFVALDQADADYQIKIDNDLGL
DLYTGQAEMGFLDDSLSVGEQYGMLSLSDGSGLIDSAVGVNVYEPSKLTAEQIQNGASC

>ID:WP_003624583.1 |[Lactobacillus delbrueckii subsp. bulgaricus 2038]|2038|D-alanyl-lipoteichoi..|1287|NC_017469(1872918):1824459-1825745:-1 ^GI:489720467^ Lactobacillus delbrueckii subsp. bulgaricus 2038, complete genome.|neighbours:ID:WP_014565416.1(-1),ID:WP_003620019.1(-1)|neighbour_genes:hypothetical protein,D-alanine--poly(phos..|
MKNKTKLWLIFGPVICAVLLLMGILSLPWERTFSKGSLFQAAASQTTTVFKGKAMRQKAYKQGYVPFYGS
SELSRFDNMHPTVLATKYQRSYTPFLLGGPGSQSLAQYLGMQEAPSKKAVVIISPQWFTPQGQNPDAFSL
YYSPLHASDFILNAKDTEADRYAARRLLQMPSVKSEHVIHHALLEIAAEVGISKKERYYLRWRRQTYSTE
DKFFTSLQLRDRLPKIEQQGAKLPDTYSYEGLKKASEKEAKKDTKGNRFGIRTSFYKKRLNAKLLKKLKG
SQKKFNYVESPEYSDFELLLNQFAKDKTQVLFIIPPVNAKWQKYTGLSQKMYDTATTKIKHQLISQGFDN
IYDLSKDGKKKYFMEDTIHLGWNGWLAVDQAVKPFMEQKYAEPEYAINDYYLTKTWREKKKLPTVDLTNK
DVLAKLKK

>ID:WP_003620019.1 |[Lactobacillus delbrueckii subsp. bulgaricus 2038]|2038|D-alanine--poly(phos..|243|NC_017469(1872918):1825735-1825977:-1 ^GI:489715896^ Lactobacillus delbrueckii subsp. bulgaricus 2038, complete genome.|neighbours:ID:WP_003624583.1(-1),ID:WP_014565417.1(-1)|neighbour_genes:D-alanyl-lipoteichoi..,D-alanyl-lipoteichoi..|
MDIQKQIVDILAEATGEDFSDNMDQELYESGIMDSMTTVQMLLTLQETFDITVPVSEFNRDDWNTPNKLV
EQVKKLQDEE

>ID:WP_003621467.1 |[Lactobacillus delbrueckii subsp. bulgaricus 2038]|2038|glycosyl transferase|1170|NC_017469(1872918):800360-801529:1 ^GI:489717350^ Lactobacillus delbrueckii subsp. bulgaricus 2038, complete genome.|neighbours:ID:WP_041814482.1(1),ID:WP_011678563.1(1)|neighbour_genes:amidohydrolase,glycosyl transferase|
MNIGLFTDTYFPQNSGVATSIKTLKEALEAQGHNVFIFTTTDPNVDKDTVEANIFRFSSVPFIGFSERRI
AFRGLFEAVKVAKEVNLDIVHTQTEFSMGLIGKYVARQLGIPAIHTYHTMYENYLHYVLNGHLLRPVHVQ
QFTKSYLKNMDGVIAPSQRVADLLARYGVEIPMRVIPTGVDLDAISGPDKADLREKLGIAPDAQVIITLG
RVAAEKKIDRILQVMPDLLTEFPNLVFVIAGDGPDVDVLKAQVERLTLEDHVIFAGNIPHDQVASYYKMA
DFFVSASDTETQGLTYIEALGSGRKCVVYKTDYTDQVFNDPAYGLTFESLRQMKEEIAAYLRQGRQEIPP
QLLAKKLEEISASHFASEVCKFYQYAIDNYQVKKEDSND

>ID:WP_011678563.1 |[Lactobacillus delbrueckii subsp. bulgaricus 2038]|2038|glycosyl transferase|1050|NC_017469(1872918):801522-802571:1 ^GI:499997845^ Lactobacillus delbrueckii subsp. bulgaricus 2038, complete genome.|neighbours:ID:WP_003621467.1(1),ID:WP_011678562.1(1)|neighbour_genes:glycosyl transferase,membrane protein|
MIRINMFSQADSVAGQGVGAAYLELIRLLRTHLVDDFYVTINKYGRSDLTHYHTINPTYFANSFSPARGR
KIGYVHFLPDTLERSIKLPGVAKKVFYQYVIDFYKRMDQIVVVNPIFIDKLTEYGLDRNKIRYIPNFVAK
SEFYEQTQAKKNATRQELGIPQDKFVVFGDGQVQARKGVDDFAKLAEANPDYQFIWAGGFSFGKITDGYD
HFKQLVENPPKNLTFTGIIDREKLVDYLNMADLFLLPSFDELFPMSVLEAFSCGTPVLLRDLDLYRAIID
GYYLAGKDSAEMNEQLRFAATHPEVLARQQELSRKASQQYSEDHLAEIWRDFYQEQYQLGRELGQISYE

>ID:WP_011678562.1 |[Lactobacillus delbrueckii subsp. bulgaricus 2038]|2038|membrane protein|1014|NC_017469(1872918):802564-803577:1 ^GI:499997844^ Lactobacillus delbrueckii subsp. bulgaricus 2038, complete genome.|neighbours:ID:WP_011678563.1(1),ID:WP_011544206.1(1)|neighbour_genes:glycosyl transferase,glycerol phosphate l..|
MNKKNLWGVLIVLLISSLVLYFDLRATPVATLKAAAGQIIPWRLVLVFLAMALSYVCEALILRLLAKRPG
TAKRSFWSYLRIPLIQALFNGITPMATGGQPSQLAAMVEMGMAGGRATSILMMKFICYQLVVLFAYLTAF
IFGFHFVAGKFSALAIFIFLGFALHVFSIILLLLAMFAHNWTVKAVKKVMKLLGRIFGQERAQAWEKSTL
EQVESFYKESQALKAEKKKLWGVVLLTVGQLLCYYSAPYLALRALGQPVDYVQVTLMTILIIMFMAVIPL
PGASGGAEFSFQTLFASFISQPGVVVLAMFLWRFATYFFGMILGIFGWSFKPAKLRD

>ID:WP_002876914.1 |[Lactobacillus delbrueckii subsp. bulgaricus 2038]|2038|preprotein transloca..|234|NC_017469(1872918):805723-805956:1 ^GI:488965899^ Lactobacillus delbrueckii subsp. bulgaricus 2038, complete genome.|neighbours:ID:WP_011544206.1(1),ID:WP_014564842.1(1)|neighbour_genes:glycerol phosphate l..,ribonuclease R|
MYNFIMTLLIIVSVLIIIATMMQPQKQQDALNALSGGAVFSGQTKKRGFEAFMEKVTSVLLVLFFAFSII
LAILSSK

>ID:WP_003611142.1 |[Lactobacillus delbrueckii subsp. bulgaricus 2038]|2038|SsrA-binding protein|462|NC_017469(1872918):808415-808876:1 ^GI:489707005^ Lactobacillus delbrueckii subsp. bulgaricus 2038, complete genome.|neighbours:ID:WP_014564842.1(1),ID:WP_011544204.1(1)|neighbour_genes:ribonuclease R,hypothetical protein|
MKQKAKDENVLAQNRQARHDYFIKDTYEAGIALTGTEIKSVRARHVTLRDGYVQIINGSAFLENVHIDEY
KEGNRYNHDPLRSRRLLLHKKEIAKLADVKAQKGMTIVPLKVYLKHGFAKVLIGVAQGKKEYDKRETIKK
RDQDRELRRKYRI

>ID:WP_003621493.1 |[Lactobacillus delbrueckii subsp. bulgaricus 2038]|2038|acetyltransferase|498|NC_017469(1872918):813742-814239:-1 ^GI:489717376^ Lactobacillus delbrueckii subsp. bulgaricus 2038, complete genome.|neighbours:ID:WP_014564847.1(1),ID:WP_003615981.1(1)|neighbour_genes:PTS glucose transpor..,ABC transporter ATP-..|
MERILSSTVKKRQKNDFSKEIQVKHFNELSAREVFCLSRIRDDVFVAEQEITVPELDDQDLSAYHVFLLN
EDQSNALAAARFFSEEGRFYIGRVAVQKTARHRGIASQLLGAIENYVLANSLTKELYLHAQANARDFYLA
NGYHDVGPVFMEAGIPHQMMAKSLA

>ID:WP_003622231.1 |[Lactobacillus delbrueckii subsp. bulgaricus 2038]|2038|diphosphomevalonate ..|960|NC_017469(1872918):866352-867311:-1 ^GI:489718115^ Lactobacillus delbrueckii subsp. bulgaricus 2038, complete genome.|neighbours:ID:WP_003622229.1(-1),ID:WP_003620126.1(-1)|neighbour_genes:phosphomevalonate ki..,mevalonate kinase|
MSKTARAHTNIALIKYWGKKDAKLRLPLMSSLSMTLDAFYSDTKISDSEQMSFKLNGQAVSGPAADRVFA
YLRAMQDRFGVKGNLAVESVNQVPTAAGLASSSSAFAAMAAAFADHYQLGVDRQELSRMARMGSGSASRS
VFGGFSVWQKGDSDQTSYAYPLDEEPDMDLRLLAVEINDQEKKISSTKGMEMSKSSPFYQVWLDRNDSEI
KEMEEAIKQADFSKLGSLAELNASEMHTLTFTAVPGFTYFEPNTIKAIKLVQDLRQQGLECYYTIDAGPN
VKVLCQGKNSKDIINCFESSFDRVKIIEAGFGPGVTLLD

>ID:WP_003620126.1 |[Lactobacillus delbrueckii subsp. bulgaricus 2038]|2038|mevalonate kinase|912|NC_017469(1872918):867367-868278:-1 ^GI:489716004^ Lactobacillus delbrueckii subsp. bulgaricus 2038, complete genome.|neighbours:ID:WP_003622231.1(-1),ID:WP_014564873.1(1)|neighbour_genes:diphosphomevalonate ..,ATP-dependent helica..|
MQTSYTAHGKVILIGEHSVVYGYDALAIPIQTLHIKTTVSDYAGPVWMDTKLYQGPFFDAPADYNGLKYV
VKELLTRSGKNPQIKLTYTGEIPMERGLGSSATVAYGTTVALSQYLGLKLSASEVMNITNQAETINHGKA
SGLDAATVNSDYLVFFNKQRGVKKLSSKLGASLLIMDTGDLGNTREAVTMVAKLLNESPDAQVRMRKLGQ
LADEVKAAWLEQDPESVGKFFNEAQELLASFNLSTSKIDRICQIADKGGALGCKLSGGGLGGIVIALCKD
AASCEEIAQACQAEISNYWIEEI

>ID:WP_003620133.1 |[Lactobacillus delbrueckii subsp. bulgaricus 2038]|2038|hypothetical protein|495|NC_017469(1872918):878475-878969:1 ^GI:489716011^ Lactobacillus delbrueckii subsp. bulgaricus 2038, complete genome.|neighbours:ID:WP_011543870.1(1),ID:WP_011678229.1(1)|neighbour_genes:ATP-dependent DNA he..,asnC|
MLNERVKNVLQYLAWLVFFLFLLYAGTVAVVAKAAKPYSQQKEKVAKLVKQTSMKQIDKYYHLSRGVKSY
SASGKTSKGKAAYFIYLPDKHKAYYYSASDGVSESTVKSSFQKSYPKKAIKEVNLGWYQKQAVWEVTAVN
ADGSYCYAIYKFKDGQLLSLVDKL

>ID:WP_014564679.1 |[Lactobacillus delbrueckii subsp. bulgaricus 2038]|2038|PTS cellobiose trans..|1320|NC_017469(1872918):451912-453231:1 ^GI:504377577^ Lactobacillus delbrueckii subsp. bulgaricus 2038, complete genome.|neighbours:ID:WP_014564678.1(1),ID:WP_014564682.1(1)|neighbour_genes:helicase,uracil transporter|
MNSVIDWLERHLLPLANNLASVRWLVALRDAFISTLPISLTGSVAVLIKSLIITANRNWGWHVFCQLMQP
SISICNFVWRGSVAMFSLFFVLSWGYQLAKACEVDPLAGAMTALCSFMMSIANYSYLMQGNKRIKLDQAF
NIKQLSTTGMFTAILFGCLGVALYILGVKARLGLHIQTAMPPAQIAAFEAAIPVMLALFIVGGLNYLFQT
ITGQYFGDWLLEIIQLPLLKLGQGFIMVIAITALTQLFWFFGINGASALAPVVGSIWATAQNANLLAAAN
GHKIPYLWTNTSFVVFGVNGVCLPLVIAILLTSKRGDHRTLAKVALAPAVFNVNEPMLYGLPIILNPVCF
LPFTLAPLANVSLAYLATKLGWINRVQASVPNIMPPVIGPYLATNYDWRALVLFLVNLVIAVLIWLPFVK
AADQIGQTDEPRRFFMPQY

>ID:WP_003618797.1 |[Lactobacillus delbrueckii subsp. bulgaricus 2038]|2038|hypoxanthine phospho..|570|NC_017469(1872918):447942-448511:1 ^GI:489714667^ Lactobacillus delbrueckii subsp. bulgaricus 2038, complete genome.|neighbours:ID:WP_011543695.1(1),ID:WP_014564676.1(-1)|neighbour_genes:hemolysin,amino acid permease|
MKSIHDAVDHKLYSEEDIAEMTKRLGQQLTKDYAGKRVLVVGALKGAIFFLTDLLREMDLACDIDFIDVS
SYGNGTESSGKITVTHDLEADVTGRDVLIVEDIVDTGLTLKFMKDELLSRGANSVKCCVLLNKTARRTTE
VDVEYYGTHVGNEFVIGYGMDFAGLYRNLPYIGVIKPEVVEEFSKHEHD

>ID:WP_011543695.1 |[Lactobacillus delbrueckii subsp. bulgaricus 2038]|2038|hemolysin|1347|NC_017469(1872918):446487-447833:1 ^GI:499862961^ Lactobacillus delbrueckii subsp. bulgaricus 2038, complete genome.|neighbours:ID:WP_003618795.1(1),ID:WP_003618797.1(1)|neighbour_genes:hypothetical protein,hypoxanthine phospho..|
MMTTQIWINLLAIGVIFVFASFFVAAEFALVQVRPSQLEDMIANGQGNVKKLKRALHMSHNLNEYLSTTQ
VGITLVGVILGWFGADTIANIFERLLALTPMSKNLVNSVGALIGVITLTYLEVVLTEVVPKNIAIDAPVK
ILMWIVNPLQLFHTLVYPFVWLLNVSSSGIIKMLGFNPADEENQVYSQSEIIRLSKNAVHGGALDKEDLT
YMERAFQLNDKTAKDIMTDRTRLTVLDASENIKTALDKYLEDGYSRFPVVRENDKDDVVGYVYAYDIVQQ
SRIDDRVPVTRINRTIITVPESMPIQDILRLMISKHTPIVLVVDEYGGTSGIVTDKDIYEELFGSVKDEI
DDVSDDYIIKDAEGNIRVSGKTTLYDFERYFHQNLKSFQNSDIITIGGYMMERYPDLKKEESIELEGFRF
TLDDIQQGFMRWFIVEGPKTNDQAKKEE

>ID:WP_014564672.1 |[Lactobacillus delbrueckii subsp. bulgaricus 2038]|2038|phosphoketolase|2403|NC_017469(1872918):442623-445025:1 ^GI:504377570^ Lactobacillus delbrueckii subsp. bulgaricus 2038, complete genome.|neighbours:ID:WP_014564671.1(1),ID:WP_011678058.1(1)|neighbour_genes:GntR family transcri..,hypothetical protein|
MTADYDSKEYLKSVDAWWRAANYLSVGQLFLLKNPLLKEELTADDVKIKPVGHWGTIAPQNFIYAHLNRV
IKKYDLNMFYIEGSGHGGQVMVSNSYLDGSYSEIYPEISQDEAGMTKLFKRFSFPGGVASHAAPETPGSI
HEGGELGYTLSHATGAILDNPDVIAAAEIGDGEAETGPLAAGWFSNRFINPVKDGAVLPILQVNGFKISN
PTITARMSDEELTKYFEGMGWKPYFVSTFKGGRFDGMKDIDQIHEEMAKTLDAIIEDIKAIQKNARENGD
KSFAHWPLLIFQCPKGWTGPKTDLDGNPIENSFRAHQIPLPVDQKHMDHKELLLDWLKSYKPEELFDETG
YPTDLVLQNAVHGDQRMAMNPVTNGGINPKCLNLPDWRDFAFEVGKPGSKDAQDMVEWAKYLTKVAELNP
TTFRGFGPDESKSNRLFDFLDSEKRQWESEIHEPNDENLAAQGRLIDSQLSEHQDEGMLEGYVLTGRHGF
FATYEAFGRVVDSMLTQHMKWLRKAKEQYWRRDYPSLNFVATSTVFQQDHNGYTHQDPGLLTHLFEKNRP
DMIHEYLPADTNTLLAVADKAFRDREGINLLVTSKQERPQWFTPEEAAKLVDKGLGYIDWASTDKDAKPD
VVFASTETEPTMETLAAIDILHQNFPDLKIRYINVVDVMKLMAPKDNPAAISQEEFDRLFPTDVPTIFAW
HGYKTMMESIWFARKRYNVSIHCYEENGDITTAFDMRVLNHLDRFDLAKDAVEQIPALKDKSAAFIDKMD
SLLSKHHAYIRDHGEDIPEVTSWKWTGLDK

>ID:WP_003618787.1 |[Lactobacillus delbrueckii subsp. bulgaricus 2038]|2038|ribose-5-phosphate i..|693|NC_017469(1872918):439965-440657:1 ^GI:489714657^ Lactobacillus delbrueckii subsp. bulgaricus 2038, complete genome.|neighbours:ID:WP_003618786.1(1),ID:WP_014564670.1(1)|neighbour_genes:ribulose-phosphate 3..,hypothetical protein|
MDQAKQDELKKAAAKKAAALVEDGMVLGVGTGSTVKFFIDELGKKKAAGLTLKAVVTTSSRSQKQLEGYG
FTVSPLSEVDQVDLTVDGADRVDKQLNGIKGGGAALTLEKNVAVNSKKNVWIVDESKVVDHLSGFALPVE
VLPISCMQVEKRLADEGLKPEFRLTEDGQRLKTHYGNYILDLKLDRIPVPSGLADYLDHTVGVVEHGLFL
NICDQVIIARDNGEIEVRSR

>ID:WP_003618784.1 |[Lactobacillus delbrueckii subsp. bulgaricus 2038]|2038|hypothetical protein|498|NC_017469(1872918):437801-438298:1 ^GI:489714654^ Lactobacillus delbrueckii subsp. bulgaricus 2038, complete genome.|neighbours:ID:WP_011678056.1(1),ID:WP_003618785.1(1)|neighbour_genes:hypothetical protein,ribokinase|
MKIEEVLAKQLLAKDPSIERFEEDFYGDFYDYFVNFLKFKCLSQGKDLASLEKQKLVLYLDLFNSQDFPG
RKAYRYKLVFDSQLNFLAAESDFTLSALCRDLRGRVDQLSDYEAVRSQALASLAERFDSKNPDPNTRIQN
FNVVLADLYDRYNLSRFKTAYQLVG

>ID:WP_014564668.1 |[Lactobacillus delbrueckii subsp. bulgaricus 2038]|2038|RNA degradosome poly..|2166|NC_017469(1872918):432703-434868:1 ^GI:504377566^ Lactobacillus delbrueckii subsp. bulgaricus 2038, complete genome.|neighbours:ID:WP_003618769.1(1),ID:WP_014564669.1(1)|neighbour_genes:exopolyphosphatase,hypothetical protein|
MTIAKNKNKFTDPSYYANRELSWLDFNDRCLDEARNPDEPLLERANFLGITQSNVDEFYMVRVASLSKLV
AAGVKSHDASGLTPLEQLTAINHKEHEVVEKRYSTYSRSLLPLLRKNGINILESDELSEDQEEYIRRYFS
NELYPVLTPMADDQSRPFPFINNDSLNIALRLKDRESGEHKFATVRVPNIFPRLVKLPDGDNDFIMLEDI
IKVFADRLFDGYEIRQATCYRVTRDMDLDVSESDTSDFLLAVKKQLEDREHGHVTRLEVESSMNIKLLKH
LMKRLNVDEGSVFSINGPIDLTFLKKLPGMVEGHEDLRYKPMQAFVDPALRSDHNIFDSIREKDYLVQHP
YDSFDSVLNFVKQAAKDPDVLAIKMTLYRVSGNSPIIKYLGQAAKAGKQVTVLVEVKARFDESNNVHWAR
TLEQMGCHVIYGLVGLKTHTKVTLVIRRDEDGIRRYLHLGTGNYNDVTAHFYTDLGFFTCDRDLGVDVTN
LFNMLSGYSKPPYFSKLRISPKLIRQFIYEKINNEIAIAKAGRHAEIHMKMNSLSDPDVIAKLYEASVAG
VKIHLIVRGICCLKTEIPGVSDNIEVHSIVGRFLEHSRIYYFYNDGKEEVYLASADMMRRNLNRRVETLF
PVLQEDLRERVLDIFAKMWQDNVQARILHKTEWVHVDRRGQTPFNSQEYFIAEAAEKVRIVKEEEEEEKA
KKKDAFEAMKPQESELEDDER

>ID:WP_003618769.1 |[Lactobacillus delbrueckii subsp. bulgaricus 2038]|2038|exopolyphosphatase|1512|NC_017469(1872918):431188-432699:1 ^GI:489714639^ Lactobacillus delbrueckii subsp. bulgaricus 2038, complete genome.|neighbours:ID:WP_041814263.1(1),ID:WP_014564668.1(1)|neighbour_genes:glutamine ABC transp..,RNA degradosome poly..|
MSKRQFGLIYISSYQARLFIVDLKKLAIIEQLSSVQFVQGGKKFEVYENELPRLTDALIGFKRKIAEYGI
DNYKVYGNRQLLDKISARYLADQIKVRTGLEIEWLNGAQIAYYKIIAGMALPQFSELADDEFTYLLSMGS
AMLNLTLFKGQHYLSTWNFALGPEEIEEMAAMTRDTPSDPIDIIGDYISRKLVSFKTIEKPTGKARIIIQ
HVFGRGEQSLRPQEKARVIDLKQFAGVYSDFREAPDQYLMEKYELDTDSLARMKPTIVLINQLVKIIKPH
MMTLTQSSAITGLMIQEAARLKYRPDEYSTIVLTATKNIARRYESGGQHINLSNKFALHIFDRLAHAGMV
DRRDRQLLEIAARLHDIGNFINFHNHYEHAAYIVGANQIIGLSDRENEMLLSILKHQDITNLNADEREYR
HLDPALQVRVAKLAAILRLANSLDASRKQKISKIVVSIKDEKMLIVVTSKRDLTLERWVFEKNVNLAEAV
FGMKIAMKQKRGK

>ID:WP_041814263.1 |[Lactobacillus delbrueckii subsp. bulgaricus 2038]|2038|glutamine ABC transp..|846|NC_017469(1872918):430137-430982:1 ^GI:754200505^ Lactobacillus delbrueckii subsp. bulgaricus 2038, complete genome.|neighbours:ID:WP_014564666.1(1),ID:WP_003618769.1(1)|neighbour_genes:glutamine ABC transp..,exopolyphosphatase|
MARKLRELTAIMAVLLLSLVFTACSHSQSSSTYDRVKQTNTITWGMRADTRLFSMMDVDSGKATGFEVDL
ARAITKQILGPKGKMKIEYISEKSRIMDLKIGNVDAVMATMTNTPDRRKIINFSDTYFMAGETLIVPKKS
KLNSIKDFNNSKYSIAAVKGSTADSDVHKYAPKDRVIFYDDYGSCYNALKAGKANAMVSDNAVLAGLISD
DKDKFKMLPDTFTVEPYGIGIKKGEDKFTAEVNQALKVLRKNGTYACLMKKWFNGVPGFNIKSSSSLKAS
E

>ID:WP_014564666.1 |[Lactobacillus delbrueckii subsp. bulgaricus 2038]|2038|glutamine ABC transp..|669|NC_017469(1872918):429428-430096:1 ^GI:504377564^ Lactobacillus delbrueckii subsp. bulgaricus 2038, complete genome.|neighbours:ID:WP_011678051.1(1),ID:WP_041814263.1(1)|neighbour_genes:glutamine ABC transp..,glutamine ABC transp..|
MENLTEALSWINLRFLLQGFWVTIEVSVISIILSFVIGLALGLIRFTRIDAKTTRISKVVGVIIDIIRNL
PLLLIIFFSYFGLPVMGIRVDAFQASVIAMVVFESAMIAEVVRTGIMAVDPGQMEGARSNGMTYMQAMTH
VVFPQALSKMIPALLSQFVSLIKDTSLATIIVLPELLYHAEIIYNQNTKYMIPMYLAVAVMYFIICFALS
SFANYLSKRIKY

>ID:WP_011678051.1 |[Lactobacillus delbrueckii subsp. bulgaricus 2038]|2038|glutamine ABC transp..|642|NC_017469(1872918):428775-429416:1 ^GI:499997333^ Lactobacillus delbrueckii subsp. bulgaricus 2038, complete genome.|neighbours:ID:WP_003622591.1(1),ID:WP_014564666.1(1)|neighbour_genes:glutamine ABC transp..,glutamine ABC transp..|
MLSLLGANWSTFLLGFWNTILCSLISLFFSLIIGSGFAILETVPSKFWRGVAKVYVQIFLNIPLLVVTMV
FYLVLPTYTPLKLTGFQAGTIGLSIYSSAFIAETVRSGIQSVGTGQMEGARSNGMTYWQAMRYVILPQAF
RIVIPSLGNQFVNLIKNSSILAFVAGFDLMYQGDIVASNTFQTIPSYVLVSLFYLVLTLPLSYYMQYLEK
KGV

>ID:WP_003622591.1 |[Lactobacillus delbrueckii subsp. bulgaricus 2038]|2038|glutamine ABC transp..|840|NC_017469(1872918):427936-428775:1 ^GI:489718475^ Lactobacillus delbrueckii subsp. bulgaricus 2038, complete genome.|neighbours:ID:WP_003622589.1(1),ID:WP_011678051.1(1)|neighbour_genes:arginine ABC transpo..,glutamine ABC transp..|
MKHTKLFRKVAALLFLLLTTVSLSACAVESDNSVRVYNHVKSSKTITWGVKFDMALFGIKSVKTNKLEGF
EIDLARLLTKEILGKDGKAKFIEVTAQTKIPQLKNNNLDAVLATMTITNERKKSVDFSTPYFKAGTSLMT
KTSSPIKSIKDLNHKGRVVIVAKGTTAADDIARLAPKATIRQHNDYGACTNALLAGQGDAVATDNGILAG
IAKQHKSLHLVGGTVAVEPYGIAVEKGQTKMLEAINKALKEAKADGSYHKLVKKWFGNIPGFSAKEVEY

>ID:WP_003622589.1 |[Lactobacillus delbrueckii subsp. bulgaricus 2038]|2038|arginine ABC transpo..|741|NC_017469(1872918):427174-427914:1 ^GI:489718473^ Lactobacillus delbrueckii subsp. bulgaricus 2038, complete genome.|neighbours:ID:WP_014564665.1(-1),ID:WP_003622591.1(1)|neighbour_genes:uridine kinase,glutamine ABC transp..|
MAAIIEFKKVNKFYGDYHALKDVNLSIDEGEVVSIIGPSGAGKSTLIRTMNGLEGISSGVLKVDGYDLGD
KKTDLNKIRRNVGMVFQHFNLYENHTVLENVMLAPRIVLHRDEKENREIAEKLLKQVGLLGKEDSYPRQL
SGGQKQRVAIARSLAMKPKVLLFDEPTSALDPEMIQGVLDVMQSIAAEGMTMVVVTHEMGFAREVSDRVI
FFDQGQVLEDSHNPKDFFKHPRNLRAQEFLSRVIDH

>ID:WP_014564665.1 |[Lactobacillus delbrueckii subsp. bulgaricus 2038]|2038|uridine kinase|657|NC_017469(1872918):425967-426623:-1 ^GI:504377563^ Lactobacillus delbrueckii subsp. bulgaricus 2038, complete genome.|neighbours:ID:WP_003618754.1(-1),ID:WP_003622589.1(1)|neighbour_genes:uridine kinase,arginine ABC transpo..|
MSKKQHPIIIGIAGGSGSGKTTIAHELYDQFKTDRIRIITEDSYYKNHPEMSMAERNKINFDHPDAFDTE
LLISHLQDLLNGKAIEMPIYDFTTHLRSPETVHVEPADIIILEGILVLASEELRNLMDIKIFVDTDDDIR
LIRRQRRDMAERGRSFDSIIDQYLATVKPSYHQFVEPSKRYANIIVPEGGANDVALDMLITKVRDILRRN
DLAEKEAE

>ID:WP_003618754.1 |[Lactobacillus delbrueckii subsp. bulgaricus 2038]|2038|uridine kinase|627|NC_017469(1872918):425341-425967:-1 ^GI:489714623^ Lactobacillus delbrueckii subsp. bulgaricus 2038, complete genome.|neighbours:ID:WP_014564663.1(1),ID:WP_014564665.1(-1)|neighbour_genes:membrane protein,uridine kinase|
MAKQKPLVIGIAGGSGSGKTTVSKEISKRLPADRVLILTEDAYYNDNSALSMDERKKINYDHPNAYDTDL
LIEQLQDLLDGKAIEMPTYNFNILSRAKDTIHVEPADIIILEGILVLATEELREFMDIKLFVDSDDDIRF
IRRLQRDTQERGRSIDWIISQYLATVKPSYNQFVEPSKKYADIIIPQGGENQVAIDMVSSKLLSIING

>ID:WP_014564663.1 |[Lactobacillus delbrueckii subsp. bulgaricus 2038]|2038|membrane protein|570|NC_017469(1872918):424442-425011:1 ^GI:504377561^ Lactobacillus delbrueckii subsp. bulgaricus 2038, complete genome.|neighbours:ID:WP_003618748.1(1),ID:WP_003618754.1(-1)|neighbour_genes:peptidase M42,uridine kinase|
MLRRESEWNVKAIILMALIGIIMGVIYTYVVNPIYNSVELALNLVGLGPLAGQICAGLWYMAAPLAMYFV
PTFGSGIVGETLAATVEMAFGGQWGAMTILQGLVQGACNEIGFFPKKENYDRFGWGSLITGAVCCAVAGY
VMSYLTYGWSAYKPALLIEMFIACIISSIAFDAVLVKLITQLFDRVMAK

>ID:WP_003618747.1 |[Lactobacillus delbrueckii subsp. bulgaricus 2038]|2038|peptidase U34|1422|NC_017469(1872918):421714-423135:1 ^GI:489714616^ Lactobacillus delbrueckii subsp. bulgaricus 2038, complete genome.|neighbours:ID:WP_014564662.1(1),ID:WP_003618748.1(1)|neighbour_genes:glutamate racemase,peptidase M42|
MQKPAECTTILVGKDATIDGSTMIARSEDGGSTIIPEAFIAVNPKEQPKHYKAVISGQEIDDEDLLPNPL
RYTSVPDASGKNGIWAAAGINDATVAMTATETITTNSRIQGIDPLVEEGGLGEEDFVTLTLPYIHSAREG
VKRLGYLVEKYGTYEMNGSAFADHDEVWYIETIGGHHWAARRIPDDAYVAAPNRLNIDFFDFNDEENFMC
SSDLLDIINEYHLNPDYQGYNLRHIFGSSTIKDAHYNNPRAWYIHRYFDPEWEGEPGDQDQPFITYAKKK
ISPEDIKFLESSHYQDTKYDVYSTTNTEAEKKLFRPIGINRNFETHILQIRNDVEEGIAGVQWLAFGPNT
FNCFVPFYTNVTTTPASFQTGPDFDLTKIFWLNKLNAQLGDTNYKVYSALEQAFEEKTMAKLRQIENETD
RAVKGLTGRDLQEKLEEANQKMADLTYKQTAALTGEMVKDGHSLMKLKYDLLD

>ID:WP_014564662.1 |[Lactobacillus delbrueckii subsp. bulgaricus 2038]|2038|glutamate racemase|786|NC_017469(1872918):420850-421635:1 ^GI:504377560^ Lactobacillus delbrueckii subsp. bulgaricus 2038, complete genome.|neighbours:ID:WP_014564660.1(-1),ID:WP_003618747.1(1)|neighbour_genes:MFS transporter perm..,peptidase U34|
MSKEYADRPIGVFDSGQGGLTVLSRLVDLIPNEDYVFYGDSANAPYGVKSKEEVYQLAKRVVDELIDKHQ
VKAVMIACNTATSAAADRLRREYSLPIIGIEPAVKPAAEENPGRQVVAMATPLTLEQDKFNQLVAECAEP
GQVVKVPAPKLVELIEKGQTDSPAIYQYLEELLAPYVGKAAGVVLGCTHFPFAKQAIQEILGPQAKVYDG
AIGAAAEVKRQLASRDELNASSQPGQILFENSAPAGADLSKRLYALYRQKQ

>ID:WP_014564660.1 |[Lactobacillus delbrueckii subsp. bulgaricus 2038]|2038|MFS transporter perm..|1200|NC_017469(1872918):418537-419736:-1 ^GI:504377558^ Lactobacillus delbrueckii subsp. bulgaricus 2038, complete genome.|neighbours:ID:WP_014564659.1(-1),ID:WP_014564662.1(1)|neighbour_genes:hypothetical protein,glutamate racemase|
MQKQPVWKRNLQVSTVSVFLAGIAFSEITPFLSLYIDTLGKFSHQQLSFWSGIVFSAVYVVAALVSPIWG
KLADKKGRKPMILRASLGMAVVFTCMGLAQNVWQLLFLRGMQGFFAGFISNSNALIASETPKNKSGKALG
IMISAQTGGQLLGPFAGGALSQAFSYRVTSFITGALLFTCFILSVFFIHEDDFVPVESKQRGSFKDTMKQ
FKSGQLILGLLLTTLIIQAANNSINPIVSLYVRSLMHNSRQVVLVSGVIAALPGIATVAAASYFGGLGDR
IGTHKIILGGLIGSIILFFLTAFVRNTVELGVCRFLVGFTDACLFPQVQTLLTKHSPKELTSRVFSWNQS
AMYVGNIFGPLLGSTVSAHFSYSAVFLVTSGIVVINLLLYRTNILKNIA

>ID:WP_011543683.1 |[Lactobacillus delbrueckii subsp. bulgaricus 2038]|2038|ABC-F family ATPase|1623|NC_017469(1872918):414286-415908:1 ^GI:499862949^ Lactobacillus delbrueckii subsp. bulgaricus 2038, complete genome.|neighbours:ID:WP_014564656.1(-1),ID:WP_014564657.1(-1)|neighbour_genes:permease,MFS transporter|
MITVTDLSLQIGSRTLYSDVNLKFTPGNCYGIIGANGAGKSTFLKLLEGKMEPTTGSISMGPNERMSSLN
QDHFAFEDFSVMETVIQGHQKLYQVMKERDALYAKADFSEEDGVKAAELETEFAELDGWNAEADAAQLLQ
SMSIPEDMHQKQMSELAESDKVKVLLAQALFGNPDTLLLDEPTNGLDVHTTAWLENFLADYENIVLVVSH
DRHFLNQVCTQMCDVDRGQIKLYVGNYDFWYESSKLATELARQQNAKKEEQIKQLQEFIARFSANASKSK
QATSRKKQLDKISLDDIKPSSRKYPYIKFEMNRDLGNDLLRVDNVSYKSGDEQLLDNVSFIIRPGDKVAF
LSRNTRATTALMEIIAGRLEPDSGTVTWGQTTSFNYMSRDLNANFDNDELTILDWLRQYADKEHDDNTFL
RGFLGRMLFSGDEINKQIKVLSGGEKVRCQLSRMMLEAANVLVMDDPTNHLDLESITALNEAMENYPGSI
LFTSHDHEFIQTIANHIIEVGPKGVVARADISYDDFLAHPTVQEQVAKIY

>ID:WP_003620465.1 |[Lactobacillus delbrueckii subsp. bulgaricus 2038]|2038|cobyric acid synthas..|669|NC_017469(1872918):1782107-1782775:1 ^GI:489716345^ Lactobacillus delbrueckii subsp. bulgaricus 2038, complete genome.|neighbours:ID:WP_003624638.1(-1),ID:WP_011544326.1(1)|neighbour_genes:protein-tyrosine-pho..,hypothetical protein|
MDDNLIRIAYLYEDLMNTYGDSGDVKILRYFLQKKGWQTQIDNISLGSQFNAADYDFVFFGGGQDYEQSI
VAKDLQRFKETLNDYIQAGNPMLAICGGYELMGTHYNTISGTKIKGLGILPLHTEFDPEKRMIGDTKYET
EWGPTIGFENHSGQTFLDDRKMLKPFAKVVEGYGNNHEEKEDGVRYKNFIGSWSHGPMLKNENVANALVD
MILKRHAARVAQ

>ID:WP_014565398.1 |[Lactobacillus delbrueckii subsp. bulgaricus 2038]|2038|RNase III inhibitor|501|NC_017469(1872918):1774291-1774791:-1 ^GI:504378296^ Lactobacillus delbrueckii subsp. bulgaricus 2038, complete genome.|neighbours:ID:WP_003620450.1(-1),ID:WP_014565399.1(-1)|neighbour_genes:hypothetical protein,protein-tyrosine-pho..|
MNLEIWQGDITTLKVDAIVNAANRELRGGGGVDGAIHRAAGPKLNEACRALGSCETGEAKITPGFNLPAK
YIIHTVGPVYSGSHSDPLLLAACYRNSLRVAKENGLQSVAFSAISTGVYGYPLDAASKVAFGEVRKWLRE
HKDYEMRVIMVAYDARTYALYQKLLG

>ID:WP_011678160.1 |[Lactobacillus delbrueckii subsp. bulgaricus 2038]|2038|hypothetical protein|1917|NC_017469(1872918):708631-710547:1 ^GI:499997442^ Lactobacillus delbrueckii subsp. bulgaricus 2038, complete genome.|neighbours:ID:WP_014564800.1(1),ID:WP_041806445.1(-1)|neighbour_genes:bifunctional metallo..,integral membrane pr..|
MPGENVRVQGKVVKSHLTSFVSAEELRQVQAAEELAGLPVHQKPYAFVTLKDWELVAGHLEKNLPGAIVS
FEAAEGVLPWLAKEEGGRLKQIFGQEVPAGKVVTLTLSQAGRKGNWQLQLDGVIMAAQKPNDAKANKAAE
VKGVKEAKKAKKAKEVKEKTESFAGKMVDAQVKLGGQTLPLHDYQLYSMNFIMDHPYCGIFLDIGLGKTL
TTLAALAKLREEGMKGHILVIAPKTVAKSTWQDEIDKWNLPFKTQSFLTDEKGRQLTPAGRQELYEAAAA
KAAKGDWQLYFASRDLVSKLVDLGPWLFKNVVIDESQSFKSPASQRFKALKSVRGRIQRLIELTGTPAPN
SFQDLWSQIYLLDQGERLGRSITAYRQQYFEPTLLVNNHPVKWRLLPGSEEKIYQAIDDIVISMKNTRLK
LPELTESLDWVEMPPRAKKSYQQLKKDQVLDLPGQEISAENAAVLAGRLRQLASGAIYEEDGEHYQEIFA
EKIESCFYLTSNTATPSLVAYYFKSDASRLLAFYRKNGVKAELFDGSPGMIRRWNKGKIPVMLVQPASAG
AGLNLQEGGHTLIWFTLPWSLEQYQQMNGRLYRQGQKKPVIIHHLLTKGTIDRHVLDSLKKKDLSQQALL
AAVRRTLA

>ID:WP_014564800.1 |[Lactobacillus delbrueckii subsp. bulgaricus 2038]|2038|bifunctional metallo..|1566|NC_017469(1872918):706980-708545:1 ^GI:504377698^ Lactobacillus delbrueckii subsp. bulgaricus 2038, complete genome.|neighbours:ID:WP_014564798.1(1),ID:WP_011678160.1(1)|neighbour_genes:ribonuclease Z,hypothetical protein|
MKLVFLHSSDTHGYLLPTDYQSTGDYDAPYGLSRVASAIKAEKAKWGADHVIVTDAGDCLQGSPLAAYTH
GSKNLDNLARFTAAYNAVGYDVRCLGNHDFNFGQEYMAYYVDNNKAPFVNCNILDAETQVPTLGRDYVIL
ERSGVKVGVLGITTQYIPHWEAADRIKGLAFKSAYEQIAHFAKIIKPQVDVLAVLYHGGFESDIASGEAT
EPHNGENEGYRILTEISEVDVMLTGHQHRRLNMISPSGKPCVQPGYRGEAIAEVVLDLEKTEAGYKVKEA
TSELIDTKDFASDPEVEEIVKPLDLATQKWLDQPIAHLDQPAQIEDANKGRIEGAPFINLLQQMQLYFTH
ADLSATAVMNDVAKGFGKTVTMRDILLNYPYANQLVSIKLTGKQLRHIVEHTASFLEKDENGKIHFIDRY
LKPKPELYHFDVFYPLEYEADLSKPVGQRLTKLKLKGQDIQDDQIYHLAVNNYRANGGGFYPEYSLDKIE
FSLDKDYVQMFSEYLTQGEVKVDTKKYYRFY

>ID:WP_014564798.1 |[Lactobacillus delbrueckii subsp. bulgaricus 2038]|2038|ribonuclease Z|930|NC_017469(1872918):704873-705802:1 ^GI:504377696^ Lactobacillus delbrueckii subsp. bulgaricus 2038, complete genome.|neighbours:ID:WP_014564797.1(1),ID:WP_014564800.1(1)|neighbour_genes:acyltransferase,bifunctional metallo..|
MELEFLGTCSGQPSKLRNVSSLALKLLDELNEIWLFDCGEATQHQILRTNIRLRKITKIFISHNHGDHIF
GLPGLLSTRSFQGDVGPLTIYGPAGIEQFVKTSLRISKTKISYPIKFVTLEEGGKIVSERGFEVYTEKLD
HRIDSWGFRIVEADKAGELLMDKLAEFKVPNGPLLGKLKRGEQVELADGTVLNGKDFLGPAKKGRVVTVI
YDTRSTPSIRRLADHADVLVHEATFDASEGKLARDYYHSTCTQAAETASACHVGHLYLTHVSARYVGSLA
SQMVKQAREIFPATTLAKDLDKFVVPMKG

>ID:WP_003619777.1 |[Lactobacillus delbrueckii subsp. bulgaricus 2038]|2038|purine nucleosidase|939|NC_017469(1872918):698435-699373:-1 ^GI:489715652^ Lactobacillus delbrueckii subsp. bulgaricus 2038, complete genome.|neighbours:ID:WP_003619775.1(1),ID:WP_014564794.1(1)|neighbour_genes:ATP-dependent DNA he..,excinuclease ABC sub..|
MKNFYLNHDSNMDDFTSLLLMLLVPDIKLIGVGVTDADGYVEPGVSASRKLIDRFNQRGDKLEVAKSDSR
AVHQFPEAWRVSAFSVDHFPILNEKGTVETPVAAKPAHLDMIDKIHAADGPVTLVFTGPLTDLARALEID
PSIQDKIEELYWMGGSLNAHGNVYAPCADGTQEWNAWWDPEACKTVWDSKIKIQQVGLESTEELPLTDEM
RQHFASNRKYPAFEFLGYVYALVNSFEVDSTYYLWDVLTTMSALYPEIATTRDTKSDVYTDGDRAARFFE
TENGRPMTLVTSANYDKFWERFDDLCEKAKLF

>ID:WP_003619769.1 |[Lactobacillus delbrueckii subsp. bulgaricus 2038]|2038|DNA/pantothenate met..|1200|NC_017469(1872918):693280-694479:1 ^GI:489715644^ Lactobacillus delbrueckii subsp. bulgaricus 2038, complete genome.|neighbours:ID:WP_002879191.1(1),ID:WP_041814282.1(1)|neighbour_genes:arginine repressor,amidohydrolase|
MARISVYMTGGIAAYKAVSVVRGLQKAGHEVRVAMTAKSERFVGPATLAALTKWPVLDDLFSPGRQAEIA
HIDLADWSQLALVVPADANILAKLAQGIGDDAVSTTLLALHCPRLIVPSMNSHMWENPAVQRNLRLLKEG
GDWIMEPAVGRLAEGYAGKGRMPEAEEILAWVNDQLDLPAKGKRIVVTAGGNLEAIDPVRFIGNRSSGKM
GFRLAEAAAKRGAEVDLIYGNVSVPLPRDARIHLHPALSAQAMLEKLEELFPAADALLMAAAVSDWRPKE
AADHKLKKQDGVEEMTLQLVKNPDLLKTMAQKKRPDQVVIGFAAETNDLLANASRKLAEKGADLIVANDV
SGDAFGGDEDQVTILEQGKELDPWPWMSKQAVADRLLEMTLARLAEKKN

>ID:WP_002879191.1 |[Lactobacillus delbrueckii subsp. bulgaricus 2038]|2038|arginine repressor|474|NC_017469(1872918):692795-693268:1 ^GI:488968210^ Lactobacillus delbrueckii subsp. bulgaricus 2038, complete genome.|neighbours:ID:WP_014564791.1(1),ID:WP_003619769.1(1)|neighbour_genes:arginine--tRNA ligas..,DNA/pantothenate met..|
MNYKERRQLIYELIQTNKIETQEQLLLLLQAHGANATQATISRDIRALHISKVPDDDGRSYYVKAPSAAV
NRERQLKDAIRERVATVTAVQFTVVIQTSMKLTYAPILAGLIDDIDNDDVVGTIAGTDTLLVILKDAEAA
ASFADWAQAIVKERKIY

>ID:WP_014564791.1 |[Lactobacillus delbrueckii subsp. bulgaricus 2038]|2038|arginine--tRNA ligas..|1698|NC_017469(1872918):690878-692575:1 ^GI:504377689^ Lactobacillus delbrueckii subsp. bulgaricus 2038, complete genome.|neighbours:ID:WP_014564790.1(1),ID:WP_002879191.1(1)|neighbour_genes:LysR family transcri..,arginine repressor|
MNGKQLVAEALQAVLPDWSLDDIDVKIERPKDEKLGDYAFPTFTLAKTMRKAPNLIAVELAEKIDQGSFE
KVEAVGPYINFFLDKSQTGAAILQEILADPENYGARDLGHGRNVLTEYSSPNIAKPMGMGHLRSTMIGEA
IARILAKEGFKPIRIDYLGDWGTQFGKMMAAYKMWGNDADIEKDPINTLLSYYVRINREAEEHPEYDEDG
REWFSKLEHGDEEAKRLWSWFREVSLERFKKVYDMLDVHFDSFTGEAFSAQMMDKPIQILREKGLLVKSQ
GAEIVDLEKYNLPPLMVIKSNGTSTYITRDLATAMYRKKTYGFYKSIYVVGQEQEVYFQQLRACLKEMGF
DWADDIVHISFGLMSINGQKMSTRKGNVVNLEDVLNESVDLARKQISEKNVGLKNADEVAKQVGIGAVVF
HDLKNYRRNPIDFNLEEVVKFEGETGPYVQYARARGESLLRKSGITDFSDADLTKIGAEEWDLVSFMARY
ADTIQKAMETYDPSAIAKYALELAKRFNKYYAHTRILVDDVDEDVKKARLAVVQAVSHVIKSALDLLDVK
APDEM

>ID:WP_014564790.1 |[Lactobacillus delbrueckii subsp. bulgaricus 2038]|2038|LysR family transcri..|915|NC_017469(1872918):689730-690644:1 ^GI:504377688^ Lactobacillus delbrueckii subsp. bulgaricus 2038, complete genome.|neighbours:ID:WP_003624244.1(-1),ID:WP_014564791.1(1)|neighbour_genes:aspartate aminotrans..,arginine--tRNA ligas..|
MLPFPYLVFQTVIDQGTFNKAAAVLNVTPSAISHSVNQLETELGFPVFVRSRNGVRLTPDGEKILPLIQE
IINDQRRLEQVAQQIQGLDTGLIRIGAFSSVCINWLPPLIRNFAKNYPQVKISVRQAGFSEITQAVKSGQ
LDLGLTMLPENEQGISCEKILEDEIYCIAPKDFQVKNGHSISEEDLVNCNFILQQSDYDLDTKAALDHYS
IKSTAISFSIDDQSIVAMVEAGLGLGILPALALQKMQGEVRILPFSTPFYRKIALVTSNQQRLAPSSRQM
IKNVHELIRRQYPGGRLTMEAESA

>ID:WP_003624244.1 |[Lactobacillus delbrueckii subsp. bulgaricus 2038]|2038|aspartate aminotrans..|1254|NC_017469(1872918):688337-689590:-1 ^GI:489720128^ Lactobacillus delbrueckii subsp. bulgaricus 2038, complete genome.|neighbours:ID:WP_014564789.1(-1),ID:WP_014564790.1(1)|neighbour_genes:5-methyltetrahydropt..,LysR family transcri..|
MLSKLFAKRIKTQNPSRLQGLFPESNFSDNISFGGGCPDESLFPSQALQAAYQKAVDQEQAHSFQYHDVK
GPGTLRDYLANRARQQGIKANADDILLTAGGQQGLDLVAKLFLGAGDEMAVEAPSYVGALSAFDNYEPVY
HEIPLEDDGVNLDYFEEVLKEHPAIKLFYTVPDFHNPTGITISLAKRQRLVDLANRYDFVILEDTPYRDL
RYHGESLPSIKSFDTEGRVIFLSSFSKILSPAFRLGWLVASPEIKEQLVNLKLSADLEVPYLAAGTVATY
LANNDLDQHIDQLKQVYRVKLDAMAKALKTYLPADAKISQPEGGFFFWVELDDEIDTRQLLLNEAVPKEH
LIYVPSASFYPNWDKNNGLRVNFTGSSLSQIDEGAERLGRILSPAQTASGSTSPALASARSMKELSA

>ID:WP_014564816.1 |[Lactobacillus delbrueckii subsp. bulgaricus 2038]|2038|GTP pyrophosphokinas..|615|NC_017469(1872918):746400-747014:1 ^GI:504377714^ Lactobacillus delbrueckii subsp. bulgaricus 2038, complete genome.|neighbours:ID:WP_041814292.1(1),ID:WP_014564817.1(1)|neighbour_genes:FMN-binding domain-c..,transcriptional regu..|
MSIYGKYADYLPQILDSVLQQIQGIGQEYSAEHGQKLYGHLEGRVKGEESMAQKCERKGLPLMPESALIE
NRDAIGLRIVCNFIDDIYTCIDLLKKQDNFKIINEKDYITDAKPNGYRSYHLIMEVVTPFEDVHGNKPGI
YYVEIQLRTIAMDTWASLEHEIKYKHDIKNPERISKELKRVADELASCDVSMQTIRQLIKEGEL

>ID:WP_003614899.1 |[Lactobacillus delbrueckii subsp. bulgaricus 2038]|2038|translation initiati..|522|NC_017469(1872918):1348860-1349381:-1 ^GI:489710762^ Lactobacillus delbrueckii subsp. bulgaricus 2038, complete genome.|neighbours:ID:WP_002879235.1(-1),ID:WP_041814384.1(-1)|neighbour_genes:rpmI,transposase|
MILNESIRAREVRLINAEGEQVGVVSRNEALRQASDAGLDLTLISPNAKPPVAKILDYGKYRFEQQKKLK
ESRKNSKQVSVKEIRLSPAIEGNDFETKLKHARKFLEKEGAKVRVSIRFRGRAITHKELGQQVLEKMAEE
TSDIAVVTSRPKMEGRQMFLMLSPKSDKDKNKQ

>ID:WP_002879237.1 |[Lactobacillus delbrueckii subsp. bulgaricus 2038]|2038|50S ribosomal protei..|357|NC_017469(1872918):1348238-1348594:-1 ^GI:488968257^ Lactobacillus delbrueckii subsp. bulgaricus 2038, complete genome.|neighbours:ID:WP_011544078.1(-1),ID:WP_002879235.1(-1)|neighbour_genes:ribosome biogenesis ..,rpmI|
MPRVKGGTVTRARRKKVLKLAKGYRGSKHVQFKAASTQLFVSYKYAFRDRKKRKSEFRRLWIARINAAAR
QNGLSYSKMMHGLKLAGVDMNRKMLADIAYNDEKTFAALAETAKKALA

>ID:WP_011544078.1 |[Lactobacillus delbrueckii subsp. bulgaricus 2038]|2038|ribosome biogenesis ..|1110|NC_017469(1872918):1347020-1348129:-1 ^GI:499863344^ Lactobacillus delbrueckii subsp. bulgaricus 2038, complete genome.|neighbours:ID:WP_011678449.1(-1),ID:WP_002879237.1(-1)|neighbour_genes:nadD,50S ribosomal protei..|
MSEEIRCIGCGAALQSQDKQLPGYLPASALAKVENGEREEVYCQRCFRLRHYNEIMPVSLDNDDFLALLN
TMAEKKALIVNVVDLFDFSNSLISSLKRFVGTNDFILVGNKLDLFPKNSKESKIKDWMRQEANRMGLYPK
DIFLISAAKKKKLDTLIDYLNKHSQDQDVYFVGTTNVGKSTLINAIIDEMGDVQDLITTSRFPGTTLDQI
EIPLDNGHFLVDTPGILTDKQLASRLDPKDLDLASPKKPLKPATYQLLPGNTIFLAGLGRIDYLKGPSTS
FTIYAARGMYIHRTKTEKADEFYQKHVGELLSPPGPNSDLPPLKGQEYSIKYRSDVLFAGVGFITVPEGC
VIKAYTPGGIGLGTRRALI

>ID:WP_011678449.1 |[Lactobacillus delbrueckii subsp. bulgaricus 2038]|2038|nadD|639|NC_017469(1872918):1346371-1347009:-1 ^GI:499997731^ Lactobacillus delbrueckii subsp. bulgaricus 2038, complete genome.|neighbours:ID:WP_003623298.1(-1),ID:WP_011544078.1(-1)|neighbour_genes:HD domain-containing..,ribosome biogenesis ..|
MDSLVDFSKETQVKVQTAESQRKGKQIGIMGGTFNPVHMAHLVAAEQAMTKLHLDEVWFIPDNIPPHKDA
PLNVSARDRATMLDLATRDNPRFRVKLLELFRGGVSYTIDTIHYLTKKAPENTYYLIMGSDQVNSLHKWK
NAEELAKLATLVGIRRPGYPQDPQYSMIWVDAPDIRLSSTAIRRAVSTGISIRYLVPDKVREYIEEKGLY
RD

>ID:WP_003623298.1 |[Lactobacillus delbrueckii subsp. bulgaricus 2038]|2038|HD domain-containing..|594|NC_017469(1872918):1345785-1346378:-1 ^GI:489719182^ Lactobacillus delbrueckii subsp. bulgaricus 2038, complete genome.|neighbours:ID:WP_002879243.1(-1),ID:WP_011678449.1(-1)|neighbour_genes:ribosome silencing f..,nadD|
MTDPVFKETYSPLSSSELVAKEKSMMDENRFAHCVRVSETARTLAKLNGYDEDKAALAGFVHDYAKQIPV
EEYIKVIKEEGFDPDLLNWNRAIWHGIVGSWFIKRDLGITDPEILTAVYRHTTGDVEMTTMDQIVFVADY
IEPGRTFAGVEEARKTSYADLASGVGYELAHTLAFLVQKRSKIYPRTLAAYNVWAAE

>ID:WP_002879243.1 |[Lactobacillus delbrueckii subsp. bulgaricus 2038]|2038|ribosome silencing f..|348|NC_017469(1872918):1345396-1345743:-1 ^GI:488968263^ Lactobacillus delbrueckii subsp. bulgaricus 2038, complete genome.|neighbours:ID:WP_003623300.1(-1),ID:WP_003623298.1(-1)|neighbour_genes:hypothetical protein,HD domain-containing..|
MKSEELLDLVLNAISERHGEDTEAYDMRGISILADYFVATSATSSRQLHAIANSIIEACHEANFYDYRVE
GNHDSEWLLVDLGDVVVNIFSEDARAFYNLEKLWADGKRVEIEED

>ID:WP_014565127.1 |[Lactobacillus delbrueckii subsp. bulgaricus 2038]|2038|DNA-binding protein|579|NC_017469(1872918):1343661-1344239:-1 ^GI:504378025^ Lactobacillus delbrueckii subsp. bulgaricus 2038, complete genome.|neighbours:ID:WP_003618182.1(-1),ID:WP_003623300.1(-1)|neighbour_genes:DNA-binding response..,hypothetical protein|
MLELSFFQIKNSREPLTQISADLTFADGFYQRAKDLVYEVKSAHVEGQLFYDEPFVTGNFQVEADLLVPS
SRSLEAVPLKQKFSFVENYSDHEPTQEEKELGLMIIPLDDDRIDVQTAVEDNMLLNIPSTVLTKEEAEED
LYPEGQGWKVMYEQDFAGQKKDQVNPALAQLRGLLDKMQAEEDKDKAEDEEK

>ID:WP_003618182.1 |[Lactobacillus delbrueckii subsp. bulgaricus 2038]|2038|DNA-binding response..|714|NC_017469(1872918):1342768-1343481:-1 ^GI:489714048^ Lactobacillus delbrueckii subsp. bulgaricus 2038, complete genome.|neighbours:ID:WP_003618183.1(-1),ID:WP_014565127.1(-1)|neighbour_genes:two-component sensor..,DNA-binding protein|
MPKILIVEDEKNLARFVELELQHEGYETVVENNGRKALDRALSEDFDAILLDLMLPDLNGLEIARRVRQS
KTTPIIMMTARDSVIDRVSGLDHGADDYIVKPFAIEELLARLRAVLRRVKIEKDASKNKLPRQKVVKFKD
LTIETANRIVHRGDGKTVDLTKREYNLLMTLIENKNNVVGRDQLLNKIWGPESNIETNVVEVYVRYLRNK
IDIPGQPSYIKTVRGTGYMVRDEEDNA

>ID:WP_003619266.1 |[Lactobacillus delbrueckii subsp. bulgaricus 2038]|2038|methionine ABC trans..|714|NC_017469(1872918):676462-677175:1 ^GI:489715139^ Lactobacillus delbrueckii subsp. bulgaricus 2038, complete genome.|neighbours:ID:WP_003619264.1(1),ID:WP_003619268.1(1)|neighbour_genes:methionine import AT..,flavocytochrome c|
MINGLVHWIAQNFPNIYNLGWTGDTGWGTSVLQIIYMTFWPSIFGGVLGLFFGVILVLTEPGGILENKFW
FNFCDKLISILRAIPFIILLAFISPLTRLIVGTEIGDTAALVPLTLGIFPFYARQVQVALESLDPGKVEA
AQSLGASNWDIIFDVYLKETRSEIIRVSTVSIISLIGLTAMAGAVGAGGLGTTAIQYGYRDFANDVTFLA
TVLVVIMIFIVQVVGDFLAKKLNHQHR

>ID:WP_014564785.1 |[Lactobacillus delbrueckii subsp. bulgaricus 2038]|2038|ABC transporter subs..|861|NC_017469(1872918):674513-675373:1 ^GI:504377683^ Lactobacillus delbrueckii subsp. bulgaricus 2038, complete genome.|neighbours:ID:WP_014564784.1(1),ID:WP_003619264.1(1)|neighbour_genes:ATPase P,methionine import AT..|
MRKKKQRNIIIAIVAVVVLAVIAFFSLGKKGSQQSAKTVTVTVGTVGATKAERAIWKSVAATAKKKYGII
VKTKNFSDYNQPNSALKSGDLDLNAFQHYNFLNNWNKANKSNLVAIGKTYIAPIRLYSLKYKSLKSLPKG
ATIAIPNDTTNEARALLVLKNAGLITLKGTSATKLYSVADIKNNPKNFKIKEVATEQAARVLKSVDAAVV
NNDYANPAGLGDKQTIYVEPINKDSYQWINVIVARKKDKNKKAYKEVVKAYQTEKTKQLYKKYYGIKQVA
AWDAKF

>ID:WP_003619258.1 |[Lactobacillus delbrueckii subsp. bulgaricus 2038]|2038|diacylglycerol kinas..|489|NC_017469(1872918):671198-671686:1 ^GI:489715131^ Lactobacillus delbrueckii subsp. bulgaricus 2038, complete genome.|neighbours:ID:WP_003619256.1(1),ID:WP_014564784.1(1)|neighbour_genes:thymidylate synthase,ATPase P|
MLSYVWAEDEKGAIGYQGRLPWHLPADLAHFKAKTMGHPMLMGRKTFESLPGLLPGRQHVVLSTRKLDLP
AGVLQLKSEEEVSAWLKEQAGEVCVIGGSSLFALLADQVDKLEVTRIKGIFSADTYMPNLDWAAFALVKS
EAHRADGKNKYDYVFETYLRKK

>ID:WP_003619256.1 |[Lactobacillus delbrueckii subsp. bulgaricus 2038]|2038|thymidylate synthase|957|NC_017469(1872918):670228-671184:1 ^GI:489715129^ Lactobacillus delbrueckii subsp. bulgaricus 2038, complete genome.|neighbours:ID:WP_003612584.1(-1),ID:WP_003619258.1(1)|neighbour_genes:hypothetical protein,diacylglycerol kinas..|
MANQDQAYLDLLKKIMTEGNDKNDRTGTGTRSLFGAQMRFDLSQGFPILTTKRVPFGLIKSELLWFLRGD
TNIRFLLEHKNHIWDEWAFKNWVTSPEYQGPDMTDFGLRSQKDPGFKAVYDEEMQKFCQRILDDEAFAQK
YGNLGDVYGAQWRHWGKRDGGFIDQIADVIEQIKTNPDSRRLIVTAWNPEDVPSSALPPCHVLFQFYVAD
GKLSLQLYQRSGDMFLGVPFNIASYSLLLSLIARETGLEVGEFVHTIGDAHIYKNHFAQVEEQLKRKPFD
APTLWLNPGKKKVADFEMADIKLVNYQHGSTIKAPVAV

>ID:WP_003621677.1 |[Lactobacillus delbrueckii subsp. bulgaricus 2038]|2038|deoxyadenosine kinas..|648|NC_017469(1872918):1855322-1855969:1 ^GI:489717560^ Lactobacillus delbrueckii subsp. bulgaricus 2038, complete genome.|neighbours:ID:WP_003621679.1(-1),ID:WP_014565433.1(1)|neighbour_genes:hypothetical protein,deoxyadenosine kinas..|
MITVIVLSGPIGAGKSSLTSILAKHLGSTAYYEEVNNNPVLPLYYKDMKRYTFLLNTYFLNKRLEEINAA
AGNRNDVLDRSIYEDLLFFNMNVDNGVAAPTEYQIYHDLMDNMMEDVPGNPRKKPDLLIYIHVSLDTMLK
RIGKRGREFEQLDSNPGLKEYYQNLLRYYEPWYEQYDVSPKIAIDGDKFDFVDNQDDQDFVLDTIDSKLR
EIGNL

>ID:WP_014565433.1 |[Lactobacillus delbrueckii subsp. bulgaricus 2038]|2038|deoxyadenosine kinas..|699|NC_017469(1872918):1855987-1856685:1 ^GI:504378331^ Lactobacillus delbrueckii subsp. bulgaricus 2038, complete genome.|neighbours:ID:WP_003621677.1(1),ID:WP_014565434.1(1)|neighbour_genes:deoxyadenosine kinas..,glutamine ABC transp..|
MTVIVLSGPVGAGKSSLTAILSKYLGTKPFYESVDDNPVLPLFYKDPLKYTYLLQLFFLNTRFHSIKKAL
SDDNNVLDRSIYEDSLFFHMNADIGRANDLEVQTYDELLESMMKELERMPKRHPDLLVHINVSYETMISR
IQKRGRSYEQLSFDPTLEDYYKRMLRYYEKWYDDYDYSPKMMIDGDHYDFMASESDRTEVLDQITQKLKQ
VGKLPKNWQAGEIARKAIEIGQ

>ID:WP_014565434.1 |[Lactobacillus delbrueckii subsp. bulgaricus 2038]|2038|glutamine ABC transp..|1461|NC_017469(1872918):1856977-1858437:1 ^GI:504378332^ Lactobacillus delbrueckii subsp. bulgaricus 2038, complete genome.|neighbours:ID:WP_014565433.1(1),ID:WP_003616418.1(1)|neighbour_genes:deoxyadenosine kinas..,peptide ABC transpor..|
MRFAKIKQMLLIPFAALLMLVALAMPGQAQAASKKTYIIGTDQTFKPFEIQGKDGTYNGKNPGIDIEILR
EIAKHENFKYELKIMSFNADVQALQSGQIDGMIAGMSVTEERKKTIDFSNSYYTDGVCLAVAKDSKITSM
KDLKGKTVNVKTGTTSAIYAKSIQKKYGFKLKYYTNSNTSWADVKAGNADACFDDGPSLRYGIANGTGLR
IVGKQVSNAPLAFAVKKGENQELLKMFNDGLAWLKKTGRLKKIVNKYTSKKAVKSQVVADTSILGLIKDN
AGALLQGLWMTIELSIVGILAALVFGLILGIMGIAEHKFWHGLANVIIYIFRGIPMMVLAFFIYIGMPTL
LGHKLPLFTAGILTLMLDEGAYIGAIVRGGFESVDVGQWEAARSLGLPYYKALWKVVAPQGFKLMIPSLV
NQFIITLKDTSILSAIGVMDLTQTGTNLIAQNFQGFKMWLIIAVMYLIIITLLTWLSNYIQKKMQH

>ID:WP_003616418.1 |[Lactobacillus delbrueckii subsp. bulgaricus 2038]|2038|peptide ABC transpor..|747|NC_017469(1872918):1858457-1859203:1 ^GI:489712281^ Lactobacillus delbrueckii subsp. bulgaricus 2038, complete genome.|neighbours:ID:WP_014565434.1(1),ID:WP_003623392.1(1)|neighbour_genes:glutamine ABC transp..,guanine permease|
MEEKYKVQVTDLHKSYDGVHEVIKGASLDVAPSEVVCIIGPSGSGKSTFLRCINKLEDFQDGHIYLDGVD
LADPKVDINKMREKIGMVFQHFNLFPNMTVLENITLAPVELGKEDKETAIKEAHKYLQMVNMDDKADVKP
TTLSGGQQQRVAIARALAMKPDVMLFDEPTSALDPEMVGDVLNVMKKLAQEGMTMIVVTHEMGFAKQVAD
KVAFFYGGVIKELGTPEEIFDHPQEEETKNFLNKVLNI

>ID:WP_049821225.1 |[Lactobacillus delbrueckii subsp. bulgaricus 2038]|2038|guanine permease|1353|NC_017469(1872918):926298-927650:1 ^GI:908689450^ Lactobacillus delbrueckii subsp. bulgaricus 2038, complete genome.|neighbours:ID:WP_014564905.1(-1),ID:WP_014564907.1(1)|neighbour_genes:adenosine deaminase,adenine deaminase|
MEVNDLGSQVHSGGLLENIFHLSENHTTVKRECLAGLTTFMAMAYILFVNPSILGASGMDKGAVFTATAL
SAILGCFLMGFLANYPIAIAPGLGDNAFFTYSVVLAMGIPWQKAMAGVFVASVLFTIISFLKIREIIIDA
IPQDLKYAMAAGIGLFIAFVGLQGGGLVVANKSSLVGIGSFTVPTTWLTIFGIFFIGILMAKRVPGSIFY
GLIATTVLGLVTGLIKMPTHFISMAPSLKPTFAVSITNLSVMTSPQMWAVVLIFFLVAFFDTAGTLIGLA
QQAGIMKNGKMPRIGRALMADSLSMLGGSILGTTPTAAYVESSAGIAIGGKTGLTAVVTGILFILSMVFS
PFLTVVTSNVTAPALIIVGVLMVSALKEIEWDKFEVALPAFLVVLGMPLTYNISYGIAFGFLTYPLLMVA
AGRRKEVNVIMWLMLVVFIVLLYVLNILPK

>ID:WP_003622911.1 |[Lactobacillus delbrueckii subsp. bulgaricus 2038]|2038|nitroreductase|519|NC_017469(1872918):912180-912698:-1 ^GI:489718795^ Lactobacillus delbrueckii subsp. bulgaricus 2038, complete genome.|neighbours:ID:WP_014564891.1(1),ID:WP_014564896.1(-1)|neighbour_genes:fructose 2,6-bisphos..,tyrosine recombinase..|
MKFTKLLKSRKSIRTYTGKPADKKQVKKIIEAAELAPVACGLYENYQLTIINDPKLLKEIDQEAAMMFGD
LESHPLYGVPTLILVSAKKQDEMAYASAGIIAHNMVLAAENKGLGACYLFGAAAALAAHPETVMKLDLPA
GFMPVCGVGIGETEEELTIRDQKLDRIGINEI

>ID:WP_002876840.1 |[Lactobacillus delbrueckii subsp. bulgaricus 2038]|2038|hypothetical protein|1344|NC_017469(1872918):901893-903236:1 ^GI:488965824^ Lactobacillus delbrueckii subsp. bulgaricus 2038, complete genome.|neighbours:ID:WP_014564885.1(1),ID:WP_003622890.1(-1)|neighbour_genes:hypothetical protein,hypothetical protein|
MDLRRIMETVNMIDNENLDLRTTTMGISLLDCIDSDSDRACQKIYDKITTKAENLVKVARELETEYGIPI
ANKRITVTPISLIAAASGDSDYVKYAVTLDKAAKAVGVDLIGGFSALVHKGYQNGDRVLIKSIPQALKET
ERVCSSVNVGSTRSGINMDAVKEMGQIVIENEKINPLNNGNLVIFCNAVEDNPFMAGGFHGVGESDVALN
VGVSGPGVVKTALEKVKGESMDVVAETIKQTAFKVTRMGQLVGQEASKRLGVDFGIVDLSLAPTPAQGDS
VANILEEIGLESVGTHGTTAALAMLNDAVKKGGIMACSHVGGLSGAFIPESEDAGMIAAAEKGILTVDKL
EAMTAVCSVGLDMIAVPGDTPAETISAMIADEAAIGMINNKTTAVRVIPVPGKDVGDSIEFGGLFGYAPI
MPVHKESSAAMINRGGRIPAPVHSFKN

>ID:WP_014564885.1 |[Lactobacillus delbrueckii subsp. bulgaricus 2038]|2038|hypothetical protein|282|NC_017469(1872918):901612-901893:1 ^GI:504377783^ Lactobacillus delbrueckii subsp. bulgaricus 2038, complete genome.|neighbours:ID:WP_014564884.1(1),ID:WP_002876840.1(1)|neighbour_genes:carbamoyl phosphate ..,hypothetical protein|
MRAILTTVGQDKTGIIAGVSSFLAEKDINILDLSQTIMNGYFTMMMVVDVSDEADFSALSTELKELGRKL
GVEINIRNEKMYEAMHEMSGGLE

>ID:WP_014564884.1 |[Lactobacillus delbrueckii subsp. bulgaricus 2038]|2038|carbamoyl phosphate ..|3192|NC_017469(1872918):898327-901518:1 ^GI:504377782^ Lactobacillus delbrueckii subsp. bulgaricus 2038, complete genome.|neighbours:ID:WP_003619682.1(1),ID:WP_014564885.1(1)|neighbour_genes:carbamoyl-phosphate ..,hypothetical protein|
MPRENDLNKILIIGAGSALVGNVANTDLLTKSAIEALLEENIQVVLVNPNPASVSTDPLPGLTVYLEPMT
LDFLKRILRMEEPDAIMTAFGSLMALDVTKKLQADGILHQMGIKLLTINERAISMSNPQKRTRFLEANHL
PVGQTWFLDSLGLKYDEHLQEQLENKLSFPILLTKKYYFECDDHISFKSSRDLAQYLRQESQDRDFRPAS
YRMTEDLSNCEEVILDLLRDEDGNLCFVGATGSLEPVGIDSGDSVLIKPLLTMNNDQIQVLRAEAGKIAD
KLQLVGFLSVHFAISHRGTEMVYKLLAVKPRLTRTAVMDQKTSLYSIGYVLAKLAIGLRLNEVTDPATGL
CAAIEPVSDTVSIKIPYWSFAKTGYNHYQLGKHTQSTGEAVGIGRNFESAFFKALISSNDLEVLWSAFIK
ERGKSDEVILDDLRHPNEMHLVQLLAALSQGIDYQAISSVLNIHPVYYQKLRYLVKIGRDIAHAGELDHD
LLLKAKIRGFSSDLLAELTKMDVHDIFPLLNEKDVRPTFSAIDDSAGVYQPKVKVYYQSYGVESELEFAK
DPEKKKVLLLGMPPFQVSVTSEFDYMLYHALAALKKEGYETVLLSNNAESASMDYHLADRVYFEPINLDS
IITICEEEGITDVVTQFSGKQISALRLPLMSHGLKIFGQHEIDRLLPISHLDTAKISEVKRVPYLATTDY
QAVLDFVARVGYPVLVGGYHQKSKQKSAVIYDQPALEKYFRENQVDDYTISQFISGVKYEITAITDGEDV
TIPGIVEHLEQSGSHASDSIAVFGPQYLSKEQAEKLRVETIKLIRSFKIRGIFNLHFLLKGREIYLLQIK
TYAGHNLAFLSKSMNKDLVEYAVKVLAGRKIADLGYPNEVWPVDEFIHVKMPVFSYLNYSSDNTFDSRMK
SSDAVMGRDSRLAKALYKGYEASDLHIPSYGTIFFSVSDEEKQEVANLAKRFARLGFKITATEGTANILA
EAGITTGVIAKIQEGSRNLLERIQTHRIVMVVNVVNLSDSAVEDSIKIKDQALNTHIPVFSSLETVQLIL
DVLESLALTTQPI

>ID:WP_003619682.1 |[Lactobacillus delbrueckii subsp. bulgaricus 2038]|2038|carbamoyl-phosphate ..|1056|NC_017469(1872918):897272-898327:1 ^GI:489715557^ Lactobacillus delbrueckii subsp. bulgaricus 2038, complete genome.|neighbours:ID:WP_003622887.1(1),ID:WP_014564884.1(1)|neighbour_genes:RNA pseudouridine sy..,carbamoyl phosphate ..|
MKRYLILEDGSSYAGDGIGAMITATGELAIQTSNYGYQEVLTDPSNAGKIIVFTTPMIGSNGINAVDYES
IQPSVRGVIANDIALNITDNDTFQSLGDFLQEKKVPAIFNVDTRALVRKLQNLGPLKASIMDTNDEHAFD
QIRALVLPKNKSSLVSTKNAYAAPNVGKTIAIIDLGLKHSMLRELSLRQVNANVLPYNATVRDIKTLRPD
GIIISNGPSQAKEVLPYLRQILDEYLGKLPILGVGLGFLAISAYLDLSLVDLPQYQNGTNFPVIRQSSGQ
IWQTAMNIGQLVLPDDTAVTFNEEYFDLHNELLAGFSNDKLQLLAVAFNPEGAPGTEDAQVIFDDFLKLV
K

>ID:WP_003622887.1 |[Lactobacillus delbrueckii subsp. bulgaricus 2038]|2038|RNA pseudouridine sy..|915|NC_017469(1872918):896356-897270:1 ^GI:489718771^ Lactobacillus delbrueckii subsp. bulgaricus 2038, complete genome.|neighbours:ID:WP_003619678.1(1),ID:WP_003619682.1(1)|neighbour_genes:signal peptidase II,carbamoyl-phosphate ..|
MNREYELTAEESGQRLDKYLAGEMTDLSRSRIKELVQAGEILVNGKKSKVSYKVQKDDLIQVIVLPLEPL
KLEAENIPLDIVYEDKDVIVVNKPQGMVVHPAAGHPSHTLVNALLYHTRDLADSPEGFRPGIVHRIDKDT
SGLLMVAKNAAARESLEKQLAAKSNKRQYLAIVHGNFAEEEGTIDAPIGRNPKDRKQMAVVEKGKSAVTH
FKVLEQYQGYSLVECQLETGRTHQIRVHMAYIGHPLAGDPLYGPRKTLPGHGQFLHAKTLGFEQPSTGEW
LEFSVQPPEIFQQTVADLRKKRVK

>ID:WP_003619678.1 |[Lactobacillus delbrueckii subsp. bulgaricus 2038]|2038|signal peptidase II|453|NC_017469(1872918):895902-896354:1 ^GI:489715553^ Lactobacillus delbrueckii subsp. bulgaricus 2038, complete genome.|neighbours:ID:WP_003619676.1(1),ID:WP_003622887.1(1)|neighbour_genes:formate--tetrahydrof..,RNA pseudouridine sy..|
MQIVGLVIAALIAAADQALKYYIVTNYRLGEVHDVMPGLFSFTYIQNNGAAWNILSGKMWFFYVVSAVAI
AVVLYYYFNKNYSHWMFKSGLVLVLGGIIGNLIDRLHLKYVIDMIQLNFVQFNIFNLADAAITVGVILIF
SYLLFIERED

>ID:WP_003619676.1 |[Lactobacillus delbrueckii subsp. bulgaricus 2038]|2038|formate--tetrahydrof..|1680|NC_017469(1872918):894211-895890:1 ^GI:489715551^ Lactobacillus delbrueckii subsp. bulgaricus 2038, complete genome.|neighbours:ID:WP_003622885.1(1),ID:WP_003619678.1(1)|neighbour_genes:hypothetical protein,signal peptidase II|
MVKSDIEIAQAAEELPITDVAAKLGLTSQDLEPYGYDKAKVNWQAIKRSEENGHLGKLILVTSISPTPAG
EGKSTMTIGIGDAINNQLGKKTVIALREPSMGPVFGMKGGAAGGGYAQVIPMEDINLHFTGDMHALTSAI
DNLSALVDNYIYQGNELGLDPEKIVIKRGLDVNDRTLRKVTIGQGSKFNGVERPASFQLTVGHELMAILC
LSKDIADLKERIGKVLVGYTYEDEPVFVKDLGFQGAIAALLSTALKPNLVQTLEHTPAFVHGGPFANIAH
GNNSILSTNLALHLSDYVLSEAGFGSDLGGQKFLDFVSTKLEKKPDAAVVVATVRALKYQAEKSTDHLKE
ENLDSLKEGFANLDRHMNNVRSYNIPVLVVINKFPTDTEAELDLLKSLIEEQGFPCEIVTAHDEGSKGAK
AAAEKIVELADKSDYEIKRSYDLDDDLETKIEKVAKRIYHAADVEYTDKAKDQLVKLKKMGKDKLPVIIA
KTQYSFTDNVKELGAPTGFTLHVKGLSLRNGAGFVVVSTGHILDMPGLPKHPAALDIDVDETGKISGLF

>ID:WP_003619668.1 |[Lactobacillus delbrueckii subsp. bulgaricus 2038]|2038|RNA methyltransferas..|1125|NC_017469(1872918):891337-892461:1 ^GI:489715543^ Lactobacillus delbrueckii subsp. bulgaricus 2038, complete genome.|neighbours:ID:WP_003619666.1(1),ID:WP_014564881.1(1)|neighbour_genes:DivIVA domain-contai..,serine/threonine pro..|
MEEYQLYTTMGAGFESVVAKELQSLGYETTTENGRVFFKGGQKDIVRCNLWLRTADRVKILLKEFTAKDF
STLYDETYAYDWAMLLPVDAAFPVKGRSVRSKLHSEPDVQSIVKKAIVDKMAAQYHRRGKLPESGSLYQL
DVHIYKDTVRLSLDTTGSSLFKRGYRIEHGGAPLKENFAASLIKLTPYDGTHPFIDPMCGSGTLPIEAAL
IARNIAPGTWRKFAFDYFDWFDPSLHEELLEEAKSQVKPAEAPIWASDIDQSILEVAKLNAHNAGVLQDI
RFKQVAVKDFTTDLENGVIVSNPPYGKRLKDKQGAEELYRQMGEVLRPLTSFSQYYLTADPDFEKCFGQK
ASKKRKLYNGNLRADYYQFWAKRK

>ID:WP_003619666.1 |[Lactobacillus delbrueckii subsp. bulgaricus 2038]|2038|DivIVA domain-contai..|465|NC_017469(1872918):890356-890820:1 ^GI:489715541^ Lactobacillus delbrueckii subsp. bulgaricus 2038, complete genome.|neighbours:ID:WP_014564880.1(1),ID:WP_003619668.1(1)|neighbour_genes:hypothetical protein,RNA methyltransferas..|
MADLNDIKLSAQDILKKKFRNKVKGYDPDEVDSYLDQIISDYETFQDIIEDLYGRIGELQGQVIDAEKQV
KQEEQAVKEIPAAVPASATTESKEEDVKTYVPSSQRQRADFSLDNSSTSGEISTNMAIIQRLSTLERKVY
NLEQRVYGIQDLQK

>ID:WP_014564880.1 |[Lactobacillus delbrueckii subsp. bulgaricus 2038]|2038|hypothetical protein|561|NC_017469(1872918):889720-890280:1 ^GI:504377778^ Lactobacillus delbrueckii subsp. bulgaricus 2038, complete genome.|neighbours:ID:WP_011543875.1(-1),ID:WP_003619666.1(1)|neighbour_genes:recU,DivIVA domain-contai..|
MQRIWISGYRGYELGTFGDKDPKITVIKYAIKQCLTNLLEEGQLDWVITGANLGVEQWSAEVALELRQDY
NLRLAVMLPYLDFGSRWSENNQLKLQNLKNQADFWSATSKGPYQGGRQFREYQQFMFQHTDRALLVYDPE
YPGKSKYDYEMIEKYLEKRDDYQLDLVDYYDLEQAARDYEENQREW

>ID:WP_003624668.1 |[Lactobacillus delbrueckii subsp. bulgaricus 2038]|2038|hypothetical protein|636|NC_017469(1872918):1752590-1753225:1 ^GI:489720552^ Lactobacillus delbrueckii subsp. bulgaricus 2038, complete genome.|neighbours:ID:WP_014565389.1(-1),ID:WP_003624667.1(1)|neighbour_genes:hypothetical protein,hypothetical protein|
MINPDFAIILNFNPTGANVNADALVRRARDIGARAVSGREELKAACEKYTIAYLPDQAGQHYKADEVVDA
LLAARKAGQALVVDVDGEDEADQAALDALNAWMHKFGHAVNEGQESDLSADAAEAFVLTNRHAPYQAYLF
LKAPYPAEVKVTGLTEAPNRIEWIDGREECEFVFENGVLTVQLKKQESPFAWQLVRIQGHRPEDDIAETK
F

>ID:WP_014565389.1 |[Lactobacillus delbrueckii subsp. bulgaricus 2038]|2038|hypothetical protein|726|NC_017469(1872918):1751800-1752525:-1 ^GI:504378287^ Lactobacillus delbrueckii subsp. bulgaricus 2038, complete genome.|neighbours:ID:WP_014565387.1(-1),ID:WP_003624668.1(1)|neighbour_genes:2-hydroxy-acid oxida..,hypothetical protein|
MKIVISPAKKMQTDGGFLPKSQPVFLDQAEELWSYLRSLDQAGLEKVWRANAKITEEARQMLAADLTQPQ
LPALFAYSGLQYQYLAADVLDQAGLDYLDQHLRVLSGLYGSLRPFDGIVPYRLEMKSPLPAFKYKSLYEF
WGEKVYQELYQDDSVVLNLASKEYSHLLTPFLKEGDRLLEVVFQEEKNGKWRTQATHAKMARGRLVRWLA
EGGRDLSDLPGFTDFGYAFAPDPKSTADRPG

>ID:WP_014565386.1 |[Lactobacillus delbrueckii subsp. bulgaricus 2038]|2038|TetR family transcri..|504|NC_017469(1872918):1749593-1750096:-1 ^GI:504378284^ Lactobacillus delbrueckii subsp. bulgaricus 2038, complete genome.|neighbours:ID:WP_014565385.1(-1),ID:WP_003624671.1(-1)|neighbour_genes:ABC transporter perm..,2-hydroxy-acid oxida..|
MVKATFENLSKDKQDRVTEALLKEFSAHTLASAQVARIVKEAGIARGAFYKYFEDLTDAYQYLFKLVMRD
LHTGLTGRMGADELYQMTKDFVTKATGSQYYDLIRLHYAANEALLPSNKPKQMPTCAWAAMVLSHEAIKE
ALLDPDKADFYLDREHEALEKLFSQHK

>ID:WP_014565385.1 |[Lactobacillus delbrueckii subsp. bulgaricus 2038]|2038|ABC transporter perm..|1059|NC_017469(1872918):1748492-1749550:-1 ^GI:504378283^ Lactobacillus delbrueckii subsp. bulgaricus 2038, complete genome.|neighbours:ID:WP_003624674.1(-1),ID:WP_014565386.1(-1)|neighbour_genes:peptide ABC transpor..,TetR family transcri..|
MFLALKEIKHEKMRYGLIVFMIFLIAYMILATWGLAYGLARENTVALEGWQTKSVVLNKNANLFMNSSIL
TKDDLKKIDLTDKEAVVGELQVVAKKKGKTGINAQYMGVKKGEFIYKDQDVIAGRRAKSKYEVTADSSFK
DKGYKLGDKVTLNGSDHKYTIVGFVKDAKINIEPIMYGFLPAWKELKNVAPGIEASGIISQRKLSVKGKN
FKAYGIKEFTQKLPGHSEQNLTFELMIAFMFIISLAIVAVFLYILTIQKLPNYAVLRAQGVPAKTLIWAT
VSQSLLLVTSALVLALLAIWGTAAAIPASVPMAFTPGIFLATIGGMLVMALLGGLNPVRTILKIDPVQAI
GG

>ID:WP_003624674.1 |[Lactobacillus delbrueckii subsp. bulgaricus 2038]|2038|peptide ABC transpor..|675|NC_017469(1872918):1747816-1748490:-1 ^GI:489720558^ Lactobacillus delbrueckii subsp. bulgaricus 2038, complete genome.|neighbours:ID:WP_003613215.1(-1),ID:WP_014565385.1(-1)|neighbour_genes:FMN-binding protein,ABC transporter perm..|
MAAIEIKNVKKVYGQGDAATVALKGVDFSADTGNVVLLMGPSGAGKSTLLTIMGALQTATSGKVEIDGQD
ISRLKEKDRSRLRLNKLGFILQAYNLVPYLTVKEQFQLVDKVKKTGNLRQEELKDLLADLGIENLVKKYP
ENLSGGQKQRVAIARAMYANPKILLADEPTASLDSERVEEVGRLFKKLAKDDGKAIILVTHDPRLEKYAD
HIYDMMDGQLTQRK

>ID:WP_014565378.1 |[Lactobacillus delbrueckii subsp. bulgaricus 2038]|2038|dipeptidase|1401|NC_017469(1872918):1739913-1741313:1 ^GI:504378276^ Lactobacillus delbrueckii subsp. bulgaricus 2038, complete genome.|neighbours:ID:WP_049821281.1(-1),ID:WP_014565380.1(-1)|neighbour_genes:TetR family transcri..,ABC transporter ATP-..|
MTTHGRSSCTSILIGKKASLDGSVIIGRNEDSRTAWPKHLAFHQRQAGAKTFKSHDNKFTIDLPEEAFAY
SSTPEWTKKYGLFEEDGINEHHVAMSATESAYANERVLAIDPFDAEKGLLEEAMVTIVLPYVKTAQEGVK
RLGEIVEKYGAAESNGILFADRDEAWYLEIGSGHHWVAQRIPDDSYTVVANQLSIQEIDFKDPANFLYSA
GLQEFVYEHQLWPKEAKFNWREIFGTRSESDLHYNTPRVWYGQKLLTPSVKQEPQSFDLPFIQKADRPLS
IQDAQTVLASHYSNTEYDLTNPKNAGQATFRPIGVATTQESHLLQLKGEDMYHWLAMGVTAQSVYIPFFP
QGTKVPYMWGNGKVDYSPNSAYWIFKLAGVLVDRNWGKYGKELTNAQTEAKEKVLRLRYEYDQKLHADPS
QATAIADEANAKMAKTVTDIYNKLISSLITQQTGDSPLSFQMDPNL

>ID:WP_049821281.1 |[Lactobacillus delbrueckii subsp. bulgaricus 2038]|2038|TetR family transcri..|549|NC_017469(1872918):1739090-1739638:-1 ^GI:908689506^ Lactobacillus delbrueckii subsp. bulgaricus 2038, complete genome.|neighbours:ID:WP_003621104.1(-1),ID:WP_014565378.1(1)|neighbour_genes:FMN reductase,dipeptidase|
MMARRKEIDRERILDIAYKKALTDGIENLTARSIAQTGHFSTQPIYLEFKNMDGLRKEVLKRVSRTLRDE
ILQKKFIGEPLYDVDLSYLQFARDHRSLFSAIFVNGEFGDDLIRDTLMDLGHTKLREQYQRDLDPELEKW
LIALNWIIVNGLAVMLVDGLIDYDQDNFVRIIKRQLESLFDR

>ID:WP_003621104.1 |[Lactobacillus delbrueckii subsp. bulgaricus 2038]|2038|FMN reductase|540|NC_017469(1872918):1738423-1738962:-1 ^GI:489716987^ Lactobacillus delbrueckii subsp. bulgaricus 2038, complete genome.|neighbours:ID:WP_003621107.1(-1),ID:WP_049821281.1(-1)|neighbour_genes:FMN reductase,TetR family transcri..|
MKVLALNGSNADKSYNEMLLKFIAKHFADKYDFEFATVKGLPMFKEGQEDPADVAKLSDQVAAADLVLIG
SPERQHSVTSALKSALEWLSTNTHPFNGKPVVIVSTSPLAQGGARSQTKLKTILASPGLHPVVFNDDEFM
MGGAATAFDENGDLKIPGTVDFLEHFFDEVDAWYAQITK

>ID:WP_003621107.1 |[Lactobacillus delbrueckii subsp. bulgaricus 2038]|2038|FMN reductase|549|NC_017469(1872918):1737858-1738406:-1 ^GI:489716990^ Lactobacillus delbrueckii subsp. bulgaricus 2038, complete genome.|neighbours:ID:WP_014565376.1(-1),ID:WP_003621104.1(-1)|neighbour_genes:protein-tyrosine-pho..,FMN reductase|
MKLLAIVGTNADFSFNRLLCQFIAKRFGDKAEIEVAEIGDLPAFYKEGQADARVAAWREKVDQADGLIIA
TPEYDHAIPAALKSALEWLGSHAGSKVMAYKPVCVVGVSLGVQGSSRAQEDAREILLSPDMTANVLPGNE
LLIGQAYSSFDKESGDLVDEASIAQLDKVMEAFFAFVAQAKK

>ID:WP_014565376.1 |[Lactobacillus delbrueckii subsp. bulgaricus 2038]|2038|protein-tyrosine-pho..|783|NC_017469(1872918):1736923-1737705:-1 ^GI:504378274^ Lactobacillus delbrueckii subsp. bulgaricus 2038, complete genome.|neighbours:ID:WP_011544305.1(-1),ID:WP_003621107.1(-1)|neighbour_genes:thiamine biosynthesi..,FMN reductase|
MAGELLPLKTVRNPRDLGGYTGFAGRKIKAGLLLRTGTVAAISEEDGNYLRARGVKTIIDLRSPQECRKR
PDKKLAGIQNVNIPVNSRDQTKAEASLAELARQYGLDPLAGFRHMVESYRLMVTEEHAQAAFGQVLAYLA
ETEGGTIYHCSEGKDRTGLVTVFLLTVLGVDPETIRQDYLLSAPYLNGYRAKRDKEARENGESLVQRANL
RSLGTVNNEYLDSALITIDQEYGGMEAFLTRQLGVTPVLRDQLRAKYLEE

>ID:WP_003621111.1 |[Lactobacillus delbrueckii subsp. bulgaricus 2038]|2038|ribosomal RNA small ..|720|NC_017469(1872918):1734499-1735218:-1 ^GI:489716994^ Lactobacillus delbrueckii subsp. bulgaricus 2038, complete genome.|neighbours:ID:WP_014565375.1(-1),ID:WP_003621110.1(1)|neighbour_genes:nucleoid occlusion p..,hypothetical protein|
MNPELFAETLSKYNFKLSPVQEQQFKTYFKELVRVNEHVNLTRITDEDEVYLKHFYDSVTPLLLWPEVFA
EGAKLCDVGAGAGFPSLPIKILRPDLEVTIVDSLGKRLNFLSDLLEKLGIEGVNLVHGRAEDVGQNPDYR
EKFDLVTARAVARMSVLSEYCLPLAKVGGKFLALKGPRADEELEDAKSALEKLGGEVVFTRVITLPGSAE
VRTLVLVDKVKATPGKYPRQAGTPNRKPL

>ID:WP_014565375.1 |[Lactobacillus delbrueckii subsp. bulgaricus 2038]|2038|nucleoid occlusion p..|825|NC_017469(1872918):1733656-1734480:-1 ^GI:504378273^ Lactobacillus delbrueckii subsp. bulgaricus 2038, complete genome.|neighbours:ID:WP_003621113.1(-1),ID:WP_003621111.1(-1)|neighbour_genes:sporulation initiati..,ribosomal RNA small ..|
MAFGFFHRNEIPQNKQVQDLPVAEIHPNRYQPRRTFSDDSIQQLAQTLQEEGLLQPIIVRQDQGGYEIIA
GERRFRAAKSLGWEKIPAIVNNLDDQQTASLALIENLQRENLNPIDEAQAYEQLMQLNDLTQTQLAQDIG
KSQSYVANKLRLLKLAEPVQEYLAKGGLSARHGRAILGLSEEDQVKLAEEIVEKGLSVKETEERAAKLAN
PKPAVKKKAVVRYGRDMQLQINTIKQAVKLAKESGVKVKVTEAKSPDEYQITIVMKNQRKKKED

>ID:WP_003621113.1 |[Lactobacillus delbrueckii subsp. bulgaricus 2038]|2038|sporulation initiati..|780|NC_017469(1872918):1732875-1733654:-1 ^GI:489716996^ Lactobacillus delbrueckii subsp. bulgaricus 2038, complete genome.|neighbours:ID:WP_003621114.1(-1),ID:WP_014565375.1(-1)|neighbour_genes:chromosome partition..,nucleoid occlusion p..|
MGSVIAVANQKGGVGKTTTTINLAASIAKRGYKVLIVDIDPQGNATSGLGIEKSTIEYDIYNVLIDEIPI
ASAIKPTSSKKLDIVPATINLAGAETELISMMARETRLKGAIEDLGDKYDFVFIDCPPSLGQLSINAFTA
SQSILIPVQSEYYAMEGLSQLLNTIRLVQKHFNKDLGVEGVLLTMLDARTNLGADVVQQVKEYFGDRVYK
TIIPRITKLAEAPSYGEAITEYAPSSRGAKVYDDLAKEVLKAHGKRLKK

>ID:WP_003621114.1 |[Lactobacillus delbrueckii subsp. bulgaricus 2038]|2038|chromosome partition..|891|NC_017469(1872918):1732007-1732897:-1 ^GI:489716997^ Lactobacillus delbrueckii subsp. bulgaricus 2038, complete genome.|neighbours:ID:WP_003621115.1(-1),ID:WP_003621113.1(-1)|neighbour_genes:hypothetical protein,sporulation initiati..|
MARDSRNKKQEKKKGGLGRGLGALFEEEPQVKPAEEIEDLPLAEVRPNPYQPRKNFDEKKLAELAESIKE
NGVLQPIIVRRSVGGYEIIAGERRCRASELAGQATIPAIIRQFDESQMMEVAILENLQREDLTPLEEAQA
YEMLQKNLGLTQEEVSKKMGKSRPYITNYLRLLTLPQKTKGLLQRGELSMGQARTLLGLKDKDRIDELAK
RVVKEGMPVRKVEALVAKMNERGQKKKKNAGKSAFVRASESQLAAKFGSPVSITENKTGKGHLSIDFASP
DELNRILDLLGVNLDD

>ID:WP_003621115.1 |[Lactobacillus delbrueckii subsp. bulgaricus 2038]|2038|hypothetical protein|264|NC_017469(1872918):1731751-1732014:-1 ^GI:489716998^ Lactobacillus delbrueckii subsp. bulgaricus 2038, complete genome.|neighbours:ID:WP_003621116.1(-1),ID:WP_003621114.1(-1)|neighbour_genes:GTP-binding protein ..,chromosome partition..|
MTKNITFDLADTVEMKKPHACQTNNWEVLRLGADIRLKCMGCGHVIMMPRADFNKKVKKLLAKSNDPVNL
KNDFYVAKEDIARPNFG

>ID:WP_003621116.1 |[Lactobacillus delbrueckii subsp. bulgaricus 2038]|2038|GTP-binding protein ..|1101|NC_017469(1872918):1730574-1731674:-1 ^GI:489716999^ Lactobacillus delbrueckii subsp. bulgaricus 2038, complete genome.|neighbours:ID:WP_014565374.1(-1),ID:WP_003621115.1(-1)|neighbour_genes:membrane protein,hypothetical protein|
MALTAGIVGLPNVGKSTLFNAITKAGAEMANYPFATIEPNVGMVEVPDKRLARIQELIPAKKVVHTTFEF
TDIAGLVKGASKGEGLGNKFLENIRQTDAIVHVVRAFDDENITSVSGKVDPEEDIDTINLELIYADLDSV
DRRIGKVQKMAQQKDKEAMAEYNVLQKIKPVLEAGDPVRSIKFTDDEAKIVKGLFLLTSKPVIYVANIAE
ESMADPESDKYYQIVKAHADKEGAGCLGISAAIEEEIAGLDDEEKEEMLAAEGVEESGLDRLIRAAYHLL
GLRTFFTAGGKETRAWTFHQGMKAPQVAGVIHSDFERGFIRAEVVSFEDLDKYESMQKIKEAGRVRLEGK
EYEVQDGDIIEFRFNV

>ID:WP_014565374.1 |[Lactobacillus delbrueckii subsp. bulgaricus 2038]|2038|membrane protein|771|NC_017469(1872918):1729789-1730559:-1 ^GI:504378272^ Lactobacillus delbrueckii subsp. bulgaricus 2038, complete genome.|neighbours:ID:WP_014565373.1(-1),ID:WP_003621116.1(-1)|neighbour_genes:multidrug ABC transp..,GTP-binding protein ..|
MSEEKQVKNASQAELQKQGQAEAKTESIKQENPEELRGKLSNKNKDYIYRLKKELVAGGMSEGDADAQID
GLLPEIYDAQIKGQPANVLFGAAPKMKASQILHPVVKPERVSDKLVALDGALFYTAMLTVLFGVLQLFTD
NSKSTSSGSGILTLIVMGLSMGWYFTKYNTWMQPDPKTDKQAWGKVIWGLLGSLLIIMLIVFVLSIPALS
VINPVLPGWADILVAAAAYGIRWLVRRHYGIEGTSLSPDKLTMKKK

>ID:WP_003621121.1 |[Lactobacillus delbrueckii subsp. bulgaricus 2038]|2038|ABC transporter|1845|NC_017469(1872918):1726069-1727913:-1 ^GI:489717004^ Lactobacillus delbrueckii subsp. bulgaricus 2038, complete genome.|neighbours:ID:WP_014565372.1(-1),ID:WP_014565373.1(-1)|neighbour_genes:DNA-binding response..,multidrug ABC transp..|
MTKKQAQQPSQMQTLTRLLKYVYRVSPAALIVSLVSVIISAAASVVGSLFIEQVIDRYITPMLKQKSPDF
GPLAHAVLLMAGVYAIGLVANYLFTLLMMVLSQQVQKQIRNEMFTHMQRLPIAFFDQNEYGDIMSRYTND
IDTLMQMISQALPMFANSVFSVVFVLAGMFYLSWQLTLVSLVVVLLSLGVVRYLTGKSSYYFDQQQKTVG
TVNGYNEEMLNGLKVIKVFSHEPEAKADFDRYNDQLRIASGKANTYATILFPIMGNIGNLLYVLIALLGG
AAILAGNIPLTLGALASFMQLSKAFIMPIAQISQQLNAIVLAIAGARRIFQVLDEKVEVDDGQVTIEEKP
GVKNAWQWKLPTENGFKYVPVKGHIVFDHVSFGYVPGKQILHDISLEAKPGMKVALVGETGAGKTTISSM
INRFYEINSGTITYDGIDIKDIKKDDLRKSVSIVLQETHMFTGNIMENIRFGRPDASDDDVYQAARLARA
DEFIHDLDDGYETVIDGGGSDLSQGQLQLLSIARAMIADNPVMILDEATSSIDTRTERLVQAGMDNLLAG
RTSFVIAHRLSTIVNSDLIIVLDHGRVLEAGNHDQLLAKQGYYYELYTGKKEIQ

>ID:WP_014565372.1 |[Lactobacillus delbrueckii subsp. bulgaricus 2038]|2038|DNA-binding response..|687|NC_017469(1872918):1725254-1725940:-1 ^GI:504378270^ Lactobacillus delbrueckii subsp. bulgaricus 2038, complete genome.|neighbours:ID:WP_003621126.1(-1),ID:WP_003621121.1(-1)|neighbour_genes:two-component sensor..,ABC transporter|
MKILVVDDDHEIVELLSIYLKNEGYEPIAAYNGKEALTRLSTTPDIALMILDVMMPNMSGIDVVKEVRKD
SDIPIIIVSAKTGDMDKIQGLITGADDYVSKPFNPLEVMARVRSLLRRSQKQVKGEEPDVLEVGPLIINK
DSHEVKTVEGKEIQLTALEFGILYLLASHPNRVFSADEIFERVWQQESIVSAKTVMVHVSHLRDKIHKAT
DGEEVIKTVWGVGYKVEA

>ID:WP_003621126.1 |[Lactobacillus delbrueckii subsp. bulgaricus 2038]|2038|two-component sensor..|1209|NC_017469(1872918):1724056-1725264:-1 ^GI:489717009^ Lactobacillus delbrueckii subsp. bulgaricus 2038, complete genome.|neighbours:ID:WP_003621127.1(-1),ID:WP_014565372.1(-1)|neighbour_genes:UDP-N-acetylmuramyl-..,DNA-binding response..|
MKLEQDKEKQVVQGKRPRVKLTAAEKSELFAEGVVTVIIMLLLNMSVIILYHLAVLQDKSLVNGIYFLKK
TMTIGPGYHIWSWERIGIILMGIADVIVLYWRLIRRYHQMQLRHIISELHYIANGHFDHRISFSVNNDMQ
KVIDSINSLVDSTVGAINEEKAIEQSKDELITNVSHDIRTPLTSIIGYLGLLKNGAVTSQEDMLKYINIA
YDKAEQMKSLANDLFEYTTLKSTKTKLNVTPINIKGMMEQVAAGFELEAEKKGIAFSVKARPDDLIVNAD
VEKLVRVYNNLISNALKYAAGASRINLVANLINHEQVELRVENNGEPIPKDKLKKIFDRFYRVESSRNTK
TGGTGLGLSIVQGGVELHGGTIRCESNKDWTSFIILLPRDPQANNFALRPVV

>ID:WP_003621127.1 |[Lactobacillus delbrueckii subsp. bulgaricus 2038]|2038|UDP-N-acetylmuramyl-..|1551|NC_017469(1872918):1722469-1724019:-1 ^GI:489717010^ Lactobacillus delbrueckii subsp. bulgaricus 2038, complete genome.|neighbours:ID:WP_003613284.1(-1),ID:WP_003621126.1(-1)|neighbour_genes:aspartate racemase,two-component sensor..|
MNISLNTCILILKEHHLLKSSAVQDTVQTIMEAVSYDSRDVQNNSLFFCKGAGFRPTYLTMAKENGAIAY
VAEQPYPEGTGMHALIVRNVSKAMALLSAAFYSFPQDDLFLVGFTGTKGKTTSAYFLKGMLDQLNGGRTA
LLSSVDNILGPAPEDTFKSSLTTPESLDLFRDMRRAVDNGMTHMVMEVSSQAYKKSRVFGLTYDLGFFLN
ISPDHIGVNEHPNFEDYLHCKLQLLVNSRKCIINAETDRFADVYAAATTTTNPDSIYLFARDGFENPDLK
KPIDFRYKSVETDLAETKFTLTTASSKAHKLPISGEYTLQMIGDFNETNATGAIIGAGLAGMSYEDCAKG
IRHVTIPGRMETVTTQKHGLIVVDYAHNKASMLALMRFMRREFTTPRVIVVVGAPGDKGISRRPGFSESL
TAEADKAYLTTDDPGFENAQDICEEIDAGIDHSKCETVIELDREKAIKEAISEAGPDDVVLLCGKGADAF
QKIRGVDTPYAGDIVIARQVIQELEK

>ID:WP_003613284.1 |[Lactobacillus delbrueckii subsp. bulgaricus 2038]|2038|aspartate racemase|750|NC_017469(1872918):1721706-1722455:-1 ^GI:489709147^ Lactobacillus delbrueckii subsp. bulgaricus 2038, complete genome.|neighbours:ID:WP_014565371.1(-1),ID:WP_003621127.1(-1)|neighbour_genes:DeoR family transcri..,UDP-N-acetylmuramyl-..|
MKHFFSIIGGMGTIATESYVRLINHRVKISKDQDYLNYILVNDAQVPDRTAYIKDHSQPNFFNALKEDVL
GQAKLGPDFMVMPCNTAHYFYDDLAALTDIPFLHMMRIAVHQYVDQFPNSPKIGLIATEGSIYDHLYEDE
IHRVGREVEFGGPEIQPMVTELIYRDIKEKGIVDKELYHEILRKMHDEYGCDVILLGCTELSLAQEQAPD
HPYQVIDPQSIIADVSIELALAIRNGQDPRQACQKYLYD

>ID:WP_003613184.1 |[Lactobacillus delbrueckii subsp. bulgaricus 2038]|2038|1-phosphofructokinas..|915|NC_017469(1872918):1719881-1720795:-1 ^GI:489709047^ Lactobacillus delbrueckii subsp. bulgaricus 2038, complete genome.|neighbours:ID:WP_014565370.1(-1),ID:WP_014565371.1(-1)|neighbour_genes:PTS fructose transpo..,DeoR family transcri..|
MIYTVTVNPALDYVLQLPEVKDGETNRSSDTQFLAGGKGINVSQILNQLGVDNTAWGFVGGFTGEELIRQ
LNVKKISSDFVRISDDTRVNVKIHAQEETEINAAGPDITDQEVAAFKSRLDDLEAGDVVVLSGSLAPSLP
TDFYESLLPLIREKGAEFVVDTTGEALLRTLKFNPLVIKPNHHELADLFDTSFSSTADMLEAAKKLQKLG
AQNVMISMAGEGAYLVTADHVYHANAATGTAVNSVGAGDSMIAGFVGTWFEKHDAAEGLRVGSACGGATA
FTEDIAIKSQIDAVLPQIKIDVVE

>ID:WP_014565369.1 |[Lactobacillus delbrueckii subsp. bulgaricus 2038]|2038|haloacid dehalogenas..|801|NC_017469(1872918):1716796-1717596:-1 ^GI:504378267^ Lactobacillus delbrueckii subsp. bulgaricus 2038, complete genome.|neighbours:ID:WP_014565368.1(-1),ID:WP_014565370.1(-1)|neighbour_genes:ABC transporter ATP-..,PTS fructose transpo..|
MIKLIATDMDGTWLNSKKEYDLDKFKQIVDLAREKGVKFVIASGNQYENLVTRFPKEYLSQLYFVAENGA
YVLKGREILNIVDLNSDELATIHEIKEKYGQDHPTVLAGVNSAYTLQSYGEEFYNYLHLFYQELKAVDDY
ESVKDRIFKFTVVTGESESSAFAQQLKREFPSLDMVAGSDSAVDISKLGMNKAVGLKLLGKRYGIPADEM
VAFGDGGNDVAMLQYVGQSYATATALPEAKRAANGIIGSSDESAVQDRVLDLLKKL

>ID:WP_014565368.1 |[Lactobacillus delbrueckii subsp. bulgaricus 2038]|2038|ABC transporter ATP-..|654|NC_017469(1872918):1716117-1716770:-1 ^GI:504378266^ Lactobacillus delbrueckii subsp. bulgaricus 2038, complete genome.|neighbours:ID:WP_003621140.1(-1),ID:WP_014565369.1(-1)|neighbour_genes:ABC transporter,haloacid dehalogenas..|
MSKALQVVDLSMKFDDQEIFKKLNFSLETGSMTALLGPNGAGKTTLVRILIGMLSPSHGYFELADDVKVG
YVPQFRNIDPDYPLSIKSFIELNTPFWKSQKVKDQVNHILQETHLKGLADTRMGEASGGQKQRAYLAQAL
LDQPNFIILDEATASLDPKAKEELMSLIAHINHEHKMTVLFVTHDIPLAKRYMKDYLYLSDGTVSQGKME
DFKENFN

>ID:WP_003621140.1 |[Lactobacillus delbrueckii subsp. bulgaricus 2038]|2038|ABC transporter|798|NC_017469(1872918):1715320-1716117:-1 ^GI:489717023^ Lactobacillus delbrueckii subsp. bulgaricus 2038, complete genome.|neighbours:ID:WP_003624726.1(1),ID:WP_014565368.1(-1)|neighbour_genes:oligoendopeptidase F,ABC transporter ATP-..|
MFAYEFMRNAFWAATFIAITCGVVGVYVVARNFSFLAHTLSEIGFAGAAFAILMGLKPLTGMLIFALLGS
IGVGELSMQTEQKESSISAISAFFVGLGILFLSLSSSASSYATNILFGSIIGVSRSSVYQLVGLSVVVLL
IIFAIQRPLNYDSFDHIGAAAHHINTGFVGVVFLVALAMAVSIGSQVVGSMLVFVLLTMPSSTARYLGKS
IPSMLAWSVGLALLGVWAGLCLGYITNWPVTFFISVIEVTAYLLVYFTQARKKRA

>ID:WP_014564443.1 |[Lactobacillus delbrueckii subsp. bulgaricus 2038]|2038|iron export ABC tran..|768|NC_017469(1872918):23086-23853:1 ^GI:504377341^ Lactobacillus delbrueckii subsp. bulgaricus 2038, complete genome.|neighbours:ID:WP_003622090.1(1),ID:WP_041814250.1(1)|neighbour_genes:putrescine/spermidin..,membrane protein|
MKAIAVSDLSLILSFALVLVPVAISWKEKLGLTRDIFYSVGRAIVQLVIVGYVLKFIMQVNNALLTLLMT
LFIIFNAAWNANKRDPNPNRQLWQSIMALLIGTYITLGVLLLTQTVKLKPMQIIPITGMIASNEMVAMGL
CYKVLATGFHDQRQQILEKIALGADVKTASMTILRRSIKTAMQPTIDSAKTVGLVNLPGMMSGLIFAGVD
PVYAIKYQIMVTFMLLSATGLGAVIAGYLSYRNYFNKRSQLREEQ

>ID:WP_014564447.1 |[Lactobacillus delbrueckii subsp. bulgaricus 2038]|2038|helicase|2766|NC_017469(1872918):28407-31172:-1 ^GI:504377345^ Lactobacillus delbrueckii subsp. bulgaricus 2038, complete genome.|neighbours:ID:WP_003622076.1(1),ID:WP_014564448.1(1)|neighbour_genes:membrane protein,membrane protein|
MELSPLSPPRLVSNQQENIWQTLRRQLLTCQSFTWAVAFITADMLPPFKLVMEDLQASGIRGTIITGTYL
AFNQPRVFAELLKISNLTVRIADGPFHAKGYLFDHGDWQTAVIGSANFTRSALLANQEWCLKVDSQTDST
LPRQLAAALADLTGKSQPLTYTWLADYEKSWQPPAKPVLHVKQEKIVPNQMQAAALENLQALVKSGARRA
LVVSATGTGKTYLAALAVKDFAPRRFLYLVHREEIARKALETFKKVIGGKDSDFALLTGTSHQQARYTFA
TIQTVSQDQFLASQAADFYDYILIDEAHRSAAPSYQKVLNHFSPAFCLGLTATPERMDQQDIFALFDYNL
AYEIRLADALESKMLTPFHYIGIRDYEIDGQTSDDFSDLRWLGAKKRVSYLLKELDYYGYSGPRPCGLVF
CSRQEEARQLAEAFTQQGQPAQALTNQDSPAVRRQAVKDLESGRLHYLVTVDLFNEGVDIPALNQIVMLR
ATQSATVFIQQLGRGLRLYPGQDFVTVLDFIGNYQNNYLIPLALAGKKLSRDQLKYQLQTVSFAGLSTIN
FSRIASQEILASLDKVKLDSLKQLREAYADLAQQLGRAPLLLDFAKKGQVSPRLWLDNKSLPHYGAFLEK
MGQPYQLSSYESQVLSFVTKELAPGQRPHELLLLQALLPKGQISQTDFQALLKNYGAYDSPALEKSLEVI
LSLDFYDVKSGSTSQKAKYGGEPVACLKDGCWSLNPQIVQASPDFLRLFKDAVETGLFLAKEKDPAQDFT
LYAAYDRKEVCRLLNWPLDVSRPMYGYRLSGNVCPVFITYQKTDQEQRNARYDNQARGQRLAWYTRTPRH
LSSPEVQQLLRGTESGQQVTRIPVFVKRADAYGPKFYYLGSAKIDPATVREVNLKGKSAVGLDLVLPDPL
PAKIADQLFSN

>ID:WP_002880537.1 |[Lactobacillus delbrueckii subsp. bulgaricus 2038]|2038|4-oxalocrotonate tau..|189|NC_017469(1872918):34146-34334:1 ^GI:488969584^ Lactobacillus delbrueckii subsp. bulgaricus 2038, complete genome.|neighbours:ID:WP_014564450.1(1),ID:WP_011677883.1(1)|neighbour_genes:transcriptional regu..,hypothetical protein|
MPFVHIELLAGRTPEQLEKMMKDVTRVISEDTGAPKEHISVIINELGKQQLAQGGEWREPQA

>ID:WP_003623831.1 |[Lactobacillus delbrueckii subsp. bulgaricus 2038]|2038|23S rRNA (pseudourid..|480|NC_017469(1872918):109988-110467:1 ^GI:489719715^ Lactobacillus delbrueckii subsp. bulgaricus 2038, complete genome.|neighbours:ID:WP_003623832.1(1),ID:WP_011543526.1(1)|neighbour_genes:serine protease,hypothetical protein|
MNIKIVCVGKLKEKYFKDGIAEYQKRLSRFAKVEIVQVPDEKAPESLSPAQMEEVKKREGERILSKIKDK
EYVYVLAIKGKERASEEFAKELKNLGTYGHSDITFVIGGSLGTSDAVNKRANDLFSFGKLTMPHQLMRLV
LIEQIYRAFMINSGSPYHK

>ID:WP_003623832.1 |[Lactobacillus delbrueckii subsp. bulgaricus 2038]|2038|serine protease|1284|NC_017469(1872918):108213-109496:1 ^GI:489719716^ Lactobacillus delbrueckii subsp. bulgaricus 2038, complete genome.|neighbours:ID:WP_011543523.1(1),ID:WP_003623831.1(1)|neighbour_genes:MBL fold hydrolase,23S rRNA (pseudourid..|
MSEEQDKQRNTRKKENNRLLTKAAIIGVVAGILGGGIAYGGLSAANLNSNTSSSTASSSSSNTGENGSVT
TSSSGTTKVNKSKTTSGTMTSAYKKVQNAVVSVLNYKYTSSSSSSSDIYSMFGYGDSDSSDSSSSKKSLT
LYSEGSGVIYTTANGKGYIVTNNHVISGAAKVKVILASGKTIAAKVVGKDSTSDLAVLSIDSKYVTQTAS
FGDSRSLQSGQTVIAIGSPEGSEYASTVTQGIISSPSRTITYNSNQMTVIQTDAAINSGNSGGPLVNSDG
QVIGINSMKLSSSSSGDSVEGMGFAIPSNEVVTIVNQLVKKGKITRPQLGIKVAAIADLNSYYKKQLGIS
TSLKKGLYVASVTSGSAAASAGIKKGDVITAADGKTVNDVATLHSILYSHNVGDKVKITVNRNGKTMTFT
VTLQASN

>ID:WP_011543522.1 |[Lactobacillus delbrueckii subsp. bulgaricus 2038]|2038|hypothetical protein|801|NC_017469(1872918):106502-107302:1 ^GI:499862788^ Lactobacillus delbrueckii subsp. bulgaricus 2038, complete genome.|neighbours:ID:WP_014564497.1(1),ID:WP_011543523.1(1)|neighbour_genes:hypothetical protein,MBL fold hydrolase|
MDHRKIEWLFLILFCLVDIYLLIELWRAPVTLTSSTNSVTTSTSLKAEMKSDNITVPSLSIKGDSGYYLA
TRSKSDLKEAAKKLSSDVFTSYAEGDKTLYATMKTAIPLERMTVGEFKNDSNYVPHGKQYVFAKNLSSNS
SYVYVQKSQYGLVYSSLAQLVVNVRNKKITGYYQTYLTDLSSVRELQATISPLRAVTNLYTTRELADNSR
VMQVKLGYTKLTEVRGSVIFVPTWLVWIENKSSKSSCLKRVNAFSGQLLQNSTLDD

>ID:WP_041814256.1 |[Lactobacillus delbrueckii subsp. bulgaricus 2038]|2038|PAS domain-containin..|1896|NC_017469(1872918):103069-104964:1 ^GI:754200494^ Lactobacillus delbrueckii subsp. bulgaricus 2038, complete genome.|neighbours:ID:WP_003623841.1(1),ID:WP_014564497.1(1)|neighbour_genes:DNA-binding response..,hypothetical protein|
MKKDKKARKEKVKKEKTYLLKRAVSSIQTKIALIFMLLLLATIEIIGAYFTRQMEQTSINNFQTTIQLQS
IVTDQLTTQLVKNGKSADRKMNQIITDYSNDAISEIQVVDSKNVIRAVSNLSDKNRVGQLSNNGDIREVI
NSGQQKTQVTSDQKGSFMVQIVPLTSGTNIVGAVYVRASMADVFNNLRNISMMFLTASLLAVVVAAIASM
FISRAITRPIEELRQQAIQVADGDYSTQVKIYSNDELGQLGAAFNTLSTKIERSNEQSESERRRLDSVLS
HMTDGVIATDRHGNVSIMNQMAQDFLDVKAEDAVKKPISQVLGLGEDYTSQDLISNQSDMQVTVNAGTDD
EMILHASFTLIKRVTGFVSGAVCVLHDVTEQIKNEDEQRQFVSNVSHELRTPLTSVRAYIEALNEGAWKD
PEIAPQFLDVTQKETERMIRMVNDLLVLSRMDRGATKLEPEWVNFTDFVSHLLNRFDMIVEHDQGEAQSD
TKEYVIKRDLGNQALWVEIDTDQMMRVIDNIMNNAIKYSPDGGTITVRLTQNQNQILLSISDQGLGIPRK
DLGKIFDRFYRADKARSRAQGGTGLGLAIAKEIVTAHGGRIWADSREGHGSTFYIALPYEPMDEEDEWDE
V

>ID:WP_003623841.1 |[Lactobacillus delbrueckii subsp. bulgaricus 2038]|2038|DNA-binding response..|729|NC_017469(1872918):102294-103022:1 ^GI:489719725^ Lactobacillus delbrueckii subsp. bulgaricus 2038, complete genome.|neighbours:ID:WP_011543520.1(-1),ID:WP_041814256.1(1)|neighbour_genes:hypothetical protein,PAS domain-containin..|
MPKKILVVDDEKPISDIIKFNLIKEGFDVETAYDGEEAVEKVEEYNPDLLILDLMLPKKDGLEVAREVRQ
THDMPIIMVTAKGGEIDKVLGLEMGADDYVTKPFSNRELVARVKANLRRRDIVKKAVEVNQQKEKEQESN
DIQIGNLLIKPDAYLVEKNGEKIELTHREFELLYYMAQHMDQVMTREHLLQTVWGYDYFGDVRTVDVTVH
RLREKIEDNPVRPKILVTRRGVGYFVKQQTEE

>ID:WP_011543520.1 |[Lactobacillus delbrueckii subsp. bulgaricus 2038]|2038|hypothetical protein|777|NC_017469(1872918):101259-102035:-1 ^GI:499862786^ Lactobacillus delbrueckii subsp. bulgaricus 2038, complete genome.|neighbours:ID:WP_002877714.1(-1),ID:WP_003623841.1(1)|neighbour_genes:glycosyl transferase,DNA-binding response..|
MSKKTYYYHSESEDLVSSAQQDFQLPDDYQFFREGAAWQFWNGLVRSLACAFAWLYSRLFLLVKVKGKEK
LRPFKKQGYFVYGNHTQMLGDPFNPMTIVNPYHYYALAAQANWGIPFLGKYVIPAAGLPVGKNIKQSIRL
LKEVKYAYEEKQAAIVIYPEAHLWPYYTKIRPFPATSFNFPVSLKAPAFAMTTTYQPCRWRKRPKITVYI
DGPFYPDEKLGKKAAQEKLHGEIAKSMQERAKLSTCEYCSYVKIDSKN

>ID:WP_002877714.1 |[Lactobacillus delbrueckii subsp. bulgaricus 2038]|2038|glycosyl transferase|825|NC_017469(1872918):100407-101231:-1 ^GI:488966707^ Lactobacillus delbrueckii subsp. bulgaricus 2038, complete genome.|neighbours:ID:WP_014564493.1(-1),ID:WP_011543520.1(-1)|neighbour_genes:phospho-beta-glycosi..,hypothetical protein|
MNFLFCGDHNAERGVLIAVLSLLKAERGEEVHVYILTMRAKSKSRSFKPFSQHAADFIRSLIVADNPNSS
LELIDCTENFIKEPPTANMGTRFTPYAMLRLFADELPQIPDRILYLDDDVIIRRPVDQFYTQDLTGTELV
GVLDYFGRFFFHNQKKIFDYLNSGVLLLNMPEIKRTGLFKRVRHLMQVKKMFLPDQTAINKLAKEKRIAP
RKYNEQYALQDDTVIQHFTTSFRFFPYFRTQTVKPWDVKRVHSVLNLHEYDDLLNEYLQLKDQL

>ID:WP_014564493.1 |[Lactobacillus delbrueckii subsp. bulgaricus 2038]|2038|phospho-beta-glycosi..|864|NC_017469(1872918):98547-99410:-1 ^GI:504377391^ Lactobacillus delbrueckii subsp. bulgaricus 2038, complete genome.|neighbours:ID:WP_014564492.1(1),ID:WP_002877714.1(-1)|neighbour_genes:hypothetical protein,glycosyl transferase|
MIIGDKRLDVIHNIKQAANERNFTAKTEIGDPVMSSEEKLALVEGFWQKQDQTKTKFDGTVGHELLQLLT
KTISGSTKVNGLGKLKGLPKGGAIVTANHFNQVDALAVNRLAQKAHRRMDIVIEDTNLMLPGFFSYIMNN
MGSIPLTQSPNYLGREFIQHLNQAFNQNHWVLIFPEQEMWWNYRKPRKPQRGAYYFAAKCNVPVISTFVE
IQDLPKLEKQNEHFYQTRYTVHVLDVLYLDPTKTASENASRLMEEDYKLKVQAYERVYKKKLDYDFTSWD
IAGWRGE

>ID:WP_014565363.1 |[Lactobacillus delbrueckii subsp. bulgaricus 2038]|2038|LytR family transcri..|1140|NC_017469(1872918):1708761-1709900:-1 ^GI:504378261^ Lactobacillus delbrueckii subsp. bulgaricus 2038, complete genome.|neighbours:ID:WP_002879494.1(-1),ID:WP_014565364.1(1)|neighbour_genes:hypothetical protein,transposase|
MEEQHSRRQQKIFRNVTLVQAGFLKKSRRPLPTIIGLLVTFAVMIAATWGAHAYFSLHSALVSMNGNNGS
TATSARIAAKKPISILVLGVDQGLEGRNDKGNSDTIILVTVNPTTKKATMTSIPRDTLTEILGETSNTSY
YMFKVNSAYQFGGSSGSVKTVSAMLNVPINYYVEVNMKALESLVNALGGVDVNVPFSFSYDWCDFKKGKQ
HLDGRHAIAYARMRYDDPRGDYGRQLRQRQIIQAVVKKGLSVNGLVNYQKLLKVFAKYVKTNLTFGDMTS
LAINYRSAASNISSGYIQGHDATISGTSLQIASTEELQKWSNKLRKSLGLSTHTLTNQETRQNSLNETYN
GVDFSSNETITNYTIYEANSITPRSSDSW

>ID:WP_002879494.1 |[Lactobacillus delbrueckii subsp. bulgaricus 2038]|2038|hypothetical protein|378|NC_017469(1872918):1708265-1708642:-1 ^GI:488968518^ Lactobacillus delbrueckii subsp. bulgaricus 2038, complete genome.|neighbours:ID:WP_014565362.1(-1),ID:WP_014565363.1(-1)|neighbour_genes:multidrug ABC transp..,LytR family transcri..|
MKKRYYPYIYGGIAGVMTFIAMFYICRHSFALTNTQSLVWGIIGAILVFVSSSYTEYAIAEIQRISDKYH
LDEEFLSGLTKLSPSYFRVADDHLHLTAPRYLWPRILKTLQKYDHERKQAENFHL

>ID:WP_041814432.1 |[Lactobacillus delbrueckii subsp. bulgaricus 2038]|2038|membrane protein|756|NC_017469(1872918):1705897-1706652:-1 ^GI:754200701^ Lactobacillus delbrueckii subsp. bulgaricus 2038, complete genome.|neighbours:ID:WP_014565360.1(-1),ID:WP_014565362.1(-1)|neighbour_genes:membrane protein,multidrug ABC transp..|
MKRVVHTCLKAGRLMLAGGSEMYRVEDTMRRIAVNAGIKEVNVFAMPTGLFVSLDDGECSTVTELETVKK
RAINLELVDQVNEFSRKFADKRIDLEELEEKLREIAENAPTFPLWLQVIGAGILSATLMVLFLGVYDWID
FPVAGLIGASGYLMDSWLKGHTKIRFLAEMIAAMGMGLLTIIINGIFLACNVNNILTGALMTLVPGLALT
NALRDLFMGDWVSGIVRMCEAAMTAIALGGGVGIVIRFLGA

>ID:WP_014565360.1 |[Lactobacillus delbrueckii subsp. bulgaricus 2038]|2038|membrane protein|492|NC_017469(1872918):1705403-1705894:-1 ^GI:504378258^ Lactobacillus delbrueckii subsp. bulgaricus 2038, complete genome.|neighbours:ID:WP_003621156.1(-1),ID:WP_041814432.1(-1)|neighbour_genes:hypothetical protein,membrane protein|
MLGMQVSFNIWDVLINLVFSYIATVGFALTVNIPHRVIHWSGICGCAGWMVYWLVTEASGGRMISNTLGA
FAVGLVAVVLAKWKKCPVTLFSVPGLVPLVPGAPAYMVVRRLIDGKYIAAHQMMMRVAIVTVSIALGFLL
STLFQEAWNKYIKRLKLREKLKK

>ID:WP_003621156.1 |[Lactobacillus delbrueckii subsp. bulgaricus 2038]|2038|hypothetical protein|516|NC_017469(1872918):1704302-1704817:-1 ^GI:489717039^ Lactobacillus delbrueckii subsp. bulgaricus 2038, complete genome.|neighbours:ID:WP_011678640.1(-1),ID:WP_014565360.1(-1)|neighbour_genes:hypothetical protein,membrane protein|
MQINLKDLTKAIEEQTYLSDMETIKYSEVSRSKKKLREHALTMVQEVATALNKDRLMQVQLVLEGKNPIT
FALETNIINLPLANYKKLINFFDEEEAQPVKVYFETASEYLNASHFRIDLFMDGDELVADVEGAADRLAD
AMSEKIKQVKEGEAAAKEAAKEAKAETKKEA

>ID:WP_011678640.1 |[Lactobacillus delbrueckii subsp. bulgaricus 2038]|2038|hypothetical protein|627|NC_017469(1872918):1703673-1704299:-1 ^GI:499997922^ Lactobacillus delbrueckii subsp. bulgaricus 2038, complete genome.|neighbours:ID:WP_014565359.1(1),ID:WP_003621156.1(-1)|neighbour_genes:hypothetical protein,hypothetical protein|
MWSWNVLGVALWVGAIVYLVFIVQNIRRRRLKMIIQRQHKFEWGNFLISLLEVASFCLLAGWLLAVSLFD
DPNLTDTSRITSSVTYKPLVLQPSASQSYYVQVKSTKNRDLSQQYIFYLKGKKYTVPSYLATVSYEKDPI
NVTASALPFSRKELKKEDSRYQQAYVAIYTAKYKNTAANGIGLHAGRRAKRFYLIRVPDSSFIDKESK

>ID:WP_014565359.1 |[Lactobacillus delbrueckii subsp. bulgaricus 2038]|2038|hypothetical protein|1563|NC_017469(1872918):1702078-1703640:1 ^GI:504378257^ Lactobacillus delbrueckii subsp. bulgaricus 2038, complete genome.|neighbours:ID:WP_003621162.1(1),ID:WP_011678640.1(-1)|neighbour_genes:hypothetical protein,hypothetical protein|
MKEKTKSLLYWFILLQPFLDLDFFYRGKLATILPFTIPTIIRIAGVIVLVGLLVWGQKQLPPAWLWAYLA
LLTLYGIFHLWHMQNFKSLSPNDYGYSNFGEIFYLFRMLLPLALIWVTKKLEISQDFLLKAFAWVSGLFT
GTIVLSNLFVVSLKSYETGVISGNIFTWFMGPLYGYSHSASKGFFYFTNALSAILLMLAPIVFYLLLERF
SWQTGLLALSQTLAMLEVGTKVALYGLAGTLAVSLIAWLVHLFCLKNVKFSKGGLVTLLALAGITGVCWQ
VSPAVQRYKYEIYWANSHDSKIDQKNALLKAGLAKYKNDPDKLKEFEKDFLAKYYQKYALNKRFITKSYP
YKYDPQFWIDLLKEPASVRLANRKVEEAMLKQVVKYDNDPLDKWLGIGYMRQTNIFNLERDFTAQYYSLG
LVGAFLYLAFYPAIILYGAFEWLKEKACRTFYLTSLLIASALLLGASYMSGNVLDFPTSNLLLAFLGGGL
LAYIKEEKGRSTGLRIVRFEKKVIPKNRLL

>ID:WP_003621162.1 |[Lactobacillus delbrueckii subsp. bulgaricus 2038]|2038|hypothetical protein|336|NC_017469(1872918):1701679-1702014:1 ^GI:489717045^ Lactobacillus delbrueckii subsp. bulgaricus 2038, complete genome.|neighbours:ID:WP_014565358.1(-1),ID:WP_014565359.1(1)|neighbour_genes:guanylate kinase,hypothetical protein|
MKKADVELGAVVNAKSEEELKKQFQGTVEKIYENSALLAITSFDDVDAAAVSDLNYKLVVSFKNMKPARA
AKKAKALSTNNVTIEKVAPTIKADDKDKDKKEKKAPAKKSK

>ID:WP_014565358.1 |[Lactobacillus delbrueckii subsp. bulgaricus 2038]|2038|guanylate kinase|543|NC_017469(1872918):1701030-1701572:-1 ^GI:504378256^ Lactobacillus delbrueckii subsp. bulgaricus 2038, complete genome.|neighbours:ID:WP_014565357.1(-1),ID:WP_003621162.1(1)|neighbour_genes:hypothetical protein,hypothetical protein|
MAKKIILIAGPSGAGKTTISEYLTDRYQIPRVITHTTRPKRPGESGSAYYFEDDDSFAQLHFFEHVKYGD
YQYGSSKEGLERAWAKNDLVSLIVDIKGARSYLEALGDQVYFLYVTCSLDTLAQRMADRGDASDQIKKRL
TGSELNELPEDLASCAHVLVNDDLQATYASLDSLVRKLQN

>ID:WP_003619315.1 |[Lactobacillus delbrueckii subsp. bulgaricus 2038]|2038|glycosyl transferase..|948|NC_017469(1872918):51389-52336:1 ^GI:489715188^ Lactobacillus delbrueckii subsp. bulgaricus 2038, complete genome.|neighbours:ID:WP_041814450.1(1),ID:WP_003619317.1(-1)|neighbour_genes:membrane protein,hypothetical protein|
MKKISIIVPCYNEEEALPFFYPVAHEVLEKLPDDYELIFVNDGSKDKTLEILRDLAAKDPHVFYISFSRN
FGKEAAMYAGFVNASGDYVAVMDADLQDPPALLPEMIKILDSGEYDSVATRREDRKGEPPVRSWFARKFY
QIINKISDADVVDGARDFRLMKRDMVDAIVEMSEYNRFSKGIFGWVGFKTYWLPYENVERVAGESKWNFW
KLLKYAIDGIINFSLVPLNLSSWMGFFMTGVSFIMLIVIVLRKLIKGDPVAGWASLICVVIFIGGLVMLS
LGVMGQYLAKIYMESKRRPHYISSESNIKDVKKID

>ID:WP_049752756.1 |[Lactobacillus delbrueckii subsp. bulgaricus 2038]|2038|glycerol transporter|720|NC_017469(1872918):46884-47603:-1 ^GI:908395085^ Lactobacillus delbrueckii subsp. bulgaricus 2038, complete genome.|neighbours:ID:WP_011677890.1(-1),ID:WP_041814450.1(1)|neighbour_genes:RNA polymerase sigma..,membrane protein|
MHNLLNEFLSTGLMILFGVGVHCDDVLNKTKYHGSGHIFAITTWSFGITACLFIFGGVCMNPAMALCQAI
LGIIPWSSFIPYTLAEFAGAFAGALLAYFMYADHFKASEDTIDGVASRNIFSTNPNLRNLPRNWMVEMIA
TTIFFSGILAIVAKFEKFGFTPLLVGLLVWAIGMGLGGTTGFAMNQARDLGPRLAYQILPIKNKANNDWQ
YGLIVPGTAPFAGAVLAAMFVKYFLKLTF

>ID:WP_014564682.1 |[Lactobacillus delbrueckii subsp. bulgaricus 2038]|2038|uracil transporter|1284|NC_017469(1872918):454972-456255:1 ^GI:504377580^ Lactobacillus delbrueckii subsp. bulgaricus 2038, complete genome.|neighbours:ID:WP_014564679.1(1),ID:WP_003622619.1(1)|neighbour_genes:PTS cellobiose trans..,aluminum resistance ..|
MKEDKTFRNPEAVLDVQDKPKFGPWLLLSIQHLFTMFGSTVLVPLLIGLKPSIALFCSGVGTLVYILCTQ
AKIPAYLGSSFAFIATMQALMKNYGYPAVGQGAIAAGLVYVIVALLIARFGSRWLDKILPPIVVGPIIIV
IGLSLATTAANDAMFNASGKYSLTYFGVAIFTLVITIIFNMFLKGFPSMIPVLLGIICGYLMALFCGIVD
LSGVESAKWFSLPAFDVLGVSYKFKWYPAAIITMAPIAFVTMTEHMGHIMVLNKLTKRNFFEDPGLHRTL
LGDGLSSIIAGFLGGPPTTSYGENIGVLAMTKVHSVFVLGGAAFFAIVFSFVGKVSAVIESIPTPVIGGI
SFLLFGMIAANGLRILVDNKVDFEKKRNLVISSVILVIGIGGTYLKIGSFQLTSIALATVFGILLNLILP
EKAASEQ

>ID:WP_041814264.1 |[Lactobacillus delbrueckii subsp. bulgaricus 2038]|2038|hypothetical protein|225|NC_017469(1872918):461795-462019:-1 ^GI:754200507^ Lactobacillus delbrueckii subsp. bulgaricus 2038, complete genome.|neighbours:ID:WP_011678063.1(1),ID:WP_014564686.1(1)|neighbour_genes:hypothetical protein,UDP-N-acetyl glucosa..|
MTVNIFPLLGDSLLIILVGFSLVYSFDGSLGQKTRRILRITSLLLLLAIIPLTIWILQHPCSIPCLSIDE
AEKN

>ID:WP_014564686.1 |[Lactobacillus delbrueckii subsp. bulgaricus 2038]|2038|UDP-N-acetyl glucosa..|1143|NC_017469(1872918):462121-463263:1 ^GI:504377584^ Lactobacillus delbrueckii subsp. bulgaricus 2038, complete genome.|neighbours:ID:WP_041814264.1(-1),ID:WP_003618827.1(-1)|neighbour_genes:hypothetical protein,hypothetical protein|
MQKIKVMTVFGTRPEAIKMAPLVLKLISDDRFRPVTVVTAQHREMLDQVLEIFKIQPDYDLNIMQPQQTL
ADITTRVLTALSQIIQEEKPDIVLVHGDTTTSFAASLAAFYQQTPLGHVEAGLRTWNKYSPFPEEMNRKL
TDVLSDLYFAPTSVSRANLLKEGHPEENIFVTGNTAIDALAQTFQADYQHEVLDKIGQGKRIILVTMHRR
ENQGEPMRRVFKAMKDVVDQTDDVEIVYPVHLSPRVQEAAKEVLGGDPRIHLIKPLDVVDFHNLAKRSYF
IMTDSGGVQEEAPSLGKPVLVLRDTTERPEGVKAGTLKLLGTEEDAVKAAMLELLTDPAAYQQMAEAKNP
YGDGQASDRILDDIAWYFAGKKGPKPADFS

>ID:WP_003618829.1 |[Lactobacillus delbrueckii subsp. bulgaricus 2038]|2038|flavodoxin|447|NC_017469(1872918):463777-464223:-1 ^GI:489714700^ Lactobacillus delbrueckii subsp. bulgaricus 2038, complete genome.|neighbours:ID:WP_003618827.1(-1),ID:WP_003622623.1(1)|neighbour_genes:hypothetical protein,type I methionyl ami..|
MRAKIVFASMTGNDEDMAEILEEDLLDQGLEVDSSDVSFTDANDYLDSDLCVFITYTYGEGAMTDEIADF
YDQLKELDLTGKSFAVMGSGDKTYKEHYCENVFDFEKAFLACGAKELIPPLTVENAPDDDDIARIDQAAE
ELADKLNG

>ID:WP_003622623.1 |[Lactobacillus delbrueckii subsp. bulgaricus 2038]|2038|type I methionyl ami..|828|NC_017469(1872918):464370-465197:1 ^GI:489718507^ Lactobacillus delbrueckii subsp. bulgaricus 2038, complete genome.|neighbours:ID:WP_003618829.1(-1),ID:WP_014564687.1(1)|neighbour_genes:flavodoxin,hypothetical protein|
MITIKSVRELKGMQASGHLLATMFEALRDVIKPGISTWDIEEFCQEFVSSRGGRLSEQGFEGYKYGTCIS
VNDEIAHNIPRKNVFLKEGDLVKVDVTCNLNGYESDSCTTYGVGQISEEDQHLIDVTKKAMYMGIDQAVV
GNRIGDIGAVIQHYVEDEEGYGDVRELIGHGIQPSIHEDPEVPHWGKAGHGLRLREGMTITVEPMVEAGG
DWRILQKTVDDPNDDWVFYATPDGSKSAQFEHTFAITKDGPKILTLQKPYDGLEKYIPHFDEMED

>ID:WP_014564688.1 |[Lactobacillus delbrueckii subsp. bulgaricus 2038]|2038|UTP--glucose-1-phosp..|915|NC_017469(1872918):466238-467152:1 ^GI:504377586^ Lactobacillus delbrueckii subsp. bulgaricus 2038, complete genome.|neighbours:ID:WP_014564687.1(1),ID:WP_041814266.1(1)|neighbour_genes:hypothetical protein,hypothetical protein|
MKVRKAIIPAAGLGTRFLPATKAMPKEMLPIVDKPTIQFIVEEAMASGIEDILIITGRNKRAIEDHFDSN
TELEDNLTEKHKDTLLKLARETTMSNIKVNLYFTRQPYPNGLGDAVNRARSFIAGEPFVVMLGDDLMRDK
TPLTKQLIDCYDETHASTIAVMKVPHEEVNKYGVIDPIGETAPDLYNVKAFVEKPDVDKAPSDLAIIGRY
LLTPEIFDMLDKQKAGAGGEIQLTDAIDALNKTQRVFAHEFKGQRFDVGNKEGYMETSIQYGLRHPETKD
ALRKYIIDLGKKLESEGKKKPTGK

>ID:WP_014564689.1 |[Lactobacillus delbrueckii subsp. bulgaricus 2038]|2038|alpha/beta hydrolase|969|NC_017469(1872918):467615-468583:1 ^GI:504377587^ Lactobacillus delbrueckii subsp. bulgaricus 2038, complete genome.|neighbours:ID:WP_041814266.1(1),ID:WP_014564690.1(-1)|neighbour_genes:hypothetical protein,23S rRNA (uracil-5-)..|
MKKKNKKRSNYRLVKILGGLLAVLALALAGAGYYFFNMAVVPGKKSFVTNGTVKLTKSTPQYKQKLWYKQ
VTKQHWQLRSANNNYLLRANYIPAKNSAKTVIILHGYMSNKENMGAYAQLFHSLGYNTLLPDAEAHGQSQ
GKYVGYGWLEKNDVKKWAEQVIKKNGQKSKIVIFGVSMGGATTMMTSGLNLPKQVKCFIEDCGYTSAKDE
IEHEAQALYNMPAFPRFPLVEILSGITKLKAGYFLAQASSLAQLKKNTRPMLFIHGSKDTFVPTKMVYKN
YRASRGPKQLLIVKGARHAKSYEHNPALYARTVKQFLAKYAK

>ID:WP_014564690.1 |[Lactobacillus delbrueckii subsp. bulgaricus 2038]|2038|23S rRNA (uracil-5-)..|1383|NC_017469(1872918):468964-470346:-1 ^GI:504377588^ Lactobacillus delbrueckii subsp. bulgaricus 2038, complete genome.|neighbours:ID:WP_014564689.1(1),ID:WP_003618846.1(1)|neighbour_genes:alpha/beta hydrolase,regulatory protein R..|
MQKKHFSKNASKERHVIITIKRLGINGEGIGYYKRKIIFIPGALPDEVVVAKIVKDHPQYLEGELVRIKE
ASPDRVPFPSGVDQRIGGLELAHLSYAGQLKFKKDNLVSALEKYHPRGYKNYKIKNTIPASDQWHYRAKA
QYQIERENHHVSLGLYAPNSHQLIDLPEMPTQSEDTQATERAIRDLIIKLRVPIANRRRNLPGVKTIVVR
QAEASQEMQVTLITVGHKLDNLLQLADKIMRLPKVVSVYQNETDWQNPQVWGNKTSKLRGKNQVTEEIMG
KKFALSPRAFFQLNPVQTATLYSEALKLLSLTPDMTLIDAYSGVGTLGILAADQVKQVVGIESIPEAVLD
AQHNVELNHVRNAEYLQGSVEKLLPRLKEDGLPIDALIVDPPRTGLAKSLIKTLLRVKPASFVYISCNPS
TLAQDLVLLGEAYDVRVIENVDMLPQTPRCECIAKLTLRK

>ID:WP_003618846.1 |[Lactobacillus delbrueckii subsp. bulgaricus 2038]|2038|regulatory protein R..|816|NC_017469(1872918):470507-471322:1 ^GI:489714717^ Lactobacillus delbrueckii subsp. bulgaricus 2038, complete genome.|neighbours:ID:WP_014564690.1(-1),ID:WP_002877949.1(1)|neighbour_genes:23S rRNA (uracil-5-)..,hypothetical protein|
MAIITKVSAQKRQGRYNIFLDQEYAFSVSEKTLAEFVLLKGQELSPQKINEILDYEASAKASDLAARYLS
YQPRTIKEVTDYLSQHEISRSAAKRAVNELTHLGYLDDAAYARLFVKNNLQVGKNGPGAVRRDLKKKGVD
DDLIEAALADVTDEEWAGVGKRLVKSLLGQQGKIAKREVDRKMQTKLLSHGFSGSLAQAVTQDLVPEADE
DQERAALVKQGLKAYKRFKRYEPGVREQKMRQYLYSHGFSGDEISAFLVGEIIPLEELEEY

>ID:WP_002877949.1 |[Lactobacillus delbrueckii subsp. bulgaricus 2038]|2038|hypothetical protein|477|NC_017469(1872918):471344-471820:1 ^GI:488966943^ Lactobacillus delbrueckii subsp. bulgaricus 2038, complete genome.|neighbours:ID:WP_003618846.1(1),ID:WP_014564691.1(-1)|neighbour_genes:regulatory protein R..,hypothetical protein|
MQTEINELTFIGKAFPDRMMDANGTFAAANQELEADPAFQAFVKEAGLAGQRASLIVFGPENFMYWYGVI
APKDSEVSGLLKFSLPSARVFQKEETANAAYFDLPLNFELPRFLDEAGDLGSDFQAQLEENPNPYILRQL
DLGSKKLTKSLYLPVSQN

>ID:WP_014564691.1 |[Lactobacillus delbrueckii subsp. bulgaricus 2038]|2038|hypothetical protein|468|NC_017469(1872918):471817-472284:-1 ^GI:504377589^ Lactobacillus delbrueckii subsp. bulgaricus 2038, complete genome.|neighbours:ID:WP_002877949.1(1),ID:WP_003618849.1(1)|neighbour_genes:hypothetical protein,hemolysin transporte..|
MKMRRIMLVFVFLLLIPYICSLAIIGIGFNALVLHSTSPFRTAVGAFVGAIIMLAVKATIQRPLNLLAGD
IYDSFLQQILRFFSIRRRPLLQVANFILDFVLCTLATIVIRLLLPLKWIVGTSMGFVILVMFISTCLGAY
IEYDNLSIDAETKQS

>ID:WP_002877942.1 |[Lactobacillus delbrueckii subsp. bulgaricus 2038]|2038|peptide chain releas..|1572|NC_017469(1872918):473248-474819:1 ^GI:488966936^ Lactobacillus delbrueckii subsp. bulgaricus 2038, complete genome.|neighbours:ID:WP_003618849.1(1),ID:WP_011543712.1(-1)|neighbour_genes:hemolysin transporte..,hypothetical protein|
MNKELLDKVNKRRTFAIISHPDAGKTTITEQMLLLGGVIRSAGTVKARKTGNYATSDWMEIEKKRGISVT
SSVMQFEYQGKRINILDTPGHQDFSEDTYRTLMAVDAAVMVIDSARGIEPQTKKLFKVVRQRGIPVFTFM
NKLDRDGREPLDLVAELEEVLGIEGVAMNWPIGMGQSLLGLYDLANQRVELYHPEEGQDRFIALADGKAP
AGSPLADDPQFEETLGEIELLEGAGASFDRAKVLAGQQTPVFFGSALTNFGVETFLEQFVDLAPAPGEHE
VNGDEELKPDDDEFSGFIFKIQANMNPQHRDRIAFVRVCSGEFSKGLDVTLARTGKQVRLNNAVEFESSA
RVQVSEAVAGDIVGLYDTGNFQIGDSIYAGKRKLEFPPLPEFTPELFMRVSPKNVMKQKSFHKGMNQLVQ
EGAVQLYRNYQTDDYILGAVGQLQFEVFQYRMKNEYNSEVEMTSIGHRVARWINPDQLDPKMSSSRNLLV
KDRFGNPLFLFENAFAERWFHDKYPDVELTEKL

>ID:WP_011543712.1 |[Lactobacillus delbrueckii subsp. bulgaricus 2038]|2038|hypothetical protein|279|NC_017469(1872918):477079-477357:-1 ^GI:499862978^ Lactobacillus delbrueckii subsp. bulgaricus 2038, complete genome.|neighbours:ID:WP_002877942.1(1),ID:WP_014564694.1(-1)|neighbour_genes:peptide chain releas..,ATP-dependent Clp pr..|
MHLIDVTNSYAELVHSQLNTTSVNYVKVYSLGNTTVVYTESPIAIGIVLENHHRKIREEELEFVIKRLIP
DHTSYQLTVDKHRRVVEIHVDK

>ID:WP_003618858.1 |[Lactobacillus delbrueckii subsp. bulgaricus 2038]|2038|hypothetical protein|201|NC_017469(1872918):479838-480038:1 ^GI:489714729^ Lactobacillus delbrueckii subsp. bulgaricus 2038, complete genome.|neighbours:ID:WP_014564694.1(-1),ID:WP_003618859.1(1)|neighbour_genes:ATP-dependent Clp pr..,phosphocarrier prote..|
MDYTDILEKLVLGDLLEYQIDPQKDPEDAFAFQQSLRNYGKNKKITGRAGRGGVITYTSIENKPKY

>ID:WP_003618859.1 |[Lactobacillus delbrueckii subsp. bulgaricus 2038]|2038|phosphocarrier prote..|267|NC_017469(1872918):480146-480412:1 ^GI:489714730^ Lactobacillus delbrueckii subsp. bulgaricus 2038, complete genome.|neighbours:ID:WP_003618858.1(1),ID:WP_003618861.1(1)|neighbour_genes:hypothetical protein,phosphoenolpyruvate-..|
MEKKEFHIIAETGIHARPATLLVQAASKFGSDINLEYNGKSVNLKSIMGVMSLGVGQGADVTISAEGDDE
KEAIATVAETMSKEGLAE

>ID:WP_003618861.1 |[Lactobacillus delbrueckii subsp. bulgaricus 2038]|2038|phosphoenolpyruvate-..|1728|NC_017469(1872918):480412-482139:1 ^GI:489714732^ Lactobacillus delbrueckii subsp. bulgaricus 2038, complete genome.|neighbours:ID:WP_003618859.1(1),ID:WP_003614101.1(1)|neighbour_genes:phosphocarrier prote..,transcriptional regu..|
MTETLKGIAASDGVAVAPAYLLVEPDLSFEKKSIADAEAEVARFDKAVAESQAELESIRKVAAESLGEEE
AQVFDAHLMFLSDPEFTGQISAKIKSDAVNSEAALDEVAQNFITIFQNMTDNAYMKERAADVRDVSKRIM
AHLLGKELPNLASIDHEVVLVAEDLTPSDTAQLNKKYVKGFVTDLGGRTAHSAIMARSLEIPAVVGTEKI
TTSVENGQMLIADGLDGVAIVEPSEEQVADYRKKGDDFAKQKAEWRKLKDEPSVTADGKHFTVAANIGTP
DDLAGVLENGAEAVGLFRTEFLYMNSNDFPTEEDQFEAYKKVLEGMNGKQVIIRTMDIGGDKHLSYWDLP
EEMNPFLGIRAIRLSLKNKEIFRTQLRALLRASAYGKLGIMFPMIGTLDELHQAKAVLAEEKDKLVKEGV
KVGDDLQVGMMIEVPAAAVLADQFAKEVDFFSIGTNDLIQYTMAADRGNENVSYLYQPYNPSVLRLIKHT
IDSAHKAGIWCGMCGEAAGDSIMFPILLSMGLDEYSMSATSILRIRNEMKKLSTEELASLADKATKESLT
NEDNIELVKNLMADK

>ID:WP_014564534.1 |[Lactobacillus delbrueckii subsp. bulgaricus 2038]|2038|anaerobic ribonucleo..|723|NC_017469(1872918):175393-176115:1 ^GI:504377432^ Lactobacillus delbrueckii subsp. bulgaricus 2038, complete genome.|neighbours:ID:WP_014564533.1(1),ID:WP_014564537.1(1)|neighbour_genes:anaerobic ribonucleo..,MFS transporter|
MPEKDKNQQEGPDVRDNLIRISVGGETVFVDANQYKAKNAGQTAKPRNMKRQPKNPKPGEWISEDYSKHK
IADYKPFNFVDGEGVRCSLYVSGCLFDCPGCYNLAAQNFNYGRPYTQELEDQIIADIGQSYVQGLTLLGG
EPFLNTWVCNRIIDRVRAEYGHSKDIWSWSGYTWEELLRETPDKVEMLKKLDILVDGRFMDNLKDLTLQF
RGSSNQRIIDVQKSLKTPDLHPVIWDKLQR

>ID:WP_014564533.1 |[Lactobacillus delbrueckii subsp. bulgaricus 2038]|2038|anaerobic ribonucleo..|2211|NC_017469(1872918):173111-175321:1 ^GI:504377431^ Lactobacillus delbrueckii subsp. bulgaricus 2038, complete genome.|neighbours:ID:WP_003614469.1(1),ID:WP_014564534.1(1)|neighbour_genes:carboxylate--amine l..,anaerobic ribonucleo..|
MLKPAAETVSLNFANAPKKFIKRDGAPFKFEQFKLEMVLDELGLEDSEIKAAVLSKVYAKLASYTVDAVQ
VHAAFRASLNELGYLNEAKEYEAKRQEDEADWRAETDTKQRLAKLVDKDPSIVHENANKDSDVFATQRDL
TAGTVGKTVGLTLMPQHIAKAHLRGDIHWHDLDYTPLSPMSNCCLIDFDYMLNHGFKIGNAFVEVPNSIR
VATSQVAQIITSVASSQYGGCSFDRCDEVLAPFAEKDYKKHLEEGREFIDDEDKVKAFAKKRTQKDIYDA
MQSLEYEINTMFSSQGQTPFTTLGFGLGTNWIEREIQKDILQVRIEGLGREHRTAIFPKLVFSLKKGFNL
HPGDPNYDIKKLALECATKRMYPDVLSYDKIIDITGSFKAPMGCRSFLQGWKDEQGREVNSGRMNLGVVT
LNLPRIAMESQGDMDRFWEIFNDRLELGRQACEYKAKRVTEAKPVNAPTLYEYGAFGQGVGDDGDVNDFF
KNGRATVSLGYIGLYEVGTVFYGPDWEKDPEAKAFTLEVVKKMHDACAKWEKEDPNHYHYSVYSTPSESL
TDRFCRLDTEKFGKVKDITDKEYYTNSFHYDVRKHPTPFEKLDFEKDYPYYAAGGFIHYCEYPNLKQNPA
ALEAVWDWAYDRVGYLGTNTPIDKCYECGFAGEFKSTAKGFECPQCGNHNPETCDCVKRTCGYLGNPLKR
PMVHGRHEEIVHRAKHMSLGMVSEEASLEKQKNSQY

>ID:WP_011543560.1 |[Lactobacillus delbrueckii subsp. bulgaricus 2038]|2038|asparagine synthetas..|1950|NC_017469(1872918):169503-171452:1 ^GI:499862826^ Lactobacillus delbrueckii subsp. bulgaricus 2038, complete genome.|neighbours:ID:WP_011543559.1(1),ID:WP_003614469.1(1)|neighbour_genes:serine/threonine pro..,carboxylate--amine l..|
MCGIVAFYDPEINDKQAAIGKMMATIQHRGPNSDGMYTNDKVALGFRRLSIIDLRGGSQPIYNEDRSRAI
IFNGEIYNFKPLREELIKAGHTFSTKADTEVILHGYEEWGMDGILKRVRGMFAFIIWDDNTQTMYGARDF
FGIKPMYYQDVDGHLLVGSELKSFLAFPHFKKELNTEAVKPYLMNQYNDLKETFFKGVYRFQPGHWFEYK
DGKMKTHQYWDAEYKDNNLSFEETVKKINEDLKETVDLYRNADVKVGAFLSEGVDSSFLTALLDPDEVFS
IGFDDNTYDEASKAKALADINGWHFYADKVYSEEAMRDFPEMQYHMDEPDANPSIIPLWYLCKLARKHVT
VALSGEGADELFAGYVNYGMHTHNNVIKVFTDKLKKLPKGKRVKLAHKIKKMPNFPGKVHLYTNLAEPSE
FYVGQSVIYDMDYPTIFTSKDANAVLQPSYRNKLTVNGNYQEDFKKVKDLDNVKQMQYIDLHHFMLNDIE
QKADKISMAHSLELRVPYLDVKIAKLANSIPSKYLVNKYDTKYALRKASEQVLPDEWAKRPKLGFPTPIK
QWLQEERFYKQVRDLFSEDFVNDIFEQKKILDLLDENYNGDGSHRRQIWVIYTFLVWYKLFFVDYEETVR
KYQRVQPEVASLIAQGKLL

>ID:WP_014564532.1 |[Lactobacillus delbrueckii subsp. bulgaricus 2038]|2038|hypothetical protein|486|NC_017469(1872918):167463-167948:1 ^GI:504377430^ Lactobacillus delbrueckii subsp. bulgaricus 2038, complete genome.|neighbours:ID:WP_011677953.1(-1),ID:WP_011543559.1(1)|neighbour_genes:peptide ABC transpor..,serine/threonine pro..|
MEKLTTMELADELAEAQDKILNGEAKLDTGRVYRAIDDLGVLNDPISNYFDRTEDEYYETESDHYLALTN
LTGKLGDLHDRVLTNHVDGFVDKDEINLTYNHENAYVEDNYVPRTDLHVLVYGLKVIGAVEAIAAADLRN
VLSKDAVLSLGLAAHALAENL

>ID:WP_011677953.1 |[Lactobacillus delbrueckii subsp. bulgaricus 2038]|2038|peptide ABC transpor..|1626|NC_017469(1872918):165569-167194:-1 ^GI:499997235^ Lactobacillus delbrueckii subsp. bulgaricus 2038, complete genome.|neighbours:ID:WP_003621286.1(1),ID:WP_014564532.1(1)|neighbour_genes:phosphonate ABC tran..,hypothetical protein|
MRSKKLLASSTVILASAATLAACGSNSSQSSAKKQTLTWMNTAEIATLDASKATDQASVEQINNVEEGLY
LLGKNAKVQNALATSTKNSADSKTWTFTLRKNAKWSNGDPVTAQDFVYSWRRTIDPKTASEYAYLFSGIK
NADAIVAGKKKPATLGIKADGKYKLTVTLEKRIPYFKLLMAFPLFFPQNQKFIEKMGSKYATASKYMIYN
GPYKQVGWTGSNLSWKLVKNGKYWDKKNVKLDTVKFSVQKTPATDYNLYQSGKLDAAFLDAQATKSLKGK
TGYTQRKMSTTQYLAYNLKKHPEFKNKNLRLAISMAINRKELASTLGGAATPATTFDPEGMTTVNGKDYT
DTVKNAATEKAATYNVKEAKKLYKQALKETGKKKISFTLLGDDDDTAKKASEFVQSQLEDNLGIDVQVQS
IPKKTRMNKMMSGNFDVVSTRWNADFADPISFLDLQTTGASYNYGKWSNKTYDKYVAASKTTGSTSTRFK
ELAKAEQILLEEQGVTPLYHPVEAWMVKPSVKGVIYNGAGANYSFKYAYLK

>ID:WP_003621286.1 |[Lactobacillus delbrueckii subsp. bulgaricus 2038]|2038|phosphonate ABC tran..|813|NC_017469(1872918):164501-165313:1 ^GI:489717169^ Lactobacillus delbrueckii subsp. bulgaricus 2038, complete genome.|neighbours:ID:WP_003624172.1(1),ID:WP_011677953.1(-1)|neighbour_genes:phosphonate ABC tran..,peptide ABC transpor..|
MDTTMKKLPPKPVTAKSRAIKWGGWIISIAIIIWSCTGIGFGGIKPTAVQITGAIFNGLFHPDWSYVYNG
SGEDLVSQLWQTLCIAFLGTFISAIISVPFAFWAANTRHKKFWVSESGKIVLTFIRSFPEIVLALMFIKA
VGPGAPAGALALGLHSVGMLAMLFSEAIESLDDGPAEAITAAGGSKFNVAVFATMPDLMPAIVSNTLYRF
DVSVRSASVLGLVGAGGIGYPLIIALNYRQWSRVGIILLGIIVMVVVIDWISGAIRKKLV

>ID:WP_003624172.1 |[Lactobacillus delbrueckii subsp. bulgaricus 2038]|2038|phosphonate ABC tran..|801|NC_017469(1872918):163701-164501:1 ^GI:489720056^ Lactobacillus delbrueckii subsp. bulgaricus 2038, complete genome.|neighbours:ID:WP_003621290.1(1),ID:WP_003621286.1(1)|neighbour_genes:phosphonates import ..,phosphonate ABC tran..|
MSATDRDMLKLPKKKFKMWNWVWVILMVLGLVLSVNNTQTSLPEFFANFDQFAEIFVQMAQPDWSYAGTA
IPYLVETIKMAIISTVIGSLLAFVYSLLIARNIVHNRAITGVLRLIMNIIRTIPDLLLASIFVAVVGIGP
VAGILALTVFTFGVVVKLLYEAIETIDPGPSEAIKAVGGNGMNNIMFAVMPQILPYFISYALYAFEINVR
ASTILGYIGAGGIGLQLKNTLDMFNYNQTGMIILVVFLVVLVIDFVSTKAREALMR

>ID:WP_003621290.1 |[Lactobacillus delbrueckii subsp. bulgaricus 2038]|2038|phosphonates import ..|771|NC_017469(1872918):162928-163698:1 ^GI:489717173^ Lactobacillus delbrueckii subsp. bulgaricus 2038, complete genome.|neighbours:ID:WP_003624169.1(1),ID:WP_003624172.1(1)|neighbour_genes:phosphonate ABC tran..,phosphonate ABC tran..|
MAEQPMIEMKNVTKVYDNGTVGLKNINLKINKGEFVVIVGLSGAGKSTLLRAINRLHDISEGDILIAGES
ITKTKGKNLRLMRRKIGMIFQSFNLVKRSSVLRNVSAGRLAYYPTWKTTFNLFTDEDKQRAYEALQSVGM
AEKVYSRADELSGGQQQRVAIARVLTQRPEIILADEPTASLDPKTSRQVMEDLKMLNEKFDMTVVANLHS
IELAKEFGHRVIGVRAGEIVYDGKMEDTPQSVFDNIYNGGKGKEED

>ID:WP_003624169.1 |[Lactobacillus delbrueckii subsp. bulgaricus 2038]|2038|phosphonate ABC tran..|942|NC_017469(1872918):161869-162810:1 ^GI:489720053^ Lactobacillus delbrueckii subsp. bulgaricus 2038, complete genome.|neighbours:ID:WP_014564531.1(1),ID:WP_003621290.1(1)|neighbour_genes:universal stress pro..,phosphonates import ..|
MKKFKKALFGALTVAAAVLATACSSSKSSSSSKGYTPSKSHPLTIQFVPSQAASTLEAKAKPLEKILSKK
LGVPVKISMSTDYNTVVEAMKSKKVDVGFLPPDGYVMAHKQKAADVLLQALRYGIKQPGGKETNKLVKAY
RSEILVKKGSKIKSWKDLKGKKIAVQNATSSAGYIFPIAELKEKGLDLTKKGNANLVTVTGHDQAVLDVL
NGDVDAAFTFEDARNAVLADQPNIMKKVVPIYFTKSIPNDTISVRSDMSSSFRKKLSKAFESLRKDKKSL
KIIESIYRHEGYTPSKDSDFNIVRKYDKMAATK

>ID:WP_014564531.1 |[Lactobacillus delbrueckii subsp. bulgaricus 2038]|2038|universal stress pro..|474|NC_017469(1872918):160976-161449:1 ^GI:504377429^ Lactobacillus delbrueckii subsp. bulgaricus 2038, complete genome.|neighbours:ID:WP_003624166.1(-1),ID:WP_003624169.1(1)|neighbour_genes:protein-tyrosine-pho..,phosphonate ABC tran..|
MTEEKIKILVPVDGSESAERAFDKAVKIAANNGYHADVLNVIDTRQFMGEMQDTLISGDTIYQMTQDSEE
YLKSLKQWAHDNLAFDDIDYHIRYGSPKRIISYDFVKDHGNNLIVMGATGLNAVERMLMGSVTEYVNQHA
MADVLIVRTDVNNMPAK

>ID:WP_003624166.1 |[Lactobacillus delbrueckii subsp. bulgaricus 2038]|2038|protein-tyrosine-pho..|798|NC_017469(1872918):159981-160778:-1 ^GI:489720050^ Lactobacillus delbrueckii subsp. bulgaricus 2038, complete genome.|neighbours:ID:WP_003621298.1(1),ID:WP_014564531.1(1)|neighbour_genes:PTS sugar transporte..,universal stress pro..|
MTSLKQQLLDVKGGRNFRELGGYQTVSGKKIKMHKLIRSGHLADLLKEDQEYLRRYGLKYDIDLRTSFER
NKQPDRKISGVEYFADPVFDEDLTNSTMSISDMARESQDPGWGYQRMLWAYKNMATGKNANKAYQHLFEV
LLANEKDSESVLFHCTAGKDRTGFGAILILTALGVPMKTIEKDYLFTNEVIKDFVSQLLAKEKAAGADDS
LLATFRDLQTVQPAYFKYLLDVINRDYGSINAYLHQQIGLSNADLLDLRTIYLEK

>ID:WP_003621298.1 |[Lactobacillus delbrueckii subsp. bulgaricus 2038]|2038|PTS sugar transporte..|480|NC_017469(1872918):159492-159971:1 ^GI:489717181^ Lactobacillus delbrueckii subsp. bulgaricus 2038, complete genome.|neighbours:ID:WP_002877839.1(-1),ID:WP_003624166.1(-1)|neighbour_genes:nucleoside deoxyribo..,protein-tyrosine-pho..|
MTEELLKAESCFVLRAEDRADMFAQVYKKQMEQGLVAAGFLDQVVDREEDFPTGLASCNLAPDLPNLAFP
HTEGCFVKEQRVVPIKLLAPVSFKSMVDPSRELPVGFCFMLLDQKADGQAELLARTMTFLSQAEPAALSR
IFAQTDPAGLYSALREEGF

>ID:WP_002877839.1 |[Lactobacillus delbrueckii subsp. bulgaricus 2038]|2038|nucleoside deoxyribo..|474|NC_017469(1872918):158845-159318:-1 ^GI:488966832^ Lactobacillus delbrueckii subsp. bulgaricus 2038, complete genome.|neighbours:ID:WP_014564528.1(-1),ID:WP_003621298.1(1)|neighbour_genes:alpha-glucosidase,PTS sugar transporte..|
MPKKTIYFGAGWFTDRQNKAYKEAMEALKENPTVDLENSYVPLDNQYKGIRVDEHPEYLHDKVWATATYN
NDLNGIKTNDVMLGVYIPDEEDVGLGMELGYALSQGKYVLLVIPDEDYGKPINLMSWGVSDNVIKMSQLK
DFNFNKLRFDFYEGAVY

>ID:WP_014564528.1 |[Lactobacillus delbrueckii subsp. bulgaricus 2038]|2038|alpha-glucosidase|3006|NC_017469(1872918):154074-157079:-1 ^GI:504377426^ Lactobacillus delbrueckii subsp. bulgaricus 2038, complete genome.|neighbours:ID:WP_014564525.1(1),ID:WP_002877839.1(-1)|neighbour_genes:oligo-1,6-glucosidas..,nucleoside deoxyribo..|
MTADLQNSRHQLGKLVGVNKRENYYELHYATGEIARVYLIANGIFRYWLDPSQEFAETNDMLVKGIEPDP
QCFARATAHATSDMFIITTGSCKLIFQQKTGSFSIFDESVHRPRMVQASALELSGKHSIEILKQGQNEYY
YGGGVQNGHFSHKGEKITIKTDGITGADGVLAAVPFFWTNAGFAELRNTTATGHYDFGRQNSQLTILSHR
TPVFDSYYIIGNSPQELLSSFYYLTGKPFMLPSYALSFGHLGNFLDGSWQEADGKGHEAVRFEDNRYYSR
KTENSGRLPSLNGEQDYQFSARAMLDRYQRWGFPLSWIIPNYESQTAAKPDDFAAFASYAQSRNCHPGFW
SEKGQPLAHHSEFAAVDDPSSDLTAVNSDLAKENPKAKPLTLVRDSLLPYQSQAALAFGDVSGDWSSIKT
QISTLLGAGLSGLPFIGAAAGGKHGQENAQVAVRDLEWKTFTPLFFAIDDQSPLSKTPFAFNNKVSRIMK
AYLGLREQLKPYLYALSRQAQDGLPLVRPLLMSFPHEQVGYGRDFADEFMLGDQLLVAPIVNGKSDNRGL
SVRDRIYLPDKQTVWIDLFTGDRLMGGRVYNRRKYPLWQLPVFVRGGSIFDLGSRRFVLYPQGDATISTY
SDNDQSDYKHNSAQTVIRTHVANSKLRVIIEPTTGYYPNMAIKEQTFLYIYCDQHPDEIQLRAGDEEVVT
LTEYGTPETLQRAKEGFYYDNKFCWPEGFKDLGATPRPALIIKLQERDIKQEKLEILVNNFRFANEQLVH
QITDAALPLPGKVEVDLDKISAHSLTVKWAQRTPSVQIELNGLLYTGISGNIFTFTDLAANTGYRLRLRY
EAGYKVSEWSDLLQVKTKRDPRDFIISNVKVTSNQESASGHQLKNLLDRRMATDWQSTGKPSEDQPLTLT
FSFPDQTELNKLIYVPRASSRDGRPLRMRVEISTDGENFTSYGTDYQFKSDCKNKVIGLRGVSAKAVRLS
ILETTGDYATASGIDFYRPLK

>ID:WP_014564524.1 |[Lactobacillus delbrueckii subsp. bulgaricus 2038]|2038|acetylesterase|867|NC_017469(1872918):150872-151738:1 ^GI:504377422^ Lactobacillus delbrueckii subsp. bulgaricus 2038, complete genome.|neighbours:ID:WP_003621313.1(1),ID:WP_014564525.1(1)|neighbour_genes:membrane protein,oligo-1,6-glucosidas..|
METKKLEIKNFNGRTYQLQTYTVKSSHAPLNKLRPLAIVVPGGSFTHLSVKEGEPVALAYVSRGFNACVV
SYNLLQDEGMIYPDAGLDVLSTVNYYRVRAAEYQIDPNKIMTIGFSAGGHIVSAANYLADEAEYQERYGY
EGDQVRPNATILGYPLTDVHKVAFEIGGRADGALPPDPKLVDTALGVSPKTPPTFIFQSWNDPICLPTNA
MAYEEALFKNKVKCEAHMFDIGYHGYSLATPELSTEDIFWQGNPHTARWFNLSLEWLDHLFSGINYDENK
YKLTQLYQ

>ID:WP_014564523.1 |[Lactobacillus delbrueckii subsp. bulgaricus 2038]|2038|membrane protein|1110|NC_017469(1872918):149006-150115:1 ^GI:504377421^ Lactobacillus delbrueckii subsp. bulgaricus 2038, complete genome.|neighbours:ID:WP_014564522.1(1),ID:WP_003621313.1(1)|neighbour_genes:transcriptional regu..,membrane protein|
METKKQRILAALVLLALGLGLAALTYFKTTGYKNPVAVITDTKIKDRLLKKETDIYGNKDEERRQYLHVQ
VLIGKYKGQTFETVNTYYPSQLVTQKYRAGERVFVTVTDGSLALVSPKRDWILVMTLAITLALMVAVVGR
RSWHLIVSMAISWILFYCLILWDVAVNGAGIIWMFSLADIVFSFFSLAIVQGVNKKMLVTWLATLLGVFV
SFALCYAVIKLTGETYLNYEMGDYATQDTRGIFMAQALLGVLGAVMDEATDIVSSLYELIQHKPEITVKE
LLASGRTMGQEIMGPLINVLVLIFISEALPETILYFRDNNTIATTFNFTMSLGATQSAVSAIGIVLTIVF
ASLCSLLFLKKPQKGGKQE

>ID:WP_003621318.1 |[Lactobacillus delbrueckii subsp. bulgaricus 2038]|2038|D-alanine--D-alanine..|1089|NC_017469(1872918):147102-148190:1 ^GI:489717201^ Lactobacillus delbrueckii subsp. bulgaricus 2038, complete genome.|neighbours:ID:WP_041814257.1(-1),ID:WP_014564522.1(1)|neighbour_genes:serine protease,transcriptional regu..|
MTKKTQVGLIFGGNSSEYEVSITSAGNIYKAIDKDKFDVHPIWITNSGYVASEADSYKVLEEPGYMVEKN
DKTANLSNLIELASRPELDVLFPIVHGNLGEDGVLQGLFRLIDKPFVGVDVLAAAVTMDKEFTKILAQRA
GVPVAKWVSIKRYEYEDAKNQKLSYDWVSGQLGTSNLFVKPSNQGSSVGITHVTDDSNYAEALAEAFKYD
DKVLVEEGIVGTEVETAVLGNDHPVVSGVGQIINADNTWYSYENKYSTESTTTLQIPAQIPAETAEKVQE
NALKIYQITECSGMARVDSMLRESDGEVIFNELNALPGFTNISMYPKLFEEAGISYPDLITRLIRLAEER
YAHKKTLLHKHD

>ID:WP_014564520.1 |[Lactobacillus delbrueckii subsp. bulgaricus 2038]|2038|Crp/Fnr family trans..|651|NC_017469(1872918):144935-145585:-1 ^GI:504377418^ Lactobacillus delbrueckii subsp. bulgaricus 2038, complete genome.|neighbours:ID:WP_011543546.1(1),ID:WP_041814257.1(-1)|neighbour_genes:hypothetical protein,serine protease|
MHQHDELNCISHVQFFKSLPLDLRQDLVHISTHQQFFKKGSLIHAPGDGRLSVMSLDSGRAKVYSLSPDG
HEQVLSLMQEGDINGEENLFDTENDDLFIEALEDSTVCSINYFDFQDLLLKSPELSLYLLNEFGKRLVSA
QKNAMRRNSLEAGPRLYASLKDYADEAGSATFTLPLKKKDLASLLGITPETLSREFSKLKKDGYIAAKGK
QITILK

>ID:WP_011543546.1 |[Lactobacillus delbrueckii subsp. bulgaricus 2038]|2038|hypothetical protein|834|NC_017469(1872918):144062-144895:1 ^GI:499862812^ Lactobacillus delbrueckii subsp. bulgaricus 2038, complete genome.|neighbours:ID:WP_014564519.1(1),ID:WP_014564520.1(-1)|neighbour_genes:TetR family transcri..,Crp/Fnr family trans..|
MAESSGTHRRRNNYEIVDNALEYKRPLAFIAFLLLSLLLATGTFLNPAFMKETIKTDSNTVVISQQVNSH
FNRLATIVNGSSDEKNLISDDQAREVADLIIDYKYGWHFIHTSNLDLAKDIKAVILKKEQTDTDQVTAIR
KKLKKQSDSSVYIVSNAFDLATVMLEANLITIIRIVNLLVIPLCLVAVVSILREAFASHTKRAVVHDMTA
GLMWTAFWFILVYGLLAMVPIFMDTSVITVADLGYWLEIASGVFLDFVIAGVILYVVSAIPWQATSR

>ID:WP_003621329.1 |[Lactobacillus delbrueckii subsp. bulgaricus 2038]|2038|oxidoreductase|660|NC_017469(1872918):141435-142094:1 ^GI:489717212^ Lactobacillus delbrueckii subsp. bulgaricus 2038, complete genome.|neighbours:ID:WP_011677936.1(1),ID:WP_035176013.1(1)|neighbour_genes:glycosyl transferase,ribose-phosphate pyr..|
MIIKVNGVDLYYQKLGQGQPLILLHGHHLDGGMYSKVIAPLSLYYTVYTLDMRGHGLSGGDGAEHYQTEV
EDLAVFIKELGLEQPYVFGYDSGGLVTLMLASQQPDILGKAVVAGVFIDGRGIHKYHYLTEGVRRFLRFD
RDSRVELTESYMEPESLEQIKIPVLCVVGENDWVKVEHVRWYSSLIPNGRLALMPRQTHDSYVVDSLKIL
DLIKDFCKE

>ID:WP_011677936.1 |[Lactobacillus delbrueckii subsp. bulgaricus 2038]|2038|glycosyl transferase|825|NC_017469(1872918):140614-141438:1 ^GI:499997218^ Lactobacillus delbrueckii subsp. bulgaricus 2038, complete genome.|neighbours:ID:WP_014564517.1(-1),ID:WP_003621329.1(1)|neighbour_genes:hypothetical protein,oxidoreductase|
MRANADLKLTVIMTVYNQEKYLARALDCLLEQKNQQFKLLVIDDGSTDSTAEIAASYQDRFQAFDLVSKA
NEGVAAARNLGLDMVDTPYCIFHDGDDWVEPDYTDYFIKAFDRHPDDDMVTCGYYVDQAGKPSVPITKPV
EGELTRLEAVLKVLGSAHSPVKGYTWNKCYKTQLVRSLHLRFNEDLDLMEDQVFNIDYLMQTEGCYYSSV
PLYHYWQRADSAVHTVSWDHFWSIVGANISIYKSIFSHLWQKSPQQAAANPGIPRQLCKGKDQR

>ID:WP_014564517.1 |[Lactobacillus delbrueckii subsp. bulgaricus 2038]|2038|hypothetical protein|957|NC_017469(1872918):139488-140444:-1 ^GI:504377415^ Lactobacillus delbrueckii subsp. bulgaricus 2038, complete genome.|neighbours:ID:WP_003621336.1(1),ID:WP_011677936.1(1)|neighbour_genes:ribonuclease,glycosyl transferase|
MNTKIKKIITACALFLGLGLTAGRVSAAEDTTPVITLGTSLTASQKQGTLDVLKGALSDSSSYNTLTVTG
SDLVTYLNPSGSSFTSSSGVWSSAAIEKTSSGSGINVRILNYNGQNNITTITANQYRNAAVTAGITDANI
YVTSAIPIDGSGALAGIYKAYAKSGEKLNQKQITAAQNELNTLSGITKENKGKDGYSDAQLNNAVAGAKK
EMAQKGSNITKNQIITIVNNQIENNNLTNVITNEQKQQIVNILVEIRDSGALNSSSFKQQASQAMSAIQK
SAKGIFAKLNTSENRNALQKLWDAIVNFFTSLFSSLSK

>ID:WP_003621336.1 |[Lactobacillus delbrueckii subsp. bulgaricus 2038]|2038|ribonuclease|768|NC_017469(1872918):138633-139400:1 ^GI:489717219^ Lactobacillus delbrueckii subsp. bulgaricus 2038, complete genome.|neighbours:ID:WP_003621338.1(-1),ID:WP_014564517.1(-1)|neighbour_genes:alpha/beta hydrolase,hypothetical protein|
MKVYVVKKGYRPGIYHSWPEAEEQVKGFPGAEYKSFSNIMEALDYQQMDPEDALKALQGAEDKLQAAIAK
VRQGGSKKKQAESQKEFAASSKYAAHIFTDGGCRNNGTHKGGHVQADDKAAWAYLIEYGGQKLSASGGRF
GATNNEMEMTAFLESLKKLEELGLNDQPLLFSLDSQYVIKAVSDNDQGPAWIKGWQRRGWKKADGSPVAN
RELWQEIAKEMAKFAQPEFEWVKGHANSAGNNFVDGLLNKYMDQM

>ID:WP_003621338.1 |[Lactobacillus delbrueckii subsp. bulgaricus 2038]|2038|alpha/beta hydrolase|945|NC_017469(1872918):137596-138540:-1 ^GI:489717221^ Lactobacillus delbrueckii subsp. bulgaricus 2038, complete genome.|neighbours:ID:WP_014564516.1(-1),ID:WP_003621336.1(1)|neighbour_genes:cardiolipin synthase,ribonuclease|
MLFFNSKKYAEETEKKRGKNPDPRDHSLAMMFFLGILATFPPFRIFLKLRGKRVSDLAENQASGSDQVPI
IYVHGFRGGDYTTRMMVEDALKQKGDARFLKVEADLTGRIKLTGCYTGDKQPIIQLTFKDRIAGYQAINY
YLSFILPFLSKKYVFTRYSAVAHSLGSPCVVATEMRYAKRKNFPHLASCALIAGPFNGVMYLGDIPNVNR
LTESGRPSMMTPHYSYMLRHRRDFSPSIRVLNIYGNVLDTTNSDRFISVVSAKSIRYILAPDAVYYQEVE
VLGDNAEHSQMHDEPFVIGILNRFLGLDKIKKGL

>ID:WP_014564516.1 |[Lactobacillus delbrueckii subsp. bulgaricus 2038]|2038|cardiolipin synthase|1464|NC_017469(1872918):136131-137594:-1 ^GI:504377414^ Lactobacillus delbrueckii subsp. bulgaricus 2038, complete genome.|neighbours:ID:WP_003621341.1(1),ID:WP_003621338.1(-1)|neighbour_genes:hypothetical protein,alpha/beta hydrolase|
MTAISWIDIWHIIFFANAILALWTVFHRKRPVAASWAWLIVLIILPVVGFIIYGFVGRGISQEKLFAINR
QKHIGLSNVQKMITEAPAKIDQSDTSPSAHILIKYLDKDQESPITKNNKLKLYTDGHDKFRDLFADIRQA
KSSINVEYYTIYNDAIGNEFLKLLIQKAREGVQVRVLYDAWGSFGASKSWFNQLTEAGGDVLPFITSRNM
ISRNRINYHLHRKIVVIDGVTSWTGGFNVGDQYLGRKKKFGYWRDTHLRLVGSASLLLQERFVMDWNASA
VKEEELISFDEKLFPDLDENDISKGDMAVQVVSDGPDNDEPYMRNGLVRLMMLARKRVWIQTPYLIPDEA
MIAAWQILASSGVDLRIMIPCMPDHPFIYRATQWYANQLVKIGVKVYTYNNGFMHAKTIIVDDKYATVGS
VNQDYRSYDLNFEDNVFVYDRAFNKEMSDQFEKDMEQSTLLTPEMIKKQSRWLRSLQNFSRLLSPIL

>ID:WP_014564515.1 |[Lactobacillus delbrueckii subsp. bulgaricus 2038]|2038|NAD-dependent protei..|699|NC_017469(1872918):134771-135469:-1 ^GI:504377413^ Lactobacillus delbrueckii subsp. bulgaricus 2038, complete genome.|neighbours:ID:WP_003621345.1(1),ID:WP_003621341.1(1)|neighbour_genes:hypothetical protein,hypothetical protein|
MDQAKLAEFKADLKKAKHPVFLTGAGVSTHSGIPDYRSKTGIYNGVSEPPEVILSEETLYDRPQLFYDFV
MQNMYFPDAKPNLIHEKIAAICNEKGALVTQNIDTLDRQAGNQHVTEFHGNLYDIYCSKCKQKVSYEDYA
KGYKHECGGIIRPGIVLYGEGINPANVNQSILEMRQSDLVVIVGTSFVVYPFAGLLDYAAKDAKIWAVNL
TEIPAQGIKQLTGDALEVFKEV

>ID:WP_003621345.1 |[Lactobacillus delbrueckii subsp. bulgaricus 2038]|2038|hypothetical protein|372|NC_017469(1872918):134413-134784:1 ^GI:489717228^ Lactobacillus delbrueckii subsp. bulgaricus 2038, complete genome.|neighbours:ID:WP_014564514.1(-1),ID:WP_014564515.1(-1)|neighbour_genes:3-methyladenine DNA ..,NAD-dependent protei..|
MSTIKTVRIYAKEQPAGYRILVDRLWPRGIKKEAANLDEWEKELAPSRDLRTWFKHDPARYPDFRQDYLE
ELADNPEWPPFVEHLQELLQKGDVLFLYGAKDEEHNQAVVLKEAAKEALAKLP

>ID:WP_014564514.1 |[Lactobacillus delbrueckii subsp. bulgaricus 2038]|2038|3-methyladenine DNA ..|627|NC_017469(1872918):133704-134330:-1 ^GI:504377412^ Lactobacillus delbrueckii subsp. bulgaricus 2038, complete genome.|neighbours:ID:WP_014564513.1(-1),ID:WP_003621345.1(1)|neighbour_genes:amino acid ABC trans..,hypothetical protein|
MDYRNFFTGRPTSEICRDLIGLPFYYQAGGEKIGGYIVESEAYLGIYDRAAHSYGGRRSHANEGLWRAGG
TIYIYSQRQYVFFDIACQEEGNPQGVLIRAIEPVWGLDQMLKNRGGKDGVLLTNGPAKLMQAMGIKSRNW
DLAPLADSPFVIDLTEKKPAKEIVASPRIGIVQADPAWAQAPLRYYVAGNPYVSGMKKRDWADDHGWL

>ID:WP_014564513.1 |[Lactobacillus delbrueckii subsp. bulgaricus 2038]|2038|amino acid ABC trans..|1584|NC_017469(1872918):131733-133316:-1 ^GI:504377411^ Lactobacillus delbrueckii subsp. bulgaricus 2038, complete genome.|neighbours:ID:WP_014564512.1(-1),ID:WP_014564514.1(-1)|neighbour_genes:peptide ABC transpor..,3-methyladenine DNA ..|
MKKHSSWISALMAAVLTLVLAVSWSQPAQASGTLKIGMEANYAPYNWTQTTSANGAVKIDGTSSYANGYD
VKIAKIIAKKLGKKVIVEKTQWDGLLPALTSGKIDLIIAGMSPTAERRKAINFTSPYRTTNFVVIVNKQS
KYAKAKYLTNFKGAKLTAQQGTLHYDLIKQLPGAKREPASKDFAAMRESLEAGTIDGYVAEDTELTSFQM
VDSNITGVNLSKMKGFKVSSSDAEVSIGVKKGNDQLLSQVNKVLAGISTSERNKLMKEAVQQQPQTSTKK
ENWLVSMLKNYGQMILEGIGMTLLISLVSTIAGFFIGLLVSIVRTIPEPKNKFKKGLLAFCKWLLSVYVE
IFRGTPMMVQAAVIYYGIAQFWHINLNRTVAALIIVSINTGAYLAEVIRGGIISTPKGQFEAASALGMTH
NQRMWNIILPQAIRNCLPSITNEFIVNIKDTSVLSIISVSELFFVGSTIASQSFQFFQTYLVISVIYLFL
TFTITRIFNLIEKHIEGPENYNMMANQVQVGKQEGDK

>ID:WP_014564510.1 |[Lactobacillus delbrueckii subsp. bulgaricus 2038]|2038|hydrolase|1146|NC_017469(1872918):129195-130340:1 ^GI:504377408^ Lactobacillus delbrueckii subsp. bulgaricus 2038, complete genome.|neighbours:ID:WP_014564509.1(1),ID:WP_003621355.1(1)|neighbour_genes:HNH endonuclease,hypothetical protein|
MKKKNLLMTTLATLSASGAILTTGASALADSYTVVKNDTLWGLSKKYGVSVSDLKKANGVSGHLIYVGQK
LQIPTKSTKATKTAKTSTSTSTVDTTSTTHTVVKGDTLWSLAKKYGVSVSALMKANNLSSSTILIGQSLN
LRAGMTTYGVNGVTTGSSSTAASANTASSTSTTASSQAPKDKKTATKAKSTTTNTSSNSNTSTSANTQSQ
STASNSSASTTTNTNTVASNANTTSSTNTAASSSQAVSQAPTASTSTATTTASASASAITSYALTFLGVP
YVWGGTTPSGFDCSGLVQYVYSHFGINLGRTTYTQQYAGTKISVASAQAGDLYFWGSYGSAYHVAIALGG
GQYVMAPAPGQNVMTGSVSSYTPSFAVRVLG

>ID:WP_003618196.1 |[Lactobacillus delbrueckii subsp. bulgaricus 2038]|2038|phenylalanine--tRNA ..|2412|NC_017469(1872918):1334817-1337228:-1 ^GI:489714062^ Lactobacillus delbrueckii subsp. bulgaricus 2038, complete genome.|neighbours:ID:WP_003618199.1(-1),ID:WP_003618194.1(-1)|neighbour_genes:transcription elonga..,pheS|
MLVSYNWLKDFLNMDGVDPYALAEKLSRSGVEIASTVHPEDGVSKLVVGHILTCEKIEGTHLNKTTVDVG
EDEARQIVCGAPNVAAGQDVIVALPGARLPGGIKIKKGKLRGIESNGMICGLQELGFSDSVVPPKYADGI
WVFHDPDLKPGDSVFAALGMDDYVLDFDITPNRADTSSMEGAAYEVGALIDQKPKIEDVVLKEDGADWTG
DFTAVADEKIAPKYYLRKLTGVKIAESPLWMQARLWNAGIRPINNVVDATNYVMLLTGQPMHAYDAKLFD
KTKKIEVRLAKEGEKLQLLNEKEIDLDPQDIVITDGEQAVGLAGVMGGLNSEVTEETTDVILEAAVFDPA
LTRKAALRHDNRTDASALFEKGINWDNTQKALDICALILRANAGATVLSGEIKASDLDKEAVVITTTASR
TNKILGTDLSMDEIVKILGKLNFPVAVNGDEYTVTVPNRRWDIFIDSDIFEEVGRIYGYDNIKSTHPATG
ELIGGYAADEVKVRHLRQLLEGQGLSETINYSLTSEELATTFVKKALAPVKVNWPLNSARTTMRQNLICG
LLDTVAYNFARKQTELQLFENGRVYDMEGGDYHEHEHLAAAYVGLAGESNWQHKDEVVDFYYVKGQLEDV
FEMIGVKDVEYRAEAIKGMHPTRTAGIYVNDEYIGLIGQIAPVLAMTDKNFAGKEIYVYELNLDALLPLM
AKGVKSKPAPKYPAVQRDLSILVDEDVTNAQVESCIKENAGKYLVSVEVIDVYQGAHLAAGKKSLAYRLT
FLNEAETLTDAVVTKATDNVQAALEEKLEANIR

>ID:WP_003618194.1 |[Lactobacillus delbrueckii subsp. bulgaricus 2038]|2038|pheS|1050|NC_017469(1872918):1337228-1338277:-1 ^GI:489714060^ Lactobacillus delbrueckii subsp. bulgaricus 2038, complete genome.|neighbours:ID:WP_003618196.1(-1),ID:WP_003618191.1(-1)|neighbour_genes:phenylalanine--tRNA ..,MarR family transcri..|
MDLFDRLKELREQGLAEIKEAESEKSLNDVRVKLVGKKGELTQILHQMKDVAPEKRREVGQKVNELRDLF
NENLASAKDNLIEKAIEARLEAEKIDVTLPGRRKHVGSKHPIRIIQDDLERFFIGMGYQVVQGPEIESEH
YNFEMLNLPKDHPARDMQATFYVDADHLLRSQTSPVQARTMEKHDFDKGDLKMISPGKVYRRDDDDATHS
HQFMQMEGLVVGKNISLSDLKGTLELVAKHEFGQDRETRLRPSYFPFTEPSVEMDVSCFECGGKGCAICK
NTGWIEVLGAGIVHPNVLSAAGIDPSVYSGFAFGLGLDRFAILKYGIDDIRDFYSDDVRFLQQFRQEED

>ID:WP_003618191.1 |[Lactobacillus delbrueckii subsp. bulgaricus 2038]|2038|MarR family transcri..|351|NC_017469(1872918):1338559-1338909:-1 ^GI:489714057^ Lactobacillus delbrueckii subsp. bulgaricus 2038, complete genome.|neighbours:ID:WP_003618194.1(-1),ID:WP_014565125.1(-1)|neighbour_genes:pheS,rRNA methyltransfera..|
MTELAEQDTPCCKNAENYEMCARFVKAFEIIGKKWNGLIISSLCDTKAMRFRDLAHAVGACSDRVLVERL
RELEANGIVKRSKDAEKKIVLYTLTPKGAKLKPVFSQVHIWADKWA

>ID:WP_014565125.1 |[Lactobacillus delbrueckii subsp. bulgaricus 2038]|2038|rRNA methyltransfera..|765|NC_017469(1872918):1338991-1339755:-1 ^GI:504378023^ Lactobacillus delbrueckii subsp. bulgaricus 2038, complete genome.|neighbours:ID:WP_003618191.1(-1),ID:WP_035175822.1(1)|neighbour_genes:MarR family transcri..,acylphosphatase|
MQERTSVNNPQIKAIGKLQQKKYREESGYYLIEGFHLVEEALKASVKYREILATEAALSRLAQLGLAYDE
GKLIKISQSVASHLSSTKNSQDIFMTVKINRPKHFAFSYGKWVLLDDLADPGNVGTIIRTADAAGFDGVI
LSNKTVDLYNPKVQRSMQGSQFHLNLIKADLPDAIASLKAADIPVYASLLDPAAKQLGDFVPVAQVALII
GNEAHGVSPEIEALADEKLYIPIKGRAESLNAAVAAGIMIYHFS

>ID:WP_035175822.1 |[Lactobacillus delbrueckii subsp. bulgaricus 2038]|2038|acylphosphatase|273|NC_017469(1872918):1339821-1340093:1 ^GI:737190159^ Lactobacillus delbrueckii subsp. bulgaricus 2038, complete genome.|neighbours:ID:WP_014565125.1(-1),ID:WP_011544075.1(1)|neighbour_genes:rRNA methyltransfera..,hypothetical protein|
MQTWELLAHGVVQGVGFRWGVQMLAQKMKLPGSVRNNPDGTVTIVIQGTPTDLVKFKAELPNAVPYAQIS
RLDTKVLPEMEQMHSFHVLY

>ID:WP_011544075.1 |[Lactobacillus delbrueckii subsp. bulgaricus 2038]|2038|hypothetical protein|963|NC_017469(1872918):1340127-1341089:1 ^GI:499863341^ Lactobacillus delbrueckii subsp. bulgaricus 2038, complete genome.|neighbours:ID:WP_035175822.1(1),ID:WP_003618183.1(-1)|neighbour_genes:acylphosphatase,two-component sensor..|
MKKNKKRLLPVSLLALLPLFLTACASQTSKNGSLKAPTSGPYYWIYEWIGLPLQHITVNIAHAIGGASGA
GWAIVIITLVVRVILMPLMLSQQHKATLQQEKMHLLQPQMQLLQKAMKTPGMTPDQQMALTGLQREIYSK
NNVSMTGGMGCLPLLIQMPIMIGIYQAVAYSNALAKSTFFGISLSSKSMVLAIIATVFALIQSYVAMIGI
PEEQKKTMQATMLMNPIMTLFFSMSFSGTLALYWAVGNLVMVIQQLITTFIVQPRAKKRVSKELADSPIV
EVVTQAKLNQILKPAPEQKPTSQPKSGDLRKRNQGKQKRK

>ID:WP_003619579.1 |[Lactobacillus delbrueckii subsp. bulgaricus 2038]|2038|hypothetical protein|396|NC_017469(1872918):1428940-1429335:1 ^GI:489715453^ Lactobacillus delbrueckii subsp. bulgaricus 2038, complete genome.|neighbours:ID:WP_011544111.1(-1),ID:WP_003619577.1(-1)|neighbour_genes:non-canonical purine..,thiol reductase thio..|
MSEHNEHVYFVNQLYRDFLLPTILGGDTPAILYWAGKRITRKYALSEFEDLSEFFKMAEFGNLTIVKERR
SSVIFSLSGQPISDRLAAGSREFSLESGMIAEAVEQNRGRSAEAEIAIDDKKETVQITAFF

>ID:WP_003624033.1 |[Lactobacillus delbrueckii subsp. bulgaricus 2038]|2038|permease|912|NC_017469(1872918):1799988-1800899:-1 ^GI:489719917^ Lactobacillus delbrueckii subsp. bulgaricus 2038, complete genome.|neighbours:ID:WP_014565408.1(1),ID:WP_003620346.1(-1)|neighbour_genes:DNA invertase Pin,gamma-glutamyl-gamma..|
MKDKHLGILLAITGAALWGTSGTAAEMLYQSPNINTFWLVDVRSWLAGASLLLISLVHKGKGTFAIFKNP
RDLLYAALFSMLGITGAQFTYFYTVAASNAPTATVLVFLAPVLIICFMAAKTRQMPRRIDLIAVLLAVVG
TVVLVTNGNFSHLAVTPKTLVWGFFSALTQALAIAMPAKLFKKYGTITILAWGMLLGGIILSPALAVMPA
TGVTVKEWSLVIYIVIAGTVFAYSLYLSSVMYISAGLVSMLEAFEPLVATILSVTLLGSDFGIMKMAGGV
LIILATCLQVVPSPRRGKLQRKL

>ID:WP_003620345.1 |[Lactobacillus delbrueckii subsp. bulgaricus 2038]|2038|haloacid dehalogenas..|807|NC_017469(1872918):1801807-1802613:-1 ^GI:489716224^ Lactobacillus delbrueckii subsp. bulgaricus 2038, complete genome.|neighbours:ID:WP_003620346.1(-1),ID:WP_003620343.1(-1)|neighbour_genes:gamma-glutamyl-gamma..,acyltransferase|
MKIKLIAVDLDGTLLTSRKKVSPKTLATLKKAREKGILVVPLSGRPLPGVLKVFEPFKLDPADNFAICYN
GGLVQRMDGEVLSASPLTDENVEHMLALKQTGIFGPYFMDTKDFYVAPKGSSFGVGFLAKARNMGVKRMV
PGQHYEFIKGEFVSLPSKIKKFRAGFSPATEQEFEISASGGQCLEFNTPGTSKGQALTTLLDLLNIQPEE
AMVFGDNNNDLSDFQLPGVFKVAMGNAIDEIKAAADYVTASNNQDGIALAVEKFVDMG

>ID:WP_003620343.1 |[Lactobacillus delbrueckii subsp. bulgaricus 2038]|2038|acyltransferase|879|NC_017469(1872918):1802678-1803556:-1 ^GI:489716222^ Lactobacillus delbrueckii subsp. bulgaricus 2038, complete genome.|neighbours:ID:WP_003620345.1(-1),ID:WP_003620341.1(-1)|neighbour_genes:haloacid dehalogenas..,PTS cellobiose trans..|
MFKSRNWKLIVVALTIIILLAVPGYSWMKKTNKEHAERQRSQLSPLIMVPGSSATVNRFNELVDLLNENT
PYKHSLLKVEISEDGTLTYSGSMKKEDNEPFIVIGFQNNHDGYSNIKKQAGWLDDAFYEIAKTYMFNNFK
AFGHSNGGLIWTYWLEHYYSNNYSDEITIKSLMTLGSPYNFSEKSIKYKTQMMTDFIKYRKRLPKNMIVY
SLSGGENYESDGIVPESSVEAGKYIFQNQVKSYTTMTVTGAEAQHSSLPQNKQVVRIIQEYLLKQQVKPG
PNNSQNSKHKEN

>ID:WP_014565168.1 |[Lactobacillus delbrueckii subsp. bulgaricus 2038]|2038|ferredoxin--NADP(+) ..|984|NC_017469(1872918):1418422-1419405:1 ^GI:504378066^ Lactobacillus delbrueckii subsp. bulgaricus 2038, complete genome.|neighbours:ID:WP_014565167.1(-1),ID:WP_014565169.1(1)|neighbour_genes:methionine adenosylt..,membrane protein|
MVLVYFRKEISLIKQYDLAVIGAGPVGLFAAYFAHLHGLKTVILESLNEPGGQPEMLYPFKKILDIPVFN
EITAADLTKRLLANLTDQDLVTGHKVSQLEKTDEFVIDGEYQVRSIIVATGNGAFKAKKFPLKATPEAED
HIHYFFKNPDLFAGQKIGIFGGGDTALDWAQELSQIADVTLVHRRDQFRGMESSVENLKADQKVTLKTPY
LPKSMQVEKGQLEISLKMVGGDEVTQETFDQILVAYGFRADNRFVSKWGVDLDQGLIAVDRSMQTSVPGI
YAIGDSCGYPGRVPVIGIGFGEAQIAVNAIMQDLFPEKSLTIHSTSI

>ID:WP_041814445.1 |[Lactobacillus delbrueckii subsp. bulgaricus 2038]|2038|mannose-6-phosphate ..|963|NC_017469(1872918):41685-42647:1 ^GI:754200717^ Lactobacillus delbrueckii subsp. bulgaricus 2038, complete genome.|neighbours:ID:WP_041814252.1(1),ID:WP_014564453.1(1)|neighbour_genes:hypothetical protein,transcriptional regu..|
MAEPLFLEPVFHEKIWGGTGLRDEFGYDIPSDHTGEAWAISAHPHGPASIKNGPYQGMKLNELWDQHREL
FGNAKGDVFPLLTKILDANQDLSVQVHPDNEYARIHEGELGKTESWYVIKAKPGAKLYYGHNAQTREEFA
EMVKNGEWKKLLRTVPVHEGDFFYVPHGMVHAVGSGIMVLETQQSSDTTYRMYDFDRVDKKTGKLRQLHL
QQSIDTVQVPFEMPKLNHVEWDVGDVHVTQFVMAEYFGVFKLDVRGKGDFEIKDGKYRLLSVLDGSCDLT
VDGQTYPLKKGDHLILPSTISCYTLDGQATIIASKPGDEA

>ID:WP_014564456.1 |[Lactobacillus delbrueckii subsp. bulgaricus 2038]|2038|hypothetical protein|765|NC_017469(1872918):44377-45141:1 ^GI:504377354^ Lactobacillus delbrueckii subsp. bulgaricus 2038, complete genome.|neighbours:ID:WP_041814447.1(-1),ID:WP_014564457.1(1)|neighbour_genes:hypothetical protein,hypothetical protein|
MEEVEAVLKRLLAGRVWPASLGRELESKRICLSDLLLDKQRKNVIKPADVPLIRQALGELRKNFQEEVKK
VLQTEQEMASDAARLAWLLLQLFAKKRKRVRDLTADQLALLQTEEAKKYVLFHGPRVYFRNNACFLTNTF
PAELVHINDLAGLKGQPAAFSVLLQGEEVDGEELRSWLDLFGPLYEEKYFGKHYGPGVELAGFQISSGKR
DPRIYYVLRYLLKDKEPEARSKNLAALPLKTILRRNLVCHEAFK

>ID:WP_014564457.1 |[Lactobacillus delbrueckii subsp. bulgaricus 2038]|2038|hypothetical protein|783|NC_017469(1872918):45138-45920:1 ^GI:504377355^ Lactobacillus delbrueckii subsp. bulgaricus 2038, complete genome.|neighbours:ID:WP_014564456.1(1),ID:WP_011677890.1(-1)|neighbour_genes:hypothetical protein,RNA polymerase sigma..|
MMTVYSREYYQAGLAEGKIKAKKLDKYRLGPDFILAYDLGPAASYRTFLVDRKQGEIVLRVTTKTLLAHF
VNEDLPGGYPLQDKLYKLLGIREQHVISAGHGAIFSPESFHAGLVDLVALQRMRGMEACQGGLLMTDLAG
VNCYFFQVKRGYANASRQVKEAVEHNALYCSLFHGLAGQVGCPVCRQGDWNLLYGPSYQQAVEADLAGRI
PSLRQLLAEIKAEEKAVLKQILLDELGLPLLPDDLDYALKQAEKKLLFRI

>ID:WP_011677890.1 |[Lactobacillus delbrueckii subsp. bulgaricus 2038]|2038|RNA polymerase sigma..|486|NC_017469(1872918):45971-46456:-1 ^GI:499997172^ Lactobacillus delbrueckii subsp. bulgaricus 2038, complete genome.|neighbours:ID:WP_014564457.1(1),ID:WP_049752756.1(-1)|neighbour_genes:hypothetical protein,glycerol transporter|
MNMQINQAMDQAWERRKLVAGALKTAHVYRKCADYEDLFQEGLIVYAQCLQEMADKPQEEADKLAFRKVY
WRILDLLRQKKRQRDHDEPLLAAAFVGQADQHNLLLKEAWKKLSTSEKLLLGQNLLADRSLKETADLMNI
PYRTASRIKKQALEKLRRQLA

>ID:WP_011543866.1 |[Lactobacillus delbrueckii subsp. bulgaricus 2038]|2038|type 2 isopentenyl-d..|978|NC_017469(1872918):864156-865133:-1 ^GI:499863132^ Lactobacillus delbrueckii subsp. bulgaricus 2038, complete genome.|neighbours:ID:WP_003620120.1(1),ID:WP_003622229.1(-1)|neighbour_genes:manganese-dependent ..,phosphomevalonate ki..|
MFFNAQKTNSFDQVHLLRPALPESQVNLNAVKTTWFGKELAAPFFINAMTGGSEKSRQINRQLGEIANKQ
QIALALGSASILTKEEDQLESFYVAREANPDGLLFANVNPLTPAKAADKIVKDLQADALQIHLNVAQEIP
MPEGDRDFVWLDRMLEIKEAAGVPVIVKEVGSGLDPVSLQKLQAAGFSWFDIGGAGGTNFAQIENSRNPH
PMAYLNDCGLPTALAALLAAPLTKQLIVSGGVRNPLDVFKGLALGGKFVGVANHFLHTLLNEGPDGLDEE
IGRWKEELAYLFALYGQSCLPVKQSYYLDLELKNQFDQLKQYAGK

>ID:WP_003622229.1 |[Lactobacillus delbrueckii subsp. bulgaricus 2038]|2038|phosphomevalonate ki..|1083|NC_017469(1872918):865192-866274:-1 ^GI:489718113^ Lactobacillus delbrueckii subsp. bulgaricus 2038, complete genome.|neighbours:ID:WP_011543866.1(-1),ID:WP_003622231.1(-1)|neighbour_genes:type 2 isopentenyl-d..,diphosphomevalonate ..|
MITEKAPGKLYIAGEYAVLEQDCPAILVALDQYVRVSIKPSSSDTGLIHSKQYSQDSIHWVRRGSKIVID
NRDNPFEYILSAISFTERYCLEQKVKMDVYDLFVNSDLDSADGKKYGLGSSAAVTVATVKAILRFYGVQA
SKDLIYKLSTISHYSVQGNGSAGDIAASVYGGWIAYQTFNKLWLKEELASKSLSAVVGEAWPGLKIQQLV
PPKDMELLIGWSQQPASTSRLVDKTNANKNNLRTEYAKFLADSRKCVLQMIRGFEEANIALIQKQIGINR
RLLQHFAAINNIAIEIPRLTELIEIANKFGGAAKTSGAGNGDCGIVIVNKDTDIDRLRKEWVKNDILPLE
FHIHQSELTY

>ID:WP_003623769.1 |[Lactobacillus delbrueckii subsp. bulgaricus 2038]|2038|membrane protein|606|NC_017469(1872918):1420171-1420776:-1 ^GI:489719653^ Lactobacillus delbrueckii subsp. bulgaricus 2038, complete genome.|neighbours:ID:WP_014565169.1(1),ID:WP_003619602.1(-1)|neighbour_genes:membrane protein,haloacid dehalogenas..|
MKKFLSKLGQPLFHFFFAVSSAVVGAIVVSWPLLLLFTLLEKTYQTVNLTVGQVMSNYNQLLLYLVWPGQ
TKLQMSNLPTSALAAAHFADVKNLFILAELVFLLCLALSSYFRNYKKPLKLTQTQALLLMLLPIVVMPFA
LTDFGSFFRVFHTFFFRNDNWLFDPATDPVINVLTEGFFASCFAVGGAIYELYLARYLLKK

>ID:WP_003619602.1 |[Lactobacillus delbrueckii subsp. bulgaricus 2038]|2038|haloacid dehalogenas..|771|NC_017469(1872918):1420773-1421543:-1 ^GI:489715477^ Lactobacillus delbrueckii subsp. bulgaricus 2038, complete genome.|neighbours:ID:WP_003623769.1(-1),ID:WP_014565170.1(-1)|neighbour_genes:membrane protein,hypothetical protein|
MKDYRLFLIDLDGTIYRGKETIESGVRFVKRLDEAGLDYLFLTNNTTRTPQMVADKLAGHGVKTDVSKIY
TPSMATASYILEKEAKRPIGVYIIGQIGLWKEILDRPEFYYDEENPDYVIVGMDTDLTYHKLMVATRCIH
RGAVFIGTNSDQNLPVGKELRPGNGSICAALEVASGQKPLFIGKPEAIIVNRALDLAGVKAEEALIVGDN
YPTDIMAGINSGVDTLLTLTGVTQKADLAGLTPPTYLVNDLDEFSL

>ID:WP_003619597.1 |[Lactobacillus delbrueckii subsp. bulgaricus 2038]|2038|hypothetical protein|333|NC_017469(1872918):1423489-1423821:-1 ^GI:489715472^ Lactobacillus delbrueckii subsp. bulgaricus 2038, complete genome.|neighbours:ID:WP_014565171.1(-1),ID:WP_003623775.1(-1)|neighbour_genes:multifunctional 2',3..,catabolite control p..|
MDHLYEQFDLIEEITRNDGSQYYEISNIDQNGFAELAVNNGLIKSVRILVINIPRTKALETYEQYINKAY
QLHTLMNEEDWENPQWVEWDKPKGPVRDAYEMVLKANKIG

>ID:WP_003623775.1 |[Lactobacillus delbrueckii subsp. bulgaricus 2038]|2038|catabolite control p..|1002|NC_017469(1872918):1423928-1424929:-1 ^GI:489719659^ Lactobacillus delbrueckii subsp. bulgaricus 2038, complete genome.|neighbours:ID:WP_003619597.1(-1),ID:WP_014565172.1(1)|neighbour_genes:hypothetical protein,dipeptidase|
MNKQDVTIYDVAREAKVSMATVSRVVNGNNNVRKETRDRVMEVIKRLHYQPNAVAQGLASKRTTTVGLIV
PDLTNLYFAELSKGIDDIAVLYKYNIIISSVENRLMKEDAVIQGLLNKQVDGVIYMSNKLSEEAAEAFKR
TDTPVVLAGTVSDNLEFPSANIDYKKADTEALNLLLNDGKKKLALIVGDKEAPINRNHRIPAFEKFVADN
ELEGCVIFDNIKDYSDGYNLYPELAKKGINGAIITKDVSSVGLLNSALDRGAKVPEDFEIVTASATQIAS
VVRPALTTIKQPLYDLGAVAMRMLTKLMNDEGLEDKHIVLPYELIKKQSTLNK

>ID:WP_014565172.1 |[Lactobacillus delbrueckii subsp. bulgaricus 2038]|2038|dipeptidase|1107|NC_017469(1872918):1425082-1426188:1 ^GI:504378070^ Lactobacillus delbrueckii subsp. bulgaricus 2038, complete genome.|neighbours:ID:WP_003623775.1(-1),ID:WP_003611853.1(-1)|neighbour_genes:catabolite control p..,hypothetical protein|
MNLDKLQNWLQENGMDVAYVSSPTTINYFTGFITDPEERIFKLFAFKDAEPFLFCPALNYEEAKASAWDG
DVVGYLDSENPWGKIPKKIKQRSKDYQNWAVEKNGLTVAHYQALHAQFPDSDFSKDLSDFIAHIRLFKTE
SELVKLRKAGEEADFAFQIGFEALRNGVTERAVVSQIEYQLKLQKGVMQTSFDTIVQAGKNAANPHQGPS
MNTVQPNELVLFDLGTMHEGYASDSSRTVAYGEPTDKMREIYEVNRTAQQAAIDAAKPGMTASELDGVAR
KIITDAGYGEYFIHRLGHGIGMEVHEFPSIANGNDVVLEEGMCFSIEPGIYIPGFAGVRIEDCGVLTKEG
FKPFTHTSKELKVLPVKE

>ID:WP_003619586.1 |[Lactobacillus delbrueckii subsp. bulgaricus 2038]|2038|chemotaxis protein|420|NC_017469(1872918):1426640-1427059:-1 ^GI:489715460^ Lactobacillus delbrueckii subsp. bulgaricus 2038, complete genome.|neighbours:ID:WP_003611853.1(-1),ID:WP_003623782.1(1)|neighbour_genes:hypothetical protein,hypothetical protein|
MTISFGALAGLIAAIAFLVLVLFTIPMLLNVSKTLKEAEKTVQLTNESMAKLTEDMDDLMKQTGGLLEKI
DALLQDVNGKMETLQPVVQAAADLGQSVSDINESSKKMINKVSNAHFTRTGMITSVITSAFARHFRRKG

>ID:WP_003623782.1 |[Lactobacillus delbrueckii subsp. bulgaricus 2038]|2038|hypothetical protein|852|NC_017469(1872918):1427190-1428041:1 ^GI:489719666^ Lactobacillus delbrueckii subsp. bulgaricus 2038, complete genome.|neighbours:ID:WP_003619586.1(-1),ID:WP_011544111.1(-1)|neighbour_genes:chemotaxis protein,non-canonical purine..|
MKNLDFKIAGISVDVDNLFTSGVTILWKLLISTLVFYLVSHFGRKIIKRYLDKHNDKLVLSKRSQTISAL
VNSLFHYTMVFFYVYSILTILGIPVGTLIASAGIFSLAIGLGAQGFMSDLVNGFFILSEGQYDVGDNVEI
GTEAGTVTQLGLRTTQIVTTDGTLIFIPNRQISIVRNLTHGGIGLNLDLNLDANTDLKQLASLLDQADED
LLAWHDKLVSGPTQIGVVGQQGQTITYRVHFQVKPGFEGKIRQAYWQTYLQYLRVNQVKFGQEPVIINNS
KKA

>ID:WP_011544111.1 |[Lactobacillus delbrueckii subsp. bulgaricus 2038]|2038|non-canonical purine..|621|NC_017469(1872918):1428081-1428701:-1 ^GI:499863377^ Lactobacillus delbrueckii subsp. bulgaricus 2038, complete genome.|neighbours:ID:WP_003623782.1(1),ID:WP_003619579.1(1)|neighbour_genes:hypothetical protein,hypothetical protein|
MTQVLLFATDNQNKVKELQEAFKQAGLDIELKSNADLDNPPYVNEKGTTFEANAKLKAHALADYSKLPTL
ADDSGLLVAKLNGAPGVHSARYGGEAHNDARNNAKLLAALGGVPQDERQAKFVTTLVLTMPGHEDKDLVV
TGTCEGEVLAIPRGKDGFGYDPLFYVPSKGKTFAEMTTEEKNEVSHRGKAVKALIEELPAWLAQFN

>ID:WP_011543945.1 |[Lactobacillus delbrueckii subsp. bulgaricus 2038]|2038|integrase|837|NC_017469(1872918):1066071-1066907:1 ^GI:499863211^ Lactobacillus delbrueckii subsp. bulgaricus 2038, complete genome.|neighbours:ID:WP_003618241.1(-1),ID:WP_003618238.1(1)|neighbour_genes:alpha/beta hydrolase,signal peptidase I|
MYPHQEGFENWCRGPQRLSPKSIENADYCLDHFFTYAEVNFPSSDVNEITASNVRDYLQQLATKENLQVT
TVNKYVSYIKKYFYYLALAGITPSYRLLDLKGYSFERRKTYVIDWPEHLPALIPYVKQPVTLWLLQLFAL
GYQAKELLGIRYSDVKDNLGEMTDYLTGTLSFEKDPDPYIFASRSGEPYASTNNIMQLVKVDKDLLSPMP
ITLTNLRLSYVYSLISQQKYSDKELLKIFRCPPKRLAYYQYNAAQCNLIPFSEEMLKKAGPDAAPARK

>ID:WP_014564997.1 |[Lactobacillus delbrueckii subsp. bulgaricus 2038]|2038|Nif3-like dinuclear ..|798|NC_017469(1872918):1071103-1071900:-1 ^GI:504377895^ Lactobacillus delbrueckii subsp. bulgaricus 2038, complete genome.|neighbours:ID:WP_014564996.1(-1),ID:WP_014564998.1(-1)|neighbour_genes:peptidase T,SAM-dependent methyl..|
MTKVKDIVAKLNEAFPESIASAGDPVGLQIGSLDAPVHKILVTLDIRPNVVDEAIRRGADLIVSHHPLIF
RPVNNLDYSDPQKAMYAKIIANGITVYSIHTNSDKAQDGSSDWQAEELGLLDVTGFAPDEDGIAIGRKGR
LPEAMKAIDFAHYVKEKTGVDMVRLICADQDKMVETVAFVCGDGNKFWKQALADKCDAYITGDVYYHTGH
DMISSGLVVVDPGHYTEKLFKYEAAKRLSAWQKEEGWSVECLISAESTDPFQNIF

>ID:WP_002878612.1 |[Lactobacillus delbrueckii subsp. bulgaricus 2038]|2038|mutator protein|441|NC_017469(1872918):1072729-1073169:1 ^GI:488967611^ Lactobacillus delbrueckii subsp. bulgaricus 2038, complete genome.|neighbours:ID:WP_014564998.1(-1),ID:WP_014564999.1(1)|neighbour_genes:SAM-dependent methyl..,lysozyme|
MDRTEPTTLTNMCMIVDKDRVLTIDREDPVWPGLAFPGGHIEKHESFHDSVIREVKEETNLDIVSPRLVG
FKQFFDKLDRRYLVFFYRADQFSGSLHASREGKLEWVKISDLPKRQLAYNFDRDLEVFLKSDLDEHVLLD
KKDFLY

>ID:WP_003619268.1 |[Lactobacillus delbrueckii subsp. bulgaricus 2038]|2038|flavocytochrome c|1398|NC_017469(1872918):677298-678695:1 ^GI:489715141^ Lactobacillus delbrueckii subsp. bulgaricus 2038, complete genome.|neighbours:ID:WP_003619266.1(1),ID:WP_014564786.1(1)|neighbour_genes:methionine ABC trans..,phosphoenolpyruvate ..|
MAKYEFKSSPIDLVNPSYDLVVIGAGGTGLSAALQAHELGASVAVFEKNEVLGGNTSKASSGMNAAESLV
QFKHGIIDNKADFYQETLKGGGNLNDEAMLSYFVDHAALAIDWLKQYGVELDDLTITGGMSKKRAHRPAS
MAPVGGYLITGLLKSIEAARIPVFNKTKVVKVLQDEKGKVTGIDIVGPDGRRKVMAKAVILATGGFGASK
EIVKKYRPDLEGYKTTNQAGATGDGLILGEEAGAELVQMDFIQVHPTAQTDGEKTFLIGEAVRGEGAILV
NKAGQRFINELDTRKVVSAAITGLNEDGAYLIFDQGVRDHVKAVEFYDHIGLVEHGATLEELAGKIGVDA
AGLEATVASWNEAVKGQDDQAFGRTTGMDRDISVAPYFAIHIHPAIHYTMGGLHINPETQVLGKDDKVIE
GLYAAGEVSGGLHGNNRIGGNSVAETVVFGRQAGIQASKFVRGEN

>ID:WP_014564539.1 |[Lactobacillus delbrueckii subsp. bulgaricus 2038]|2038|potassium transporte..|2031|NC_017469(1872918):180965-182995:-1 ^GI:504377437^ Lactobacillus delbrueckii subsp. bulgaricus 2038, complete genome.|neighbours:ID:WP_014564538.1(1),ID:WP_003624200.1(-1)|neighbour_genes:peptidase M13,hypothetical protein|
MEVENKLNRMTAAGLLIAIGIVYGDIGTSPLYVMKSVIAGNGGINTVGRDLIIGTISLILWTVTLLTTVQ
TVIIALRATNHGEGGIFALYALIRKKAAWLVWPALIGGAAILADGTLTPAVTVTTAIEGLKGLEFGKGNV
PVSNQTTVLVITIVILLVLFSIQRMGTRIIGKAFGPIMLVWFAFLGVMGLINIGGNWWILQALNPYYAIK
LLFSPYNKAGFAILGSIFLATTGAEALYSDVGHVGKGNIIGSWPFVFVCLSLNYFGQGVWILNNTNMHSA
TEINPFYAMIPENIRLVSIVLATLAAIIASQALITGSFTLVAESINLKFLPRMNILYPSDERGQIYIPAV
NKMLGITTIALVLFFRTSAHMEAAYGLSITISMLTTTILLYEWLVLKQVHNLANLLFVIFFSTINILFMG
SSLSKFTHGGYVSLLITLLIASVMVVWYFGNKVRDQNGAGNAYVRLDEYTDMLTDLSHDDNYPTYSDNLV
YMANVKYNKFIKREILYSILDKRPKRARAYWFVTVNVTNEPFTAEYAVNTFGTKNVINIQLYLGFKKQTS
VNVYLRQIVHDLIKDNTIEAQPQEYTTTPGRDVGDFKFVIVNDVISPSTTLSSYKKWLVKARVQLQNLSP
NPAQWFGLEFADMVIERVPLILGKQEPERIKRVAPVDYSKTSLNKK

>ID:WP_003624200.1 |[Lactobacillus delbrueckii subsp. bulgaricus 2038]|2038|hypothetical protein|375|NC_017469(1872918):183163-183537:-1 ^GI:489720084^ Lactobacillus delbrueckii subsp. bulgaricus 2038, complete genome.|neighbours:ID:WP_014564539.1(-1),ID:WP_003621256.1(-1)|neighbour_genes:potassium transporte..,hypothetical protein|
MFKIVMPEPERVTMPAREVADQPAYLVNFANFYVSSFERDDLEIISEFDEDHNMVNINHYLLLNQPFSRK
NLVKHVLIDHAHNFQAILDKMTAETGVDPEAMTTYEDWSNWYEGVRAKIKSSLS

>ID:WP_003621256.1 |[Lactobacillus delbrueckii subsp. bulgaricus 2038]|2038|hypothetical protein|948|NC_017469(1872918):183695-184642:-1 ^GI:489717139^ Lactobacillus delbrueckii subsp. bulgaricus 2038, complete genome.|neighbours:ID:WP_003624200.1(-1),ID:WP_041814258.1(1)|neighbour_genes:hypothetical protein,hypothetical protein|
MKKSTIWSIVVVAVLALGGAGAYFYSSQQKQSQEQTVSSSYSSHMQAGKEAVKAKKYSQAADEFDQAYQA
KATAQAKNYQAQAENLADSVKLAKTTVKYASALNLAQKAQEQNGGYSVMTSQAKKLVKQLKAVKDNYDSE
IKPLLNKAAKAMEDGDYDSAASTYSSILDLPYINGAYYAKVRSNVKDLLKEAKSKQEDSSSSSESSSSSS
SDSSSKSSSKESSSSSSSDASSSASSSSNQAEGSGTSYNDKVGGSTVTSRDVQQIRTQLDNLGESTAGWS
PQDLINLFNYAYQQGHTTIDSITKDDVEGYLKSGK

>ID:WP_041814258.1 |[Lactobacillus delbrueckii subsp. bulgaricus 2038]|2038|hypothetical protein|210|NC_017469(1872918):184856-185065:1 ^GI:754200496^ Lactobacillus delbrueckii subsp. bulgaricus 2038, complete genome.|neighbours:ID:WP_003621256.1(-1),ID:WP_003614496.1(1)|neighbour_genes:hypothetical protein,hypothetical protein|
MNFTLADQSIQYTFKAEKYAKGQMQRSLQNVKLDASPESLVKVGQAISKLQGDELAALTLVQKHNLTLA

>ID:WP_003614496.1 |[Lactobacillus delbrueckii subsp. bulgaricus 2038]|2038|hypothetical protein|237|NC_017469(1872918):185125-185361:1 ^GI:489710359^ Lactobacillus delbrueckii subsp. bulgaricus 2038, complete genome.|neighbours:ID:WP_041814258.1(1),ID:WP_014564541.1(1)|neighbour_genes:hypothetical protein,amidase|
MTTTTELQLTFKSSAGKKKSLNLPYAVKGLSADVVREAAAAIAGEGVFVKEGEVLYAEPLAANYIERTVT
GVFDDSNH

>ID:WP_014564541.1 |[Lactobacillus delbrueckii subsp. bulgaricus 2038]|2038|amidase|1203|NC_017469(1872918):185632-186834:1 ^GI:504377439^ Lactobacillus delbrueckii subsp. bulgaricus 2038, complete genome.|neighbours:ID:WP_003614496.1(1),ID:WP_014564544.1(1)|neighbour_genes:hypothetical protein,potassium transporte..|
MKRRFLTGLATAAMLTSVAVPVTNNMFLSNQAVEASATSDAFLSKVSLQAQKTSKKYGVYASLMLVQAAL
ESGWGTSTLSTQANNFFGMKATGWTGATYSVKTAEQTSSGKTYYITAAFRKYSSYQASFDDYGLKMRTTL
GNYGSLCYSKTWLENASSASAAAKAIKAAGYATDTNYATKLISHIGTYNLTKYDPVYSGTNYTAKVAKSG
ATYLYPTDHSVSPKKSYVTAGQTVTVTKTYTYYNGKKRMYLKGLGWINGESLNTGSSQAPSADNAASVSG
QMKVLMHSAAIYTSTGAKSTAKSVKAGKSVTTYGSVTINGAKYYRVNSASADQFIKASNFDGTSRKLKRN
AYIYNNAGKRVGKTKWLKGSTHTVYGGSVKIKGKQYCIVGLNQYVKKANF

>ID:WP_014564544.1 |[Lactobacillus delbrueckii subsp. bulgaricus 2038]|2038|potassium transporte..|1839|NC_017469(1872918):188577-190415:1 ^GI:504377442^ Lactobacillus delbrueckii subsp. bulgaricus 2038, complete genome.|neighbours:ID:WP_014564541.1(1),ID:WP_003624214.1(-1)|neighbour_genes:amidase,hypothetical protein|
MEGLSLFLTVFLALVIPIVMARLRVTTVPTAVAEIIVGILMGKSCLNLITQTSQLTFLSDLGVIVLMFLS
GMEIDFDLLSPKKHTRARKSESGKQVKPMVVAAFAFGGVAVASVLLALGMKALGLFNDVALASIIFMTVA
LGVVIATLKEKEILGRPIGQTILLTAVMGEVIPLLLLTIYSTVNGGDARKLWLIILLFVAAIILLRRFKR
PYLWFAKVTKATTQLDVRLAFFLTFALVTVAEQVGAENILGAFLAGMVMKLLEPTQATKDKLTSIGYGFF
IPIFFIRTGVNLNLKLLFANPQALMLLPVLVICFFLAKLPVTLTYMRAFNKRNAFAGGFLTATTITIVLP
TLQVARKLNAITATQSSAFILAAVIVCIACPIVFNSTFALTPEDKIKEKVVIFGLNAVTMTVYQDLHDSW
YSVQVLTCRKEKYDTYKSKVKNLKLLPDRKLDTLEAAGAFDTDIFVATFIDDQANLEVGRAAKQAGVKRV
IVSQGKIVADTVDQLREEGIELFAFNNLHGAMLRALIESPAVYRIITDTNNALYDVVVRNSAYTGRQLMD
WDFVDQITVSRIRRGDKWISPHGSTVIEPGDELIYSGPWREADRIHQLLSRE

>ID:WP_003624214.1 |[Lactobacillus delbrueckii subsp. bulgaricus 2038]|2038|hypothetical protein|750|NC_017469(1872918):191333-192082:-1 ^GI:489720098^ Lactobacillus delbrueckii subsp. bulgaricus 2038, complete genome.|neighbours:ID:WP_014564544.1(1),ID:WP_002877893.1(1)|neighbour_genes:potassium transporte..,gpmA|
MPSKKKKIHLLTLLALASLFLTACAKPSPQSLVKKAQQSKIANFQLKTDEHYYTGNKPVRFYGQINYQRS
PFVMQADLTQSGDQNVKMWVGQRYAYVKYYKDQQEAWYKAKLNQFTTISHFQQLVKDMDTLTLSQKSAKL
FSVSRTKNGWRLNYTGKSQRLWQEITETNGLASLSSDSQMAKAKLQQIKMTIDFSQKKQLTGLAIYAKYK
VKGQTSSTKLSMLKVNQQKKLAIPKTVSKNSVDVSRLNK

>ID:WP_002877893.1 |[Lactobacillus delbrueckii subsp. bulgaricus 2038]|2038|gpmA|690|NC_017469(1872918):192246-192935:1 ^GI:488966886^ Lactobacillus delbrueckii subsp. bulgaricus 2038, complete genome.|neighbours:ID:WP_003624214.1(-1),ID:WP_003621241.1(1)|neighbour_genes:hypothetical protein,LytR family transcri..|
MSKLVLIRHGQSEWNLSNQFTGWVDVNLSDKGVEEAKKAGRLIKEAGLEFDQAYTSVLTRAIKTLHFALE
ESGQLWVPETKSWRLNERHYGALQGLNKAETAEKYGDEQVHIWRRSYDVLPPVLADDSEFSQANDRRYAN
LDPHIVPKAENLKVTLDRVMPFWEDHIAPDLLAGKNVIIAAHGNSLRALTKYIENISDEDIMDVEMKTGE
PVVYTFDDKLNVVSKEKLD

>ID:WP_003624216.1 |[Lactobacillus delbrueckii subsp. bulgaricus 2038]|2038|membrane protein|618|NC_017469(1872918):194480-195097:1 ^GI:489720100^ Lactobacillus delbrueckii subsp. bulgaricus 2038, complete genome.|neighbours:ID:WP_003621241.1(1),ID:WP_035176009.1(1)|neighbour_genes:LytR family transcri..,glucan modification ..|
MLSKFLAVIIGYLFGNFISAMFVGKYYLHKDPTKYGSGNPGTANMGAVFGKKAGILTCIGDLLKTLLAIC
LVYAIYHQHLLTAYTGLGVVLGHCFPVFNHFKGGKAVAVTAMVTVLYDWRAGLITLLIALVLTAIMQNLT
IPPLVFMLSFSIYQLTKSLEPGLAFLIMTAVMAFKFRYDIRDFFTGHGKRVDILYTIKKKLGILK

>ID:WP_035176009.1 |[Lactobacillus delbrueckii subsp. bulgaricus 2038]|2038|glucan modification ..|2997|NC_017469(1872918):195173-198169:1 ^GI:737190346^ Lactobacillus delbrueckii subsp. bulgaricus 2038, complete genome.|neighbours:ID:WP_003624216.1(1),ID:WP_014564547.1(1)|neighbour_genes:membrane protein,hypothetical protein|
MSEQTQSRKIHNLLKYGFLLLAALVLLLQMFNFKSSMLKSSITYLRHLPLIVESATYWFIPMVFGAVYSK
RKLRFNEGFRAWAIMEVTLLAYYLAFFISKPWHLNAWRFWGILFPILTSISVLMTGLVFGLLVQPVIYDW
QEKFSKKQSLIILIALTLLGFTLSAGTFEMNYSIYGLYLALPFAWGMFLGKVDFSVKQTVIFIVAGILSL
GLVIVGVAGFNAVYWSQIMSWRANPSSWNYQFLLNVTSPFIFIIALAAFTFARPAIKALEAKDLDFLVLL
IIFMQAPDANSFMSSFKYGTGSRQLNRMITILIMLVIAIAWHWLIERYLWRFKPVKRINRFLYESKSFGA
AAEEAFNRLWGWMKYHRINLLTWTFFFILSFASFLVESDNIRIQITTASNVNAVVWLVGTKLGALILTTI
FIDAFFTILYFVTTRYWVSLITTSTVVIAWAVANKIKLDLRGEPIYPSELSEVTNADSLLSMIGGQKTLS
MILLALAAVIALMVFCEVKFKVKKRGNWKQRGMWALASLALFMTPKWFNHQGSAIYRLNRAFDNKQSFRN
PERDIQVNGPILNFLNYIDLQIMDKPSNYSKSQIQKLYEKYQKVADQINKTRTNDLSKQTVIFNLSESFI
DPYTFPTIKFAKGTKDPISYIHSLKKTTTYGSMLSAGYGGGTANMEWESLTGFNMGSFSTTLTPYVQVVP
QYQYYPTIGANSNYSSAVHPFIGTYYSRIEDYKRFKFNKFVYLGSKYKIVEQKKLGTSSYNSDFTTYANG
LRQINSRKGGQFINLISIQNHMPYNNWYPKNYYAGKISGDLFDDGSIRTQVATYIMGTHYTDQAVKKFIK
QIDKIKKPITLVFYGDHYPSIVSQSYTSKYPVQMHSTRYFIYSNKYARQHGAKAKLTSKTNYVNTSDFIA
MMLEQTNSKVTAYQALLTEVHKKLPALTISYSDDTGFTLVDQKGKEVDPKTLTNSQQALLKDYEMIQYDM
TAGSAYALKIKGFYTMKK

>ID:WP_014564560.1 |[Lactobacillus delbrueckii subsp. bulgaricus 2038]|2038|tyrosine--tRNA ligas..|1266|NC_017469(1872918):210601-211866:1 ^GI:504377458^ Lactobacillus delbrueckii subsp. bulgaricus 2038, complete genome.|neighbours:ID:WP_003622259.1(1),ID:WP_003619518.1(1)|neighbour_genes:hypothetical protein,pyridoxamine 5'-phos..|
MANFDILEDLKWRGAINQETDEEGLRDYLAKHDDLALYCGTDPTGDSLHIGHLIPFMILKRFQLAGYKPV
IVIGGGTGSIGDPSGRSTERVLQSEETIKHNEEALTAQMVKLFGTENFRIVNNRDWLGKMNLLEFLRDYG
KLFQVNNMLNKEVVASRLENGISFTEFSYQILQAIDFYILNRDHGVQMQIGGADQWGNITAGIDLIHRLE
GADRPAFGLTIPLMLKADGTKFGKSAGGAVWLDPEKTSPYEFYQFWINQDDRDVIKYLKYFTFLKHEEID
ALEEKVKTEPWKREAQKRLAEEVTKFVHGEEGLKEAQTVTEALFSGNVKDLTTKQVEIALAKAPSAESGA
EKKNLVDFLVDTKIESSKRQAREDVNNGAIYVNGDRIQDTDFEVDPAAAFDGKFVIIRKGKKKYTLVHIK
G

>ID:WP_003619317.1 |[Lactobacillus delbrueckii subsp. bulgaricus 2038]|2038|hypothetical protein|522|NC_017469(1872918):52364-52885:-1 ^GI:489715190^ Lactobacillus delbrueckii subsp. bulgaricus 2038, complete genome.|neighbours:ID:WP_003619315.1(1),ID:WP_003619319.1(1)|neighbour_genes:glycosyl transferase..,hypothetical protein|
MKKIARSLAGLHLPRYQELPQMGLYLEQTATYINEALAPLENVHLTSSMVSNYVKHDLIASPKKKLYSRQ
QIAELVFIAVSKNVLSLADLCEALKLQRSNYDTETAYNYMVDELENVLAYVFGFKGELTDVGHEHGEYEY
GEYKTMLRNVIMTVSYKVYLDKYFAQFTGQEEE

>ID:WP_003619319.1 |[Lactobacillus delbrueckii subsp. bulgaricus 2038]|2038|hypothetical protein|834|NC_017469(1872918):53051-53884:1 ^GI:489715192^ Lactobacillus delbrueckii subsp. bulgaricus 2038, complete genome.|neighbours:ID:WP_003619317.1(-1),ID:WP_003621527.1(1)|neighbour_genes:hypothetical protein,esterase|
MSIKIVTDSGANMTAGNLGSCQLEVAALSLIQGDKTWLDDASFDQAEFNQRAKDGIAASSACPSISAWLD
AYAGGSEIYVVTISSVLSGSYNSAVQAAKIYQEEYPDALIHVFDSKGAGPAQFLAAEKIAELKEKGMQFP
DLVEAVSDYLENHVRVFFALKSMTNLANNGRVSPAVAKIAGLLKIWVYGWAEEGEIKLLGKARGEKKTLA
ALLRTLEEKGYRGGRVKIDHADNFDSAAELHDLIKKKRPEARVDLGTCRALCSFYAEAGGLMIGVEI

>ID:WP_003621527.1 |[Lactobacillus delbrueckii subsp. bulgaricus 2038]|2038|esterase|585|NC_017469(1872918):54672-55256:1 ^GI:489717410^ Lactobacillus delbrueckii subsp. bulgaricus 2038, complete genome.|neighbours:ID:WP_003619319.1(1),ID:WP_003621530.1(1)|neighbour_genes:hypothetical protein,fructose 2,6-bisphos..|
MRILLLGDSIFARKEGLDQPRINWTLKEKKLDLEIDNTAVSGINSGALLALLGDLALKRPRAGQLFLMVG
VNDAASHKQVPLDQYRKNLQAIVSALVCFYPGTKTVLVSGPAVDEAKQRGRTNAKLAKYAKVMEEVAAEY
QVAYADFFTAMLKEGNLKALCRGELDDGLHFGPRGYQLLAAEMMKQLPKEEVEQ

>ID:WP_003621530.1 |[Lactobacillus delbrueckii subsp. bulgaricus 2038]|2038|fructose 2,6-bisphos..|654|NC_017469(1872918):55253-55906:1 ^GI:489717413^ Lactobacillus delbrueckii subsp. bulgaricus 2038, complete genome.|neighbours:ID:WP_003621527.1(1),ID:WP_049821295.1(1)|neighbour_genes:esterase,hypothetical protein|
MKKIYVVRHGRTYLNKYQRLQGWSDAPLTEEGIEGAHRMGKALKDQHFDLVASSDLKRAADTRKIIVSEN
DNWESTKMTQTADLRELFFGYYEAFHDTEGVAAAFKSTKYPRLVDAVKDGYTWQEIGNLFHAADPEGDAE
SGSEFESRLKRGIDYLVNYDESERILLVGHACVIHCLACIYGGKHLRTDLPKHNEMTVLNVDDNGQVSLE
EFGRPMY

>ID:WP_003620282.1 |[Lactobacillus delbrueckii subsp. bulgaricus 2038]|2038|noncanonical pyrimid..|714|NC_017469(1872918):61083-61796:1 ^GI:489716160^ Lactobacillus delbrueckii subsp. bulgaricus 2038, complete genome.|neighbours:ID:WP_003616312.1(-1),ID:WP_011543500.1(1)|neighbour_genes:transposase,exodeoxyribonuclease|
MRYQQIILDVDDTLLDTEATIHDSLVQLFKSHGWEISDEFEKEFHAYNQGLWRRLEKGELTLNQLYEIMF
PDIIKKYCGVEVDGMETADEFHSYFHTGHKLLPGVKETLRYAKRLGYSLAVLSNGEQFGQEHRLELAGIR
HYFDLVVTSQEAGVQKPNAEIFDYFFARSGYSPNQTVFFGDGLSSDIMGAENYGFASIWFNHRHRQKTLS
VHPLFEVDNYAQFQRILKKDFAPTALR

>ID:WP_011543500.1 |[Lactobacillus delbrueckii subsp. bulgaricus 2038]|2038|exodeoxyribonuclease|828|NC_017469(1872918):62542-63369:1 ^GI:499862766^ Lactobacillus delbrueckii subsp. bulgaricus 2038, complete genome.|neighbours:ID:WP_003620282.1(1),ID:WP_014564468.1(1)|neighbour_genes:noncanonical pyrimid..,hypothetical protein|
MRLISWNIDSLNAALTGTSPRAEMTRGVLKNLHDLDPDVLALQETKLPASGPSKKHQAALADLFPEYDFV
WRSSMEPARKGYAGTMFLYKKGLEPVVTRPEIGAPEPMDFEGRILTLEFPDFYVTQVYTPNAGNGLVRLG
DRQEWDKCYRAYLEELDKKKPVLASGDFNAAYQEIDLKHPENNHHSAGFTDEERAGFGQLLAAGFTDTFR
QIHGQVEGVYSWWAQRVRTAKANNSGWRIDYWLVSNRLADQVEKSEMIETGERADHCPILLEVKL

>ID:WP_014564469.1 |[Lactobacillus delbrueckii subsp. bulgaricus 2038]|2038|2,5-diketo-D-gluconi..|858|NC_017469(1872918):65100-65957:1 ^GI:504377367^ Lactobacillus delbrueckii subsp. bulgaricus 2038, complete genome.|neighbours:ID:WP_002879651.1(1),ID:WP_014564470.1(1)|neighbour_genes:L-lactate dehydrogen..,adenosylcobalamin-de..|
MTLHGLEDTYELANGVKIPVIGFGTWQTPDGDVAQEAVETALNAGYRHIDTAAAYGNEASVGRAIKRSGV
KRSDLFVTSKLWNGSHSYEGAKAAIDDSLLKLDTDYLDLYLIHWPNPVAIRDHWAEGNAEAWRAMEEAVQ
AGKIRAIGVSNFRRHHLEALLKTAEIKPVINQICLNPNDLQAEVTAANKEYGLLSEAYSPLGTGGLLGNE
TIKAVGAKYGKSSAQVLIRWSLQHNFLPIPKSVHPDYIKANAEVFDFALTADDMAKLDGLQGIGQPVLDP
DQAEF

>ID:WP_003621810.1 |[Lactobacillus delbrueckii subsp. bulgaricus 2038]|2038|membrane protein|549|NC_017469(1872918):69342-69890:1 ^GI:489717694^ Lactobacillus delbrueckii subsp. bulgaricus 2038, complete genome.|neighbours:ID:WP_014564471.1(1),ID:WP_003624579.1(1)|neighbour_genes:hypothetical protein,ATP--cob(I)alamin ad..|
MQTKERYQLQRLTLLALLTAMCVVLRIFKIIDIPNVQPVTDIIMLTTLELGAGTGILLAILVMVISNIFL
GFGIWTLPQIFAYAACALTVALFARLLPLKSRKFFWLQELLAGFLGLEYGFFVSLGMAGWGGWAAFIAYW
VSGLTFDLYHAAGNLAFYPIFYLPLVLGLDRFKKKAGWKQNA

>ID:WP_004560869.1 |[Lactobacillus delbrueckii subsp. bulgaricus 2038]|2038|glycerophosphoryl di..|693|NC_017469(1872918):1635105-1635797:1 ^GI:490697267^ Lactobacillus delbrueckii subsp. bulgaricus 2038, complete genome.|neighbours:ID:WP_003612110.1(1),ID:WP_003621606.1(-1)|neighbour_genes:fructose 2,6-bisphos..,hypothetical protein|
MRTKIFGHRGYPAKFPENSLEGFDYCMHHGAEGVEFDVHLTRDGVPVIMHDENIKRTTNGKGLIKDFSLA
ELDQFHLANGERIPRLKDLFQLTEESGYEGQLNLEMKTNKFDYPGLPEKIFALADQFKFKQEIIYSSFNL
QTLIHAQKIRPEENYNFLTDKRIKDPAAFVKEHGFKGIHPKRLLDTDTPERIWTVDSPLRAKKIIEYGAA
GFFTNKFEDMMDLRKRVANY

>ID:WP_014565297.1 |[Lactobacillus delbrueckii subsp. bulgaricus 2038]|2038|ATP-dependent DNA he..|2280|NC_017469(1872918):1631192-1633471:-1 ^GI:504378195^ Lactobacillus delbrueckii subsp. bulgaricus 2038, complete genome.|neighbours:ID:WP_004560863.1(1),ID:WP_014565298.1(1)|neighbour_genes:hypothetical protein,metalloendopeptidase|
MVENSNRKAEQAHLDQVLQKIDQKGDQLKQAIAKDKSEARNISAHFYDDIRLDFDDYSTSMDTALSIQQQ
QQMLKERDNAWQVNARELATLKRLHVHPYFARVDFEEAGEEPESIYIGLASFMDENNELLIYDWRAPISS
IYYDGKIGKVTYYSPEGPVEVDMSKKRQFMIEDGTIINMFDTDETIGDQMLMEVLSEKSSIQMKSIVKTI
QKEQNKIIRDTTSDLLFVQGAAGSGKTSAILQRIAFLLYRYRGNLKSGNVIMFSPNQLFNDYIENVLPEM
GEQNMVQMTYWQFIARRLPKMKVQNLFDQFEDRQADTAIGRFKDSLAFYKLATRYGQHLNQSGMIFRNIY
FRTKKKPFFSKEEIKELYYSFNENYKLGNRIDATREELIRRLNKRVANEARKVWVSREIEGLSHEQMLDM
YDRPDQEFSSEKAERAFLGKKIVIKHLSKLARRINHNGFLNLRGQYLAFLRAVPKMTDLAKYGISEEEWL
THVEEVKAKFKEQEIDLRDASAYLYLYDQIIARQTNLEMRYCFIDEIQDYSAFQLAYLRYNFPRAKFTML
GDLNQAIFTKDESSSLLKQISGLFDPEKTKLVQLTKSYRSTKQLTDYTKQILRHGEKIESFNRQGPLPQV
WGRSDEAGALAALKAALAENDAQKLTTAIITKDLEAAKKLADQLEGVHLISSANQRLVEGNLVLPSYLAK
GLEFDAVIMWDASKAAYHEEDETQLVYTIASRAMYKLDLVYAGEKSPLLPTNEATFAKK

>ID:WP_014565107.1 |[Lactobacillus delbrueckii subsp. bulgaricus 2038]|2038|adenylosuccinate lya..|1296|NC_017469(1872918):1297454-1298749:-1 ^GI:504378005^ Lactobacillus delbrueckii subsp. bulgaricus 2038, complete genome.|neighbours:ID:WP_003615550.1(-1),ID:WP_041806792.1(-1)|neighbour_genes:phosphoribosylaminoi..,5-(carboxyamino)imid..|
MIERYTRPEMGAIWTDEKKYECWLAVEIAADEAWSKLGHIPAEDVEKIKKNAKFSVDRINEIEAVTHHDV
IAFTRTISESLGPEKKWVHYGLTSTDVVDTAQGYQLKQANDILRKDIQDFIDILAKRALEFKDTVCMGRT
HGIHAEPTTFGLKFARWYSEMKRNQERFEHAARGVEAGKISGAVGTFAEVDPEVEAYVCKKLGLHAQEIS
TQVLPRDLHAEYIAAIALVATSLENIATEIRSLQRTEIHEVEEHFAKGQKGSSAMPHKRNPIGSENICGM
ARVLRGNVVTAYEDVTLWHERDISHSGAERVILPDSTIGLDYMLNRMGKILANLDVFPETMKKNMDKTLG
LIYSGRVLLKLVESGMSREAAYDLIQPYTAKCWAEQVPFRPLLEADPTIQKQLTKADLDDAFDYHWHLRH
VDDIYKRLGLE

>ID:WP_004560849.1 |[Lactobacillus delbrueckii subsp. bulgaricus 2038]|2038|Xaa-Pro dipeptidyl-p..|2379|NC_017469(1872918):1308508-1310886:1 ^GI:490697245^ Lactobacillus delbrueckii subsp. bulgaricus 2038, complete genome.|neighbours:ID:WP_014565111.1(-1),ID:WP_014565112.1(1)|neighbour_genes:DNA topoisomerase,MFS transporter|
MKYNQYAYVETSPEKATEELLAINFLPENYSSLSFSELLAVLTGNVLAEATTRQAKDAKLAEFAVDDQTD
LAAFLLDTPTAITASQFANVALQLLGYHPNYDYSLTDPLTCGEKHALPAFKDLTSKEELIFAFYRLLNTR
SKNGQILLDVMAGKGYFTQFWGEGKFMLFNGKSLPVFDTSQVIREVVYVQSDLDTDGDGKGDLLPVTVFR
PVESQDQLKVPALYTASPYFGGIIDNVKTNHNVDENLTDATTWTNPKYVAKPLVKSPAPSGQDVPATELA
TGQSSYGLNEYLLARGFASVFSGAIGNRHGDGIRITGSPEETISQKEVIEWLTGDRVAYTDRTRRFETKA
SWCSGNVGMTGRSYLGTLQIAIATTGVKGLKTVVSEAAISSWYDYYREHGLVIAPSECQGEDMDKLAEVC
QSNLWDGGNFTAKKAYEAEQAELLAAQDRATGQYSDFWESRNYRHHADGIKCSWISVHGLNDWNVKPKNV
YKIWQKVKQLPVESHLFLHQGPHYNMNNLVSIDFTDLMNLWFVHELLEVENGAYEQWPKVMIQDNLEADK
WHAESDWANDLGQASLYSPTADGYLSTVENGTGQLTFTDLGGTEFKKAGISETDWEYQFISGEKKWAKAS
LRFESEEFLHPTTLVGRPKVQVRVAANKTVGQLSVALVDLGTRQRLTATPKIFARGNQPFGYRFEADSLQ
EFVPDKATKAKLITKAHMNLQNYQDMKQPSKLEAGQFVDLEFELQPTYYTLPAGAKLCLIIYSTDQGMTK
RPLETEDYTVDLAGTALLLYRK

>ID:WP_003621760.1 |[Lactobacillus delbrueckii subsp. bulgaricus 2038]|2038|rRNA methyltransfera..|876|NC_017469(1872918):826150-827025:1 ^GI:489717643^ Lactobacillus delbrueckii subsp. bulgaricus 2038, complete genome.|neighbours:ID:WP_041814305.1(-1),ID:WP_014564853.1(1)|neighbour_genes:hypothetical protein,hypothetical protein|
MDRIDRENNLIRINAFDDPRLKLFTDYNEAQLFHYYEPEAGIFIAESPKVIERAIRAGYEPIAMLVEEKA
LERDLADFDRELAANDDHLLDFPIFVAQSDLLRQLPGYNLLRGAICAFRRKKRPSLREFAAALPKHARVG
VLESVVNPTNVGAIFRSAAALGMDGVLITTDSSDPLYRRSGRVSMGTVFQVPWTYLDRKLWREKGVASLQ
ELGFKTAAMALRDNTVDIDDPALKEADRLAVILGSEGPGLLPQTIAESDYTIKIPMAEGVDSLNVAAASA
LAFWEVKKGLD

>ID:WP_003619401.1 |[Lactobacillus delbrueckii subsp. bulgaricus 2038]|2038|large conductance me..|477|NC_017469(1872918):261719-262195:1 ^GI:489715274^ Lactobacillus delbrueckii subsp. bulgaricus 2038, complete genome.|neighbours:ID:WP_014564585.1(1),ID:WP_011677997.1(-1)|neighbour_genes:hydrolase,nicotinate phosphori..|
MPKRINLPDGQQAVESTKGFFGEFKAFISKGNVMDMAVGIIIGGAFTTIVKSLVSDIISPLLGLVGGMNF
DQFSLKFAGVTLAYGKFLTAVINFLMMAFVLFFIVKAFNRAGSLIKKEEEVEEEATTKVCPYCKSEIDIE
ASRCPMCTSQLEEKMAEQ

>ID:WP_003620710.1 |[Lactobacillus delbrueckii subsp. bulgaricus 2038]|2038|isochorismatase|555|NC_017469(1872918):265008-265562:-1 ^GI:489716591^ Lactobacillus delbrueckii subsp. bulgaricus 2038, complete genome.|neighbours:ID:WP_011677997.1(-1),ID:WP_014564588.1(1)|neighbour_genes:nicotinate phosphori..,hypothetical protein|
MKNEALLIIDYTNDFVDDKGALTCGAPAQALAGQIVSLADQFLAAGKWVILPTDKHFKGNPYHPETKLFP
PHNLPNTWGREFYGPLQTWYNKHQDDEHVLVLDKSRYSAFCATGLDLFLRERKVSRVHLAGVCTDICVLH
TAMDAYNHGYDITVHEKAVAALNDAGQEWALNHFKSCLGAEVVD

>ID:WP_014564589.1 |[Lactobacillus delbrueckii subsp. bulgaricus 2038]|2038|hypothetical protein|267|NC_017469(1872918):266682-266948:-1 ^GI:504377487^ Lactobacillus delbrueckii subsp. bulgaricus 2038, complete genome.|neighbours:ID:WP_014564588.1(1),ID:WP_003620718.1(1)|neighbour_genes:hypothetical protein,transposase|
MNNFWQSSLLLINLIAFALYGINKAKARMHAWRIPERLLLTCGLLAPVGSGLGMLAFHHKVRKAYFYLAI
FAGFILWAAIDYLILSFS

>ID:WP_014565210.1 |[Lactobacillus delbrueckii subsp. bulgaricus 2038]|2038|glutamate--tRNA liga..|1503|NC_017469(1872918):1495422-1496924:-1 ^GI:504378108^ Lactobacillus delbrueckii subsp. bulgaricus 2038, complete genome.|neighbours:ID:WP_014565209.1(1),ID:WP_014565211.1(-1)|neighbour_genes:AraC family transcri..,ABC transporter perm..|
MANKKIRVRYAPSPTGHLHIGNARTALFNYLFARHNKGSLVLRIEDTDTARNVEGGAESQIENLHWLGID
WDEGPDIGGDYGPYKQSERKDIYQKYIDQLLEEGKAYYSFKTEEELEAQREEQRAMGIAPHYVYEYEGMT
TDEIKQAQDEARAKGLKPVVRIHIPEGVTYEWDDIVKGHLSFESDTIGGDFVIQKRDGMPTYNFAVVIDD
HLMEISHVLRGDDHISNTPKQLCVYEALGWEAPVFGHMTLIINSATGKKLSKRDESVLQFIEQYRELGFL
PEAMFNFITLLGWSPVGESEIFSKREFIKQFDPARLSKSPAAFDQKKLDWVNNQYMKTADRDELLDLALH
NLQEAGLVEANPAPGKMEWVRQLVNMYANQMSYTKQIVDLSKIFFTEAKYLTDEEVEEIKKDEARPAIEE
FKKQLDKLDNFTAKKIMDAIMATRRETGIKGRKLFMPIRIATTRSMVGPGIGEAMELMGKDTVMKHLDLT
LKQLSEAGIE

>ID:WP_014565211.1 |[Lactobacillus delbrueckii subsp. bulgaricus 2038]|2038|ABC transporter perm..|837|NC_017469(1872918):1497070-1497906:-1 ^GI:504378109^ Lactobacillus delbrueckii subsp. bulgaricus 2038, complete genome.|neighbours:ID:WP_014565210.1(-1),ID:WP_013440010.1(-1)|neighbour_genes:glutamate--tRNA liga..,ABC transporter ATP-..|
MIGFKQTFAAMFKEKSRTTWLSLGIEAIFILLISLYFGIRYGFGSDSAGIGIGIAATVIFYVGIWYQIDV
IMAAYRVNRSQTWRQVPVTAGNFLTANVLTGLVTAVIFALANLLIFVITLLPFIFGGEMRIDSQAVATFQ
PYVSSISNWLLYMTLFALVSVAGGICFWLLITESASVLGDFLPLKGRTSKFAKAVILLALLALLSWGSSS
ILGAVIRMVSNSGFDFNFVIDNTGLHTSQTDLGLPVISWLYMLAELVYVAILWAAEYFVFKKGVEAKK

>ID:WP_003621876.1 |[Lactobacillus delbrueckii subsp. bulgaricus 2038]|2038|GntR family transcri..|369|NC_017469(1872918):1498606-1498974:-1 ^GI:489717760^ Lactobacillus delbrueckii subsp. bulgaricus 2038, complete genome.|neighbours:ID:WP_013440010.1(-1),ID:WP_014565212.1(1)|neighbour_genes:ABC transporter ATP-..,peptide ABC transpor..|
MKFKDNLPIYLQIEDYINLQIAQGKLQAGEKLPSVRALALELTVNANTVQRALREMTAKGYIFTKRGEGN
FVTTDEGRLEEMKSKLLKQELAAFVSRMEKLGVERENLTGLLASYLDDTREE

>ID:WP_011678196.1 |[Lactobacillus delbrueckii subsp. bulgaricus 2038]|2038|hypothetical protein|621|NC_017469(1872918):783944-784564:-1 ^GI:499997478^ Lactobacillus delbrueckii subsp. bulgaricus 2038, complete genome.|neighbours:ID:WP_003623203.1(1),ID:WP_003623206.1(1)|neighbour_genes:biotin--[acetyl-CoA-..,hypothetical protein|
MKKKVLLIAFAALALTACSSKKATTDSESDKKAASSISSSNVVKQTSNKINLTNYKKIKVVEKTGSTPSQ
VTDLLGREADAKSKAKTSKLKATIYTWEGVQNGSAGANLAVEFANGVAIAKQISGLVVNRSKQITPKDYK
SLKKGMTQEEVEAIVGKPNGYSESDYSNSEVVLWLYTSGLKSDDQANFYVTFQKNKLVAKKAQNFN

>ID:WP_003623203.1 |[Lactobacillus delbrueckii subsp. bulgaricus 2038]|2038|biotin--[acetyl-CoA-..|666|NC_017469(1872918):783031-783696:1 ^GI:489719087^ Lactobacillus delbrueckii subsp. bulgaricus 2038, complete genome.|neighbours:ID:WP_014564833.1(1),ID:WP_011678196.1(-1)|neighbour_genes:enoyl-[acyl-carrier-..,hypothetical protein|
MEIYCYPVLPSTQDLAKKLLEKKKPPFAVSALEQTQGYGKQGRTFYSPKNGLYLSVCLEKQENPLLTLAV
GTAVADFLRARYGLEIGLKWANDLFYQGKKVAGILTEQVAGGIVVGLGLNLGAELPTSLPQATRLLEAGD
FDPLLADDLACVICRAASWQDCLPRYRELSILTGRRVTLKIAGRTIFGTCAGFDDQGRLLLEKGGKISAW
SSGEVIKTSFL

>ID:WP_014564833.1 |[Lactobacillus delbrueckii subsp. bulgaricus 2038]|2038|enoyl-[acyl-carrier-..|765|NC_017469(1872918):782257-783021:1 ^GI:504377731^ Lactobacillus delbrueckii subsp. bulgaricus 2038, complete genome.|neighbours:ID:WP_003623199.1(1),ID:WP_003623203.1(1)|neighbour_genes:acetyl-CoA carboxyla..,biotin--[acetyl-CoA-..|
MAGILSGKKFLVMGVANKRSIAWGCAEQIKAQGGEVVYSYQNDRLEKSLLKLGLAEEEMVECDVASDESI
DAAFDQVKEKFGQIDGLVHAVAFAPKNELVGSILNSSREGYLTAQNISSYSLIAVAKAAQEKELLAPKAS
IVTLTFIGSERAITNYNTMGIAKAALESSVRYLARDLGKTGSRVNAISAGAMKTLAVTGIAGNKDLLEQS
RSLTVDGVSVSLEEVGNCCAFLLSDLSTGLTGDIIYVDKGVHLS

>ID:WP_003619936.1 |[Lactobacillus delbrueckii subsp. bulgaricus 2038]|2038|acetyl-CoA carboxyla..|849|NC_017469(1872918):780639-781487:1 ^GI:489715813^ Lactobacillus delbrueckii subsp. bulgaricus 2038, complete genome.|neighbours:ID:WP_011543842.1(1),ID:WP_003623199.1(1)|neighbour_genes:acetyl-CoA carboxyla..,acetyl-CoA carboxyla..|
MRLFKKRNTISERHVKANKRAEDLVPSGLMQRCPNCGLEFFARRLDKYKTCPDCDYGFRLTARERLAWLC
EESEEWFKDIQPSDPLHFPNYEAKVAAGKKKTGLNEAVWTGLAKIGGQETALAIMDPFFIMGSLGQMTGE
KLTRLIEAATEKRLPVVVFTASGGARMQEGIYSLMQMAKVVNAINRHKAAGLLYLVVLTDPTTGGVTASF
ASEGDITLAEAHAMVAFAGRRVIEQTIHEQLPKDAQRAETVLKHGFIDRIVLRQEEKETLAWLLKYGGMQ
DD

>ID:WP_002877460.1 |[Lactobacillus delbrueckii subsp. bulgaricus 2038]|2038|beta-hydroxyacyl-ACP..|444|NC_017469(1872918):778834-779277:1 ^GI:488966452^ Lactobacillus delbrueckii subsp. bulgaricus 2038, complete genome.|neighbours:ID:WP_035175801.1(1),ID:WP_011543842.1(1)|neighbour_genes:acetyl-CoA carboxyla..,acetyl-CoA carboxyla..|
MTVLDSSQIQEIIPHRYPMLLIDKVIDLVPGESAVAIRNVTNNEAVFQGHFPGNPVLPGVLLVESLAQTG
AVALLSADRFKGQTAYFGGIKNAKFRQIVKPGDQVKLEVTLEKVKGHIGLGQGIAWVDGKKACTAELTFM
ISGEKNV

>ID:WP_035175801.1 |[Lactobacillus delbrueckii subsp. bulgaricus 2038]|2038|acetyl-CoA carboxyla..|471|NC_017469(1872918):778362-778832:1 ^GI:737190138^ Lactobacillus delbrueckii subsp. bulgaricus 2038, complete genome.|neighbours:ID:WP_014564832.1(1),ID:WP_002877460.1(1)|neighbour_genes:beta-ketoacyl-[acyl-..,beta-hydroxyacyl-ACP..|
MEITDVERLLDKFEKSSIREMKLNLDGSELFLSKNEYTQKTEAEAGPVLPAQKAESPLLPKEAAEAAPVV
QAEKAVSGHAIKSPLVGTIYLQPAPDKPAFVKAGDQVKAGQTVCIVEAMKMMTEIKSDVSGTVKEVCVEN
EDLVECEQTLFLIEEA

>ID:WP_014564832.1 |[Lactobacillus delbrueckii subsp. bulgaricus 2038]|2038|beta-ketoacyl-[acyl-..|1221|NC_017469(1872918):777139-778359:1 ^GI:504377730^ Lactobacillus delbrueckii subsp. bulgaricus 2038, complete genome.|neighbours:ID:WP_003619927.1(1),ID:WP_035175801.1(1)|neighbour_genes:3-ketoacyl-ACP reduc..,acetyl-CoA carboxyla..|
MRVVVTGMGAVSPNGNGCQAFVENTLNGVVGIKPIKKFDASETGISVAGEIDDFDVSQVVGKKNGKRMDL
YSQYAIQACQEAYEMAGLTPETVKAEELGVIFSSGIGGLTTIEEQVIKVHDKGPKRMSPFFVPMAIANMA
AGNISIRFNAKNISTSIVTACASGTNSIGEAYRQIKEGRAEVMITGASEASVNETAISGFAALNALSTST
DPLKASLPFDQNRHGFVLGEGAGALILESLDHAQKRGAKILAEVVGYGATSDAYHITSPDPKGEGAARAM
RLAVEEADIKPDQVGYINAHGTATKANDSGEAKAIKEVFSDQVLVSSTKGMTGHLLGAAGAVEAVITCAS
LEKGILPANVGCFAQDPECPVKLVKAGDQEQAVDYALSNSFGFGGHNAVLAFRKWA

>ID:WP_003619922.1 |[Lactobacillus delbrueckii subsp. bulgaricus 2038]|2038|acyl carrier protein|246|NC_017469(1872918):775221-775466:1 ^GI:489715799^ Lactobacillus delbrueckii subsp. bulgaricus 2038, complete genome.|neighbours:ID:WP_003619920.1(1),ID:WP_003619924.1(1)|neighbour_genes:3-oxoacyl-ACP syntha..,ACP S-malonyltransfe..|
MSEEEIFATVKKIAVEELDVEEDQVTMEANIKDDLEADSLDLFEIVNELEDEYDIELDADENTKTVADVV
ALVQKQLAEKD

>ID:WP_014564583.1 |[Lactobacillus delbrueckii subsp. bulgaricus 2038]|2038|L-asparaginase 1|1023|NC_017469(1872918):259657-260679:1 ^GI:504377481^ Lactobacillus delbrueckii subsp. bulgaricus 2038, complete genome.|neighbours:ID:WP_014564582.1(1),ID:WP_014564584.1(1)|neighbour_genes:MarR family transcri..,hypothetical protein|
MRGKKMTNKKILLLSTGGTIASVASEEGLIPGQSGAELLHTLGGLPYEVEVRDILSLDSSNIQPEEWAFI
AEQIYKLRRGFDGIVVSHGTDTMAYTASMLTFMLQGIDLPVVLTGSQVPMQAILSDAPDNLRVAFAAAAT
CKPGIYIAFNRQIMRGCRCVKIRTTGFDAFKSINVDPVAMVTSDGIDIKHKDFEYVPSEHAICTLNTKVE
PQVAMIKLFPGFDPAVLSAMVDSGVKGIVIEAYGLGGMNYMRRNMVKAIGEIIKRGVPVVACSQCLYERT
DLTKYEVGRAAMLEGAISGRDMTSESAVTKLMWALGQGMDLEDVRAFFNKDIAGEVTITD

>ID:WP_011678184.1 |[Lactobacillus delbrueckii subsp. bulgaricus 2038]|2038|hydroxymethylglutary..|1227|NC_017469(1872918):758251-759477:1 ^GI:499997466^ Lactobacillus delbrueckii subsp. bulgaricus 2038, complete genome.|neighbours:ID:WP_014564823.1(1),ID:WP_014564825.1(1)|neighbour_genes:3-ketoacyl-CoA thiol..,hydroxymethylglutary..|
MKFYQLPPEERRQFLQEDGVALEDIPAADLARLDEMSENVVGEVKFPLSCLTSALVNGKNWRIPMTTEEA
SVVAAANHGMSVFAKAGGVKATSQRDGIYGQIVLEVTEAFSLAGFKKEFPAYIKEANKEFASLIRHGGGL
KDLTARQEADLVYLLALVDPAEAMGANKTNAILEFLAQKMLAFPGVEAKLFAILSNYPSQLTTAKVAIPV
SLLSKKGDLAEGREVAKKMALLAKIGSSDPYRAVTNNKGIMNGVDAVMLATGNDYRAVEAACHAYAAKSG
EYRSLSSWKIAGEKLLGQVTLPLALGVVGGSISSRPDIRQSYAILGKIKAAELAELTASVALANNFAALS
AISTKGIQAGHMRLQSRNVVQTLPASAEEKAAVYQMMISQGKYGETAAKNFLKELRGQ

>ID:WP_014564825.1 |[Lactobacillus delbrueckii subsp. bulgaricus 2038]|2038|hydroxymethylglutary..|1164|NC_017469(1872918):759481-760644:1 ^GI:504377723^ Lactobacillus delbrueckii subsp. bulgaricus 2038, complete genome.|neighbours:ID:WP_011678184.1(1),ID:WP_014564826.1(1)|neighbour_genes:hydroxymethylglutary..,membrane protein|
MDIGIDQIGFYTPNKFVDMVDLANARNQDPNKFLIGIGQDRMAVADKTQDAVSMGINATAEYLDQVDLEQ
LGLLIFATESGIDQSKSASLFVKEALNLPARIRTFEIKEACFALTASLQVARDYVRAHPHHSAMIIGSDI
ARYGLATAGEVTQGAGAISMLIKENPAIIALEDGHTSHSENINDFWRPNNLATAVVDGHYSRDVYLDFFK
STFKPFLAEKQLQVSDFAGICYHLPYTKMGYKAHKIAIEGQDDETVKRLSDNFQLSAKYSRQVGNIYTAS
LYMSVLSLLENGDLEAGDRIGFFSYGSGAMAEFFSGKVVAGYQKRLRPALHARMLKERIRIGVGQYEDIF
TEGLEALPENVEFTSDANHGTWYLAGQEGYVRQYKQK

>ID:WP_014564826.1 |[Lactobacillus delbrueckii subsp. bulgaricus 2038]|2038|membrane protein|1359|NC_017469(1872918):760809-762167:1 ^GI:504377724^ Lactobacillus delbrueckii subsp. bulgaricus 2038, complete genome.|neighbours:ID:WP_014564825.1(1),ID:WP_041814299.1(-1)|neighbour_genes:hydroxymethylglutary..,aminoacyl-tRNA deacy..|
MKTESTEQEYQHHLSHHHHMRVQWEEFFQSDDETKIKEATLIEKGSIISRVGMMILSCGTGAWRVRDAMD
TLARTLDLTCSTDIGLISIVCTYFDVDNQSYSQSLALPTTGVNMAKLNELEKFVRQFEAAGGDFEIKTVR
RRLGEIEHMKGRYPLWGSSLAAALACGGFIFLLGGGVPEIICSFIGAGLGQFARGSLAKRRITVAATTAV
GVAAACLSYYLAFMLGHLLFNVDMIHMRGYIGAMLFVIPGFPFITSGLDIAKLDMRSGLERMAYAILIIL
IATGTGCVMATALQIKPGDLPALHLSKAILTACRLLASFCGVFGFSLMFNSHRRMAAAAGLVGAIANTMR
LSLVDFAHFPAPLAAFLAALLAGLLAGYVREKVGYPRIALTVPSIVIMVPGLYMYRGIFFLALTNVGAGA
TWMTEALMLVMSLPAGLLTARILNDKKWRRVD

>ID:WP_041814299.1 |[Lactobacillus delbrueckii subsp. bulgaricus 2038]|2038|aminoacyl-tRNA deacy..|507|NC_017469(1872918):762226-762732:-1 ^GI:754200549^ Lactobacillus delbrueckii subsp. bulgaricus 2038, complete genome.|neighbours:ID:WP_014564826.1(1),ID:WP_011543833.1(1)|neighbour_genes:membrane protein,ribosomal protein L1..|
MSKKKKNKDKLDKTLVEKILDQHKIAYEQHISEISEDHGVAQVGTGKPVLDGHPVYKTLAVNGNKTGPIV
GVVPLSGHLDLKKIAKASGNKKCEMIPLKQLEKTTGYVHGANTPIGIYHSKKFPIFLDESVLKEDGIWVS
SGEVGRSVMVNPLDLQKLVKATMADLQE

>ID:WP_011543833.1 |[Lactobacillus delbrueckii subsp. bulgaricus 2038]|2038|ribosomal protein L1..|945|NC_017469(1872918):762813-763757:1 ^GI:499863099^ Lactobacillus delbrueckii subsp. bulgaricus 2038, complete genome.|neighbours:ID:WP_041814299.1(-1),ID:WP_003619905.1(1)|neighbour_genes:aminoacyl-tRNA deacy..,D-tyrosyl-tRNA(Tyr) ..|
MKLLEIKIESSYDVEDALAYFATEDLKALGTEARRRSDFEQAGWLHDSTVVDMDDIPNLPDELEFIAYFD
EETDPEEMVKCFKDKLAELAGYGLKTAPGEISVDYVADQDWNTVWKKYYHVINLSRHLAIVPEWEDYQPA
FKDQEIIRLDPGLAFGTGNHQTTQLAMLGIERAMVKPLTVADVGTGSGILAIAAHKLGAKSVLATDISDE
SMTAAEENAALNGIHDIALQKTSLLADVDGKFDLIVANILAEILLDLIPQLDSHLNEDGQVIFSGIDYLQ
LPKIEQALAENSFQIDLKMRAGRWIGLAISRKHD

>ID:WP_003619905.1 |[Lactobacillus delbrueckii subsp. bulgaricus 2038]|2038|D-tyrosyl-tRNA(Tyr) ..|438|NC_017469(1872918):766187-766624:1 ^GI:489715781^ Lactobacillus delbrueckii subsp. bulgaricus 2038, complete genome.|neighbours:ID:WP_011543833.1(1),ID:WP_003624319.1(1)|neighbour_genes:ribosomal protein L1..,histidine--tRNA liga..|
MRVVIQRVNHAAVRIDGETVGQIQKGLLLLVGLAEGDGEEQVVKAADKIAKMRIFEDEAGKTNLGIKDVG
GQILSVSQFTLLADTKRGNRPSFVHAMRPPKSSQLWEEFNQELVKRGLTVETGEFGADMKVELENDGPFT
IVLDL

>ID:WP_003624319.1 |[Lactobacillus delbrueckii subsp. bulgaricus 2038]|2038|histidine--tRNA liga..|1287|NC_017469(1872918):766908-768194:1 ^GI:489720203^ Lactobacillus delbrueckii subsp. bulgaricus 2038, complete genome.|neighbours:ID:WP_003619905.1(1),ID:WP_003619909.1(1)|neighbour_genes:D-tyrosyl-tRNA(Tyr) ..,aspS|
MRVQRPKGTVDILPETSGQWEKVEQTARDLFKRANYHEIRTPSFENYELFSRSSGETSDVVEKEMYDFED
KGGRHIALRPEGTAGVVRAYVENKIYGPDYVKPFNVYYIAAMYRYERPQAGRQREFHQIGVESFGSNGYL
ADVETILLGHDLLAELGVKNYELHINTLGDSEVRQAYHDALVDYFTPVKDQLSEDSQRRLGKNPLRILDS
KAEEDQQFLSEAPKIRDYLDEESKENFNKILASLDKLGVKYVIDDDLVRGLDYYTGVIFEFMVDDPTLWA
SPSTVLGGGRYNHLVEEFSGPETPAVGFGIGEERLMLVLSKQNPEMFEDQGIDFFITNIGEGTDIKAVEV
ARQLRSLGFSAQYDVDQKKLKAQFRKADRVGARYVVTLGAKELAEGKLTVKRLSDGQQFSLEFTDLEDKT
NLLSKIEK

>ID:WP_003619909.1 |[Lactobacillus delbrueckii subsp. bulgaricus 2038]|2038|aspS|1845|NC_017469(1872918):768210-770054:1 ^GI:489715785^ Lactobacillus delbrueckii subsp. bulgaricus 2038, complete genome.|neighbours:ID:WP_003624319.1(1),ID:WP_014564830.1(-1)|neighbour_genes:histidine--tRNA liga..,hypothetical protein|
MMQMEKRTDYCGNITSQYLDQDVLLYGWVQRVRNLGQLIFIDLRDREGIVQVVVNHDSGQELMDVASSLG
QEYVVEVKGHVNERSSKNPDMKTGDVEVIASEITVLNKAKTPPFEIKDDLVASEQTRLKYRYLDLRRPTL
QNALIMRAQIMTATNAYLSGEGFINIETPDLGKSTPEGARDYLVPSRVYPGSFYALPQSPQIFKQLLMGA
GFDKYYQIARCFRDEDLRGDRQPEFTQIDLETSFMDEEGVQEVTEGLLAKVMKDVKGIDLQLPLPRITWQ
ESMDKYGCDKPDTRYEMLIHDLGNVFAKSGFKVFASALENGGFVRGIAVKGGAKFYSRKKIEAMQDYIKR
YHAKGLAWVKYEDGDFSGPVSRFLSEEEKAGLVQEFSLEGGELLLFIADQWKVCCDSLDYLRRQTAKETG
IIPKDTYKYLWVVDWPLFEYDEGDERWIAAHHPFTMPDDKGIELLETDPHKAHARSYDIVLNGYELGGGS
IRIHKRDIQEKMFKALGFTKERAYEQFGFLMDALDMGFPPHAGLAIGLDRFAMLLAGKDNIRDVIAFPKN
ASASEPMMHAPAPVADQQLTDLGIEVAEAAKEGVEKYEASLEAEAAEDVKSHEE

>ID:WP_011678190.1 |[Lactobacillus delbrueckii subsp. bulgaricus 2038]|2038|AI-2E family transpo..|1074|NC_017469(1872918):772832-773905:1 ^GI:499997472^ Lactobacillus delbrueckii subsp. bulgaricus 2038, complete genome.|neighbours:ID:WP_014564831.1(1),ID:WP_003619920.1(1)|neighbour_genes:hypothetical protein,3-oxoacyl-ACP syntha..|
MEASLWNRFKNNIHLRRATVLVMIILALYYVRAMMNTILLTFIFTYLILHLVRFVQGKFKHVSDKLIVAL
TYLLIVVLLYFALRYYVPVLVKQVTKMTKSVINYYQTNDVDWLMTQLHKHVSEKTISSQVKSSLTALTAA
LKGFGSVTMSFVMALVLSFFYTIELKEMQTFSQSFLKSDLFGWFFEDIAYFGRKFTNTFGVVLEAQFLIA
ICNTTLTIVCLAIMKMPQIFALGLMVFICSLVPVAGVIISLIPLSLVAYTVGGIQDVIYILIMIAVLHTL
ETYILNPKFMSSKTELPIFYTFVALLFGEHFFGTWGLIVSVPIFTFFLDILGVKNINSKQEKLQEARKRI
EHKRLEK

>ID:WP_003619920.1 |[Lactobacillus delbrueckii subsp. bulgaricus 2038]|2038|3-oxoacyl-ACP syntha..|960|NC_017469(1872918):774189-775148:1 ^GI:489715797^ Lactobacillus delbrueckii subsp. bulgaricus 2038, complete genome.|neighbours:ID:WP_011678190.1(1),ID:WP_003619922.1(1)|neighbour_genes:AI-2E family transpo..,acyl carrier protein|
MTYARIAKSSRYLPEFAVSNDDLSQIMETSDEWIKTRTGISSRRISQQENTSDLAIQVAKQLLAGEDPAG
VDLIIVATMSPDAYTPATAALVQAAVGAENAACFDLSAACSGFVYALDVAEKMLRRPGGMALVIGAETLS
KLVDWQDRTTAVLFGDGAGGVLVKNDALEPHFLASQLKSYGHLAKFLSAGQTSPQPFPGPVTDLAPFKMN
GREVYKFATHKVPEVITACLEEAGVGLAEVDLFLLHQANYRIVKQVARRLDLPEEKFPCNIAEYGNTSAA
SEAILLAELAEEGKAQAGDLVVLAGFGGGLTAAAQLVRL

>ID:WP_003619009.1 |[Lactobacillus delbrueckii subsp. bulgaricus 2038]|2038|camphor resistance p..|360|NC_017469(1872918):554411-554770:1 ^GI:489714881^ Lactobacillus delbrueckii subsp. bulgaricus 2038, complete genome.|neighbours:ID:WP_011543743.1(1),ID:WP_014564733.1(1)|neighbour_genes:chromosome condensat..,hypothetical protein|
MIFAVGFGASLGAVARYALTSYGKKHWMQGTACPRPTLLINLTGAFFLGLAFALRLPASVYAFLGTGVLG
GYTTFSTLNTEMVSLAENGQKHVLKHYLLASYLGGAVLLTCGYYLGSLL

>ID:WP_011543743.1 |[Lactobacillus delbrueckii subsp. bulgaricus 2038]|2038|chromosome condensat..|387|NC_017469(1872918):554020-554406:1 ^GI:499863009^ Lactobacillus delbrueckii subsp. bulgaricus 2038, complete genome.|neighbours:ID:WP_011678094.1(1),ID:WP_003619009.1(1)|neighbour_genes:copper-translocating..,camphor resistance p..|
MDTVKNYLSVAFFAFWGGLARYGLTEAFSFYGTVIANLLGCFLLAFLTYFFLRKSNSRAWLTTGLGTGFV
GAFTTFSSFNLDAFKLLLGGQNFGALLYFTGTIAAGFLFAWAGKQAANFAAGKLLERG

>ID:WP_011678094.1 |[Lactobacillus delbrueckii subsp. bulgaricus 2038]|2038|copper-translocating..|1917|NC_017469(1872918):551952-553868:1 ^GI:499997376^ Lactobacillus delbrueckii subsp. bulgaricus 2038, complete genome.|neighbours:ID:WP_014564732.1(1),ID:WP_011543743.1(1)|neighbour_genes:copper-binding prote..,chromosome condensat..|
MKLTNWRRFWLSLFLALPMLAQMLLMIWGIMLPGIKTYSLIATSLIMLIGAGPYIQSAWAALKRHQANMN
SLIAIGTSVTYVYSLFAYFTGRPVYFESAAFILISVLLGDALEEKMHDRAAASLNKLLELQASEAEVKRG
EDFVKLPLDQVKAGDVIKVRPGGKVPVDGRLVSGQSNVNEAMVTGESMPVAKKPGDRVIGATINGSGSFL
MVAEQVGEETMLAQIVQVVKQAQNSRAPIQKLTDKVANYFVPAVLIVSILAFAIWDVFSPVGPVKAMLYA
VSVIVIACPCALGLATPTALMVASGRSARMGVLIKDGEILEAAAKIKTIVFDKTGTLTVGQPQLVDQVGD
KASLSLAASLEANSEHPLAQAIVTSAKEGGQPLLPVSDFSAEEGKGVEGKVAGHLVKVGRADYVSAPDAW
RQQAEGLAEAGKTVAYVQKDSAVIGLLALQDAPRPEAKAVLSELKSRGIKTVMLTGDNQQLAEKIGRQLG
IDQVEAGLLPGEKADRLAKLQEAGPVAFVGDGINDAPALSLADVGIAMGSGTDVAKEAGGIVLMTSSLTG
VLRALDLSKQTFTRIKLNLFWALIYNLIGIPVAAGLFSFIGVSLSPELAALAMAFSSVSVLLSSLMLNWT
KIAGAGKS

>ID:WP_014564732.1 |[Lactobacillus delbrueckii subsp. bulgaricus 2038]|2038|copper-binding prote..|375|NC_017469(1872918):551578-551952:1 ^GI:504377630^ Lactobacillus delbrueckii subsp. bulgaricus 2038, complete genome.|neighbours:ID:WP_011543740.1(1),ID:WP_011678094.1(1)|neighbour_genes:uracil phosphoribosy..,copper-translocating..|
MLINGLVILAAAALIGLIIWWFFGNFQKSSQQADLANGRQEGQVVVKGGYEPEVLYLKQGVPAEVTFKME
DKTACLSHVVFSSLGVDKDLSKEKLAKIQIPTDKAGEIDYACGMGMFHGKIVVR

>ID:WP_011543740.1 |[Lactobacillus delbrueckii subsp. bulgaricus 2038]|2038|uracil phosphoribosy..|444|NC_017469(1872918):551141-551584:1 ^GI:499863006^ Lactobacillus delbrueckii subsp. bulgaricus 2038, complete genome.|neighbours:ID:WP_014564731.1(1),ID:WP_014564732.1(1)|neighbour_genes:serine hydrolase,copper-binding prote..|
MNEDCRISDAEWQVMRVVWTLGQANSSEIIEQLVAKCAWSPSTVKTLLRRLEKKGFLLVDRQVHRFVYRA
AKDESEAMQESLTAKFAAMCDMHKGEMLLRLLDDLSLSRSDLEAIAKKAAEKAKTAPEKVGCNCLSTCEH
MEGEWEC

>ID:WP_003622741.1 |[Lactobacillus delbrueckii subsp. bulgaricus 2038]|2038|haloacid dehalogenas..|813|NC_017469(1872918):549229-550041:1 ^GI:489718625^ Lactobacillus delbrueckii subsp. bulgaricus 2038, complete genome.|neighbours:ID:WP_003622739.1(1),ID:WP_014564730.1(1)|neighbour_genes:phosphoglucosamine m..,hypothetical protein|
MAIKMLAIDLDGTLLTDSKTILPGTYKALQEAKAAGIKIVLTSGRPLSGIKGYAEELGLSGSEEYAILFN
GAVVQNLDGRVLISHDLDFGDFNTLLHMQRLSDVNLDFETPDRFYTLDKRISIRLQIDGAETKNQLWIQD
RSDFKKDFTFAKAVYQCDDPDQVDRLWNRLPDWFFQSYAVVRSWPEVVEVGSLAASKGYAVSELASRLGL
SNSEVMIFGDQGNDRSMFEILDFKRVAMGNAIDEIKDLADYVTDTNERDGIAKALRKLVL

>ID:WP_003622739.1 |[Lactobacillus delbrueckii subsp. bulgaricus 2038]|2038|phosphoglucosamine m..|1353|NC_017469(1872918):547728-549080:1 ^GI:489718623^ Lactobacillus delbrueckii subsp. bulgaricus 2038, complete genome.|neighbours:ID:WP_014564729.1(1),ID:WP_003622741.1(1)|neighbour_genes:hypothetical protein,haloacid dehalogenas..|
MLKYFGTDGVRGEANKVLTPEMAFKLGRMGGYVLTKEKEDGGQARVLVSRDTRISGEMLEHALISGLLSV
GIEVLECGVMTTPGLSYLVQAQGADAGVQISASHNPVEDNGIKFFGSNGLKLSDAKEEEIEELIDTKQDM
LPRPSAEGLGTVTDFRDGSNKYIQFLENTIPEDLSGIKVVIDGANGAASAFISRLFADLDVDFTTISTHP
NGLNINDHCGATHTARLQEEVVKQGAQLGLAFDGDADRCIAVDENGNEVDGDHIMYVIGSYLADHGRLKK
DTIVTTVMSNLGFTKALERRGIKNVRTQVGDRYVSEEMRANGYSLGGEQSGHVIISDYHNTGDGMLTGLH
LMLVMKKTGKSLTELLADFKEYPQVLVNVPVKDKNSWKNHQAVVDAIDSVEKDMAGNGRVLVRPSGTQEL
LRVMAEGPTQEITQEYVDRIVKVVTTEMGE

>ID:WP_003622733.1 |[Lactobacillus delbrueckii subsp. bulgaricus 2038]|2038|spermidine/putrescin..|1083|NC_017469(1872918):544799-545881:1 ^GI:489718617^ Lactobacillus delbrueckii subsp. bulgaricus 2038, complete genome.|neighbours:ID:WP_003618984.1(1),ID:WP_003614789.1(1)|neighbour_genes:spermidine/purescine..,membrane protein|
MKKILSAALAILLVSLGLYLGAQQLDSSSGGSASSKKDLIIYNWGDYIDPDLITKFEKQTGYHVIYETFD
SNEAMYTKIKQGGTAYDLAVPSDYMITKLRRDNLLDKIDTSRLSNFKYIDKEFLHKSFDEKNEYSVPYFW
GTLGIVYNDRYVKKGEIKSWNDLWKKKYQGQILLVDSARDIMGMSLVSMGYSMNDTNSAHLKAAKAKLDK
IGKNVKAIVADELKMYMVQNEAWIGVTYSGEAAMMMDQDSHIHYVVPAQGSNLWFDNIVIPKTCKNKEAA
YKFINFMLEPKNAAQNAEYIGYSTPNTAAQKLLPKFVREDKQFYPPMSTVKNLEVYRDLPSSKVQEYNDL
FLEFKMYARN

>ID:WP_003618984.1 |[Lactobacillus delbrueckii subsp. bulgaricus 2038]|2038|spermidine/purescine..|804|NC_017469(1872918):543999-544802:1 ^GI:489714856^ Lactobacillus delbrueckii subsp. bulgaricus 2038, complete genome.|neighbours:ID:WP_014564728.1(1),ID:WP_003622733.1(1)|neighbour_genes:spermidine/putrescin..,spermidine/putrescin..|
MKKTIWGRVYFGLVLLIIYLPIFYLIYFSFSSGSSMDHFRHFTWEHYQTLFADKRLLAILLETIMLALLS
SLAATVLGTFGAIAIQRSKEAYRKILLSFNNILIVSPDVIIGASFLILFTALGFSLGFASVLLSHIAFSV
PIVVLMVLPKLKEMDNSLIDAARDLGANNYQVFSQVLLPALTPGILSGFFMALTYSLDDFAVTFFVTGNG
FTTLSVEIYSRARQGIDLEVNALSTIIFFFVLLLVGVYYFLTKRQGKKANRLGGLLR

>ID:WP_014564728.1 |[Lactobacillus delbrueckii subsp. bulgaricus 2038]|2038|spermidine/putrescin..|813|NC_017469(1872918):543190-544002:1 ^GI:504377626^ Lactobacillus delbrueckii subsp. bulgaricus 2038, complete genome.|neighbours:ID:WP_003622729.1(1),ID:WP_003618984.1(1)|neighbour_genes:spermidine/putrescin..,spermidine/purescine..|
MKKNRLLFLLPYLLWIGLFVIAPLVLILGYSLTDAHSHLTLQNFSAFFSGGTFLRMMANSFWYALLITFF
CLLVSYPAALALTRLKNQQFWLMLIILPTWINLLLKAYAFIGIFSRSGMVNQFLGLFGIGPVGIMFTDFA
FIFVAIYIEIPFMVMPIYNSLKEIDPALLSASSDLGASFWQTFRYVIWPLSWPGVESGIQAIFIPSLSLF
MLTRLIGGNRVITLGTAVEEYFLTTMNWNMGATIGVILIALMSIVMLLTSRKQHKKEFEL

>ID:WP_014564727.1 |[Lactobacillus delbrueckii subsp. bulgaricus 2038]|2038|murB|894|NC_017469(1872918):541165-542058:1 ^GI:504377625^ Lactobacillus delbrueckii subsp. bulgaricus 2038, complete genome.|neighbours:ID:WP_002879997.1(-1),ID:WP_003622729.1(1)|neighbour_genes:exonuclease,spermidine/putrescin..|
MKLYDLKAQGLDLQENIPLSRYTFTQTGGPAEYLAFPKTLAELKELLAAAKEDQLPITVIGNASNLIIRD
KGIKGLVIILTEMKEIKVEADKVHAQAGARIIDTSFAAGEAGLSGLEFAAGIPGSVGGAVFMNAGAYGGE
TKDCLESATVVTRDGEVKTYTNAELHFSYRHSLLQENDEIVIAATFALKAGDKATILDQMNYLNALRSYK
QPLEYPSCGSVFKRPTGHFVGPLLIKAGLQGKQIGGAQVSTKHAGFIVNKGGATATDYLNLIHYIQKTIK
EKDGIALQTEVRIIGEE

>ID:WP_002879997.1 |[Lactobacillus delbrueckii subsp. bulgaricus 2038]|2038|exonuclease|534|NC_017469(1872918):540507-541040:-1 ^GI:488969037^ Lactobacillus delbrueckii subsp. bulgaricus 2038, complete genome.|neighbours:ID:WP_003618975.1(1),ID:WP_014564727.1(1)|neighbour_genes:tRNA threonylcarbamo..,murB|
MNFVAMDFETANQHPASACSLALVLVRESKIIDRFYTVINPQMAFDAQQVKVHDITAEDVAGAPTMAEVW
PKIQPLFQPGMLVAAHNARFDCNVMKQSLARYGIAEPHYLVLDSLKVSRELEPGLDNYQLNTVSDLLGVE
LWHHHNALSDSEACAGILLKEEEKRGSELLKKFVYQV

>ID:WP_003614788.1 |[Lactobacillus delbrueckii subsp. bulgaricus 2038]|2038|eutD|990|NC_017469(1872918):538947-539936:1 ^GI:489710651^ Lactobacillus delbrueckii subsp. bulgaricus 2038, complete genome.|neighbours:ID:WP_011543737.1(1),ID:WP_003618975.1(1)|neighbour_genes:uracil-DNA glycosyla..,tRNA threonylcarbamo..|
MEVFEQLKQLIKQKDKQRIVFPEGEDPRILTAVSRLKQDDLVEPIVLGQKDQVLALAEKAGLDMTGIEIV
DYQNSPDFGEMVEKFHERMAGGKHFQTMEEAEAALRDANFYGTMLVYTGQADGMVSGAAHSTADTVRPAL
FILKTKPGMHRISGSFIMERGEEKYVFADCAISIDPTSDQLVEFAAQSAATAKMIGIDPKVAFLSFSTHG
SAKGPQVDKVAEAAKLFKEKYPDIPADGDLQFDAAFVPAVAELKAPGSAVGGRANVFIFPELQSGNIAYK
ITQRLGNFTAIGPVLQGIAKPVNDLSRGCSADDVYKIGILTAAQAVMEG

>ID:WP_011543737.1 |[Lactobacillus delbrueckii subsp. bulgaricus 2038]|2038|uracil-DNA glycosyla..|684|NC_017469(1872918):538243-538926:1 ^GI:499863003^ Lactobacillus delbrueckii subsp. bulgaricus 2038, complete genome.|neighbours:ID:WP_014564726.1(-1),ID:WP_003614788.1(1)|neighbour_genes:haloacid dehalogenas..,eutD|
MKHFIGNDWDHVLAPVFESGEYHKLHVFLKKEYQTRQIYPDMYHIFTAFKLTPFKDTKVVILGQDPYHNP
SQANGMSFSVMPGTPLPPSLRNIYKELYDDVGAQPVNHGYLKRWADQGVLLLNAVLTVPYGQANGHQGKG
WEMVTDAAIKALSERGQVVFILWGRFAQNKIPLIDQDKNVIIKSAHPSPFSANRGFFGSRPFSRCNAALK
EFGRAPVDWQLPPNPEA

>ID:WP_014564726.1 |[Lactobacillus delbrueckii subsp. bulgaricus 2038]|2038|haloacid dehalogenas..|885|NC_017469(1872918):537197-538081:-1 ^GI:504377624^ Lactobacillus delbrueckii subsp. bulgaricus 2038, complete genome.|neighbours:ID:WP_014564725.1(-1),ID:WP_011543737.1(1)|neighbour_genes:hypothetical protein,uracil-DNA glycosyla..|
MIKLITCDLDGTLLNSSMEISDANVQAIKRAQENGIEFMVASGRAPHESQPMLKEYGIDCSFINLNGGLV
FDTAGNLIVKNPLKLETAKKICRLLKKEGFYFELVTSNHVYSEDLSQRITNVAHLMVELNPMLTFKEAVL
VSASKPAIVSIQQVPSYEDLMDEPGTEVMKILVFDSRGQYAFTDVIKKIEEIDKLSITSSAADNIEINAA
GAQKGQSLLDYAAAKGIKREEIAAIGDNLNDESMIQAAGTGVAMGNAVPQIKTIASFVTKSNNEDGVAWA
IDKIIADNQKEQDQ

>ID:WP_014564725.1 |[Lactobacillus delbrueckii subsp. bulgaricus 2038]|2038|hypothetical protein|570|NC_017469(1872918):536631-537200:-1 ^GI:504377623^ Lactobacillus delbrueckii subsp. bulgaricus 2038, complete genome.|neighbours:ID:WP_014564724.1(1),ID:WP_014564726.1(-1)|neighbour_genes:GNAT family acetyltr..,haloacid dehalogenas..|
MIYTLYLTQEGRTGQIPITDEEGKPFGSIRGRLDNPNHTLYLLDTSGNEIGRLFSDGTGLIASFTLDVVH
HSLVHVKKVNSPQTNLFYITRLNYWVNGSIKQGSYYFRDGFKKVASVDTVVADKGVTLTCQISREEDTPF
ILLIAVLFTQWHVTPLNLPDLFPNLNQRPTSTASFFKLLLPYGRKRGRQ

>ID:WP_003618963.1 |[Lactobacillus delbrueckii subsp. bulgaricus 2038]|2038|tpiA|759|NC_017469(1872918):534888-535646:1 ^GI:489714835^ Lactobacillus delbrueckii subsp. bulgaricus 2038, complete genome.|neighbours:ID:WP_003618962.1(1),ID:WP_014564723.1(1)|neighbour_genes:phosphoglycerate kin..,hypothetical protein|
MSRTPIIAGNWKLNMNPKETVEFVNAVKDQLPDPSKVESVICAPAVDLDALLKAAEGSNLHVGAENCYWE
NSGAFTGETSPAVLKEMGVQYVIIGHSERRDYFHETDEDINKKAKAIFANGLTPILCCGESLETREAGKE
NEWVVSQIKAGLEGLTSEQVSKLVIAYEPIWAIGTGKTASSDQAEEMCKTIRETVKDLYNEETAENVRIQ
YGGSVKPANVKELMAKPNIDGGLVGGASLVPDSYLALVNYQD

>ID:WP_003618962.1 |[Lactobacillus delbrueckii subsp. bulgaricus 2038]|2038|phosphoglycerate kin..|1212|NC_017469(1872918):533658-534869:1 ^GI:489714834^ Lactobacillus delbrueckii subsp. bulgaricus 2038, complete genome.|neighbours:ID:WP_014564722.1(1),ID:WP_003618963.1(1)|neighbour_genes:type I glyceraldehyd..,tpiA|
MAKLIVSDVDVKDKKVLVRVDFNVPIKDGVIGDDNRIVAALPTIKYIIENGGKAILLSHLGRIKSDEDKK
SLSLAPVAKRLGELLEKPVTFVPSNEGKEVEDAINNMKDGDVVVLENTRFQDIDNDFGKRESKNDPKLGE
YWASLGDVFVNDAFGTAHRSHASNVGIATAMKAAGKPAAAGFLLEKEIKFLGNAVANPVHPFVTILGGAK
VSDKIGVITNLIPKADHIIIGGGMAYTFLKAQGHNIGKSLVEDDKVEFAKELLEKAGDKLVLPIDNVAAT
EFNNDAASEVVGQDIPDNEMGLDIGPKTIELFKKTLEGAKTVVWNGPMGVFEMPNFAKGTLEVGRALADL
PDATTIVGGGDSTAAAKQLGIAPKLTHISTGGGASLEYLEGKELPGIACVSDK

>ID:WP_014564722.1 |[Lactobacillus delbrueckii subsp. bulgaricus 2038]|2038|type I glyceraldehyd..|1017|NC_017469(1872918):532545-533561:1 ^GI:504377620^ Lactobacillus delbrueckii subsp. bulgaricus 2038, complete genome.|neighbours:ID:WP_011678086.1(1),ID:WP_003618962.1(1)|neighbour_genes:central glycolytic g..,phosphoglycerate kin..|
MTVKIGINGFGRIGRLAFRRIMDLGEETKDIEVVAINDLTTPAMLAHLLKYDSTHGTFDHEVSATEDSLV
VDGKKYHVYAEPQAQNIPWVKNDGVDFVLECTGFYTSKAKSQAHLDAGAKRVLISAPAGNDLKTIVYSVN
QDTLTADDTIVSAGSCTTNSLAPMANALNKEFGIQVGTMTTIHAYTATQKVLDGPDRGNNFRNARAAAEN
IIPHSTGAAKAIGLVLPELNGKLDGHAQRVPVKDGSETELVTILDKKVTAEEVNAAMKKYESPSFAYNAD
QIVSTDVLGMTAGSIFDPTQTQVITAGDKQLVKTVAWYDNEYSFTCQMVRTLLHFATL

>ID:WP_011678086.1 |[Lactobacillus delbrueckii subsp. bulgaricus 2038]|2038|central glycolytic g..|1044|NC_017469(1872918):531463-532506:1 ^GI:499997368^ Lactobacillus delbrueckii subsp. bulgaricus 2038, complete genome.|neighbours:ID:WP_003614741.1(1),ID:WP_014564722.1(1)|neighbour_genes:phosphonate ABC tran..,type I glyceraldehyd..|
MNTDLSLLELLVPDALKIFRQRYLILEQISLHAPIGRRTVARQLGLSERNIRTETDYLRDQGLIEIKNFG
MFLTEKGESVVKDAAPIVDRLFNASQAEVWLAQALGIDRTIIVAGDADLQSRVYDLAGEELNSALSLLLP
LADCIVTVMGGKTIAKVAKKLNRSLSENRSLIFVPGRGALGGRVNTESNAVVQEMARATGGSYESLFLPE
HVSKDAYRSLVRDPEISGVLQDISQSDVVIHGIGLASEMARRRGYDSVALARLRENKAVTECFGCFFDEE
GHVVERIRQVGLQFENLTNVPHILAIALGTRKAKAIKAYMRNAPHQTWLITDEAAANQILNGSSRLK

>ID:WP_003614741.1 |[Lactobacillus delbrueckii subsp. bulgaricus 2038]|2038|phosphonate ABC tran..|765|NC_017469(1872918):530245-531009:1 ^GI:489710604^ Lactobacillus delbrueckii subsp. bulgaricus 2038, complete genome.|neighbours:ID:WP_041814272.1(1),ID:WP_011678086.1(1)|neighbour_genes:hypothetical protein,central glycolytic g..|
MTSQNLLELTDLEVVVGRGTSEENKILGKLSLKIKPGDFICLLGGNGAGKSTLLNVLAGAIQPTSGKILH
AGKDISKESEVKRSSYIARVFQDPKLGTAPRMTVAENLLLAAKRGQKRGLKLRRLKENIPAFKEALEKVN
PDLAGKLDLPVDQLSGGQRQALSFVMATYNKPELLLLDEHTAALDPRSSRKLMEATDEQIRAKKITAVMI
THHMEDALKYGNRLLVLDHGQISHDYQGQAKQDLTLQDLAALFD

>ID:WP_003618944.1 |[Lactobacillus delbrueckii subsp. bulgaricus 2038]|2038|ATP-dependent Clp pr..|585|NC_017469(1872918):526908-527492:-1 ^GI:489714816^ Lactobacillus delbrueckii subsp. bulgaricus 2038, complete genome.|neighbours:ID:WP_003618942.1(1),ID:WP_041814272.1(1)|neighbour_genes:sporulation regulato..,hypothetical protein|
MLVPTVIEQTARGERAYDIYSRLLKDRIIMLSGDVNDQMANSIIAQLLFLDAQDNTKDIYMYINSPGGVI
TSGMAIVDTMNFIKSPVSTIATGMAASMASIILAEGEKGKRFALPHATVLIHQPLGGAQGQATEIQIAAE
EILKTRKMINEILAKDSGQDIETIKRDTERDHYMTAQEAKDYGLIDDIMVNQNK

>ID:WP_003618942.1 |[Lactobacillus delbrueckii subsp. bulgaricus 2038]|2038|sporulation regulato..|933|NC_017469(1872918):525908-526840:1 ^GI:489714814^ Lactobacillus delbrueckii subsp. bulgaricus 2038, complete genome.|neighbours:ID:WP_003618940.1(1),ID:WP_003618944.1(-1)|neighbour_genes:hypothetical protein,ATP-dependent Clp pr..|
MASYASEVKKELTSIEVHPEHAKAELAAFLRMNAVLSRHDGQMSLDIVTENPAIARRIFSLIKTAYGFEP
QLIVTRKMKLKKNHQYLVRVAQMVSEIMADLEIYSPKKGFITGVPDKIKYSEQRSMSYLRGGFLASGSVN
NPETSRYHLEIYCTYANHSQDLQEIMNKYFDLNAKVTARRSGSIVYLKEAEKIGDFLHVVGAVNAMLAFE
DLRIMRDMRNSVNRLVNCDTANLRKTAGAAAKQVEDIELIDQKQGLESLPEKLASLARFRLQHPELSLKE
LAEQVPDGPISKSGVNHRLKKLHEIAENLR
[truncated: 80,543 more chars]
