# Supplementary material for: Clustering of Pan- and Core-genome of Lactobacillus provides Novel Evolutionary Insights for Differentiation
Source: BMC Genomics. 2018 Apr 24;19:284. doi: 10.1186/s12864-018-4601-5 (PMC5937832; doi:10.1186/s12864-018-4601-5)
Supplement: Supplementary file 28 — Pan-genome heatmap of L. helveticus. Heatmap clustering according to 3350 pan-genome genes from 19 Lactobacillus helveticus genomes. Gower distance score based on ANI: Red = more similar, white = less similar, strains with deviating cluster behavior marked with red arrows. (XLSX 36 kb) [file 12864_2018_4601_MOESM28_ESM.xlsx]

## Sheet: Additional file 8
Brite Reconstruction Result				n-fold increase
	core	softcore	pan	core-pan	softcore-pan
Orthologs and modules	498	623	933	1.8_	1.5_
Protein families: metabolism	328	426	617	1.9_	1.5_
Protein families: genetic information processing	251	315	342	1.4*	1.1*
Protein families: signaling and cellular processes	91	116	237	2.6*	2.0*
Total	1168	1480	2129	1.8_	1.4_
Pathway Reconstruction Result				n-fold increase
	core	softcore	pan	core to pan	softcore-pan
Metabolism	611	792	1248	2.0_	1.6_
Genetic Information Processing	129	159	166	1.3*	1.0*
Environmental Information Processing	45	59	114	2.5_	1.9_
Cellular Processes	19	25	57	3.0_	2.3_
Organismal Systems	7	9	15	2.1_	1.7_
Human Diseases	27	40	54	2.0_	1.4_
Total	838	1084	1654	2.0_	1.5_
* indicates p-value < 0.01
